# Supplementary material for: Time-Course Transcriptome Analysis of Compatible and Incompatible Pollen-Stigma Interactions in Brassica napus L
Source: Front Plant Sci. 2017 May 3;8:682. doi: 10.3389/fpls.2017.00682 (PMC5413569; doi:10.3389/fpls.2017.00682)
Supplement: Supplementary file 5 [file DataSheet4.XLSX]

## Sheet: UP VS PI
Bna_gene_id	UP_FPKM	PI2_FPKM	PI5_FPKM	PI10_FPKM	PI20_FPKM	PI30_FPKM	UP	PILFD2	PILFD5	PILFD10	PILFD20	PILFD30
BnaAnng01300D	951.565	254.84	576	695.844	85.9095	2.8858	0	0	0	0	-3.41646	-8.24528
BnaC07g27160D	14.3093	0.972073	0.164069	0.070651	3.71423	0.184263	0	-3.88239	0	0	-1.8856	-6.15886
BnaC03g16990D	33.8538	21.3994	35.6515	31.2917	5.42995	0.487529	0	0	0	0	-2.58685	-5.99779
BnaA01g13110D	45.3702	14.7081	32.4353	35.1998	6.1697	0.683539	0	0	0	0	-2.82532	-5.93264
BnaA01g02250D	47.5441	18.8813	38.7987	30.0676	19.3219	0.815229	0	0	0	0	-1.24397	-5.74594
BnaC04g00090D	83.8735	33.1492	63.4766	59.2365	29.853	1.60487	0	0	0	0	-1.43491	-5.58769
BnaC03g32510D	10.8045	6.18768	8.50741	10.1276	2.96096	0.214314	0	0	0	0	-1.81354	-5.53581
BnaA03g01070D	107.619	23.7283	64.9391	70.0003	8.98513	2.15466	0	-2.1899	0	0	-3.52905	-5.52239
BnaA03g59140D	297.795	183.801	261.187	269.525	61.0932	6.08747	0	0	0	0	-2.23107	-5.4924
BnaA07g30180D	25.4132	14.4252	15.9153	19.9452	7.6068	0.580763	0	0	0	0	-1.68366	-5.33144
BnaCnng07700D	35.9276	30.1507	36.7137	26.312	9.77913	0.840599	0	0	0	0	-1.82289	-5.29758
BnaC09g45170D	12.271	5.71608	9.30786	8.95693	1.81611	0.313358	0	0	0	0	-2.70331	-5.17139
BnaA07g33960D	11.7003	3.58457	8.82912	10.0414	2.62096	0.300757	0	0	0	0	-2.10565	-5.16191
BnaC08g34050D	10.8453	4.03063	7.30283	8.2257	4.12275	0.289273	0	0	0	0	0	-5.10848
BnaC08g37340D	42.8308	25.8168	28.9977	26.5554	11.9095	1.17176	0	0	0	0	-1.7887	-5.0718
BnaA03g19290D	17.1654	4.83908	9.18889	6.00225	5.11219	0.48504	0	0	0	0	-1.69219	-5.02525
BnaA02g15980D	31.5615	13.7206	19.2938	15.4242	10.0561	0.915537	0	0	0	0	-1.59342	-4.98736
BnaA09g33600D	23.6141	12.3817	16.1652	14.7436	8.95055	0.703946	0	0	0	0	-1.34328	-4.94801
BnaA03g36400D	16.2921	5.67747	10.376	11.3609	8.16416	0.489114	0	0	0	0	0	-4.93784
BnaC03g03510D	24.5029	4.65224	10.2479	12.2636	2.49404	0.742802	0	0	0	0	-3.24248	-4.92391
BnaC09g10140D	20.1207	15.6644	9.46686	15.5843	9.81432	0.623249	0	0	0	0	0	-4.89268
BnaC07g45430D	83.9146	50.5452	78.6715	71.86	20.6246	2.61222	0	0	0	0	-1.96992	-4.88564
BnaA07g25540D	41.9334	27.1576	36.9282	31.4328	9.93547	1.40653	0	0	0	0	-2.02324	-4.77796
BnaA05g25240D	19.8069	7.91484	19.3533	19.7121	4.88397	0.664574	0	0	0	0	-1.96608	-4.77747
BnaA03g02500D	26.9334	8.50242	11.6964	14.8941	5.11023	0.923546	0	0	0	0	-2.34324	-4.7461
BnaCnng67130D	13.7456	6.13036	7.32189	9.6178	4.32521	0.484419	0	0	0	0	0	-4.70653
BnaC06g05990D	11.3079	4.49444	6.54991	11.1581	5.78079	0.403431	0	0	0	0	0	-4.68883
BnaC01g08130D	15.4091	9.7833	7.02635	16.0871	4.57812	0.561803	0	0	0	0	-1.69297	-4.65748
BnaA05g37400D	15.7757	6.03517	8.69715	7.59117	4.67257	0.598642	0	0	0	0	-1.6998	-4.59987
BnaA02g12290D	520.149	256.078	408.831	328.104	182.467	19.8407	0	0	0	0	-1.45481	-4.59236
BnaA09g12650D	10.819	7.71118	11.1074	9.9919	2.98871	0.422979	0	0	0	0	-1.80235	-4.55692
BnaA03g13530D	59.217	35.3511	59.456	64.0923	33.167	2.34008	0	0	0	0	0	-4.54144
BnaA04g06980D	46.8054	14.3381	26.1441	24.9474	18.0734	1.85259	0	0	0	0	-1.31692	-4.53905
BnaC05g09040D	7.90016	7.78077	5.24615	4.5121	3.21636	0.316843	0	0	0	0	0	-4.51996
BnaA09g10050D	89.6262	55.5027	59.4411	81.9579	43.5097	3.72777	0	0	0	0	0	-4.46748
BnaA08g01090D	3.71557	2.40586	2.25345	1.67283	1.54929	0.155236	0	0	0	0	0	-4.46099
BnaC07g09260D	13.2226	4.85824	6.8185	5.75879	4.76673	0.562267	0	0	0	0	0	-4.43548
BnaA01g02210D	9.24778	6.24326	8.28606	8.01277	2.46114	0.397941	0	0	0	0	0	-4.41855
BnaC04g45080D	4.79731	0.5205	1.46116	2.51421	1.73997	0.212054	0	0	0	0	0	-4.37976
BnaAnng00920D	44.4676	28.1219	39.0018	39.2462	26.9351	1.98917	0	0	0	0	0	-4.36243
BnaA03g14030D	76.5374	43.8489	70.3582	61.2534	20.3687	3.43014	0	0	0	0	-1.85536	-4.35987
BnaC07g46910D	18.9405	1.75089	9.929	15.1111	3.06496	0.857428	0	-3.44362	0	0	-2.57396	-4.34538
BnaA09g52510D	13.5998	4.83494	7.68148	9.86496	3.15973	0.626641	0	0	0	0	-2.05037	-4.3198
BnaC07g45370D	393.501	213.356	271.046	258.417	114.348	18.4452	0	0	0	0	-1.72783	-4.29506
BnaC03g53210D	4.12525	5.82725	4.69312	2.30296	5.95976	0.195546	0	0	0	0	0	-4.27887
BnaC04g40570D	11.3958	7.07572	6.89073	9.93449	5.36412	0.545345	0	0	0	0	0	-4.26519
BnaC09g03730D	9.70458	3.85388	5.15002	10.0752	4.63353	0.464781	0	0	0	0	0	-4.26409
BnaA05g24610D	3.23586	1.66282	2.45996	2.29211	0.865452	0.156635	0	0	0	0	0	-4.24877
BnaC06g09380D	178.817	91.0999	149.839	130.563	66.0796	8.73774	0	0	0	0	-1.38068	-4.23508
BnaC02g02350D	210.012	65.6672	66.8597	78.9585	103.926	10.6975	0	-1.6829	-1.62806	0	0	-4.17507
BnaC04g14070D	465.519	254.452	392.817	388.417	142.442	23.7879	0	0	0	0	-1.65382	-4.17058
BnaA05g23460D	852.203	467.581	576.449	469.096	383.746	43.8442	0	0	0	0	0	-4.16067
BnaC07g36770D	2.77663	0.809292	2.67018	4.26445	1.00261	0.144692	0	0	0	0	0	-4.14231
BnaC02g35830D	17.2808	10.7676	14.992	15.0167	4.08599	0.902977	0	0	0	0	-2.02654	-4.1384
BnaAnng27090D	45.2823	32.0246	38.9993	31.5622	18.9874	2.38433	0	0	0	0	0	-4.12725
BnaC06g33610D	8.94468	5.42599	5.74395	7.87858	1.97664	0.474477	0	0	0	0	0	-4.11652
BnaAnng30540D	4.32327	2.71232	1.10528	0.247696	2.17008	0.230681	0	0	0	0	0	-4.10798
BnaUnng03570D	128.953	53.2456	108.409	120.427	50.8697	7.08612	0	0	0	0	-1.28762	-4.06576
BnaC01g13480D	19.3904	12.1439	17.4965	12.2986	6.62194	1.06893	0	0	0	0	-1.4945	-4.06117
BnaA10g16150D	10.2768	4.57919	4.76464	5.88088	5.25594	0.56889	0	0	0	0	0	-4.05496
BnaCnng22400D	3.38458	1.86684	2.85272	3.2461	2.06621	0.19423	0	0	0	0	0	-4.00297
BnaCnng32820D	15.126	10.6406	18.1687	15.1747	5.07124	0.868173	0	0	0	0	0	-4.00293
BnaCnng69510D	4.48483	4.39495	5.64851	3.86185	2.80569	0.261646	0	0	0	0	0	-3.97936
BnaC04g46980D	18.315	6.47405	11.3775	11.5787	6.0539	1.07029	0	0	0	0	-1.54191	-3.97695
BnaC03g16550D	3.0212	0.855138	1.58552	1.0699	1.09795	0.178224	0	0	0	0	0	-3.96334
BnaC03g07600D	12.8395	7.54665	8.13566	9.03209	12.3474	0.760149	0	0	0	0	0	-3.95811
BnaA02g25520D	14.5979	9.34225	13.9603	10.991	8.56954	0.866533	0	0	0	0	0	-3.95435
BnaC03g10330D	40.7985	26.7346	20.6783	21.6559	19.2929	2.45256	0	0	0	0	0	-3.9361
BnaCnng39650D	12.4357	9.68417	7.32476	7.40529	6.2882	0.759726	0	0	0	0	0	-3.91284
BnaC09g50190D	13.1453	12.1594	13.9354	10.1267	5.43648	0.806861	0	0	0	0	0	-3.9061
BnaA03g26220D	146.359	102.85	111.691	131.826	86.2293	8.98362	0	0	0	0	0	-3.90602
BnaA06g39330D	20.3301	11.4633	16.8644	10.3108	11.3698	1.25032	0	0	0	0	0	-3.9032
BnaC07g02460D	12.7806	9.3289	10.6673	11.5821	3.98474	0.791352	0	0	0	0	-1.62774	-3.89359
BnaA07g30160D	14.1501	10.0878	8.32599	10.9593	3.59724	0.882169	0	0	0	0	-1.91896	-3.88355
BnaC07g22770D	8.79524	4.70767	7.09496	6.42054	2.97597	0.553967	0	0	0	0	0	-3.86894
BnaA07g27980D	2.14587	0.147111	1.04711	1.55612	0.227647	0.13541	0	0	0	0	0	-3.86622
BnaA07g24460D	18.7247	9.52737	13.7655	14.3509	7.87354	1.18948	0	0	0	0	0	-3.85654
BnaA09g33610D	62.0177	32.2601	41.5729	36.7109	41.97	3.96738	0	0	0	0	0	-3.84634
BnaA01g09070D	14.3603	5.48202	4.97316	6.00207	7.6871	0.924361	0	0	0	0	0	-3.83732
BnaA04g11490D	18.2981	8.56107	11.6135	12.1894	10.3657	1.18865	0	0	0	0	0	-3.82423
BnaA09g04320D	27.8495	17.4637	17.598	30.5916	20.1203	1.81041	0	0	0	0	0	-3.82328
BnaA06g34490D	5.82547	1.706	3.6464	4.5035	2.84192	0.383657	0	0	0	0	0	-3.80446
BnaA06g13800D	303.321	154.224	226.89	192.433	197.378	20.0451	0	0	0	0	0	-3.79945
BnaA09g26470D	95.4128	54.3278	69.2561	70.0622	45.0685	6.31137	0	0	0	0	0	-3.79814
BnaA05g12630D	213.31	126.259	192.715	180.175	78.7125	14.1239	0	0	0	0	-1.38347	-3.79678
BnaA07g11370D	68.1446	68.2328	89.2361	55.3731	25.7566	4.6508	0	0	0	0	-1.34882	-3.75308
BnaA09g32060D	3.88195	3.10916	2.93576	3.77998	1.19957	0.265358	0	0	0	0	0	-3.75085
BnaCnng01740D	39.0859	15.3592	23.9891	21.0511	14.2071	2.70218	0	0	0	0	-1.40399	-3.73444
BnaC09g41590D	102.656	74.9684	84.4805	92.7441	55.0766	7.15346	0	0	0	0	0	-3.72296
BnaA03g60000D	6.16995	2.63111	5.0485	4.37676	5.27626	0.433603	0	0	0	0	0	-3.71073
BnaC06g06610D	8.71947	7.76631	9.47448	7.35239	5.08687	0.616574	0	0	0	0	0	-3.70183
BnaC03g14470D	44.1521	22.9844	38.3289	35.6745	18.3818	3.16159	0	0	0	0	-1.20954	-3.68382
BnaC03g33190D	4.08305	2.0988	2.55797	1.99665	2.15396	0.296097	0	0	0	0	0	-3.66543
BnaA08g15350D	43.5824	32.8416	35.4343	32.2225	20.0625	3.16973	0	0	0	0	-1.06388	-3.66133
BnaC01g41400D	3.44355	1.98396	1.4432	1.7749	0.859629	0.251566	0	0	0	0	0	-3.65479
BnaC02g31120D	5.86519	5.35853	5.59292	5.96997	2.33743	0.431012	0	0	0	0	0	-3.64637
BnaA03g10550D	5.74	2.98262	1.01969	0.284286	2.14298	0.421843	0	0	0	0	0	-3.64609
BnaA05g33720D	2.10779	2.30504	2.12345	2.08011	1.34884	0.155686	0	0	0	0	0	-3.63898
BnaA10g04260D	7.72657	5.4103	6.38202	7.23289	4.16423	0.570881	0	0	0	0	0	-3.63851
BnaC09g04840D	77.997	37.0347	48.0106	33.9262	34.6528	5.85021	0	0	0	0	0	-3.61679
BnaC05g18500D	8.53306	2.72724	7.19266	8.52017	4.35067	0.640993	0	0	0	0	0	-3.6147
BnaC04g16100D	10.9322	7.79912	7.42807	7.54426	2.50665	0.822583	0	0	0	0	-2.07081	-3.61235
BnaC05g15230D	152.797	78.7607	117.681	99.7943	115.844	11.5864	0	0	0	0	0	-3.60099
BnaA06g27030D	15.4254	8.83231	13.8177	6.38338	6.52577	1.17368	0	0	0	0	0	-3.59613
BnaC06g05340D	3.3746	3.23799	3.22677	3.49267	1.18297	0.26107	0	0	0	0	0	-3.5722
BnaA07g05630D	2.0007	1.10318	1.05391	1.45754	0.707088	0.155931	0	0	0	0	0	-3.56156
BnaA09g06120D	5.73688	2.21725	3.04822	2.48552	2.78303	0.447716	0	0	0	0	0	-3.5595
BnaC07g34230D	2.56614	5.93068	4.40484	3.02394	1.98827	0.20123	0	0	0	0	0	-3.55268
BnaC03g23610D	6.48399	4.20518	6.8624	5.84725	2.7541	0.525902	0	0	0	0	0	-3.50407
BnaA04g03900D	17.8012	11.1102	17.5035	16.1966	7.96976	1.44421	0	0	0	0	0	-3.50361
BnaA09g29600D	2.52539	2.69278	2.41507	3.08267	1.41403	0.205082	0	0	0	0	0	-3.50227
BnaA10g01190D	48.3527	34.904	42.8715	40.5902	14.5188	3.9387	0	0	0	0	-1.68031	-3.49783
BnaC01g01500D	5.80735	4.76573	2.22322	0.0246844	2.90984	0.474247	0	0	0	0	0	-3.49399
BnaA07g24790D	5.51723	3.99441	4.4882	4.85686	3.06216	0.45107	0	0	0	0	0	-3.49249
BnaA07g16680D	12.9471	4.16014	5.82945	8.01068	2.86885	1.06247	0	0	0	0	0	-3.48714
BnaA02g20850D	27.0048	10.9318	21.7664	15.0922	7.00949	2.22314	0	0	0	0	-1.89214	-3.48263
BnaA03g31560D	52.9346	26.0089	40.8526	32.6343	26.9445	4.37825	0	0	0	0	0	-3.4757
BnaC03g61910D	4.79318	3.925	4.19684	3.38464	2.16506	0.39659	0	0	0	0	0	-3.47526
BnaCnng09400D	43.8054	23.5514	44.3033	41.0318	24.8703	3.63817	0	0	0	0	0	-3.46982
BnaC02g42740D	43.1286	28.2502	29.8386	30.5284	35.9747	3.59307	0	0	0	0	0	-3.46523
BnaC02g37180D	6.62312	5.58601	4.71516	3.18917	2.29932	0.556536	0	0	0	0	0	-3.45294
BnaC08g05020D	15.4615	4.29684	7.79212	9.05746	6.70386	1.29966	0	0	0	0	0	-3.4525
BnaA05g02270D	14.5312	11.2754	13.551	13.4183	7.80192	1.22144	0	0	0	0	0	-3.45249
BnaC04g40860D	26.6376	18.4821	23.1675	18.5562	13.0537	2.24136	0	0	0	0	0	-3.451
BnaA06g23270D	3.81103	0.943341	0.0917906	0.141674	1.15225	0.32099	0	0	0	0	0	-3.4494
BnaC09g51580D	11.9588	8.10965	13.1	11.5257	4.09597	1.00744	0	0	0	0	0	-3.44933
BnaA01g35060D	13.6512	9.92968	9.23159	15.2607	5.04318	1.15193	0	0	0	0	-1.38071	-3.44691
BnaC09g17280D	27.0244	15.6578	18.852	18.1926	15.1356	2.28981	0	0	0	0	0	-3.44091
BnaAnng37680D	23.9146	11.049	17.11	19.632	15.2507	2.02888	0	0	0	0	0	-3.43913
BnaC04g53030D	20.8068	14.3463	6.20805	5.54722	21.6512	1.76541	0	0	0	0	0	-3.43882
BnaA02g34510D	9.31518	6.21782	7.25383	8.53983	0.638953	0.794304	0	0	0	0	-3.81348	-3.43196
BnaA05g33710D	1.4859	1.60482	1.23388	1.37776	0.983564	0.127166	0	0	0	0	0	-3.42644
BnaA10g18090D	10.5839	4.70338	7.01159	9.29822	4.34554	0.905901	0	0	0	0	0	-3.42635
BnaC07g13200D	6.7627	0.810768	2.81981	4.08967	0.653817	0.579346	0	0	0	0	0	-3.42527
BnaA02g37020D	20.301	12.6114	17.5003	16.5526	9.89436	1.7449	0	0	0	0	0	-3.4203
BnaC05g42780D	160.864	74.5677	97.8747	82.7122	70.734	13.9419	0	0	0	0	0	-3.4083
BnaC09g04900D	18.0876	11.2713	19.016	14.1072	13.2564	1.56792	0	0	0	0	0	-3.40804
BnaA04g17220D	34.7085	20.668	29.5069	26.879	16.4692	3.01069	0	0	0	0	0	-3.40711
BnaA03g26210D	1.55349	2.13049	1.56119	1.44271	0.850055	0.136961	0	0	0	0	0	-3.38361
BnaC05g36540D	45.7063	28.78	36.5441	32.3166	25.926	4.04136	0	0	0	0	0	-3.37948
BnaA09g41470D	4.16466	1.84679	3.65361	3.00701	2.27877	0.369598	0	0	0	0	0	-3.37411
BnaAnng28010D	3.31916	0.435815	0.912195	0.898128	1.40454	0.294657	0	0	0	0	0	-3.37359
BnaA09g52740D	2.15674	0.982946	1.06342	1.85069	1.07597	0.191604	0	0	0	0	0	-3.37249
BnaA04g24790D	2.09854	1.3758	0.374482	0.441354	2.51578	0.186652	0	0	0	0	0	-3.37079
BnaAnng37050D	5.97017	4.82091	4.42659	4.50337	3.77076	0.532554	0	0	0	0	0	-3.36674
BnaC01g38800D	23.663	23.0785	32.0209	21.8233	4.67344	2.1132	0	0	0	0	-2.28621	-3.36518
BnaA08g04980D	1.30249	0.480359	1.10148	0.849855	0.427825	0.116984	0	0	0	0	0	-3.35696
BnaA06g33810D	5.67408	6.27946	5.69661	4.72113	2.65853	0.511493	0	0	0	0	0	-3.3516
BnaA07g21130D	13.687	7.08922	5.66377	6.50822	13.2146	1.23446	0	0	0	0	0	-3.35073
BnaA01g35070D	23.8444	12.0317	20.4743	19.4352	6.66811	2.16367	0	0	0	0	-1.78415	-3.34215
BnaAnng15440D	11.7346	9.37995	13.4464	13.5841	3.64403	1.06807	0	0	0	0	0	-3.33774
BnaC05g41910D	50.4917	23.7292	35.5227	34.9847	23.1526	4.62193	0	0	0	0	0	-3.32942
BnaA04g16150D	17.8627	11.7834	16.0039	14.6623	5.33914	1.64676	0	0	0	0	0	-3.31928
BnaA05g06600D	4.80173	2.81224	3.94778	2.99475	2.39962	0.443506	0	0	0	0	0	-3.31647
BnaAnng09400D	6.26181	1.45008	3.16029	8.04824	1.40637	0.578593	0	0	0	0	0	-3.316
BnaA09g16990D	25.6244	17.4571	17.1444	20.553	13.7863	2.37245	0	0	0	0	0	-3.31303
BnaA01g08860D	12.731	6.58111	9.01216	11.8469	4.96537	1.19919	0	0	0	0	0	-3.28815
BnaA07g05380D	36.3562	16.977	18.7322	19.5995	33.5604	3.42883	0	0	0	0	0	-3.28646
BnaA03g11840D	4.11418	2.09273	2.18549	3.39143	3.89204	0.391127	0	0	0	0	0	-3.2748
BnaC03g14480D	28.3782	16.5026	27.2005	29.4867	17.2678	2.70487	0	0	0	0	0	-3.27119
BnaA03g38750D	174.019	131.444	180.527	173.656	69.4213	16.6838	0	0	0	0	-1.27023	-3.26273
BnaCnng07050D	7.56145	15.968	13.1209	8.40986	3.72799	0.726578	0	0	0	0	0	-3.25948
BnaC03g13250D	2.24386	0.835126	0.247511	0.0934202	0.460432	0.215615	0	0	0	0	0	-3.25928
BnaC09g32640D	26.0997	10.0051	18.0648	14.9314	14.0491	2.52195	0	0	0	0	0	-3.25141
BnaA03g52940D	11.1554	5.16123	6.90401	6.12757	5.20546	1.07951	0	0	0	0	0	-3.24926
BnaA04g19070D	2.11172	1.4262	1.4606	1.82644	0.580488	0.204986	0	0	0	0	0	-3.24477
BnaA06g16720D	25.1726	12.7105	20.8011	19.7432	16.9083	2.44943	0	0	0	0	0	-3.24133
BnaA10g25110D	5.96694	2.66911	4.06879	2.106	2.1224	0.582402	0	0	0	0	0	-3.23691
BnaA05g12280D	111.401	60.4549	90.6801	71.834	55.1651	10.9165	0	0	0	0	0	-3.23113
BnaA06g02680D	27.0278	21.6321	20.3759	17.6964	10.8899	2.65078	0	0	0	0	-1.25499	-3.22992
BnaC05g01280D	151.517	112.677	118.095	108.853	67.6451	14.8706	0	0	0	0	0	-3.22893
BnaC09g06840D	3.36256	2.56974	2.97273	2.2483	1.29711	0.332931	0	0	0	0	0	-3.21623
BnaA06g26060D	20.6882	7.851	16.5553	11.3244	8.42468	2.06429	0	0	0	0	0	-3.2051
BnaC02g24720D	10.398	5.7008	9.43056	8.74814	6.03888	1.04693	0	0	0	0	0	-3.19206
BnaAnng31610D	11.6809	5.34775	6.55463	7.61252	5.37367	1.19721	0	0	0	0	0	-3.1663
BnaA10g14840D	22.9418	18.7695	15.5956	11.8315	5.13074	2.35155	0	0	0	0	0	-3.16622
BnaA06g26560D	25.8874	17.4339	25.7621	20.7374	7.98197	2.69886	0	0	0	0	-1.6431	-3.14187
BnaCnng66150D	420.77	177.125	312.348	299.274	160.071	44.0982	0	0	0	0	0	-3.13425
BnaC01g10530D	31.5189	15.3358	23.5872	24.5171	14.64	3.30323	0	0	0	0	-1.04946	-3.13421
BnaC04g34320D	41.4874	22.4713	35.1455	34.3339	17.1952	4.35181	0	0	0	0	-1.21647	-3.13305
BnaA05g00740D	1.57968	0.751076	1.29769	1.11592	0.387525	0.165951	0	0	0	0	0	-3.13086
BnaA03g51820D	7.84116	7.92163	7.82593	10.1972	3.98028	0.825883	0	0	0	0	0	-3.12708
BnaA09g30050D	11.3998	5.16283	9.55031	8.93824	6.85738	1.20115	0	0	0	0	0	-3.12652
BnaA03g43530D	5.71415	3.28587	4.94101	5.01975	3.29747	0.602804	0	0	0	0	0	-3.12473
BnaC09g15860D	4.5195	3.07567	4.08329	4.15188	3.05884	0.48356	0	0	0	0	0	-3.10442
BnaC05g34410D	10.9891	7.90422	9.87938	6.28681	6.32683	1.17873	0	0	0	0	0	-3.10065
BnaC02g14020D	6.38637	3.91276	3.42225	5.09087	4.21558	0.68726	0	0	0	0	0	-3.09602
BnaCnng40440D	58.3878	40.7985	39.834	44.892	25.6405	6.30423	0	0	0	0	0	-3.09128
BnaA08g17480D	4.32526	2.98745	3.41071	3.97129	0.811335	0.467359	0	0	0	0	0	-3.09029
BnaA04g19140D	6.19221	1.83593	2.91677	3.08738	2.30741	0.670826	0	0	0	0	0	-3.08639
BnaC05g13140D	2.39556	3.96905	2.82004	2.02107	2.06201	0.260226	0	0	0	0	0	-3.08247
BnaA01g26600D	5.77964	4.01981	4.53745	5.40599	2.95207	0.631223	0	0	0	0	0	-3.07483
BnaA02g34850D	14.0347	7.76132	12.3351	9.78835	6.07022	1.53374	0	0	0	0	0	-3.07386
BnaC04g45640D	2.67473	2.25625	2.74646	2.46459	1.51221	0.293757	0	0	0	0	0	-3.06665
BnaC03g54440D	10.4608	5.23401	9.62933	9.01921	3.70122	1.14986	0	0	0	0	0	-3.06551
BnaA04g02500D	211.506	118.548	164.172	168.44	93.3771	23.2806	0	0	0	0	0	-3.0635
BnaC01g03450D	6.58881	1.50897	4.74836	4.51656	1.77986	0.728553	0	0	0	0	0	-3.05701
BnaC03g38830D	64.8757	53.5498	68.2737	54.581	46.4475	7.23572	0	0	0	0	0	-3.04441
BnaA04g16920D	2.80637	1.85289	2.15385	3.04373	3.15782	0.313633	0	0	0	0	0	-3.04152
BnaA04g17070D	64.8659	46.0141	60.0753	47.8171	31.7619	7.26948	0	0	0	0	0	-3.03753
BnaA01g37010D	5.38894	3.11577	2.65561	2.38725	3.17666	0.606692	0	0	0	0	0	-3.03085
BnaA06g03530D	33.4393	29.4212	32.6229	26.6421	17.4418	3.7664	0	0	0	0	0	-3.03026
BnaA10g25070D	3.48129	1.42526	0.924748	0.453353	2.63125	0.39306	0	0	0	0	0	-3.02669
BnaC01g34040D	1.833	0.716779	1.17476	1.33573	0.777526	0.207547	0	0	0	0	0	-3.02265
BnaA02g28980D	41.9	22.911	33.5959	31.8538	19.0614	4.77136	0	0	0	0	0	-3.01452
BnaC04g24330D	304.043	165.742	209.125	210.711	205.341	34.6521	0	0	0	0	0	-3.01323
BnaA05g18690D	21.4385	31.1691	21.5208	25.3211	11.6756	2.44444	0	0	0	0	0	-3.01264
BnaC05g49600D	12.5368	7.06174	11.2966	9.21906	7.93644	1.43113	0	0	0	0	0	-3.01096
BnaA08g25590D	11.5183	11.2533	9.47168	8.03905	6.52781	1.31728	0	0	0	0	0	-3.00821
BnaC05g23720D	4.63253	3.77099	3.85891	3.92106	2.96516	0.531692	0	0	0	0	0	-3.00301
BnaC04g51100D	25.4422	10.2293	15.5306	15.7987	14.6251	2.92579	0	0	0	0	0	-3.00019
BnaC03g14570D	3.80051	3.52284	3.5543	3.81457	0.66327	0.440728	0	0	0	0	-2.46551	-2.98833
BnaA10g01510D	4.58504	1.98176	3.39138	4.19763	1.37714	0.532062	0	0	0	0	0	-2.98732
BnaC04g06190D	75.3046	61.2458	54.3406	70.4375	10.3311	8.77457	0	0	0	0	0	-2.98146
BnaC08g32450D	14.2188	6.05541	10.2856	10.993	5.16915	1.6574	0	0	0	0	-1.40611	-2.98087
BnaC05g46390D	1.90605	1.6909	0.680091	0.401049	1.58045	0.222614	0	0	0	0	0	-2.97781
BnaA01g10000D	69.4696	44.6343	43.9368	36.0642	30.6155	8.12661	0	0	0	0	0	-2.97557
BnaC08g23920D	9.56089	3.18463	5.53901	4.54727	3.03453	1.11986	0	0	0	0	0	-2.97373
BnaC03g67980D	11.4818	5.4461	4.7282	9.27909	4.75901	1.34712	0	0	0	0	0	-2.97137
BnaA01g09840D	0.921042	0.928811	0.571697	0.698246	0.406802	0.108105	0	0	0	0	0	-2.97073
BnaC02g33320D	11.9014	6.00306	8.43925	6.7564	4.67517	1.39959	0	0	0	0	0	-2.96803
BnaC04g05720D	3.74968	2.35652	2.29358	2.3175	1.89752	0.441532	0	0	0	0	0	-2.96614
BnaC05g23580D	2.86711	1.9371	2.57327	1.92071	1.47618	0.339165	0	0	0	0	0	-2.95949
BnaA09g36610D	46.041	24.8307	12.6809	15.9231	34.3423	5.5081	0	0	0	0	0	-2.94312
BnaC06g25520D	39.9576	35.7429	63.5662	58.1573	58.792	4.78719	0	0	0	0	0	-2.94113
BnaC01g37470D	2.4468	1.40816	2.16775	2.09414	2.32496	0.293576	0	0	0	0	0	-2.93899
BnaA07g24470D	128.295	99.3222	103.522	96.0097	82.9948	15.4415	0	0	0	0	0	-2.93454
BnaC07g28970D	4.04287	2.54639	1.99563	3.41083	4.57915	0.487918	0	0	0	0	0	-2.93061
BnaC01g06770D	4.59027	10.3838	7.73402	4.10903	1.99307	0.555295	0	0	0	0	0	-2.92727
BnaA04g23480D	4.20036	6.45948	5.21796	5.63133	4.59275	0.511412	0	0	0	0	0	-2.91788
BnaA10g30260D	10.2927	7.47856	8.13713	9.15395	4.86644	1.25462	0	0	0	0	0	-2.91631
BnaA09g56100D	4.5879	4.82549	5.30243	5.3971	1.45061	0.560827	0	0	0	0	-1.60692	-2.91225
BnaC04g14700D	16.7833	6.86217	11.0967	9.04953	8.37944	2.05564	0	0	0	0	0	-2.9093
BnaA09g03180D	10.381	7.16874	5.95958	5.10936	3.91543	1.27157	0	0	0	0	0	-2.90924
BnaA05g00610D	73.0416	59.6807	59.12	49.3219	47.3367	9.01922	0	0	0	0	0	-2.89761
BnaA10g28150D	21.1997	38.4269	22.4436	16.9182	19.4264	2.62467	0	0	0	0	0	-2.89384
BnaA07g12830D	10.939	6.02111	7.4354	6.23475	5.14958	1.35792	0	0	0	0	0	-2.88996
BnaA03g15250D	3.5286	3.41027	4.00423	3.79216	1.07123	0.439531	0	0	0	0	0	-2.88513
BnaC04g35020D	3.75542	3.09006	3.10262	3.20504	2.71824	0.468797	0	0	0	0	0	-2.88187
BnaC03g61550D	9.44234	9.92349	9.77546	10.8838	2.5455	1.18023	0	0	0	0	-1.83629	-2.88011
BnaA02g21780D	1.51519	1.14878	1.35891	1.52942	0.358696	0.18947	0	0	0	0	0	-2.87956
BnaC06g22480D	20.5393	14.5507	14.9295	11.0446	8.01096	2.57732	0	0	0	0	-1.30156	-2.8744
BnaA08g21960D	3.27274	1.70623	2.64066	2.46258	2.08227	0.413108	0	0	0	0	0	-2.86585
BnaA07g11930D	55.3532	39.1629	49.3138	53.0216	14.8289	6.98898	0	0	0	0	-1.84275	-2.86545
BnaA07g11430D	1.8872	0.85561	1.11402	1.45554	0.724377	0.238708	0	0	0	0	0	-2.86297
BnaC09g04450D	6.43043	5.1455	6.47661	5.3505	2.90287	0.814989	0	0	0	0	0	-2.86011
BnaA06g17510D	9.19036	7.23965	6.8928	9.16561	2.55231	1.16792	0	0	0	0	-1.79441	-2.85626
BnaAnng13950D	164.929	103.959	117.67	95.1269	90.1317	21.0064	0	0	0	0	0	-2.85287
BnaC07g30860D	8.81318	4.3273	6.95513	7.82456	4.90607	1.12866	0	0	0	0	0	-2.84505
BnaAnng11630D	369.878	248.695	197.412	190.516	142.688	47.4482	0	0	0	0	0	-2.84251
BnaC01g20890D	12.7783	3.94875	9.9361	8.57088	4.50521	1.64299	0	0	0	0	0	-2.83935
BnaA03g36080D	28.1982	19.2213	22.5231	23.2734	14.1517	3.62919	0	0	0	0	0	-2.83788
BnaCnng63480D	12.4183	7.30524	8.87388	8.86128	6.15926	1.59853	0	0	0	0	0	-2.83765
BnaC09g38990D	1.72405	1.03925	1.13797	1.35766	1.05444	0.222386	0	0	0	0	0	-2.83459
BnaA02g06160D	24.6429	19.7097	16.4415	11.5183	24.5004	3.18089	0	0	0	0	0	-2.83352
BnaA09g50420D	4.4294	1.48391	3.13711	3.49744	2.59364	0.572456	0	0	0	0	0	-2.83189
BnaCnng63980D	64.38	60.727	54.509	55.7512	35.5268	8.35377	0	0	0	0	0	-2.82611
BnaC07g13290D	14.2564	11.9702	14.9385	13.9781	5.72224	1.85086	0	0	0	0	0	-2.82537
BnaA06g31210D	141.667	82.694	121.606	94.2951	68.4749	18.4008	0	0	0	0	0	-2.82464
BnaCnng45670D	164.118	102.016	121.488	117.771	97.23	21.5101	0	0	0	0	0	-2.81158
BnaC08g19610D	23.5347	15.5525	23.8557	18.6771	17.8703	3.08514	0	0	0	0	0	-2.81137
BnaA10g12540D	7.44886	4.33555	4.03117	5.69773	2.74376	0.978626	0	0	0	0	0	-2.80815
BnaA08g17860D	16.7351	12.5946	10.5888	9.24939	11.3694	2.201	0	0	0	0	0	-2.80655
BnaA10g09490D	15.8345	14.0901	20.0568	11.5568	5.8151	2.08429	0	0	0	0	-1.39081	-2.80551
BnaAnng31190D	8.29927	9.24073	8.74427	7.30529	0.885711	1.09443	0	0	0	0	0	-2.80293
BnaC01g14580D	3.86352	3.05442	3.66076	3.27042	3.37404	0.509656	0	0	0	0	0	-2.80223
BnaC01g03470D	2.95113	1.10524	2.63902	2.08518	0.433583	0.389406	0	0	0	0	0	-2.80202
BnaC09g36390D	350.441	247.349	264.891	257.763	185.542	46.3391	0	0	0	0	0	-2.79882
BnaC03g14650D	3.4853	0.976717	2.17788	2.66715	2.86902	0.463689	0	0	0	0	0	-2.79002
BnaA01g18970D	1.21314	1.30551	1.08254	1.17865	0.443756	0.16162	0	0	0	0	0	-2.78813
BnaA09g47380D	1.97612	1.43791	2.01553	1.58757	1.31545	0.264821	0	0	0	0	0	-2.77947
BnaC03g11160D	174.461	123.558	163.97	118.255	114.398	23.3965	0	0	0	0	0	-2.7785
BnaAnng18440D	88.791	43.3161	67.1895	56.1296	60.4952	11.9156	0	0	0	0	0	-2.77751
BnaA07g14610D	138.049	98.4252	152.564	123.083	118.208	18.5377	0	0	0	0	0	-2.77663
BnaC04g07940D	5.10669	3.51427	4.70039	4.16199	1.72014	0.686583	0	0	0	0	0	-2.77495
BnaAnng17710D	4.67505	7.00213	5.12128	4.29441	4.55698	0.628705	0	0	0	0	0	-2.77445
BnaC02g42140D	2.03945	0.79192	1.7469	1.61424	0.690881	0.274882	0	0	0	0	0	-2.77137
BnaAnng37410D	4.4102	4.30723	3.98184	4.36644	2.37838	0.596747	0	0	0	0	0	-2.7656
BnaA02g23460D	2.44276	1.21522	1.36308	1.20484	0.671408	0.331131	0	0	0	0	0	-2.763
BnaC06g30920D	519.93	345.676	434.013	378.15	347.366	70.5861	0	0	0	0	0	-2.76081
BnaC05g47720D	24.6882	17.2508	24.4549	21.6965	7.79087	3.35209	0	0	0	0	-1.61047	-2.76075
BnaA06g06510D	10.6722	9.03007	12.4697	10.2599	2.47828	1.45395	0	0	0	0	-2.05303	-2.75588
BnaA01g06750D	14.8849	11.6215	5.3319	8.01958	4.87517	2.03371	0	0	0	0	0	-2.75154
BnaC07g05770D	19.4621	10.5051	15.3469	13.6838	10.0996	2.66123	0	0	0	0	0	-2.75047
BnaC09g28950D	42.2339	19.0915	29.7991	27.6821	21.257	5.77631	0	0	0	0	0	-2.75018
BnaA06g20760D	5.99034	4.91455	5.44899	6.98207	3.32033	0.821093	0	0	0	0	0	-2.74702
BnaC08g28170D	11.1375	3.27596	2.54995	3.5471	8.87822	1.53051	0	0	0	0	0	-2.74316
BnaA07g05760D	9.69799	6.13839	8.5698	7.63547	4.40139	1.33375	0	0	0	0	0	-2.74219
BnaC08g22710D	5.4777	3.48104	5.14318	4.06059	3.99759	0.753952	0	0	0	0	0	-2.74091
BnaC01g19760D	5.32691	5.05049	5.2816	3.29753	2.18465	0.735368	0	0	0	0	0	-2.73677
BnaA07g29770D	4.0291	2.8553	2.32759	2.50486	2.70526	0.557067	0	0	0	0	0	-2.73446
BnaAnng41580D	7.38211	5.10713	6.70863	8.02504	3.64661	1.02202	0	0	0	0	0	-2.73252
BnaA09g05570D	4.88598	1.50239	2.97768	4.41393	2.69513	0.677479	0	0	0	0	0	-2.7304
BnaCnng47940D	2.08732	1.39716	2.16108	2.56706	1.77063	0.289502	0	0	0	0	0	-2.72994
BnaC08g46530D	7.97966	2.77972	4.21271	5.95155	6.98167	1.10712	0	0	0	0	0	-2.72946
BnaC03g21960D	7.31315	3.81442	6.54551	4.64497	4.57625	1.0156	0	0	0	0	0	-2.72807
BnaC04g24310D	2.03081	1.8042	1.89901	2.21098	0.77918	0.283573	0	0	0	0	0	-2.72034
BnaC09g29910D	2.39986	2.44279	2.42814	2.31879	0.9986	0.335495	0	0	0	0	0	-2.71865
BnaA09g02390D	5.99836	4.6122	4.9531	5.00104	3.64808	0.840799	0	0	0	0	0	-2.71471
BnaC05g39020D	15.2523	7.32629	11.1486	14.2145	6.03303	2.14243	0	0	0	0	-1.28292	-2.71172
BnaC08g27340D	43.7314	51.2457	50.8448	57.4019	33.1075	6.15327	0	0	0	0	0	-2.70924
BnaCnng58640D	7.47669	4.82853	5.12117	5.33241	3.87476	1.05696	0	0	0	0	0	-2.7024
BnaA08g04430D	15.9072	11.3775	13.2439	12.9609	8.91099	2.25636	0	0	0	0	0	-2.6976
BnaC03g45610D	130.695	133.163	144.18	112.392	67.1107	18.548	0	0	0	0	0	-2.69685
BnaA02g31040D	486.288	354.291	478.297	394.466	325.121	69.1804	0	0	0	0	0	-2.69333
BnaC08g30910D	12.9322	9.36116	11.0894	9.4918	6.74437	1.84013	0	0	0	0	0	-2.6931
BnaA01g00690D	202.121	184.642	205.985	191.821	172.677	28.7807	0	0	0	0	0	-2.69199
BnaA04g16160D	19.4412	14.6062	21.4764	14.5126	8.1483	2.77227	0	0	0	0	0	-2.68999
BnaA10g19750D	4.71033	2.71554	3.61318	3.66675	1.92651	0.674321	0	0	0	0	0	-2.68435
BnaCnng18850D	3.43163	1.80108	2.69213	2.44341	1.13996	0.491479	0	0	0	0	0	-2.68371
BnaC02g39370D	395.545	301.316	386.108	336.397	248.699	56.7115	0	0	0	0	0	-2.68209
BnaC09g54190D	5.05367	3.57771	4.05222	3.36854	4.21161	0.72544	0	0	0	0	0	-2.68037
BnaC09g30560D	30.4875	7.7386	17.6981	18.2909	8.86496	4.3789	0	-1.98607	0	0	-1.72809	-2.67963
BnaA08g13200D	45.3657	17.6886	23.0042	27.8843	24.2304	6.52169	0	0	0	0	0	-2.67827
BnaA07g12500D	5.61423	7.43914	6.96682	6.03839	4.27121	0.807289	0	0	0	0	0	-2.67804
BnaAnng27140D	6.46433	6.50134	5.57444	5.1222	3.8535	0.930528	0	0	0	0	0	-2.67636
BnaC03g57220D	185.98	150.29	184.439	165.453	82.925	26.9327	0	0	0	0	0	-2.66774
BnaC05g36730D	28.9509	16.9334	24.2359	24.5662	15.2796	4.19883	0	0	0	0	0	-2.66554
BnaC07g03950D	8.84525	4.30577	4.40003	4.81789	8.16502	1.28675	0	0	0	0	0	-2.66122
BnaC05g00400D	4.38703	5.9755	4.23296	3.0998	7.66573	0.638886	0	0	0	0	0	-2.65953
BnaA06g01630D	3.75179	3.58577	4.2162	3.5472	1.67887	0.546479	0	0	0	0	0	-2.65939
BnaC03g59400D	1.85664	1.81435	1.39613	1.7246	0.884901	0.270808	0	0	0	0	0	-2.6574
BnaC07g46940D	8.658	7.70411	12.4652	6.80693	4.783	1.26595	0	0	0	0	0	-2.65383
BnaA08g26110D	1.59598	1.27384	1.19435	1.46	0.899307	0.233568	0	0	0	0	0	-2.65248
BnaA05g24300D	11.6868	8.1145	11.4324	10.4002	6.95134	1.71131	0	0	0	0	0	-2.6517
BnaA01g04640D	23.7527	13.5222	16.2226	15.5171	10.7911	3.47914	0	0	0	0	-1.08123	-2.65124
BnaC03g59010D	6.86702	4.09934	6.21361	6.31711	3.71573	1.00645	0	0	0	0	0	-2.65038
BnaA02g14340D	341.414	212.188	319.141	246.408	234.641	50.0527	0	0	0	0	0	-2.64997
BnaA10g13620D	228.031	162.926	178.865	166.9	127.613	33.5115	0	0	0	0	0	-2.64646
BnaA09g15230D	8.0544	5.9163	8.21649	7.35597	4.84536	1.18392	0	0	0	0	0	-2.64625
BnaC08g27790D	6.05493	5.78714	5.94202	5.61954	3.76404	0.890789	0	0	0	0	0	-2.64496
BnaA07g21770D	10.281	4.90193	6.72473	5.01945	4.2704	1.51254	0	0	0	0	0	-2.64487
BnaA10g26770D	9.01528	9.16902	9.29569	8.01726	8.79496	1.33101	0	0	0	0	0	-2.63975
BnaA04g24080D	41.3412	34.71	35.4142	33.4417	20.5503	6.11228	0	0	0	0	0	-2.63781
BnaA09g27890D	1.57298	1.00072	1.22121	1.74811	0.963173	0.23314	0	0	0	0	0	-2.63418
BnaC05g18450D	104.09	81.1874	86.3823	74.4457	90.9517	15.5074	0	0	0	0	0	-2.62671
BnaC05g37000D	2.3738	1.6373	1.60658	1.8395	0.45626	0.353842	0	0	0	0	0	-2.62614
BnaA03g05860D	3.68818	3.34028	2.81464	3.86426	3.41938	0.550519	0	0	0	0	0	-2.62399
BnaC01g02210D	4.50966	3.95348	6.88848	8.21915	5.37817	0.673505	0	0	0	0	0	-2.62321
BnaA06g39280D	29.6725	25.4717	26.0068	20.5379	14.9705	4.43882	0	0	0	0	0	-2.62092
BnaC02g19350D	15.1814	10.4409	15.1459	11.0734	8.17109	2.28011	0	0	0	0	0	-2.61517
BnaA08g22070D	7.37286	4.8028	5.91039	5.80065	4.97308	1.10776	0	0	0	0	0	-2.61455
BnaA09g13300D	34.6471	13.3556	10.225	7.78144	12.7721	5.21231	0	0	0	-2.15579	-1.38035	-2.61259
BnaC08g29430D	5.29899	2.58913	3.09554	5.03261	1.88933	0.800095	0	0	0	0	0	-2.60744
BnaC07g15280D	463.229	443.129	514.856	411.833	268.382	70.1252	0	0	0	0	0	-2.60373
BnaA02g30470D	73.2767	51.7057	68.5817	56.9919	32.835	11.1096	0	0	0	0	0	-2.60152
BnaC05g17280D	3.96177	2.87938	3.13673	3.44776	1.94544	0.603018	0	0	0	0	0	-2.59584
BnaCnng74900D	12.8442	16.0158	13.741	13.4279	8.08526	1.95654	0	0	0	0	0	-2.5947
BnaC03g10320D	1.96013	1.77778	1.7327	1.77137	2.29727	0.298968	0	0	0	0	0	-2.59281
BnaC04g46160D	12.2706	11.8559	11.5898	14.1459	8.99774	1.87306	0	0	0	0	0	-2.59175
BnaA05g06110D	3.05556	3.52148	3.49462	2.50512	1.29342	0.466471	0	0	0	0	0	-2.59159
BnaA06g31250D	124.82	91.4617	109.553	91.0411	89.4196	19.0823	0	0	0	0	0	-2.58947
BnaC09g52180D	493.176	762.426	552.925	483.128	284.893	75.4604	0	0	0	0	0	-2.58831
BnaC04g32750D	13.6493	8.22576	10.9941	9.90539	5.68104	2.08907	0	0	0	0	0	-2.58784
BnaA03g02990D	3.09177	2.78956	2.06275	3.06954	3.4355	0.47339	0	0	0	0	0	-2.58721
BnaC08g31390D	66.0957	54.0647	65.8878	43.6956	34.3428	10.1221	0	0	0	0	0	-2.58701
BnaA03g13580D	5.37776	3.23267	3.91568	3.45067	1.36735	0.824168	0	0	0	0	0	-2.58591
BnaC03g76920D	13.953	9.23754	13.4655	11.6802	6.48583	2.13892	0	0	0	0	0	-2.58563
BnaA09g19920D	17.7785	8.02673	11.5753	12.7708	8.04842	2.72618	0	0	0	0	0	-2.58523
BnaC01g29930D	7.06259	2.33854	6.38773	5.33086	9.81853	1.0902	0	0	0	0	0	-2.57546
BnaCnng62690D	0.889977	0.971125	0.714562	0.938613	0.662263	0.137495	0	0	0	0	0	-2.57434
BnaC04g40260D	24.3929	16.7775	25.6858	22.7319	11.5654	3.77788	0	0	0	0	0	-2.57083
BnaC06g30900D	6.82845	3.71057	5.53819	6.06078	3.64912	1.05816	0	0	0	0	0	-2.57006
BnaAnng38380D	54.4507	34.7726	64.3745	46.3291	18.6218	8.44063	0	0	0	0	-1.49426	-2.5696
BnaC07g26580D	28.3572	27.1375	27.5327	25.59	19.1835	4.39875	0	0	0	0	0	-2.56847
BnaC01g43680D	6.63259	5.857	6.37817	4.55444	3.32005	1.03138	0	0	0	0	0	-2.565
BnaCnng59530D	26.2591	19.5181	19.8484	17.405	15.7439	4.08919	0	0	0	0	0	-2.56284
BnaA02g18200D	14.3472	14.3173	11.4477	12.8288	7.55037	2.24384	0	0	0	0	0	-2.55673
BnaC06g04560D	2.82057	1.44898	2.31106	1.28286	1.1175	0.441654	0	0	0	0	0	-2.555
BnaA10g19220D	1.22229	0.519171	0.775889	0.916164	0.635769	0.19153	0	0	0	0	0	-2.5539
BnaC07g25440D	2.90284	1.41689	2.34993	3.4305	1.65714	0.456403	0	0	0	0	0	-2.54918
BnaA08g20470D	4.48816	6.16268	4.53221	4.37714	3.00633	0.705693	0	0	0	0	0	-2.54898
BnaC03g08490D	9.69852	10.1719	11.69	9.94521	7.45619	1.52609	0	0	0	0	0	-2.54787
BnaC09g51520D	14.2687	9.8061	11.9947	13.2414	8.01738	2.24598	0	0	0	0	0	-2.5474
BnaA01g08870D	6.03707	3.59159	4.01921	5.67376	3.2907	0.950503	0	0	0	0	0	-2.547
BnaC06g25680D	77.8841	66.6738	65.2835	60.5234	53.741	12.2726	0	0	0	0	0	-2.54586
BnaC08g06300D	64.7229	38.6761	52.2013	40.1231	41.1244	10.2149	0	0	0	0	0	-2.5435
BnaA08g18050D	4.52692	1.845	3.51969	3.19303	1.92061	0.714953	0	0	0	0	0	-2.5426
BnaA08g15610D	47.3742	37.3428	46.2807	34.6019	20.9395	7.50552	0	0	0	0	-1.12028	-2.538
BnaC06g15450D	161.126	173.539	194.669	153.371	139.024	25.5481	0	0	0	0	0	-2.53686
BnaCnng56000D	39.1643	21.7566	20.3087	20.1895	22.6109	6.21543	0	0	0	0	0	-2.53549
BnaA09g47970D	4.84587	6.09292	3.40898	4.52436	6.0495	0.77044	0	0	0	0	0	-2.53297
BnaA04g12980D	5.64625	5.24357	4.51934	5.42568	3.79022	0.899067	0	0	0	0	0	-2.53076
BnaC04g52190D	2.31182	1.48625	1.46941	0.861825	1.36337	0.368666	0	0	0	0	0	-2.52855
BnaA07g32480D	73.2774	37.6831	56.9966	58.2938	59.393	11.6897	0	0	0	0	0	-2.52814
BnaC05g01780D	53.5542	28.7741	45.271	35.0072	38.0327	8.55284	0	0	0	0	0	-2.52641
BnaA07g17500D	7.86605	9.13202	7.68203	6.78351	3.45986	1.2572	0	0	0	0	0	-2.52541
BnaA01g28120D	74.5102	27.9417	28.371	23.3449	42.8511	11.9181	0	0	0	0	0	-2.52413
BnaA01g34970D	94.0205	77.7266	88.2918	89.2379	39.7967	15.0725	0	0	0	0	-1.18589	-2.52111
BnaA09g43600D	6.46922	8.29327	5.88554	5.56313	1.04548	1.03728	0	0	0	0	0	-2.5209
BnaC04g19370D	43.5361	29.7194	33.9337	28.1128	25.8223	6.99082	0	0	0	0	0	-2.51865
BnaC07g42500D	17.833	5.41101	9.23229	9.42698	5.46528	2.87584	0	0	0	0	-1.64808	-2.51239
BnaC07g25390D	213.212	149.795	205.963	159.835	116.029	34.3855	0	0	0	0	0	-2.51238
BnaCnng13230D	1.93645	1.70512	1.79803	1.93894	1.5727	0.312597	0	0	0	0	0	-2.5109
BnaC05g07750D	4.09007	1.43596	1.77963	3.43292	1.84527	0.661512	0	0	0	0	0	-2.50834
BnaC05g04490D	38.6248	33.1619	33.023	32.767	30.4583	6.24821	0	0	0	0	0	-2.50797
BnaC07g18940D	7.23066	5.65769	8.39736	6.82198	3.02564	1.17073	0	0	0	0	0	-2.50674
BnaC03g41930D	27.31	22.2155	21.981	22.2445	17.9461	4.43081	0	0	0	0	0	-2.50373
BnaC06g28780D	3.6512	3.26152	3.98153	3.07298	0.954317	0.592542	0	0	0	0	0	-2.50334
BnaC01g11750D	25.3737	19.2011	17.4635	15.3184	13.3988	4.12028	0	0	0	0	0	-2.50246
BnaC08g35500D	7.81229	5.66424	5.42759	6.22797	3.27883	1.26933	0	0	0	0	0	-2.50163
BnaC09g49790D	32.698	20.4681	21.3427	25.9799	10.6173	5.31759	0	0	0	0	-1.56855	-2.50041
BnaA04g20350D	8.44818	13.8283	8.21626	7.16507	7.37963	1.3758	0	0	0	0	0	-2.49834
BnaA05g18490D	13.1296	10.5242	8.76408	8.42063	7.03876	2.13842	0	0	0	0	0	-2.49816
BnaC02g17670D	14.6496	7.7241	10.2777	10.7834	7.50627	2.3898	0	0	0	0	0	-2.49585
BnaA09g38980D	9.17502	7.61528	9.4163	7.6311	6.22172	1.49751	0	0	0	0	0	-2.49509
BnaCnng69070D	5.32814	6.07733	6.38831	4.54266	3.1552	0.869928	0	0	0	0	0	-2.4947
BnaA06g00690D	36.1959	27.1592	32.3687	28.8194	27.6132	5.92929	0	0	0	0	0	-2.48981
BnaA03g16830D	9.01963	3.46046	6.63731	8.58849	5.82391	1.47789	0	0	0	0	0	-2.48948
BnaC06g24360D	5.46271	2.56471	4.19422	3.86854	2.55725	0.896408	0	0	0	0	0	-2.48732
BnaA01g32740D	16.0205	12.9341	16.3702	12.9557	5.91861	2.629	0	0	0	0	0	-2.48731
BnaA03g08110D	6.60102	5.26145	4.89698	5.21013	1.77651	1.08381	0	0	0	0	-1.84005	-2.48664
BnaA09g28990D	11.3521	5.89592	7.2315	8.63103	4.36362	1.86821	0	0	0	0	-1.32351	-2.48321
BnaA09g22870D	2.72049	1.84971	2.37019	2.62102	1.60126	0.44775	0	0	0	0	0	-2.48313
BnaA06g13410D	14.7745	10.1631	14.1496	12.2764	15.2271	2.43901	0	0	0	0	0	-2.47865
BnaA01g04650D	3.75296	2.81661	4.34918	3.12337	0.917577	0.619659	0	0	0	0	0	-2.47857
BnaC05g18410D	5.33813	3.60675	2.71114	2.5549	2.3578	0.883013	0	0	0	0	0	-2.47569
BnaAnng12450D	10.582	7.44016	6.68479	9.01687	9.00342	1.75118	0	0	0	0	0	-2.47513
BnaCnng38030D	9.12269	8.70728	7.44112	8.67436	4.07594	1.51233	0	0	0	0	0	-2.47262
BnaA04g10950D	8.97658	6.6368	7.40303	9.32809	4.91385	1.48842	0	0	0	0	0	-2.47243
BnaA03g18480D	78.2036	62.0331	78.2245	64.2073	73.0883	12.9737	0	0	0	0	0	-2.47155
BnaC09g13580D	27.0632	18.6854	22.9164	20.2065	14.4186	4.49328	0	0	0	0	0	-2.47049
BnaA08g27570D	3.70007	1.57572	2.31226	1.6946	0.744276	0.614575	0	0	0	0	0	-2.46982
BnaA02g37060D	9.12471	6.28779	7.21025	6.61324	3.69392	1.52104	0	0	0	0	0	-2.46472
BnaA08g17420D	16.7322	13.4907	16.846	14.6639	9.29105	2.79419	0	0	0	0	0	-2.4621
BnaA06g15550D	68.5462	60.7563	59.5652	60.8045	21.5761	11.5122	0	0	0	0	-1.61256	-2.45392
BnaA06g29700D	22.1334	23.3219	22.6118	19.8056	12.0032	3.7277	0	0	0	0	0	-2.44985
BnaC09g06210D	10.0996	7.75876	14.8438	11.1993	1.39167	1.70607	0	0	0	0	0	-2.44564
BnaA05g12290D	87.5155	61.4919	76.8184	60.3719	59.4345	14.7835	0	0	0	0	0	-2.44551
BnaC04g44870D	25.7078	8.18127	16.6102	24.9243	7.64957	4.35267	0	0	0	0	0	-2.4423
BnaA04g27870D	32.6477	21.5042	33.356	22.96	22.6251	5.53188	0	0	0	0	0	-2.44105
BnaA03g09610D	11.2627	11.5771	18.6269	10.5626	21.8733	1.90837	0	0	0	0	0	-2.44101
BnaA06g16330D	4.10795	0.457776	0.784225	1.33076	1.5547	0.696462	0	0	0	0	0	-2.4402
BnaCnng70190D	51.5321	40.9979	48.8316	35.211	37.1709	8.7462	0	0	0	0	0	-2.43865
BnaA10g24150D	3.53912	2.93735	2.94012	3.2148	2.51442	0.600746	0	0	0	0	0	-2.43852
BnaA09g47290D	197.655	152.073	125.816	117.164	106.491	33.5577	0	0	0	0	0	-2.43816
BnaC06g27960D	3.04929	2.83909	2.87566	3.63558	2.34549	0.51849	0	0	0	0	0	-2.43606
BnaA03g21360D	18.7452	13.6994	12.376	11.7922	11.5068	3.19505	0	0	0	0	0	-2.43254
BnaC09g49010D	3.62124	1.3586	2.07277	2.38689	1.3085	0.617316	0	0	0	0	0	-2.43234
BnaC03g65520D	529.482	268.464	349.22	310.695	239.809	90.3994	0	0	0	0	0	-2.43014
BnaC08g16330D	3.01568	1.46364	1.52475	1.6695	1.54408	0.515019	0	0	0	0	0	-2.42961
BnaC03g40240D	127.11	105.998	169.32	130.219	131.375	21.7362	0	0	0	0	0	-2.42783
BnaA04g20380D	3.8527	6.68827	4.11227	3.36955	2.56438	0.659156	0	0	0	0	0	-2.42717
BnaC05g39800D	475.298	310.033	357.702	318.93	281.94	81.5562	0	0	0	0	0	-2.42289
BnaA01g08240D	38.5947	26.3521	28.5484	21.6121	22.0899	6.66085	0	0	0	0	0	-2.41455
BnaC07g36810D	2.57137	4.91061	3.99798	6.3051	3.56035	0.4457	0	0	0	0	0	-2.40838
BnaA03g24600D	6.01603	6.23293	6.89409	5.24271	5.51686	1.0448	0	0	0	0	0	-2.4056
BnaC07g13600D	10.1327	8.17627	10.0174	8.08555	3.09632	1.76125	0	0	0	0	0	-2.40438
BnaC03g41300D	15.0165	11.6586	14.0753	13.1461	12.4036	2.62161	0	0	0	0	0	-2.39799
BnaC01g41850D	4.37359	2.40584	1.15259	1.18723	1.32063	0.764663	0	0	0	0	0	-2.39581
BnaC03g25090D	0.894977	0.273897	0.395254	0.633462	0.598257	0.156698	0	0	0	0	0	-2.39377
BnaA04g02490D	704.387	344.708	559.452	528.524	331.144	123.973	0	0	0	0	0	-2.38635
BnaC01g07980D	17.6947	16.8932	16.9285	14.3114	10.9729	3.11725	0	0	0	0	0	-2.38497
BnaA01g26430D	187.372	101.883	129.439	118.94	150.869	33.0244	0	0	0	0	0	-2.38425
BnaA06g05820D	1.41899	1.99195	1.27636	1.31933	1.00839	0.25114	0	0	0	0	0	-2.37833
BnaA05g00450D	4.88838	5.22322	5.07536	4.01221	3.8264	0.865248	0	0	0	0	0	-2.37811
BnaA02g14990D	245.42	184.74	229.552	209.199	162.735	43.4667	0	0	0	0	0	-2.37723
BnaC06g23590D	0.802717	1.07525	0.719329	0.840556	0.789955	0.142418	0	0	0	0	0	-2.37471
BnaA06g30140D	5.69737	5.61413	4.93164	5.7049	3.9272	1.01526	0	0	0	0	0	-2.36839
BnaC01g09950D	29.9445	27.1756	28.3227	27.7191	27.6105	5.33672	0	0	0	0	0	-2.36825
BnaC07g35800D	6.95813	3.33258	6.7086	6.75416	4.4784	1.24321	0	0	0	0	0	-2.36465
BnaA02g14330D	16.3921	9.49556	12.6178	14.2883	14.0922	2.92992	0	0	0	0	0	-2.36396
BnaC01g41230D	30.859	28.4102	28.3272	24.0588	15.2132	5.52743	0	0	0	0	0	-2.36099
BnaA03g00870D	14.0259	4.84999	10.3765	11.4633	2.96732	2.51941	0	0	0	0	-2.18614	-2.35698
BnaC02g45050D	8.48304	7.17268	8.29068	7.12941	3.62089	1.52401	0	0	0	0	0	-2.35674
BnaA10g13530D	57.7692	50.3951	44.6493	39.2845	48.5378	10.3821	0	0	0	0	0	-2.3561
BnaA05g19400D	44.3063	26.4417	35.2778	26.0302	22.5446	7.96467	0	0	0	0	0	-2.35577
BnaA05g10730D	13.8917	13.074	11.8683	12.7249	8.95098	2.50088	0	0	0	0	0	-2.35369
BnaA09g14690D	8.9189	11.5978	8.43196	9.54365	8.06629	1.60743	0	0	0	0	0	-2.35206
BnaAnng08970D	121.4	70.6295	96.6487	105.753	49.2379	21.956	0	0	0	0	-1.24609	-2.34705
BnaC06g03760D	5.43199	8.58652	6.18635	4.46053	2.83629	0.984393	0	0	0	0	0	-2.34415
BnaC07g25530D	3.92213	3.0071	2.99706	3.10114	1.25863	0.711006	0	0	0	0	0	-2.34374
BnaC09g07240D	9.48825	5.91349	4.35615	4.39037	4.84999	1.72426	0	0	0	0	0	-2.34005
BnaA05g23300D	12.7047	7.08128	9.93655	9.60102	6.87422	2.30966	0	0	0	0	0	-2.3396
BnaC03g47950D	8.51082	11.1057	9.21539	6.58958	5.39391	1.54951	0	0	0	0	0	-2.33747
BnaA09g39130D	4.39366	7.4272	6.36623	5.42124	2.19322	0.799972	0	0	0	0	0	-2.33746
BnaA06g27970D	4.24778	2.63243	3.63518	6.18552	7.6749	0.773591	0	0	0	0	0	-2.33705
BnaA10g13630D	18.3957	13.2184	14.1585	11.4784	10.5001	3.35703	0	0	0	0	0	-2.33404
BnaA08g16370D	22.5726	16.6141	19.1182	21.1286	10.8542	4.12466	0	0	0	0	0	-2.33224
BnaA01g15110D	6.32528	4.39484	4.00035	4.63547	4.66875	1.15602	0	0	0	0	0	-2.33189
BnaC09g46170D	30.6096	19.8363	18.8098	12.6227	13.9477	5.59503	0	0	0	0	0	-2.3316
BnaC08g38370D	3.86206	2.72363	2.81505	3.01514	2.93442	0.707465	0	0	0	0	0	-2.32862
BnaA03g19150D	9.96165	6.08659	8.92385	10.8866	3.30291	1.82554	0	0	0	0	0	-2.32818
BnaAnng00290D	25.6553	14.4723	18.8986	20.001	15.7243	4.70521	0	0	0	0	0	-2.32688
BnaC07g31070D	2.81288	2.61676	2.39965	2.72908	1.47212	0.516612	0	0	0	0	0	-2.32492
BnaC05g31680D	3.60287	3.60815	3.22761	4.11713	1.93515	0.66199	0	0	0	0	0	-2.32426
BnaA07g10520D	13.6316	7.77551	9.28114	11.9188	4.33552	2.50609	0	0	0	0	0	-2.32346
BnaA03g39920D	6.23326	3.09118	4.72752	5.37278	3.12488	1.14754	0	0	0	0	0	-2.32143
BnaA03g08590D	13.5827	5.53215	7.37782	11.3544	4.87805	2.50197	0	0	0	0	0	-2.32064
BnaC08g13950D	2.65363	2.50403	2.87751	2.96552	1.98829	0.489067	0	0	0	0	0	-2.31987
BnaA05g07200D	8.86214	8.70169	9.61974	9.07815	8.21389	1.63492	0	0	0	0	0	-2.31842
BnaC06g23330D	27.5038	19.8189	29.3837	22.5094	18.6283	5.08083	0	0	0	0	0	-2.31645
BnaC03g65700D	81.7378	49.2311	58.0317	54.3975	42.6053	15.1235	0	0	0	0	0	-2.31417
BnaA10g25430D	62.0048	38.5082	44.7819	28.7467	49.4892	11.484	0	0	0	0	0	-2.31269
BnaA10g28720D	9.36432	9.3097	7.53442	6.93812	4.68302	1.73663	0	0	0	0	0	-2.31083
BnaC02g11560D	107.738	54.3863	76.959	89.4186	42.9503	20.0045	0	0	0	0	0	-2.3092
BnaC08g48560D	18.1675	17.1049	14.6667	16.7072	12.647	3.37425	0	0	0	0	0	-2.30862
BnaC01g08910D	5.07944	5.18544	5.60545	4.07601	2.07547	0.943727	0	0	0	0	0	-2.30829
BnaCnng02950D	5.10206	11.869	7.9296	5.65093	6.11227	0.952428	0	0	0	0	0	-2.30137
BnaC02g41180D	195.486	135.456	154.215	115.449	166.704	36.5096	0	0	0	0	0	-2.30063
BnaA04g24090D	28.5709	24.2856	28.5486	21.4882	12.7054	5.35445	0	0	0	0	-1.11377	-2.29574
BnaC06g15950D	6.55608	5.75388	4.89999	5.72145	2.9084	1.22875	0	0	0	0	0	-2.29559
BnaC04g56730D	25.1274	30.3397	28.1574	30.7971	14.0759	4.71456	0	0	0	0	0	-2.29407
BnaC04g15310D	3.09827	1.98837	3.05069	3.57946	1.25681	0.582728	0	0	0	0	0	-2.29058
BnaC04g18920D	15.5898	11.1687	16.0441	21.9664	4.66238	2.93229	0	0	0	0	0	-2.29046
BnaC01g39760D	18.9327	22.6764	18.6677	19.2121	5.92258	3.56405	0	0	0	0	-1.62269	-2.28934
BnaA01g11960D	20.29	17.2587	24.7126	19.0448	12.792	3.8217	0	0	0	0	0	-2.28844
BnaA10g29340D	23.3689	31.8533	24.7455	20.9415	14.3457	4.42945	0	0	0	0	0	-2.2794
BnaA06g01920D	1.8273	1.30126	1.23342	1.42003	1.07344	0.346526	0	0	0	0	0	-2.27865
BnaCnng03050D	8.47139	7.10385	7.21445	7.28495	6.2273	1.61194	0	0	0	0	0	-2.27369
BnaA06g18430D	3.67878	5.29388	5.59443	4.31218	3.48722	0.700514	0	0	0	0	0	-2.27274
BnaCnng73380D	5.94494	6.4794	4.24715	4.63813	3.46268	1.13546	0	0	0	0	0	-2.26825
BnaA03g58390D	20.7451	15.1338	17.3485	19.0582	9.15822	3.9637	0	0	0	0	-1.12494	-2.26789
BnaA01g12820D	2.98486	3.18653	3.11327	2.73479	1.87142	0.571847	0	0	0	0	0	-2.2639
BnaA04g17080D	24.0504	17.4635	19.4473	20.1884	11.7058	4.61063	0	0	0	0	0	-2.263
BnaC03g61760D	3.84853	2.59208	3.16321	2.74078	1.90246	0.737991	0	0	0	0	0	-2.26263
BnaC07g27800D	1.57355	1.45687	1.48331	1.62546	0.821667	0.302221	0	0	0	0	0	-2.2604
BnaA08g01340D	31.248	25.5535	33.2104	28.6556	17.8637	6.01133	0	0	0	0	0	-2.25799
BnaA01g18510D	12.5021	3.90919	6.56034	7.37743	9.88046	2.40514	0	0	0	0	0	-2.25786
BnaC08g06060D	74.8116	49.788	66.4896	55.6148	35.1294	14.3974	0	0	0	0	0	-2.25742
BnaA02g18840D	20.6341	16.0056	16.4573	17.8624	11.434	3.97813	0	0	0	0	0	-2.2548
BnaC04g03780D	42.8455	40.4079	39.3189	41.9503	36.451	8.27795	0	0	0	0	0	-2.25175
BnaA02g12210D	19.1838	17.9034	11.4933	12.6564	21.7528	3.71342	0	0	0	0	0	-2.24891
BnaC05g46960D	8.69272	7.38692	7.41898	6.41472	3.61036	1.68495	0	0	0	0	0	-2.2471
BnaA10g01430D	34.5347	20.6215	28.6721	34.5779	13.1925	6.70852	0	0	0	0	0	-2.24405
BnaC09g22390D	3.84638	3.30545	2.24153	3.48885	2.64266	0.751103	0	0	0	0	0	-2.23636
BnaA09g30120D	151.99	122.73	132.75	118.254	111.933	29.7201	0	0	0	0	0	-2.23442
BnaAnng10720D	10.6563	8.64094	8.85472	7.65421	5.27649	2.08459	0	0	0	0	0	-2.23385
BnaCnng62910D	24.8997	22.8797	22.0787	24.4238	3.88133	4.87481	0	0	0	0	-2.62838	-2.23283
BnaCnng72660D	7.6333	6.3954	6.95046	5.45945	4.75979	1.50092	0	0	0	0	0	-2.2264
BnaC08g13970D	12.4272	7.07233	8.12274	10.0013	6.29557	2.44489	0	0	0	0	0	-2.22568
BnaC09g10680D	21.726	11.1982	12.8024	12.0878	7.19315	4.27916	0	0	0	0	-1.53981	-2.22403
BnaA08g22230D	6.84844	5.23461	6.32645	6.10029	2.59432	1.34978	0	0	0	0	-1.34493	-2.22305
BnaC02g00130D	9.64666	4.93904	2.50618	1.05998	5.79129	1.90332	0	0	0	-3.1873	0	-2.22136
BnaA05g11910D	8.38976	2.11192	6.73567	6.76724	3.16219	1.65702	0	0	0	0	0	-2.2201
BnaA06g39390D	29.9919	15.6899	20.4158	15.3103	16.1862	5.93998	0	0	0	0	0	-2.21598
BnaC07g19390D	13.5171	19.4919	11.8179	13.6999	7.13669	2.68022	0	0	0	0	0	-2.21439
BnaC03g78090D	104.421	82.8173	98.0237	85.6987	69.3971	20.7288	0	0	0	0	0	-2.21263
BnaC03g37060D	12.458	5.81712	10.8927	9.40188	7.68188	2.47769	0	0	0	0	0	-2.20996
BnaC03g55450D	14.6263	23.521	19.968	16.2802	14.8819	2.90947	0	0	0	0	0	-2.20974
BnaA07g31710D	2.97331	2.09416	2.1986	2.13523	1.11873	0.59173	0	0	0	0	0	-2.20907
BnaC02g43470D	8.45876	10.0877	8.24569	10.1122	1.94306	1.68408	0	0	0	0	0	-2.20862
BnaC08g26410D	4.78264	2.46513	2.97211	4.31952	2.18807	0.952829	0	0	0	0	0	-2.2075
BnaA02g25170D	2.3524	2.43094	1.73044	2.22211	1.35023	0.468736	0	0	0	0	0	-2.2073
BnaC02g08600D	14.631	20.1939	17.2487	25.7616	6.05074	2.91584	0	0	0	0	0	-2.20706
BnaA01g15430D	61.5649	54.7826	62.5046	53.4881	27.8482	12.2797	0	0	0	0	-1.08854	-2.2058
BnaA05g14440D	8.56596	4.88379	5.92379	8.18832	4.57067	1.71058	0	0	0	0	0	-2.20409
BnaA05g01960D	15.2965	10.2309	11.646	11.1803	7.93762	3.05887	0	0	0	0	0	-2.20208
BnaA10g07360D	6.51394	3.08237	4.73722	4.91289	3.22622	1.30291	0	0	0	0	0	-2.2018
BnaCnng01850D	31.315	13.6491	20.8287	13.9834	16.1335	6.26612	0	0	0	0	0	-2.20109
BnaA05g05390D	8.14822	11.2247	9.68415	7.48352	6.04684	1.63175	0	0	0	0	0	-2.20003
BnaA06g28900D	2.29891	3.17556	2.80903	2.73131	1.33742	0.460502	0	0	0	0	0	-2.19971
BnaC02g26290D	9.73307	6.9159	7.67229	8.31422	6.15247	1.95124	0	0	0	0	0	-2.19854
BnaA04g21420D	11.0578	5.86398	9.09779	10.8367	4.75977	2.21703	0	0	0	0	0	-2.19844
BnaA06g03700D	3.28454	2.37049	2.62109	3.2128	1.156	0.658954	0	0	0	0	0	-2.19747
BnaAnng09460D	12.1161	8.07525	11.159	10.1472	4.50011	2.4362	0	0	0	0	0	-2.19418
BnaCnng31040D	8.21792	1.70224	1.91926	1.18563	4.00273	1.6554	0	0	0	0	0	-2.19143
BnaA01g12810D	99.0086	82.3475	85.2447	84.3401	77.3041	19.9593	0	0	0	0	0	-2.19044
BnaC04g38140D	2.32541	3.55693	2.31905	1.35404	3.74881	0.469283	0	0	0	0	0	-2.18887
BnaA03g18570D	1.29898	0.997233	1.14788	0.967209	0.705428	0.262363	0	0	0	0	0	-2.1877
BnaC08g14510D	22.699	16.5302	15.6188	13.0832	10.7373	4.59908	0	0	0	0	0	-2.18314
BnaA10g16270D	103.061	76.3795	108.158	77.3388	73.8482	20.9344	0	0	0	0	0	-2.1795
BnaCnng61850D	1.96879	2.31449	1.3046	1.39171	1.13815	0.400441	0	0	0	0	0	-2.1776
BnaA02g28200D	50.7677	61.0705	64.1882	48.6688	12.6084	10.3313	0	0	0	0	-1.95635	-2.17697
BnaC06g02740D	9.57959	3.04385	2.53943	8.94306	11.7318	1.95479	0	0	0	0	0	-2.17285
BnaA08g04950D	20.8913	12.343	19.7811	17.1959	9.95594	4.26349	0	0	0	0	0	-2.17281
BnaA03g49190D	104.24	49.3997	62.7991	57.4061	66.0937	21.2993	0	0	0	0	0	-2.17095
BnaA06g37080D	11.3359	4.92063	6.76229	11.1252	4.51651	2.31789	0	0	0	0	0	-2.17003
BnaC02g18120D	6.03042	4.50705	4.86045	4.60981	3.84622	1.23596	0	0	0	0	0	-2.16659
BnaC03g72930D	7.73103	4.78311	5.79326	7.52109	3.50875	1.58514	0	0	0	0	0	-2.16604
BnaC08g43620D	4.5368	3.27716	3.28167	3.38562	2.98693	0.930322	0	0	0	0	0	-2.16576
BnaA06g14510D	6.42548	4.20235	6.73572	5.87544	4.77841	1.31936	0	0	0	0	0	-2.164
BnaCnng38850D	5.70066	3.90481	0.694413	0.757198	2.93872	1.17044	0	0	0	0	0	-2.16393
BnaA02g35530D	6.75188	1.09189	0.861664	2.67896	3.51029	1.38642	0	0	0	0	0	-2.16375
BnaA03g06640D	3.73713	4.30412	3.74309	3.54883	2.84896	0.768053	0	0	0	0	0	-2.16262
BnaCnng01670D	18.913	13.2659	16.0343	19.5732	7.83933	3.89166	0	0	0	0	0	-2.161
BnaA09g39050D	4.86953	4.30477	4.95648	4.13551	1.80395	1.00386	0	0	0	0	0	-2.15826
BnaCnng46610D	74.7454	80.4527	84.2617	66.6758	53.9541	15.4392	0	0	0	0	0	-2.15535
BnaC09g34240D	32.5228	40.9712	36.0113	30.6236	19.4538	6.73201	0	0	0	0	0	-2.15237
BnaA03g58260D	25.7795	15.4658	19.8029	18.6352	14.4757	5.33841	0	0	0	0	0	-2.15172
BnaC05g50730D	4.01488	4.33907	4.67963	3.72453	1.95392	0.832236	0	0	0	0	0	-2.15032
BnaA10g26680D	7.47091	12.6795	8.76607	6.92287	7.04217	1.54922	0	0	0	0	0	-2.14968
BnaA02g22470D	32.8934	26.6786	22.181	21.2816	22.298	6.82312	0	0	0	0	0	-2.14918
BnaA01g37200D	12.0376	10.4581	9.70597	10.6919	10.9662	2.4999	0	0	0	0	0	-2.14753
BnaC06g43560D	6.30764	1.72531	5.11983	4.99794	2.6702	1.3104	0	0	0	0	0	-2.14717
BnaC07g37000D	1.46959	1.35843	1.08961	1.49645	0.678031	0.305311	0	0	0	0	0	-2.14707
BnaA10g13380D	17.8742	15.747	18.298	15.4886	10.1674	3.71573	0	0	0	0	0	-2.14614
BnaC07g36640D	6.82299	5.32635	6.75493	4.55271	3.59824	1.42265	0	0	0	0	0	-2.1418
BnaC02g07540D	7.84117	4.32305	4.22822	3.64744	4.39053	1.63499	0	0	0	0	0	-2.14166
BnaAnng01940D	68.6195	46.6873	60.2893	58.7179	67.3536	14.3117	0	0	0	0	0	-2.14132
BnaC01g07630D	21.8043	12.7732	17.3523	17.4045	12.1785	4.54904	0	0	0	0	0	-2.14096
BnaC05g41870D	4.68369	4.98047	1.79056	2.49737	3.02848	0.977498	0	0	0	0	0	-2.14038
BnaC07g43990D	20.7342	20.6312	17.6726	16.5529	14.1556	4.32918	0	0	0	0	0	-2.13976
BnaA01g11700D	18.6966	10.0655	14.5702	14.0583	8.76542	3.91196	0	0	0	0	0	-2.13681
BnaC01g01680D	59.0597	61.6714	73.2726	55.2141	65.8036	12.3691	0	0	0	0	0	-2.13534
BnaC07g47480D	10.6729	5.60423	8.21499	5.00173	6.4428	2.23579	0	0	0	0	0	-2.13505
BnaC02g00460D	2.86617	1.97473	2.94992	3.68472	1.27778	0.60223	0	0	0	0	0	-2.13073
BnaA05g33770D	449.24	246.742	314.02	238.471	280.409	94.4123	0	0	0	0	0	-2.13037
BnaA03g11770D	1060.64	774.593	927.836	823.129	769.442	223.026	0	0	0	0	0	-2.12963
BnaAnng36200D	23.3724	15.4346	19.0659	17.0731	16.1815	4.92157	0	0	0	0	0	-2.12762
BnaCnng75720D	38.7932	22.4984	25.4337	17.047	24.221	8.18216	0	0	0	0	0	-2.12518
BnaA09g35520D	1.46002	0.90638	0.91755	0.584576	0.77777	0.307949	0	0	0	0	0	-2.12515
BnaC01g18170D	5.64289	7.39379	5.00335	5.01582	3.5819	1.19024	0	0	0	0	0	-2.12515
BnaCnng71550D	121.414	84.944	118.342	88.0388	113.17	25.6714	0	0	0	0	0	-2.12163
BnaA08g01770D	10.5992	7.27465	9.08913	8.77975	9.75532	2.24863	0	0	0	0	0	-2.11685
BnaA09g12730D	18.4555	15.3509	19.1692	15.4978	17.0989	3.93801	0	0	0	0	0	-2.10847
BnaA03g10230D	55.3671	56.5414	53.5785	40.8736	51.6737	11.8528	0	0	0	0	0	-2.1037
BnaC01g02330D	11.9032	11.4823	10.5389	11.9076	9.89275	2.54928	0	0	0	0	0	-2.10317
BnaA01g06370D	6.8521	3.85259	5.03874	4.89731	3.10556	1.47219	0	0	0	0	0	-2.09854
BnaC07g48400D	13.6754	8.52869	10.904	10.7507	5.42896	2.94019	0	0	0	0	0	-2.09762
BnaA08g11380D	8.29883	4.48978	3.69006	6.25861	4.59026	1.78641	0	0	0	0	0	-2.09578
BnaA07g28080D	127.168	54.5024	103.172	78.333	76.3127	27.3898	0	0	0	0	0	-2.09498
BnaA06g07600D	2.42704	5.50213	2.51499	2.19942	2.11486	0.522914	0	0	0	0	0	-2.0945
BnaC01g22480D	6.44326	3.83487	5.69056	3.83585	5.47532	1.39029	0	0	0	0	0	-2.09233
BnaA07g15810D	50.1814	44.2554	47.2523	39.3987	41.4495	10.8479	0	0	0	0	0	-2.08968
BnaA02g17260D	38.8599	20.9007	25.4422	16.4477	19.1069	8.40157	0	0	0	0	0	-2.08948
BnaC05g14950D	15.609	12.6969	17.3383	12.0617	18.6464	3.38681	0	0	0	0	0	-2.08425
BnaC04g24490D	19.7805	17.6554	23.4233	18.5612	19.388	4.29212	0	0	0	0	0	-2.08418
BnaC04g17300D	16.4645	11.7381	12.1228	12.0056	8.57579	3.57935	0	0	0	0	0	-2.08156
BnaCnng17590D	11.2995	14.6262	12.9178	9.40574	7.02152	2.46139	0	0	0	0	0	-2.07868
BnaC04g38490D	35.616	26.0485	32.1669	28.3113	24.1618	7.76375	0	0	0	0	0	-2.07766
BnaA08g16350D	265.449	227.297	295.243	272.249	60.7697	58.0217	0	0	0	0	0	-2.07387
BnaCnng33710D	2.60831	1.8754	2.32291	2.13463	1.87416	0.571738	0	0	0	0	0	-2.06965
BnaA05g19720D	203.463	163.274	219.375	170.977	147.521	44.6678	0	0	0	0	0	-2.06745
BnaC05g40440D	19.7871	11.0658	18.7187	19.3053	15.1928	4.34447	0	0	0	0	0	-2.06727
BnaC03g10670D	3.41103	1.46563	2.15382	2.55599	1.71895	0.749997	0	0	0	0	0	-2.06519
BnaA01g06640D	14.0157	12.2305	14.0671	13.0697	8.67962	3.08221	0	0	0	0	0	-2.06497
BnaA05g35760D	2.70587	2.26487	2.38876	2.03965	2.20379	0.595535	0	0	0	0	0	-2.06379
BnaC03g14290D	4.01158	3.23599	3.05048	2.61165	2.10406	0.883744	0	0	0	0	0	-2.06247
BnaA05g35020D	3.70451	4.27047	4.66471	4.39209	2.38008	0.81709	0	0	0	0	0	-2.06074
BnaCnng35090D	448.617	210.691	306.268	305.676	275.509	99.0188	0	0	0	0	0	-2.05967
BnaA09g13580D	83.0634	54.5397	60.5008	66.4888	49.6865	18.3417	0	0	0	0	0	-2.05905
BnaA01g32760D	9.65787	10.1532	10.1349	8.67453	4.89123	2.1339	0	0	0	0	0	-2.05823
BnaC06g26300D	27.272	19.0456	22.0896	25.1995	7.95517	6.02924	0	0	0	0	-1.72387	-2.05747
BnaA02g32440D	281.578	201.332	235.725	170.552	238.181	62.2696	0	0	0	0	0	-2.05684
BnaA03g08390D	2.79748	2.02255	2.11551	2.38588	1.81185	0.618674	0	0	0	0	0	-2.05682
BnaAnng00950D	57.5932	43.5337	58.2791	47.8049	35.6133	12.7421	0	0	0	0	0	-2.05628
BnaC06g12920D	9.60361	5.68209	6.51647	6.12008	3.81539	2.12784	0	0	0	0	-1.27585	-2.05416
BnaC07g22980D	10.1967	8.12245	9.1486	6.7679	9.31122	2.26045	0	0	0	0	0	-2.05329
BnaAnng35830D	8.90682	6.87422	8.37451	10.0295	7.8432	1.97655	0	0	0	0	0	-2.05187
BnaA08g05350D	98.484	81.5469	83.9613	63.7154	80.8544	21.9275	0	0	0	0	0	-2.04704
BnaA07g03710D	49.2852	32.18	44.5629	36.0758	29.0744	10.9898	0	0	0	0	0	-2.04493
BnaA06g22560D	3.97989	3.26039	2.00462	2.44294	6.96795	0.889927	0	0	0	0	0	-2.0408
BnaCnng68450D	5.01125	4.5601	4.41529	3.57842	5.21366	1.12148	0	0	0	0	0	-2.03967
BnaC06g35560D	2.62096	2.06742	1.8366	2.19131	1.47132	0.586657	0	0	0	0	0	-2.03948
BnaA08g24940D	15.9832	13.851	12.3206	12.3616	11.8874	3.57897	0	0	0	0	0	-2.0389
BnaA02g25180D	5.1757	5.77302	5.85294	5.59831	3.27469	1.15935	0	0	0	0	0	-2.03847
BnaC04g56200D	3.49743	3.08433	2.83197	2.406	1.61296	0.783426	0	0	0	0	0	-2.03843
BnaC07g30400D	12.2278	7.6858	12.1827	10.5153	5.45797	2.73938	0	0	0	0	0	-2.03826
BnaC02g07020D	2.05123	2.43225	2.29735	2.04531	0.887793	0.459771	0	0	0	0	0	-2.03756
BnaC07g00340D	12.2658	23.1608	14.8204	12.337	14.4556	2.75327	0	0	0	0	0	-2.03541
BnaC06g18370D	1.63692	1.65513	1.34091	1.62157	2.56181	0.367484	0	0	0	0	0	-2.03513
BnaA03g30000D	1.95722	1.74993	1.59348	1.72756	1.35517	0.439473	0	0	0	0	0	-2.03495
BnaA10g07270D	34.1405	26.0645	25.0055	26.498	21.535	7.6759	0	0	0	0	0	-2.03304
BnaCnng59830D	12.1468	10.3266	9.94973	11.3462	6.22713	2.73437	0	0	0	0	0	-2.03129
BnaCnng38150D	85.7824	48.8828	64.24	64.2924	37.899	19.3631	0	0	0	0	-1.12306	-2.02738
BnaA03g45520D	3.41188	4.32838	4.67422	3.8741	1.89133	0.770501	0	0	0	0	0	-2.02674
BnaC03g61940D	8.23993	7.19526	11.0008	6.80961	6.3103	1.86632	0	0	0	0	0	-2.02242
BnaC08g19280D	32.6525	24.9549	29.731	26.3478	14.1775	7.41452	0	0	0	0	-1.14739	-2.01875
BnaC04g04400D	6.14109	5.61827	5.80833	4.46187	3.94531	1.39533	0	0	0	0	0	-2.01786
BnaA03g57190D	4.81428	3.4109	4.62332	3.78904	2.2373	1.09482	0	0	0	0	0	-2.01672
BnaA03g54320D	9.20085	6.48788	6.62067	6.59774	4.37286	2.09454	0	0	0	0	0	-2.01512
BnaC04g05450D	3.55442	1.4795	3.44748	3.13453	1.51823	0.80925	0	0	0	0	0	-2.01497
BnaC02g16350D	3.19794	2.98546	3.15295	2.88297	2.18549	0.728638	0	0	0	0	0	-2.0139
BnaA08g21920D	3.16248	3.62149	2.86982	4.33948	2.28432	0.722513	0	0	0	0	0	-2.00993
BnaA03g19400D	98.138	58.8972	63.2353	61.6639	57.2037	22.4329	0	0	0	0	0	-2.00908
BnaA07g05390D	3.95966	4.43637	3.28795	3.77233	2.99466	0.906163	0	0	0	0	0	-2.00751
BnaAnng31450D	10.0147	9.38255	7.92459	7.7517	5.8628	2.29301	0	0	0	0	0	-2.00675
BnaA05g13030D	2.9921	2.63349	2.33658	3.03829	3.46419	0.686679	0	0	0	0	0	-2.00331
BnaA03g50250D	12.0029	9.90893	9.76602	9.50184	7.09987	2.75525	0	0	0	0	0	-2.00306
BnaCnng24960D	51.6951	54.7536	53.5135	32.3519	60.1034	11.8838	0	0	0	0	0	-2.00105
BnaC07g05830D	7.65464	5.20799	6.232	5.70565	5.78941	1.76312	0	0	0	0	0	-1.99819
BnaC02g38800D	145.938	128.701	150.623	116.905	107.876	33.6173	0	0	0	0	0	-1.99801
BnaC04g13950D	5.41877	1.9301	1.01491	1.51806	2.26836	1.2492	0	0	0	0	0	-1.99695
BnaA07g32200D	35.5919	25.1646	31.1603	35.2485	12.7282	8.20902	0	0	0	0	-1.4294	-1.99631
BnaCnng65040D	57.2945	36.0194	61.4687	48.6555	20.6753	13.2167	0	0	0	0	0	-1.99607
BnaA06g20940D	1.97321	1.34402	1.47533	1.56784	1.03461	0.455734	0	0	0	0	0	-1.99425
BnaA07g36440D	23.4663	13.5713	16.0695	12.5153	9.62333	5.42069	0	0	0	0	0	-1.99393
BnaA05g03750D	21.9887	16.7326	16.8999	23.2647	9.02078	5.08148	0	0	0	0	0	-1.99348
BnaA06g30720D	5.08597	4.88731	5.60843	4.2426	3.05006	1.17584	0	0	0	0	0	-1.99284
BnaA07g19120D	23.4612	18.1505	17.5318	16.7548	13.2645	5.42666	0	0	0	0	0	-1.99212
BnaA09g52090D	6.40154	6.51739	6.52578	5.54182	4.31583	1.48085	0	0	0	0	0	-1.99198
BnaA07g09330D	12.7901	23.5047	14.6781	11.2154	11.4395	2.96058	0	0	0	0	0	-1.99102
BnaA03g00800D	28.0809	19.843	21.0794	16.7199	12.3059	6.50083	0	0	0	0	0	-1.99091
BnaC09g04990D	5.20363	2.06501	3.58477	3.04727	1.90597	1.20552	0	0	0	0	0	-1.98985
BnaC03g50640D	2.0098	2.17445	2.26395	2.00051	1.20514	0.466384	0	0	0	0	0	-1.98749
BnaA06g32840D	292.965	209.705	219.422	179.9	180.734	67.9884	0	0	0	0	0	-1.98728
BnaA07g06770D	22.1449	13.0068	15.7564	12.4994	14.8037	5.15121	0	0	0	0	0	-1.98393
BnaA01g02780D	9.52722	6.71651	6.97558	7.82607	5.56826	2.21796	0	0	0	0	0	-1.9828
BnaC02g04870D	2.78972	2.56513	2.23456	2.82914	2.4007	0.649549	0	0	0	0	0	-1.98259
BnaC01g41150D	2.67801	2.45922	2.1797	3.1656	3.35665	0.623956	0	0	0	0	0	-1.98154
BnaA09g39580D	13.6932	23.7537	17.1257	13.1587	11.8924	3.19202	0	0	0	0	0	-1.98092
BnaA03g15870D	9.92338	5.17083	6.83039	7.15004	4.70453	2.31548	0	0	0	0	0	-1.97955
BnaA09g20060D	9.4855	9.582	6.47515	8.28173	6.17265	2.21432	0	0	0	0	0	-1.97881
BnaA08g11030D	16.4784	14.5099	15.3077	12.9844	11.6118	3.8504	0	0	0	0	0	-1.97749
BnaA09g30290D	15.8144	13.212	17.1524	13.7913	17.2649	3.69628	0	0	0	0	0	-1.97702
BnaC06g28390D	29.6433	27.9385	26.9592	26.4738	19.6183	6.92889	0	0	0	0	0	-1.97697
BnaC04g01170D	12.8671	14.2882	12.167	10.8347	8.1989	3.01203	0	0	0	0	0	-1.97484
BnaA07g11770D	17.8848	13.2108	16.4731	12.8894	13.9119	4.19507	0	0	0	0	0	-1.9719
BnaA04g26290D	15.6658	11.3476	13.0821	12.0879	8.24257	3.67668	0	0	0	0	0	-1.97112
BnaC08g29910D	2.74568	1.29412	1.63027	2.41369	1.45139	0.644766	0	0	0	0	0	-1.97035
BnaCnng58860D	61.2387	33.2384	47.3838	46.1322	29.0342	14.4055	0	0	0	0	0	-1.96787
BnaC03g42920D	2.49613	1.54197	2.2578	2.26604	1.57321	0.588329	0	0	0	0	0	-1.96497
BnaA03g53460D	27.6546	24.5327	24.787	20.0428	12.6572	6.52051	0	0	0	0	0	-1.96443
BnaA07g23310D	23.887	20.7864	21.7772	20.5553	14.7521	5.64081	0	0	0	0	0	-1.96223
BnaC07g27050D	32.3402	27.0711	28.7765	24.1734	18.9379	7.64491	0	0	0	0	0	-1.96073
BnaC03g41490D	2.67619	3.59514	3.23216	2.9479	1.9154	0.632766	0	0	0	0	0	-1.96043
BnaAnng25820D	13.5674	9.03952	10.0548	7.7794	8.84718	3.21064	0	0	0	0	0	-1.95915
BnaCnng11320D	6.64525	7.90678	6.36922	7.10748	4.28866	1.57278	0	0	0	0	0	-1.95902
BnaC09g48680D	119.035	78.4634	81.9741	99.6147	127.8	28.2236	0	0	0	0	0	-1.9563
BnaC04g05580D	7.656	5.10119	7.51914	6.96875	4.8195	1.81687	0	0	0	0	0	-1.95509
BnaC08g32360D	44.3297	43.1832	53.4264	44.4911	32.9911	10.5251	0	0	0	0	0	-1.95441
BnaA06g27480D	4.35227	1.53017	2.48206	2.86043	2.15636	1.03345	0	0	0	0	0	-1.95426
BnaC03g60270D	19.8818	8.49939	13.1378	9.74143	17.6154	4.72269	0	0	0	0	0	-1.95371
BnaA05g26770D	5.24497	2.21628	3.10392	3.56372	2.55953	1.24658	0	0	0	0	0	-1.95291
BnaC04g50590D	1277.36	1069.44	1288.56	937.598	961.801	303.778	0	0	0	0	0	-1.95203
BnaC04g04780D	11.7404	10.3066	12.7165	10.4833	8.00177	2.79239	0	0	0	0	0	-1.95188
BnaA10g22670D	2.2792	2.98215	3.1722	2.98371	3.41872	0.542394	0	0	0	0	0	-1.95108
BnaA05g01120D	4.46891	5.12226	5.55449	3.47118	3.73888	1.06555	0	0	0	0	0	-1.94834
BnaC06g11760D	11.5626	5.20755	8.57846	10.7603	6.1119	2.7591	0	0	0	0	0	-1.94721
BnaC08g18330D	5.07048	2.61127	3.65596	2.16501	2.9676	1.21018	0	0	0	0	0	-1.94681
BnaA10g04040D	4.0612	11.3096	5.80475	4.5038	4.55105	0.969548	0	0	0	0	0	-1.94653
BnaC05g34570D	2.6896	1.53544	2.28227	2.33625	1.65062	0.642103	0	0	0	0	0	-1.94648
BnaA05g05020D	12.7756	12.127	12.222	8.68298	8.10072	3.05228	0	0	0	0	0	-1.94538
BnaCnng55740D	10.3133	7.6473	9.17098	8.33516	4.70581	2.4685	0	0	0	0	0	-1.94282
BnaA09g52270D	26.4346	21.5197	32.0201	21.5451	37.9236	6.32796	0	0	0	0	0	-1.94247
BnaA03g21030D	1.42498	0.740444	0.926027	1.41334	0.734248	0.341226	0	0	0	0	0	-1.94212
BnaA03g52920D	234.687	183.355	233.478	184.839	122.424	56.2771	0	0	0	0	0	-1.94009
BnaA01g35580D	8.75914	7.3994	8.72112	8.49324	3.8333	2.10294	0	0	0	0	0	-1.93841
BnaA02g23670D	5.92459	1.23134	2.20981	3.13426	2.88927	1.42267	0	0	0	0	0	-1.93813
BnaA05g29810D	2.06775	0.968924	1.28717	0.314791	0.559302	0.496871	0	0	0	0	0	-1.93695
BnaAnng15760D	11.5467	14.2764	12.498	8.95402	9.05779	2.77533	0	0	0	0	0	-1.93667
BnaA03g54160D	9.58096	8.94549	8.63626	8.79811	8.367	2.30472	0	0	0	0	0	-1.93551
BnaC03g34730D	32.5336	25.2147	26.8418	24.1176	26.1196	7.83174	0	0	0	0	0	-1.93443
BnaA04g10320D	8.69708	8.28916	8.84827	7.25501	4.41696	2.09444	0	0	0	0	0	-1.93397
BnaA02g08160D	38.0622	32.8026	32.4304	33.3166	23.0421	9.17698	0	0	0	0	0	-1.9323
BnaC04g23140D	56.0648	60.7073	69.1105	52.5537	39.0176	13.5371	0	0	0	0	0	-1.93026
BnaC09g02230D	29.491	18.7585	25.8362	26.7372	19.0574	7.12247	0	0	0	0	0	-1.92987
BnaC03g14930D	3.79938	3.19307	3.17937	2.85374	2.39677	0.917872	0	0	0	0	0	-1.92935
BnaA04g26560D	1272.52	983.109	1223.33	895.54	915.865	307.617	0	0	0	0	0	-1.92843
BnaCnng25660D	7.86792	11.6984	7.80235	8.57978	7.99635	1.90406	0	0	0	0	0	-1.92685
BnaA10g20670D	19.5868	12.8021	21.1859	12.9443	13.4953	4.74254	0	0	0	0	0	-1.92613
BnaA05g00130D	36.7025	28.8097	27.4979	24.7969	18.0214	8.89075	0	0	0	0	0	-1.92539
BnaA03g55940D	22.4234	17.1861	22.6902	17.7513	19.7045	5.44735	0	0	0	0	0	-1.92135
BnaA04g21960D	17.8629	13.2622	12.0806	11.8122	6.76644	4.34606	0	0	0	0	0	-1.91915
BnaC04g05070D	23.0264	15.667	16.5779	15.0454	5.32872	5.60297	0	0	0	0	-2.05622	-1.91904
BnaC04g43770D	3.28043	3.14465	3.60095	3.25084	2.62051	0.799184	0	0	0	0	0	-1.91731
BnaA05g08310D	36.1396	26.9191	24.7194	25.5898	25.897	8.80904	0	0	0	0	0	-1.91646
BnaA01g05280D	6.6238	6.61046	5.83857	6.39166	6.66135	1.61573	0	0	0	0	0	-1.9154
BnaC06g36410D	36.4956	19.8149	25.2351	24.9979	16.5816	8.91239	0	0	0	0	0	-1.91379
BnaA03g39800D	2.20197	0.896379	1.19355	1.25522	2.84712	0.53804	0	0	0	0	0	-1.91289
BnaCnng01720D	11.7577	7.50453	9.43455	8.77022	4.46706	2.87521	0	0	0	0	-1.34144	-1.9119
BnaA10g11600D	5.2215	2.8248	3.55917	3.72595	3.64466	1.27957	0	0	0	0	0	-1.90871
BnaA05g08730D	2.64175	1.83902	2.05547	2.41331	1.56874	0.647946	0	0	0	0	0	-1.90752
BnaA01g13890D	17.4728	17.0322	14.777	14.7221	11.0643	4.28718	0	0	0	0	0	-1.90697
BnaC04g00020D	8.39837	7.12926	6.60522	5.18102	3.17064	2.061	0	0	0	0	0	-1.90672
BnaC07g48390D	3.37839	2.33849	2.95286	3.15577	1.13709	0.829405	0	0	0	0	0	-1.90625
BnaC07g26010D	10.3739	5.69813	7.43599	7.18283	5.1364	2.55072	0	0	0	0	0	-1.904
BnaA01g19230D	14.3853	13.0541	13.8538	14.5952	8.80882	3.53734	0	0	0	0	0	-1.90389
BnaA10g06290D	4.8511	3.96097	4.20851	3.46066	3.66723	1.19326	0	0	0	0	0	-1.90334
BnaA09g53400D	38.5067	42.1989	40.5192	32.0779	19.7095	9.47607	0	0	0	0	0	-1.90273
BnaAnng30710D	75.223	80.2577	70.1041	83.5854	63.9702	18.549	0	0	0	0	0	-1.89982
BnaC08g47390D	133.471	106.201	123.412	89.1167	119.225	32.9471	0	0	0	0	0	-1.89821
BnaC03g68880D	5.97475	4.76014	4.87303	4.67697	5.26143	1.47497	0	0	0	0	0	-1.89814
BnaA04g11700D	2.94263	3.37101	3.49615	3.43594	3.26469	0.726632	0	0	0	0	0	-1.89778
BnaC06g20270D	8.07014	5.37686	8.74292	6.19802	2.72836	1.99437	0	0	0	0	0	-1.89671
BnaAnng18410D	16.4807	29.2047	19.2776	17.6398	18.1506	4.07709	0	0	0	0	0	-1.89513
BnaA04g27120D	7.77599	6.03624	5.73123	8.14121	5.57738	1.92403	0	0	0	0	0	-1.89486
BnaA08g09100D	26.9906	25.088	24.6536	26.9211	12.6559	6.68251	0	0	0	0	0	-1.89406
BnaC05g47100D	47.8124	40.8124	39.9001	38.3671	31.9874	11.839	0	0	0	0	0	-1.89376
BnaA02g09520D	6.81841	4.32005	4.76211	4.82257	3.37443	1.68867	0	0	0	0	0	-1.89348
BnaA08g21730D	273.246	268.294	335.76	276.454	135.208	67.7904	0	0	0	0	0	-1.89109
BnaA03g21930D	11.2972	10.6784	9.70463	9.88674	6.29335	2.80324	0	0	0	0	0	-1.89075
BnaC04g05470D	10.8334	6.48932	10.7328	8.29498	9.36557	2.68983	0	0	0	0	0	-1.88988
BnaC04g24020D	8.83571	8.20086	8.90567	8.91638	5.98128	2.19806	0	0	0	0	0	-1.88708
BnaA09g52990D	6.35481	6.45556	6.31851	6.14695	4.77178	1.58166	0	0	0	0	0	-1.88642
BnaC02g39030D	3.49222	2.40476	1.86933	1.80229	1.07405	0.869168	0	0	0	0	0	-1.88633
BnaCnng14430D	2.84224	4.91438	3.84925	2.73279	1.0087	0.707837	0	0	0	0	0	-1.88568
BnaA01g36890D	64.9531	55.1158	50.3212	40.9261	43.3932	16.1756	0	0	0	0	0	-1.8855
BnaA06g26390D	14.7121	19.2064	15.4765	13.3703	13.0259	3.668	0	0	0	0	0	-1.88393
BnaC07g13300D	14.5899	13.2205	16.0979	15.5481	7.47168	3.63952	0	0	0	0	0	-1.88316
BnaA03g57690D	2.91659	0.737421	0.716635	1.09776	2.46934	0.72821	0	0	0	0	0	-1.88168
BnaC08g31950D	35.9154	62.5686	42.9294	35.6927	32.6741	8.97059	0	0	0	0	0	-1.88132
BnaA06g08140D	13.2736	9.04068	13.1192	14.9832	4.37117	3.31728	0	0	0	0	-1.54843	-1.88055
BnaA07g29490D	12.8559	8.78247	10.6788	11.8995	9.57416	3.21463	0	0	0	0	0	-1.87966
BnaA05g20100D	17.1818	37.5355	15.8474	21.2955	8.72483	4.301	0	0	0	0	0	-1.87824
BnaCnng76000D	9.14813	6.0493	6.74863	9.11135	6.79325	2.29096	0	0	0	0	0	-1.87749
BnaC03g60860D	55.6207	43.9205	44.0769	41.9823	28.8347	13.9548	0	0	0	0	0	-1.8748
BnaA09g23850D	8.01047	6.30016	5.48571	4.82805	4.01991	2.01383	0	0	0	0	0	-1.87186
BnaC01g33830D	273.206	187.44	203.111	157.197	242.436	68.7968	0	0	0	0	0	-1.86948
BnaC07g12870D	27.7354	21.8505	19.9204	18.1254	11.7296	6.98715	0	0	0	0	-1.18372	-1.86887
BnaAnng27240D	28.2089	16.6905	21.2596	17.0018	24.249	7.11335	0	0	0	0	0	-1.8675
BnaA01g20560D	14.6312	10.83	8.65862	11.4668	7.6002	3.6926	0	0	0	0	0	-1.86621
BnaCnng59680D	6.06601	4.57159	3.71612	5.20045	3.4295	1.53136	0	0	0	0	0	-1.86592
BnaC08g41390D	268.035	200.952	176.438	154.908	172.211	67.7359	0	0	0	0	0	-1.86433
BnaC06g13220D	40.4829	38.2616	50.9025	37.8781	58.3735	10.2417	0	0	0	0	0	-1.86281
BnaA07g11590D	80.1139	69.9407	68.3155	104.322	44.8024	20.3058	0	0	0	0	0	-1.86018
BnaC05g34400D	8.69495	6.64081	8.51093	9.35756	7.38243	2.20402	0	0	0	0	0	-1.85998
BnaA05g26420D	26.7126	21.0263	26.3515	23.3697	20.0742	6.78434	0	0	0	0	0	-1.85721
BnaC04g40730D	78.0011	50.8042	70.3703	67.4447	49.3891	19.8121	0	0	0	0	0	-1.85717
BnaC05g18820D	68.1137	79.9932	68.3058	57.9602	51.2879	17.3116	0	0	0	0	0	-1.85614
BnaC01g17520D	53.5558	53.0702	56.3938	51.4125	50.5909	13.6138	0	0	0	0	0	-1.85594
BnaA10g09570D	11.6714	14.3481	9.53487	9.19886	7.73545	2.96701	0	0	0	0	0	-1.85585
BnaC03g14450D	745.498	493.034	673.283	495.67	668.112	189.522	0	0	0	0	0	-1.85577
BnaA10g08550D	263.004	230.838	253.767	220.748	106.495	66.9514	0	0	0	0	-1.25004	-1.85394
BnaC05g46330D	9.16468	8.11502	8.15496	7.81706	5.68327	2.33346	0	0	0	0	0	-1.85356
BnaA10g24060D	80.262	51.6506	60.1089	73.0106	87.0167	20.4763	0	0	0	0	0	-1.85062
BnaC08g12610D	36.8335	34.931	36.2857	30.5438	19.4848	9.39826	0	0	0	0	0	-1.85058
BnaC07g21370D	23.1949	25.919	26.9986	24.0036	14.3699	5.92216	0	0	0	0	0	-1.84964
BnaA07g14940D	2.99298	2.63289	3.28527	2.9431	1.43292	0.764604	0	0	0	0	0	-1.84879
BnaA06g34430D	19.9603	21.7709	20.3417	19.8411	13.2943	5.104	0	0	0	0	0	-1.84744
BnaC02g24360D	31.1579	17.8893	28.8995	26.0509	16.4993	7.97416	0	0	0	0	0	-1.84621
BnaC07g22240D	26.2439	26.692	27.865	24.6825	18.9128	6.72702	0	0	0	0	0	-1.84392
BnaA01g02240D	156.637	112.758	142.348	121.894	97.2605	40.2106	0	0	0	0	0	-1.84174
BnaA07g07370D	6.59385	8.62041	8.48083	9.30306	1.59715	1.69469	0	0	0	0	0	-1.8402
BnaC09g08400D	28.1406	20.3195	24.4261	26.303	20.2637	7.24562	0	0	0	0	0	-1.83748
BnaA01g28710D	5.144	1.75251	2.77542	3.73734	2.12957	1.32542	0	0	0	0	0	-1.83647
BnaA09g08540D	10.3288	10.3595	10.7171	9.70273	7.65842	2.66172	0	0	0	0	0	-1.83623
BnaA06g07180D	8.84881	8.36564	5.16669	3.84668	4.20454	2.28162	0	0	0	0	0	-1.83531
BnaC01g16330D	11.0506	9.83635	10.449	10.399	7.87676	2.8498	0	0	0	0	0	-1.83518
BnaC09g32850D	9.61266	7.1271	8.01847	8.99075	4.13576	2.48006	0	0	0	0	0	-1.83459
BnaC07g16030D	37.8834	27.1319	38.3239	35.328	16.0223	9.77384	0	0	0	0	-1.18334	-1.83447
BnaC08g28150D	5.22292	2.02372	1.32525	2.68114	5.08318	1.34848	0	0	0	0	0	-1.83334
BnaC06g17690D	73.569	44.9673	47.9353	53.3966	60.8665	19.0097	0	0	0	0	0	-1.83229
BnaA05g12490D	38.4648	39.1986	35.717	39.5048	27.7753	9.95005	0	0	0	0	0	-1.83073
BnaA09g36970D	38.8924	37.965	36.6562	30.0548	33.4073	10.068	0	0	0	0	0	-1.82969
BnaA01g14240D	2.70987	2.91527	2.01425	2.55642	2.14695	0.703562	0	0	0	0	0	-1.82549
BnaAnng07910D	38.6271	48.8834	36.9423	37.4879	35.2237	10.036	0	0	0	0	0	-1.8243
BnaC05g11430D	15.0473	12.8253	11.6192	14.3497	7.59198	3.91073	0	0	0	0	0	-1.82397
BnaA06g40940D	7.68286	6.65108	5.35947	6.06861	3.68771	1.99762	0	0	0	0	0	-1.8234
BnaA02g36580D	19.5458	19.4666	15.4858	16.5597	15.6525	5.08454	0	0	0	0	0	-1.82261
BnaA01g29000D	41.1622	24.6747	25.3241	31.2807	25.2533	10.7119	0	0	0	0	0	-1.82206
BnaA04g27160D	48.7832	40.8139	43.915	41.633	36.2528	12.702	0	0	0	0	0	-1.82129
BnaC07g09060D	12.3368	13.2345	13.1116	15.8452	4.6041	3.21322	0	0	0	0	-1.36624	-1.82089
BnaA05g19550D	54.2833	45.0857	54.2093	47.1929	53.3588	14.1387	0	0	0	0	0	-1.82085
BnaAnng13970D	3.97461	5.5569	4.03695	3.96469	3.7555	1.03566	0	0	0	0	0	-1.82023
BnaC05g31460D	9.04674	24.0306	7.90667	11.6163	3.43089	2.35792	0	0	0	0	0	-1.81999
BnaA01g00670D	13.1158	16.0571	14.5918	19.9048	7.7905	3.42186	0	0	0	0	0	-1.81838
BnaC04g50940D	15.8896	13.0086	11.2694	15.2531	12.054	4.14595	0	0	0	0	0	-1.81829
BnaC04g38390D	3.27751	3.2015	2.7704	2.66614	2.10095	0.856328	0	0	0	0	0	-1.81634
BnaA04g20580D	7.24423	6.69229	6.5821	6.59777	4.72091	1.8939	0	0	0	0	0	-1.81547
BnaA01g08930D	2.50642	2.70232	2.33472	2.27711	1.58166	0.657007	0	0	0	0	0	-1.81164
BnaCnng02480D	10.2158	16.7331	11.4906	10.5813	12.4387	2.67804	0	0	0	0	0	-1.81153
BnaC01g07430D	21.3499	16.358	19.5249	16.0637	11.5974	5.59759	0	0	0	0	0	-1.81133
BnaA08g24710D	13.3909	12.1792	8.97339	7.88138	5.59954	3.51199	0	0	0	0	0	-1.81079
BnaA02g23290D	7.98495	8.49294	7.70148	6.62662	3.65777	2.09503	0	0	0	0	0	-1.81026
BnaUnng04840D	8.16939	6.76615	9.92287	7.62719	2.47056	2.14445	0	0	0	0	0	-1.8097
BnaA08g19000D	10.0551	3.56991	7.11947	8.94609	7.7897	2.64088	0	0	0	0	0	-1.8088
BnaA05g36440D	16.8433	14.3204	14.9901	13.8331	12.0149	4.42812	0	0	0	0	0	-1.80741
BnaC09g37040D	210.496	237.959	204.699	183.395	148.133	55.3434	0	0	0	0	0	-1.80728
BnaA10g00970D	4.57745	0.657045	2.35162	3.52025	2.41628	1.20492	0	0	0	0	0	-1.80566
BnaA05g19640D	22.8337	33.8181	24.5549	21.2792	16.6768	6.01513	0	0	0	0	0	-1.80453
BnaC02g19980D	104.268	87.9579	101.916	87.703	76.5093	27.4683	0	0	0	0	0	-1.80439
BnaC04g09090D	11.7758	9.0788	9.61163	9.63807	6.63087	3.10408	0	0	0	0	0	-1.80356
BnaC08g34080D	2.8611	2.429	2.42285	2.26355	1.507	0.755339	0	0	0	0	0	-1.80134
BnaC09g46680D	7.83229	6.48244	5.34462	5.08406	3.91308	2.06774	0	0	0	0	0	-1.80132
BnaC09g40060D	3.89257	2.47689	2.64722	2.25144	1.49569	1.02817	0	0	0	0	0	-1.80057
BnaAnng09360D	2.42289	1.71861	1.2988	2.27769	1.6214	0.640504	0	0	0	0	0	-1.79942
BnaA10g05120D	6.95836	3.88896	5.18628	5.00731	13.7523	1.84077	0	0	0	0	0	-1.79827
BnaC06g01220D	2.74011	4.26348	3.63436	3.37108	2.6319	0.725504	0	0	0	0	0	-1.79715
BnaCnng29490D	12.9249	14.0194	13.7814	11.5699	8.5563	3.42518	0	0	0	0	0	-1.79588
BnaC08g19510D	32.3887	47.1041	33.7571	32.2095	32.8108	8.58406	0	0	0	0	0	-1.79571
BnaA04g22640D	14.0697	32.6563	13.1609	19.1787	5.94988	3.73043	0	0	0	0	0	-1.79528
BnaA09g26160D	20.7341	12.5853	14.9722	15.0844	13.7394	5.51308	0	0	0	0	0	-1.79108
BnaA03g15930D	2.11357	1.74457	1.70263	2.21728	0.982213	0.562303	0	0	0	0	0	-1.79022
BnaC01g03410D	53.9569	45.7899	40.4698	51.0181	17.4725	14.3594	0	0	0	0	-1.57148	-1.78981
BnaC01g09940D	85.6749	71.019	66.2033	77.9419	94.7956	22.8197	0	0	0	0	0	-1.7885
BnaA10g16170D	13.0242	19.2035	14.1286	17.1037	4.72237	3.46955	0	0	0	0	-1.40887	-1.78842
BnaC02g05020D	2.83793	3.11824	2.13445	2.39933	1.71526	0.756002	0	0	0	0	0	-1.78836
BnaA09g52260D	9.60957	5.95889	8.04627	8.63802	5.44383	2.56167	0	0	0	0	0	-1.78744
BnaA09g51830D	3.54981	2.58248	2.56331	3.62989	2.29987	0.946368	0	0	0	0	0	-1.78724
BnaC05g45640D	15.9163	11.4542	12.907	10.5783	8.41006	4.24356	0	0	0	0	0	-1.78712
BnaA02g05240D	23.0025	15.2475	20.8802	13.8391	16.6812	6.14806	0	0	0	0	0	-1.78352
BnaA03g48600D	31.2984	26.9646	27.1662	29.0885	20.4316	8.36627	0	0	0	0	0	-1.78345
BnaC02g39100D	9.32643	4.30064	6.35611	11.2203	4.39564	2.49349	0	0	0	0	0	-1.78325
BnaC02g19180D	27.8191	25.4423	25.1261	25.8107	18.3721	7.43978	0	0	0	0	0	-1.78272
BnaA04g16000D	7.56964	9.64638	6.34843	6.89683	4.37234	2.02493	0	0	0	0	0	-1.78243
BnaC08g11780D	8.43779	5.91293	6.65016	5.5845	8.59176	2.25765	0	0	0	0	0	-1.782
BnaC01g42990D	17.5137	11.4099	15.4769	12.737	10.7366	4.68689	0	0	0	0	0	-1.78181
BnaA03g12300D	4.0811	4.0332	3.73381	2.32034	2.42958	1.09213	0	0	0	0	0	-1.7818
BnaA08g03140D	8.78872	5.16517	5.97342	6.98101	3.39501	2.35237	0	0	0	0	0	-1.78155
BnaC03g12910D	20.65	25.2915	25.7282	16.7675	24.6037	5.52771	0	0	0	0	0	-1.78127
BnaC04g14260D	35.3456	24.1175	24.4109	18.4323	23.0787	9.46516	0	0	0	0	0	-1.78078
BnaC04g01120D	201.021	187.45	169.674	186.718	94.1532	53.8544	0	0	0	0	0	-1.78023
BnaA09g03190D	395.371	324.794	335.891	304.055	287.491	106.03	0	0	0	0	0	-1.77868
BnaA04g03710D	10.2569	11.8987	12.6703	8.69672	5.50475	2.75449	0	0	0	0	0	-1.77675
BnaA03g29440D	27.2334	23.1098	22.9744	21.812	21.52	7.31478	0	0	0	0	0	-1.7764
BnaC08g22010D	6.83646	6.34414	6.52057	4.78918	5.57644	1.84046	0	0	0	0	0	-1.77312
BnaCnng54500D	2.14716	1.38586	1.98297	1.3002	1.55311	0.578264	0	0	0	0	0	-1.77252
BnaA10g13830D	457.218	357.634	424.007	355.44	307.701	123.156	0	0	0	0	0	-1.77235
BnaA09g14700D	111.296	106.275	117.77	94.3257	105.785	29.9972	0	0	0	0	0	-1.77143
BnaA05g33760D	7.28704	3.65095	4.8081	5.46099	5.70729	1.96521	0	0	0	0	0	-1.77069
BnaC06g34520D	18.4771	12.9538	15.5951	11.7807	13.6701	4.98461	0	0	0	0	0	-1.77009
BnaA03g55180D	4.91729	4.73157	3.89084	4.77541	2.43991	1.32712	0	0	0	0	0	-1.7696
BnaA07g11270D	3.6378	4.00755	2.63781	3.52501	2.79786	0.983599	0	0	0	0	0	-1.76686
BnaCnng54760D	7.62572	8.47628	6.82271	7.08402	4.82396	2.0643	0	0	0	0	0	-1.76516
BnaC05g15670D	58.2986	49.4828	44.3772	44.6455	62.1856	15.7944	0	0	0	0	0	-1.76394
BnaC05g01490D	31.4635	14.181	26.0466	28.6917	18.6423	8.53768	0	0	0	0	0	-1.76174
BnaA08g07950D	46.1446	36.0682	40.1078	40.0081	41.4124	12.5249	0	0	0	0	0	-1.76129
BnaA01g06860D	1.0889	0.72623	0.738106	1.03428	0.652992	0.295756	0	0	0	0	0	-1.76037
BnaA05g37040D	61.4125	51.2459	41.8339	48.8755	31.0134	16.6841	0	0	0	0	0	-1.76
BnaCnng54750D	1.857	1.03283	1.07836	1.47096	0.780258	0.504803	0	0	0	0	0	-1.7591
BnaC04g14740D	41.7858	32.378	36.9279	28.2459	34.1075	11.3901	0	0	0	0	0	-1.75517
BnaA01g15330D	1.96572	2.2427	1.71993	1.47154	1.0263	0.536668	0	0	0	0	0	-1.75296
BnaA05g23080D	6.79357	3.16752	3.78456	5.24164	3.66234	1.85615	0	0	0	0	0	-1.75181
BnaC09g23130D	9.05534	9.95621	8.10404	6.33326	7.37492	2.47467	0	0	0	0	0	-1.75145
BnaC07g51130D	8.53676	6.11683	9.09729	7.17784	5.34912	2.33333	0	0	0	0	0	-1.75128
BnaA03g50050D	27.8213	14.9159	13.8285	20.6539	21.277	7.60488	0	0	0	0	0	-1.7511
BnaA08g29560D	7.87166	6.20796	8.23943	8.01324	5.41267	2.15241	0	0	0	0	0	-1.75073
BnaC05g38240D	171.594	138.75	178.385	187.736	79.9608	46.9277	0	0	0	0	0	-1.75055
BnaC08g39380D	17.4135	17.4651	15.9564	15.8604	12.5024	4.76383	0	0	0	0	0	-1.74999
BnaC03g71530D	101.257	88.3079	105.236	97.3987	40.699	27.7036	0	0	0	0	-1.26121	-1.74995
BnaA05g23260D	24.3144	22.3707	22.505	28.3764	9.55511	6.66146	0	0	0	0	0	-1.74784
BnaA08g04230D	25.811	33.0389	29.2654	28.1023	17.9841	7.07234	0	0	0	0	0	-1.74771
BnaA03g25050D	3.66021	2.48805	3.50669	2.65089	0.580777	1.00307	0	0	0	0	0	-1.74762
BnaC09g53890D	27.6294	28.6873	28.519	29.155	20.4333	7.58472	0	0	0	0	0	-1.74503
BnaC03g24360D	6.52709	3.96938	2.03402	2.71934	7.17735	1.79245	0	0	0	0	0	-1.74435
BnaA01g35000D	106.988	95.6391	120.004	100.104	83.8651	29.4	0	0	0	0	0	-1.74357
BnaA10g01740D	18.7825	7.72539	17.6281	13.7677	8.83373	5.16331	0	0	0	0	0	-1.74298
BnaA10g19770D	1.24903	0.861722	0.849862	1.06389	1.04844	0.343748	0	0	0	0	0	-1.74136
BnaA01g03500D	8.56816	7.42834	7.601	6.7645	6.99167	2.35838	0	0	0	0	0	-1.74114
BnaA03g04010D	2.63375	1.31066	1.96145	2.79342	0.721513	0.72516	0	0	0	0	0	-1.74084
BnaC01g10620D	6.85037	7.32539	6.99353	6.07988	4.17096	1.88851	0	0	0	0	0	-1.73895
BnaC08g39110D	10.8703	7.34859	8.14287	6.3282	6.44314	2.99707	0	0	0	0	0	-1.73868
BnaAnng00410D	5.78666	6.49131	6.31628	4.48163	3.62817	1.59638	0	0	0	0	0	-1.73795
BnaC02g23440D	14.0851	11.4176	12.482	15.1508	8.1782	3.88738	0	0	0	0	0	-1.73726
BnaCnng20120D	31.8853	26.342	31.3386	26.8729	22.2014	8.8009	0	0	0	0	0	-1.73716
BnaA09g52000D	3.90531	2.4606	2.27686	2.27644	3.359	1.07865	0	0	0	0	0	-1.73615
BnaA06g31240D	3.22551	2.3391	2.34333	2.68082	1.84132	0.891159	0	0	0	0	0	-1.73574
BnaC01g16320D	13.7771	13.8382	12.3207	11.0299	9.85611	3.80754	0	0	0	0	0	-1.7353
BnaC05g16000D	6.79505	4.17919	6.06082	5.30809	4.4426	1.87795	0	0	0	0	0	-1.73527
BnaA05g11930D	72.8502	48.96	50.9972	41.2264	51.2859	20.1383	0	0	0	0	0	-1.73496
BnaA09g33130D	11.9912	4.78564	3.20723	3.94927	6.35168	3.31463	0	0	0	0	0	-1.73491
BnaC08g27200D	32.7064	22.624	35.7707	29.2544	14.4523	9.04452	0	0	0	0	0	-1.73452
BnaC02g38820D	104.944	130.816	117.523	97.9294	106.546	29.0256	0	0	0	0	0	-1.73415
BnaC08g19360D	150.291	137.711	175.062	140.706	75.695	41.5844	0	0	0	0	0	-1.73369
BnaA05g32500D	15.9784	12.7523	11.5229	12.9683	11.1227	4.42607	0	0	0	0	0	-1.73196
BnaA07g07560D	289.297	255.83	410.283	260.089	180.145	80.1883	0	0	0	0	0	-1.73111
BnaC02g03260D	12.7302	20.761	13.7732	12.7875	12.0256	3.52998	0	0	0	0	0	-1.73051
BnaA10g11520D	2.77349	1.37365	1.62041	1.61351	1.99624	0.769162	0	0	0	0	0	-1.7303
BnaA09g35840D	26.1872	37.1805	39.5837	40.7719	27.7705	7.26813	0	0	0	0	0	-1.72926
BnaC04g47350D	6.48637	12.4638	8.14602	10.0774	6.35866	1.80128	0	0	0	0	0	-1.72835
BnaA06g02370D	26.6666	23.3825	39.1551	28.1958	5.87287	7.40731	0	0	0	0	0	-1.72811
BnaC07g09400D	64.7931	50.6099	92.9439	58.3374	41.2315	18.0168	0	0	0	0	0	-1.7265
BnaA06g24290D	3.80825	2.86918	3.69395	3.92611	1.88969	1.05929	0	0	0	0	0	-1.72608
BnaA03g53010D	52.2119	44.3896	41.0372	37.5356	39.2519	14.5275	0	0	0	0	0	-1.72552
BnaA04g21240D	77.2843	88.54	75.7778	64.8889	103.106	21.5127	0	0	0	0	0	-1.72489
BnaC08g40020D	1.98042	1.86347	2.0513	1.89322	1.27559	0.551439	0	0	0	0	0	-1.72459
BnaA09g05360D	10.0837	4.6904	6.41504	7.73077	4.03047	2.80808	0	0	0	0	0	-1.72436
BnaA06g02010D	7.51361	7.05274	7.02949	9.57932	7.66218	2.09361	0	0	0	0	0	-1.72351
BnaA04g05980D	10.3522	3.90505	4.88595	8.50437	6.83659	2.88468	0	0	0	0	0	-1.72344
BnaA08g10640D	6.30969	4.24239	5.95837	5.24092	3.22459	1.75839	0	0	0	0	0	-1.72334
BnaA03g27800D	33.5901	25.685	33.0237	26.6702	17.3479	9.36133	0	0	0	0	0	-1.72325
BnaA09g13310D	12.4007	8.12911	11.6147	8.737	6.56762	3.45628	0	0	0	0	0	-1.72316
BnaC05g41570D	316.108	287.36	336.47	259.279	283.292	88.1464	0	0	0	0	0	-1.72242
BnaC05g11730D	18.9848	15.0887	18.7615	15.7023	10.5627	5.29645	0	0	0	0	0	-1.7218
BnaC01g01060D	5.70637	5.29292	5.64458	5.93595	5.76126	1.59326	0	0	0	0	0	-1.7205
BnaC07g38190D	19.0095	32.1919	22.9403	18.1174	22.0373	5.30973	0	0	0	0	0	-1.71996
BnaA06g07050D	4.80145	3.78472	4.24391	6.01921	2.06875	1.34221	0	0	0	0	0	-1.71882
BnaA06g02350D	4.84795	3.61494	4.67046	3.92207	2.53422	1.35553	0	0	0	0	0	-1.71851
BnaA08g31150D	50.196	55.2361	57.0308	52.3244	35.232	14.047	0	0	0	0	0	-1.71728
BnaA05g01480D	96.6159	83.3612	84.9487	82.586	57.7912	27.0708	0	0	0	0	0	-1.71551
BnaA01g08770D	5.24755	5.00738	5.45808	4.16317	3.11289	1.47183	0	0	0	0	0	-1.71403
BnaA06g35930D	29.3194	29.2326	29.6864	25.096	18.9279	8.23114	0	0	0	0	0	-1.71268
BnaA01g16070D	1.50892	0.804451	0.931563	1.40331	0.724423	0.424053	0	0	0	0	0	-1.71119
BnaCnng51440D	7.70174	6.47346	7.26122	7.77285	6.02273	2.16466	0	0	0	0	0	-1.71101
BnaA02g27890D	35.9889	21.1336	19.5817	19.154	14.2329	10.1211	0	0	0	0	-1.28152	-1.71015
BnaA03g28510D	5.5955	6.30061	6.86779	5.80066	2.55954	1.57433	0	0	0	0	0	-1.70953
BnaC06g21530D	17.9279	13.893	10.8117	10.9091	10.6606	5.044	0	0	0	0	0	-1.70949
BnaA03g17000D	5.30887	4.06727	3.46357	2.89961	2.63775	1.4945	0	0	0	0	0	-1.70871
BnaC04g08270D	4.60549	1.7263	1.60683	1.98229	4.35445	1.29668	0	0	0	0	0	-1.70837
BnaA02g18920D	8.93179	4.33409	7.03628	6.12526	9.09799	2.51803	0	0	0	0	0	-1.70658
BnaA03g13410D	63.381	61.619	47.5815	49.0553	36.1651	17.8978	0	0	0	0	0	-1.70429
BnaA04g02200D	20.1232	19.4459	23.6325	17.3528	14.1872	5.68243	0	0	0	0	0	-1.70426
BnaA09g57100D	4.56968	2.83742	4.72767	4.76136	1.81605	1.29056	0	0	0	0	0	-1.70414
BnaC07g15110D	27.9571	50.8601	33.6089	29.9762	25.0823	7.90156	0	0	0	0	0	-1.70299
BnaA10g04510D	10.1987	12.3502	8.87876	10.9798	3.65876	2.88301	0	0	0	0	0	-1.7028
BnaA01g23600D	11.2263	11.6788	11.1228	9.45625	8.67831	3.18135	0	0	0	0	0	-1.69914
BnaC04g48170D	10.607	9.22551	12.0662	12.7538	3.76697	3.0061	0	0	0	0	0	-1.6991
BnaA10g11950D	3.1147	1.97472	2.38902	2.83618	1.75625	0.883444	0	0	0	0	0	-1.69792
BnaC03g42810D	16.9956	14.6209	17.1931	15.4462	9.03668	4.82354	0	0	0	0	0	-1.69701
BnaC04g12550D	15.2859	13.8703	12.9079	13.423	9.77283	4.33848	0	0	0	0	0	-1.69693
BnaC03g19060D	6.4139	4.05421	4.50832	6.00894	3.77374	1.82175	0	0	0	0	0	-1.69584
BnaC05g19220D	4.371	4.18285	5.52095	4.09785	5.31475	1.2419	0	0	0	0	0	-1.6953
BnaC01g29980D	24.5272	21.3715	23.5999	22.819	19.0285	6.97248	0	0	0	0	0	-1.6946
BnaA08g15490D	7.81236	5.30896	7.28872	9.57471	4.11363	2.22211	0	0	0	0	0	-1.69389
BnaA01g37180D	13.3892	14.4267	10.4648	14.2906	9.79861	3.80898	0	0	0	0	0	-1.6936
BnaA01g23120D	5.09325	5.10021	5.98127	4.85606	3.6373	1.45031	0	0	0	0	0	-1.69227
BnaC04g16470D	6.26978	5.79035	5.73227	6.0206	5.30775	1.78526	0	0	0	0	0	-1.69226
BnaA10g30410D	4.83829	4.41709	4.45807	5.31962	2.27553	1.37856	0	0	0	0	0	-1.69136
BnaA01g07720D	5.56189	10.232	6.3921	6.52081	8.18487	1.58667	0	0	0	0	0	-1.68952
BnaA09g14420D	1.97336	1.90366	1.5411	2.31064	1.83702	0.563038	0	0	0	0	0	-1.68932
BnaA06g03110D	12.2849	9.46976	11.2795	11.4599	10.3873	3.50521	0	0	0	0	0	-1.6893
BnaA03g27360D	2.35957	2.29639	1.43492	1.78084	1.25861	0.673421	0	0	0	0	0	-1.68888
BnaC09g48690D	54.8205	42.616	38.7384	40.4671	47.5515	15.6537	0	0	0	0	0	-1.68816
BnaA09g30170D	2.93844	1.47931	1.92917	2.84625	1.74971	0.839303	0	0	0	0	0	-1.68769
BnaA01g30340D	17.6327	14.9642	19.384	16.2338	11.6422	5.03744	0	0	0	0	0	-1.68752
BnaC04g06030D	7.94853	6.40154	6.28899	8.63084	3.30506	2.2724	0	0	0	0	0	-1.68649
BnaC02g38400D	4.88903	3.70941	2.86126	1.8467	2.88008	1.39795	0	0	0	0	0	-1.68608
BnaCnng58250D	7.90705	6.26237	8.35561	3.85944	8.5827	2.26122	0	0	0	0	0	-1.68596
BnaA01g22920D	34.8991	23.0568	24.6361	30.3774	33.9611	9.98522	0	0	0	0	0	-1.68525
BnaCnng03380D	4.87651	4.96245	4.31316	4.24287	3.11571	1.3954	0	0	0	0	0	-1.68514
BnaAnng26090D	47.0489	23.8253	35.2029	36.1231	23.421	13.4645	0	0	0	0	0	-1.68502
BnaA03g00260D	339.982	291.091	274.654	273.706	144.733	97.356	0	0	0	0	0	-1.68412
BnaA05g10330D	2.99318	2.6351	3.20248	2.14944	2.53563	0.858255	0	0	0	0	0	-1.68215
BnaA06g28320D	6.33423	6.25804	4.88344	5.90267	4.35196	1.81718	0	0	0	0	0	-1.68146
BnaC07g42730D	11.0005	10.4612	10.5792	8.59918	8.27804	3.15613	0	0	0	0	0	-1.68127
BnaC03g32360D	3.71591	4.69514	2.90136	3.50921	2.73481	1.06711	0	0	0	0	0	-1.67992
BnaA10g14220D	4.1512	2.78212	2.93262	3.76357	3.25224	1.1927	0	0	0	0	0	-1.67935
BnaA07g23380D	5.22314	3.52944	4.31745	5.29591	3.71611	1.50175	0	0	0	0	0	-1.67825
BnaC04g50910D	49.4801	41.3989	52.208	51.7226	44.5388	14.241	0	0	0	0	0	-1.67678
BnaC04g47830D	23.8792	23.3637	18.4538	21.3675	15.2562	6.87364	0	0	0	0	0	-1.67661
BnaC07g39110D	2.38043	1.21574	1.21798	1.2791	0.653515	0.685329	0	0	0	0	0	-1.67627
BnaC01g01910D	8.77928	5.42273	3.15138	1.81731	3.74247	2.52932	0	0	0	0	0	-1.67522
BnaA09g25210D	7.75951	3.978	3.61657	4.75782	6.54826	2.23561	0	0	0	0	0	-1.67521
BnaA07g28200D	7.54323	8.16984	8.05863	6.23095	7.1337	2.17388	0	0	0	0	0	-1.67484
BnaC02g43700D	27.0327	16.0758	19.862	24.6228	17.5883	7.79543	0	0	0	0	0	-1.67399
BnaC06g06380D	2.79375	2.76217	2.66436	2.45063	2.22844	0.805666	0	0	0	0	0	-1.67392
BnaC03g23750D	21.8161	5.11583	12.2096	14.9228	10.1831	6.29836	0	0	0	0	0	-1.67229
BnaC07g43150D	4.28553	2.27696	3.28883	3.99729	2.44357	1.23831	0	0	0	0	0	-1.67108
BnaA09g16290D	6.15677	6.32567	6.51852	4.66723	5.47659	1.781	0	0	0	0	0	-1.66943
BnaC05g19370D	4.42318	3.54514	3.46237	2.64815	2.25048	1.27973	0	0	0	0	0	-1.66918
BnaCnng00560D	2.35589	1.69801	1.65172	1.76302	1.85687	0.681997	0	0	0	0	0	-1.6684
BnaC03g21590D	5.10633	1.04554	2.52359	4.66702	3.31815	1.47898	0	0	0	0	0	-1.6676
BnaCnng02360D	601.018	554.134	607.243	504.235	442.807	174.42	0	0	0	0	0	-1.6648
BnaAnng07920D	3.14917	2.475	2.85044	2.79098	1.5395	0.914039	0	0	0	0	0	-1.66466
BnaCnng18800D	5.6767	4.71399	4.99404	4.91662	2.64214	1.64816	0	0	0	0	0	-1.66421
BnaA06g35830D	4.31631	2.65699	3.15401	2.46612	3.6119	1.25438	0	0	0	0	0	-1.66276
BnaC03g15580D	15.5361	5.87133	9.15463	7.00664	9.9461	4.52191	0	0	0	0	0	-1.66057
BnaA09g29480D	10.905	9.34545	6.36647	6.86675	6.03555	3.17572	0	0	0	0	0	-1.65972
BnaA09g24950D	10.8435	8.17994	9.84819	9.28355	6.04033	3.15828	0	0	0	0	0	-1.65964
BnaC01g13420D	31.8408	19.1578	15.9474	25.8247	26.0823	9.27632	0	0	0	0	0	-1.65927
BnaA07g03650D	3.4312	1.89762	2.39261	3.09191	2.33697	1.00034	0	0	0	0	0	-1.65816
BnaA09g09560D	253.262	225.308	267.799	218.094	167.181	74.0466	0	0	0	0	0	-1.65413
BnaC05g07370D	1.73989	3.20327	2.24163	2.08893	1.78861	0.508885	0	0	0	0	0	-1.65362
BnaA05g24200D	233.66	171.753	246.257	246.216	104.539	68.418	0	0	0	0	0	-1.65201
BnaC02g05970D	6.22107	6.01826	5.26925	3.74354	4.01177	1.82228	0	0	0	0	0	-1.65132
BnaCnng21080D	31.9889	22.3122	29.9753	27.5227	20.7889	9.37569	0	0	0	0	0	-1.65056
BnaA10g26150D	2.59102	2.36539	2.0921	2.3083	2.06933	0.759728	0	0	0	0	0	-1.64995
BnaC04g08000D	7.00912	6.22614	6.75359	7.18094	9.28994	2.0575	0	0	0	0	0	-1.64829
BnaA09g12300D	40.9637	43.9698	41.8148	37.6473	21.2031	12.0253	0	0	0	0	0	-1.64827
BnaC01g01800D	3.98744	3.08333	3.44715	3.24988	1.20062	1.17071	0	0	0	0	0	-1.64817
BnaA06g31790D	10.5522	9.62453	11.4468	10.6017	6.27338	3.09856	0	0	0	0	0	-1.64788
BnaC05g13410D	4.58424	4.50587	3.31812	4.21302	4.30094	1.34611	0	0	0	0	0	-1.64784
BnaA05g06090D	23.6724	22.3881	26.8691	22.8087	20.8628	6.9538	0	0	0	0	0	-1.64731
BnaC09g02620D	23.2706	20.7667	27.8544	21.0522	29.8802	6.83588	0	0	0	0	0	-1.64722
BnaC06g34130D	30.2298	15.9537	17.7614	17.7562	10.8241	8.88426	0	0	0	0	-1.42696	-1.64669
BnaAnng16850D	8.94466	8.48921	6.75782	8.32389	6.61165	2.62852	0	0	0	0	0	-1.64668
BnaC05g51310D	1.56532	0.947193	1.05738	1.53154	1.51683	0.461084	0	0	0	0	0	-1.64336
BnaC06g15910D	9.75941	14.5662	10.5624	15.4451	15.8514	2.87687	0	0	0	0	0	-1.64225
BnaA09g44470D	7.94654	6.30403	8.56848	7.23558	3.12622	2.34693	0	0	0	0	0	-1.63965
BnaA01g02570D	159.554	133.548	159.594	138.718	82.6151	47.1363	0	0	0	0	0	-1.63912
BnaA09g48950D	9.25965	6.9034	8.25062	8.74091	6.92748	2.73721	0	0	0	0	0	-1.63821
BnaA06g12480D	7.45973	6.71311	6.50156	4.0547	6.8854	2.20661	0	0	0	0	0	-1.63723
BnaC09g01090D	57.9016	27.7668	45.2447	45.6952	29.2964	17.1425	0	0	0	0	0	-1.63605
BnaA06g11670D	4.64458	5.40807	4.41956	4.86033	3.37325	1.37597	0	0	0	0	0	-1.63507
BnaC07g06390D	7.12338	7.14368	6.90393	6.3192	3.70604	2.11431	0	0	0	0	0	-1.63236
BnaC07g44000D	23.0774	23.1811	22.5835	24.4999	16.2279	6.85798	0	0	0	0	0	-1.63061
BnaA04g11770D	2.68007	2.36079	1.90218	2.66294	1.86401	0.797804	0	0	0	0	0	-1.62813
BnaC08g37320D	7.62763	4.34014	5.20033	7.06085	5.42919	2.27071	0	0	0	0	0	-1.62805
BnaC05g30560D	30.6451	23.9231	29.4184	23.6409	25.2443	9.12306	0	0	0	0	0	-1.62804
BnaA01g11840D	19.8632	10.9378	10.1329	16.7855	14.3128	5.91503	0	0	0	0	0	-1.62767
BnaC08g05970D	6.54373	4.84551	5.90815	6.36097	4.33414	1.95613	0	0	0	0	0	-1.62212
BnaC05g40060D	16.6106	8.67625	14.938	16.9512	8.87568	4.9671	0	0	0	0	0	-1.62167
BnaC04g06690D	17.0873	9.87485	12.0184	11.3275	13.3128	5.11551	0	0	0	0	0	-1.61993
BnaA09g53810D	16.2363	14.3521	14.5546	14.495	11.8311	4.86142	0	0	0	0	0	-1.61974
BnaC09g48030D	11.472	9.93038	9.03376	10.0955	7.52492	3.43767	0	0	0	0	0	-1.61861
BnaC09g27000D	13.3668	23.9357	13.6718	13.5515	11.276	4.0104	0	0	0	0	0	-1.61679
BnaCnng35880D	6.60837	7.07819	7.09852	6.28251	3.89944	1.98287	0	0	0	0	0	-1.61668
BnaA03g38630D	14.816	28.2467	0.29161	1.18706	58.2825	4.44745	0	0	0	0	2.03612	-1.61592
BnaA03g12810D	5.93229	4.75672	5.18037	5.15493	3.99949	1.78154	0	0	0	0	0	-1.61544
BnaA02g30490D	43.488	49.4206	43.8629	34.0595	44.5777	13.0628	0	0	0	0	0	-1.61506
BnaA03g34850D	9.65706	6.11914	7.27671	8.59122	6.48422	2.90137	0	0	0	0	0	-1.61481
BnaC03g32310D	29.3339	36.9615	32.7681	25.1111	23.5584	8.81848	0	0	0	0	0	-1.61391
BnaC01g41070D	10.2888	13.3792	11.5401	10.2275	6.22309	3.0936	0	0	0	0	0	-1.61376
BnaA10g05030D	3.38804	3.66526	2.93351	3.49401	2.8697	1.01909	0	0	0	0	0	-1.61311
BnaCnng30450D	14.3564	6.33743	5.17214	3.25922	4.22975	4.31834	0	0	0	-2.14021	-1.70371	-1.613
BnaA10g00990D	18.8174	35.769	23.9364	18.6702	18.0679	5.66589	0	0	0	0	0	-1.61169
BnaC09g43750D	3.71631	3.66046	2.19492	3.18681	6.22549	1.11938	0	0	0	0	0	-1.61105
BnaA03g59990D	4.41586	3.78958	4.36309	3.64535	3.31038	1.33081	0	0	0	0	0	-1.61038
BnaA07g16800D	13.9742	11.8008	13.7499	12.3738	5.81778	4.21512	0	0	0	0	0	-1.60917
BnaA03g51290D	4.33603	3.06709	3.69365	4.29591	2.71242	1.30848	0	0	0	0	0	-1.60847
BnaC04g21400D	5.73328	2.3649	4.057	3.02025	3.00937	1.73168	0	0	0	0	0	-1.60719
BnaC07g02390D	24.0085	24.4776	24.6225	19.9676	14.5689	7.25365	0	0	0	0	0	-1.60678
BnaC02g11090D	21.4363	19.4819	20.0744	18.7548	14.9607	6.48461	0	0	0	0	0	-1.60496
BnaA06g36160D	9.5274	7.30561	11.5156	7.53419	5.85743	2.88233	0	0	0	0	0	-1.60482
BnaAnng11700D	15.1446	7.99089	6.32761	8.72253	5.70633	4.58226	0	0	0	0	0	-1.6046
BnaC02g12740D	3.7747	1.69307	2.54322	2.82291	2.20853	1.14339	0	0	0	0	0	-1.603
BnaC08g42910D	3.71867	2.41817	1.38843	1.96525	5.82953	1.12656	0	0	0	0	0	-1.60276
BnaCnng52890D	94.1568	34.5972	44.0331	34.8935	62.6655	28.5248	0	0	0	0	0	-1.60275
BnaA06g40430D	9.79419	9.08972	8.73635	7.92603	6.29944	2.96802	0	0	0	0	0	-1.60243
BnaA03g25060D	7.17097	4.6459	5.70902	4.76163	3.5418	2.1755	0	0	0	0	0	-1.60081
BnaC04g51910D	11.7005	13.8695	14.0125	10.7957	7.99058	3.55242	0	0	0	0	0	-1.59967
BnaA07g25010D	16.6742	13.2441	13.6688	14.6741	8.36538	5.06452	0	0	0	0	0	-1.59914
BnaCnng63450D	55.3923	46.6092	51.6415	46.4691	37.9097	16.8303	0	0	0	0	0	-1.5986
BnaA03g45390D	38.9466	33.4377	37.6629	32.6568	26.6801	11.8417	0	0	0	0	0	-1.5976
BnaC09g39020D	8.31272	13.4665	8.29718	10.6047	4.36918	2.52898	0	0	0	0	0	-1.59678
BnaA04g23260D	10.8156	8.60463	7.4189	9.71291	9.74651	3.29072	0	0	0	0	0	-1.59653
BnaA08g25410D	7.5392	12.5177	8.6972	8.40826	8.77257	2.2941	0	0	0	0	0	-1.59648
BnaA10g27170D	643.676	541.115	646.323	686.676	403.959	196.169	0	0	0	0	0	-1.59426
BnaC05g37210D	19.613	19.2428	15.2806	14.1431	14.9959	5.97713	0	0	0	0	0	-1.59423
BnaA01g06170D	5.70209	4.55615	5.72828	3.88957	3.85607	1.73953	0	0	0	0	0	-1.59276
BnaC03g54490D	18.5565	13.6742	17.1688	15.4424	7.72215	5.66167	0	0	0	0	0	-1.59266
BnaC07g50180D	8.40177	11.0249	8.99121	8.40524	6.45028	2.56542	0	0	0	0	0	-1.59151
BnaC07g42740D	3.25014	2.26712	3.5079	2.90837	3.0734	0.993737	0	0	0	0	0	-1.58958
BnaC08g29620D	8.36361	8.00915	7.50362	9.11721	5.05841	2.55858	0	0	0	0	0	-1.58877
BnaC06g35910D	14.4606	9.59071	11.458	9.49968	8.94274	4.4244	0	0	0	0	0	-1.58852
BnaC03g26320D	105.869	59.6143	91.1924	92.7305	66.6627	32.4063	0	0	0	0	0	-1.58793
BnaC07g31300D	5.21561	4.51267	4.96019	3.98456	2.38098	1.59741	0	0	0	0	0	-1.58716
BnaA03g08810D	2.50335	4.71083	2.97742	3.07056	2.83921	0.766954	0	0	0	0	0	-1.58661
BnaC08g28680D	12.2811	10.4527	11.158	8.68955	6.76732	3.76503	0	0	0	0	0	-1.58571
BnaC01g07640D	12.13	7.22104	9.79543	8.86409	7.18784	3.71871	0	0	0	0	0	-1.58567
BnaC02g44590D	83.2457	56.0871	104.922	76.5416	54.4673	25.5445	0	0	0	0	0	-1.58437
BnaA05g03270D	83.5592	80.9999	84.0577	60.9026	48.7345	25.6494	0	0	0	0	0	-1.58385
BnaCnng24070D	62.0579	37.5383	49.3844	53.6919	38.3813	19.0572	0	0	0	0	0	-1.5833
BnaC05g45740D	23.7673	14.8566	19.7674	17.9101	15.5286	7.30426	0	0	0	0	0	-1.58213
BnaC08g32290D	5.30146	3.72063	3.41828	3.97418	2.08846	1.62953	0	0	0	0	0	-1.58184
BnaC08g35830D	34.453	20.6198	26.5342	18.4121	33.7536	10.5941	0	0	0	0	0	-1.5813
BnaCnng06040D	5.56023	2.54391	3.87439	4.68672	2.67375	1.7103	0	0	0	0	0	-1.58089
BnaC06g35850D	215.928	186.733	199.694	164.494	138.314	66.4259	0	0	0	0	0	-1.58066
BnaCnng30870D	371.595	293.731	317.428	273.815	285.589	114.359	0	0	0	0	0	-1.5801
BnaA09g48960D	4.97318	5.63827	5.5018	3.30617	2.61717	1.53126	0	0	0	0	0	-1.57945
BnaA02g34110D	5.21304	4.71751	4.59609	4.79615	3.73803	1.60675	0	0	0	0	0	-1.57801
BnaC07g29570D	14.6162	9.10973	9.33609	7.78518	6.29678	4.50667	0	0	0	0	0	-1.57742
BnaA09g04910D	6.17698	6.2588	6.76052	5.69573	6.27321	1.90463	0	0	0	0	0	-1.57738
BnaC03g26570D	26.3225	16.3729	17.9578	16.7734	18.584	8.11929	0	0	0	0	0	-1.57682
BnaA01g14870D	6.93436	6.84681	7.4732	5.89256	5.40447	2.14063	0	0	0	0	0	-1.57575
BnaA03g05790D	3.32583	2.76994	2.46161	2.77132	1.96521	1.02681	0	0	0	0	0	-1.57549
BnaC05g08220D	29.1832	25.6588	20.7197	17.9123	25.5855	9.01603	0	0	0	0	0	-1.57444
BnaC03g30140D	4.47944	2.66486	3.1131	4.00306	2.6714	1.38411	0	0	0	0	0	-1.57434
BnaC07g27760D	6.87563	7.20249	7.19586	6.19083	5.36308	2.12478	0	0	0	0	0	-1.57418
BnaC03g48570D	5.19061	2.91853	5.40068	5.90456	2.19702	1.60423	0	0	0	0	0	-1.57407
BnaA02g30190D	8.46615	6.80609	7.52822	7.05071	3.87389	2.61692	0	0	0	0	0	-1.57375
BnaA03g43960D	11.459	8.56342	10.3053	12.7607	11.3076	3.54346	0	0	0	0	0	-1.5732
BnaA07g35520D	10.2096	10.3838	10.3367	9.2476	6.06723	3.1574	0	0	0	0	0	-1.57314
BnaC04g04130D	5.74997	5.26333	5.22101	5.10416	2.29152	1.77911	0	0	0	0	0	-1.57246
BnaA08g22530D	22.6957	22.2842	20.5286	20.7338	14.3922	7.02368	0	0	0	0	0	-1.57209
BnaC07g29940D	7.53451	6.31669	6.13434	6.18755	9.67719	2.33169	0	0	0	0	0	-1.57202
BnaA09g06030D	11.9261	6.47466	9.13613	10.7034	6.72545	3.69255	0	0	0	0	0	-1.57147
BnaC07g43050D	1.50683	0.82809	0.898837	1.30936	0.94278	0.466531	0	0	0	0	0	-1.57146
BnaC07g08370D	10.4006	5.22539	6.58082	6.27132	6.05573	3.22108	0	0	0	0	0	-1.57103
BnaA01g05410D	43.6014	32.7573	37.4544	40.9094	22.3991	13.5082	0	0	0	0	0	-1.57057
BnaCnng54050D	21.5178	36.0699	25.3397	19.1722	23.5507	6.67146	0	0	0	0	0	-1.56944
BnaC01g11500D	6.90673	3.57587	6.30925	4.83173	4.36001	2.14161	0	0	0	0	0	-1.56933
BnaC06g24400D	28.8151	22.5388	25.1298	17.4308	21.3309	8.93449	0	0	0	0	0	-1.56927
BnaC03g22790D	13.3137	12.2367	16.9908	11.9582	4.85603	4.13102	0	0	0	0	0	-1.5684
BnaA04g12570D	45.661	39.0674	45.7891	38.4081	31.2532	14.1753	0	0	0	0	0	-1.56756
BnaC05g45300D	6.171	5.02875	5.04085	5.81382	3.89729	1.91637	0	0	0	0	0	-1.56712
BnaA02g06580D	12.3406	19.3954	12.945	12.1297	10.5474	3.83414	0	0	0	0	0	-1.56646
BnaA03g00770D	4.72819	3.90047	3.01123	3.00771	4.74201	1.47062	0	0	0	0	0	-1.56475
BnaC06g32970D	7.35108	7.40804	6.94517	6.0773	6.89952	2.28758	0	0	0	0	0	-1.56409
BnaC07g35860D	4.99845	3.42519	3.59735	2.86508	3.49026	1.55939	0	0	0	0	0	-1.56047
BnaA07g20400D	5.5098	5.11597	5.39498	4.1846	4.51489	1.71926	0	0	0	0	0	-1.56017
BnaA06g40360D	10.9085	7.49291	9.72438	6.75399	6.39102	3.40625	0	0	0	0	0	-1.55915
BnaA05g01450D	13.5977	12.7251	12.2187	11.793	8.07551	4.24699	0	0	0	0	0	-1.55878
BnaA07g16660D	5.80272	5.45182	5.39892	5.11567	2.21576	1.81336	0	0	0	0	0	-1.5581
BnaCnng38940D	39.8875	43.5878	43.7681	44.9696	25.9424	12.4718	0	0	0	0	0	-1.5573
BnaA09g02420D	366.597	308.224	388.762	272.968	320.672	114.649	0	0	0	0	0	-1.55689
BnaA04g25470D	544.187	438.596	496.791	393.38	534.012	170.295	0	0	0	0	0	-1.55594
BnaA06g38800D	4.00121	3.56684	3.42086	3.11507	3.25911	1.25277	0	0	0	0	0	-1.55526
BnaC06g06170D	340.586	229.462	273.926	279.322	234.479	106.656	0	0	0	0	0	-1.55503
BnaA03g52800D	7.33006	7.43032	6.03417	8.08357	7.0211	2.29593	0	0	0	0	0	-1.55467
BnaC03g34980D	1.80435	1.11348	1.38851	1.70646	1.14408	0.56523	0	0	0	0	0	-1.55456
BnaA03g40550D	3.59422	3.16493	2.73791	3.18052	2.00056	1.12705	0	0	0	0	0	-1.5531
BnaA03g30400D	8.93796	7.98453	9.18704	8.27463	6.79298	2.80337	0	0	0	0	0	-1.55275
BnaA07g16700D	3.67108	3.26154	3.15982	3.48812	2.48831	1.15186	0	0	0	0	0	-1.5522
BnaC07g22410D	6.16516	4.33483	5.25795	3.2417	4.03384	1.93436	0	0	0	0	0	-1.55219
BnaAnng09370D	1.14822	0.935955	0.900874	1.03291	0.718468	0.360574	0	0	0	0	0	-1.551
BnaC03g34010D	54.8961	51.1709	52.0383	49.3183	33.651	17.2423	0	0	0	0	0	-1.55073
BnaA07g26510D	6.4889	4.06005	5.7211	4.56309	4.85583	2.04147	0	0	0	0	0	-1.54833
BnaA05g07580D	46.4907	21.7033	29.2553	29.5291	25.6341	14.6274	0	0	0	0	0	-1.54825
BnaA10g01180D	23.8937	22.1506	24.4568	18.6371	13.0456	7.52361	0	0	0	0	0	-1.54715
BnaA01g25950D	6.17679	4.47362	5.92074	5.36007	2.17499	1.94485	0	0	0	0	0	-1.54712
BnaA10g28210D	38.5119	42.5895	44.3263	34.7556	27.0389	12.1477	0	0	0	0	0	-1.54459
BnaA06g08090D	5.37164	3.31059	3.67659	2.47977	2.94202	1.69503	0	0	0	0	0	-1.54393
BnaA09g15520D	12.0939	8.63335	10.3406	10.612	9.38826	3.81886	0	0	0	0	0	-1.54303
BnaA09g36960D	2.92267	1.74088	2.01759	2.99508	1.81835	0.923315	0	0	0	0	0	-1.54236
BnaA04g25040D	95.4815	57.7698	72.4695	62.3901	54.4758	30.1706	0	0	0	0	0	-1.54209
BnaA10g03990D	28.4405	17.1775	22.4281	19.0709	19.9465	8.98968	0	0	0	0	0	-1.54157
BnaC01g13470D	3.5652	4.55541	3.76635	2.69995	4.0358	1.12735	0	0	0	0	0	-1.54093
BnaCnng69490D	36.9907	32.1316	36.5835	27.1501	35.9387	11.7024	0	0	0	0	0	-1.54022
BnaA09g15720D	9.73512	6.40623	8.19229	7.14963	6.64802	3.08032	0	0	0	0	0	-1.54006
BnaC07g19260D	14.2047	11.7324	12.3967	11.9391	7.69397	4.50158	0	0	0	0	0	-1.53782
BnaC04g36020D	14.5631	5.92949	10.0944	10.4314	12.7372	4.61947	0	0	0	0	0	-1.53646
BnaC09g05510D	10.7282	8.15036	8.29535	10.3622	5.48295	3.40611	0	0	0	0	0	-1.53519
BnaA06g31930D	23.5519	15.0786	25.0322	16.039	14.8244	7.48111	0	0	0	0	0	-1.53452
BnaA03g16160D	18.7644	15.105	21.763	16.9079	13.5737	5.96287	0	0	0	0	0	-1.53391
BnaA07g23670D	46.982	48.8084	49.2597	36.1612	34.2081	14.9366	0	0	0	0	0	-1.5332
BnaC09g45580D	11.5698	13.0375	12.3909	9.35437	6.72884	3.67838	0	0	0	0	0	-1.5332
BnaA02g23870D	33.7888	27.9873	24.7361	32.7186	39.7084	10.7501	0	0	0	0	0	-1.53207
BnaC04g36630D	27.4299	20.3241	23.0774	24.0294	24.9292	8.73301	0	0	0	0	0	-1.53108
BnaA03g23610D	31.5996	26.9637	27.4502	26.2358	20.8509	10.062	0	0	0	0	0	-1.53096
BnaC05g40790D	3.0173	1.51792	1.65269	2.30756	1.43908	0.961917	0	0	0	0	0	-1.52921
BnaCnng66930D	29.8222	31.2015	28.5537	26.9193	21.0792	9.50796	0	0	0	0	0	-1.52914
BnaA10g23430D	2.30833	3.09122	2.32625	2.22139	1.59803	0.736316	0	0	0	0	0	-1.52846
BnaA03g55480D	37.6207	32.0311	32.4339	33.1429	21.7039	12.0254	0	0	0	0	0	-1.5254
BnaA01g36880D	11.3303	11.1655	13.8944	12.6922	15.0562	3.62197	0	0	0	0	0	-1.52534
BnaA07g07500D	5.00157	2.93609	3.20882	3.97065	3.7441	1.60104	0	0	0	0	0	-1.52338
BnaA04g01730D	22.0339	15.015	18.2611	21.1191	11.4338	7.05342	0	0	0	0	0	-1.52333
BnaA02g12880D	3.41999	2.54675	2.29208	3.49325	2.19173	1.09499	0	0	0	0	0	-1.52308
BnaA09g05510D	68.6764	63.5873	61.3957	50.8274	49.3546	21.9977	0	0	0	0	0	-1.52239
BnaAnng06950D	2.98228	2.74679	2.65009	2.62398	2.13458	0.955755	0	0	0	0	0	-1.5217
BnaC07g23300D	3.47238	3.69411	2.92883	3.28553	2.14496	1.11417	0	0	0	0	0	-1.51991
BnaC05g43230D	6.98588	6.85241	6.59499	5.17941	6.74075	2.24251	0	0	0	0	0	-1.51924
BnaCnng36050D	4.2449	3.8294	3.3305	4.02483	2.51558	1.363	0	0	0	0	0	-1.51894
BnaC01g37590D	270.665	183.531	173.65	108.34	90.5479	86.9121	0	0	0	0	-1.52073	-1.51875
BnaA01g12190D	27.6362	23.3709	26.0282	23.4004	12.9392	8.8751	0	0	0	0	0	-1.51874
BnaCnng13770D	36.5467	31.8797	37.6967	30.7973	25.5403	11.7437	0	0	0	0	0	-1.51783
BnaA05g02000D	11.2508	10.0367	11.0639	9.14271	7.77994	3.61547	0	0	0	0	0	-1.51776
BnaCnng64490D	18.8511	11.0042	13.4044	15.1664	7.67172	6.06253	0	0	0	0	-1.24202	-1.51668
BnaC03g62970D	25.8022	24.5996	27.1411	22.7723	15.926	8.30217	0	0	0	0	0	-1.51588
BnaA02g18750D	13.0426	12.528	13.668	13.4832	4.04754	4.20252	0	0	0	0	-1.63437	-1.51401
BnaA10g20730D	7.14409	5.72262	5.2564	6.02671	4.77838	2.30225	0	0	0	0	0	-1.51366
BnaA04g11410D	3.26597	2.79556	2.43885	2.9171	2.33064	1.05274	0	0	0	0	0	-1.51337
BnaCnng45910D	13.9381	14.6371	14.1453	11.4609	11.7567	4.49588	0	0	0	0	0	-1.51234
BnaC07g15170D	6.28411	5.9241	5.24242	4.61076	4.52378	2.02761	0	0	0	0	0	-1.51187
BnaA01g00150D	5.7902	6.24251	6.20962	6.97573	5.77662	1.86843	0	0	0	0	0	-1.51175
BnaC04g02190D	4.6288	5.72509	4.80181	5.02996	3.42325	1.49473	0	0	0	0	0	-1.51072
BnaA01g22460D	6.14868	4.91178	5.40358	5.5179	4.67489	1.98624	0	0	0	0	0	-1.51023
BnaA01g22670D	24.7286	19.7752	29.8103	20.9927	14.8822	7.99139	0	0	0	0	0	-1.50968
BnaC02g37020D	8.67687	5.22375	6.90836	6.49386	4.44825	2.80493	0	0	0	0	0	-1.5092
BnaC03g70280D	4.96479	3.93567	5.70551	6.06101	3.28626	1.60515	0	0	0	0	0	-1.50904
BnaC07g46660D	7.83721	7.67916	6.89485	6.79939	6.72568	2.5346	0	0	0	0	0	-1.5085
BnaC05g47950D	71.0102	61.2114	67.543	68.9067	48.3796	22.9749	0	0	0	0	0	-1.50795
BnaA05g04600D	3.79547	2.10679	2.78806	3.46534	2.48903	1.22961	0	0	0	0	0	-1.50606
BnaA01g05270D	4.08884	3.90484	4.58659	4.42584	3.53406	1.32477	0	0	0	0	0	-1.50593
BnaA01g13220D	2.41201	1.73899	2.06725	2.53104	1.38785	0.782455	0	0	0	0	0	-1.50418
BnaC06g29080D	54.6289	48.6749	50.3852	46.5201	28.9719	17.7227	0	0	0	0	0	-1.5041
BnaC01g03510D	56.5465	46.5851	52.9618	49.454	35.9224	18.3721	0	0	0	0	0	-1.50188
BnaC09g11090D	22.5282	20.8423	20.5085	21.8439	16.1614	7.32037	0	0	0	0	0	-1.50172
BnaA09g12360D	97.5579	85.5985	91.5876	79.0759	66.195	31.7067	0	0	0	0	0	-1.50144
BnaC02g13790D	9.9305	6.79279	8.45524	10.2066	5.45417	3.22802	0	0	0	0	0	-1.50125
BnaC01g00120D	15.2283	13.7394	14.94	11.4667	14.3064	4.95206	0	0	0	0	0	-1.5006
BnaC07g13370D	16.6222	12.0049	12.1141	10.9815	9.54489	5.40598	0	0	0	0	0	-1.50041
BnaA07g10530D	22.3724	16.2453	21.1801	16.8052	10.3808	7.27955	0	0	0	0	0	-1.49981
BnaC08g15380D	6.37569	5.02135	5.16421	4.71612	4.01564	2.07462	0	0	0	0	0	-1.4997
BnaA03g27300D	12.5208	15.8882	13.414	10.2753	6.74458	4.07499	0	0	0	0	0	-1.49943
BnaA08g24930D	100.132	83.1838	88.717	79.357	100.437	32.6068	0	0	0	0	0	-1.49857
BnaC01g32810D	7.71992	7.14609	7.4571	6.89699	4.40516	2.51552	0	0	0	0	0	-1.49771
BnaA03g53100D	103.101	102.473	103.971	87.5424	67.4819	33.6042	0	0	0	0	0	-1.49733
BnaA05g31150D	107.074	98.283	102.563	104.653	57.7996	34.9147	0	0	0	0	0	-1.49671
BnaC03g78000D	7.18982	5.12834	6.25469	6.66883	6.33446	2.34614	0	0	0	0	0	-1.49564
BnaC01g41000D	32.951	35.1252	35.7851	31.8671	17.2294	10.7681	0	0	0	0	0	-1.4936
BnaC01g08230D	2.88007	1.93187	2.24609	2.90928	1.73528	0.941663	0	0	0	0	0	-1.49281
BnaA08g12410D	15.9939	18.6628	18.6077	15.6517	7.94515	5.22988	0	0	0	0	0	-1.49265
BnaA03g41830D	3.79079	3.47169	2.98669	3.97909	2.00734	1.23999	0	0	0	0	0	-1.49219
BnaA09g17120D	7.26075	3.31367	4.15656	5.92315	2.9489	2.37705	0	0	0	0	0	-1.49098
BnaA08g29650D	6.02785	4.77613	5.29964	4.43467	4.0564	1.97357	0	0	0	0	0	-1.49082
BnaAnng20880D	43.1549	43.3443	31.0499	42.6572	27.919	14.1319	0	0	0	0	0	-1.49061
BnaC09g13080D	21.6932	13.7876	21.9609	22.228	21.907	7.11111	0	0	0	0	0	-1.48904
BnaA05g31200D	81.4625	64.6761	72.0664	66.269	53.7541	26.705	0	0	0	0	0	-1.48902
BnaC07g23610D	16.5089	13.9812	12.5578	12.1093	11.7061	5.4128	0	0	0	0	0	-1.48876
BnaA06g06000D	44.556	36.8093	40.2707	42.9801	17.7991	14.6236	0	0	0	0	-1.26871	-1.48734
BnaA03g14550D	22.4931	17.951	18.3148	20.8023	8.6446	7.38395	0	0	0	0	-1.32486	-1.48708
BnaCnng10940D	10.2502	10.4811	10.3444	7.91918	6.9492	3.36761	0	0	0	0	0	-1.48582
BnaCnng18100D	15.5909	11.7892	11.5115	8.82032	7.6418	5.12519	0	0	0	0	0	-1.48499
BnaC01g07450D	253.427	208.346	200.682	143.245	196.04	83.3087	0	0	0	0	0	-1.48495
BnaC08g39700D	5.73485	3.34673	4.56073	4.65927	5.28196	1.88552	0	0	0	0	0	-1.48473
BnaA06g37340D	51.1395	32.3022	59.996	55.1464	59.4808	16.8177	0	0	0	0	0	-1.4844
BnaA04g16260D	5.97144	5.79202	6.60062	4.68075	3.14631	1.96395	0	0	0	0	0	-1.48437
BnaCnng57860D	74.1434	58.448	68.1657	67.0622	38.6782	24.4125	0	0	0	0	0	-1.4827
BnaC05g08120D	3.28163	2.33382	2.3298	2.78832	1.88046	1.08056	0	0	0	0	0	-1.48264
BnaC02g09720D	43.9163	27.4539	34.2216	41.896	26.9396	14.4642	0	0	0	0	0	-1.48225
BnaA03g27330D	16.8569	11.9804	14.1334	12.1909	12.2017	5.55222	0	0	0	0	0	-1.48215
BnaC09g25860D	17.4987	13.1962	15.0083	17.8462	12.5038	5.7723	0	0	0	0	0	-1.48001
BnaA05g36120D	3.32108	1.99056	2.23207	2.9522	1.6683	1.09571	0	0	0	0	0	-1.47975
BnaC09g16940D	12.1558	8.16909	9.19831	10.3671	8.3475	4.0126	0	0	0	0	0	-1.47899
BnaA08g23740D	4.11224	3.85754	3.90622	4.06314	3.23326	1.35895	0	0	0	0	0	-1.47741
BnaC09g19940D	6.34516	3.55921	6.13888	5.96327	2.97849	2.09743	0	0	0	0	0	-1.4771
BnaA04g00820D	8.29939	7.3353	6.96922	7.20792	5.28447	2.74588	0	0	0	0	0	-1.47572
BnaA02g09840D	6.16439	4.83331	5.92011	6.83817	4.52129	2.04023	0	0	0	0	0	-1.47525
BnaA02g01730D	2.38935	1.9889	1.93053	2.39494	1.98815	0.791011	0	0	0	0	0	-1.47483
BnaA07g29720D	3.96413	4.11681	4.29956	3.88846	2.46212	1.31302	0	0	0	0	0	-1.47413
BnaA05g27860D	32.2946	23.2195	32.6061	34.8977	17.5376	10.6988	0	0	0	0	0	-1.47385
BnaC07g41210D	45.4507	24.0015	30.7624	30.4284	40.3931	15.075	0	0	0	0	0	-1.47207
BnaA01g10230D	26.1566	23.5876	22.1993	21.5771	20.4991	8.67622	0	0	0	0	0	-1.47198
BnaC09g50460D	39.8098	28.9613	34.0112	21.6353	43.1686	13.206	0	0	0	0	0	-1.47185
BnaA05g30760D	4.18161	4.51751	3.79444	4.05332	2.76383	1.38747	0	0	0	0	0	-1.47156
BnaC06g23520D	8.70055	8.17633	8.70934	7.41047	5.3826	2.89058	0	0	0	0	0	-1.46978
BnaC07g15380D	203.05	128.347	162.076	157.016	123.136	67.5092	0	0	0	0	0	-1.4686
BnaA03g56350D	38.5303	40.1559	39.6552	36.0505	33.0313	12.8207	0	0	0	0	0	-1.4675
BnaA03g21760D	20.2371	21.0015	21.3428	19.6557	13.9704	6.73662	0	0	0	0	0	-1.46692
BnaC03g27610D	122.183	86.027	103.621	99.6297	75.7026	40.6718	0	0	0	0	0	-1.46692
BnaA05g16450D	20.9959	18.4438	18.5421	18.6853	12.989	6.98919	0	0	0	0	0	-1.46686
BnaA02g05540D	12.909	10.8862	10.7574	9.90299	8.4189	4.29773	0	0	0	0	0	-1.46669
BnaC04g40080D	2.9763	2.53617	2.67137	2.23756	1.86476	0.990965	0	0	0	0	0	-1.46658
BnaC07g46690D	2.98314	2.74824	3.21414	2.68409	2.61125	0.993747	0	0	0	0	0	-1.46583
BnaA03g22020D	61.3921	49.3548	57.5735	50.9361	43.8956	20.4554	0	0	0	0	0	-1.46557
BnaC02g39080D	87.3958	56.5114	62.6012	68.7871	60.1577	29.1284	0	0	0	0	0	-1.46514
BnaC06g16270D	19.9225	23.0794	19.7492	17.5327	14.5232	6.64464	0	0	0	0	0	-1.46407
BnaC07g02020D	9.26795	5.41552	7.15532	8.83483	6.46671	3.09123	0	0	0	0	0	-1.46406
BnaCnng47330D	33.5876	21.2872	22.561	23.9457	25.3501	11.2042	0	0	0	0	0	-1.46381
BnaC09g48100D	3.43171	4.02495	3.43484	3.36359	2.54365	1.14519	0	0	0	0	0	-1.46336
BnaC03g21820D	9.45921	7.07512	8.60677	6.58823	6.14949	3.15731	0	0	0	0	0	-1.46302
BnaA07g11240D	25.0019	44.9614	31.6048	25.6313	25.0234	8.34733	0	0	0	0	0	-1.46261
BnaA02g19500D	9.11009	7.27293	7.9352	7.78071	6.08653	3.04328	0	0	0	0	0	-1.46182
BnaCnng24110D	94.3656	46.5477	58.1821	58.8084	61.1061	31.525	0	0	0	0	0	-1.46171
BnaC08g24890D	5.26566	4.88775	4.96549	4.79406	2.26616	1.75955	0	0	0	0	0	-1.46146
BnaA01g22500D	7.87164	5.27786	5.92057	6.54833	4.06255	2.63054	0	0	0	0	0	-1.46129
BnaCnng43110D	11.3966	8.36597	9.11097	7.80257	7.73412	3.81068	0	0	0	0	0	-1.46047
BnaC02g24840D	34.6752	25.2389	33.4362	31.7432	16.2195	11.6111	0	0	0	0	0	-1.45845
BnaA09g50090D	10.6895	7.21768	6.43441	5.86644	5.61742	3.58459	0	0	0	0	0	-1.45624
BnaA05g15910D	1.52058	1.5192	1.31404	1.77316	1.25117	0.510346	0	0	0	0	0	-1.4551
BnaA07g10170D	260.64	191.666	210.363	195.166	173.085	87.4818	0	0	0	0	0	-1.45501
BnaC01g43600D	12.4137	11.8953	9.62951	13.635	10.842	4.16649	0	0	0	0	0	-1.455
BnaC05g13520D	8.29487	9.03745	7.30433	7.25241	7.75809	2.78555	0	0	0	0	0	-1.45422
BnaA08g29500D	2.42481	1.65115	1.78292	2.2827	1.90841	0.814309	0	0	0	0	0	-1.45421
BnaA01g11930D	9.23565	9.71753	8.68265	8.82684	7.80921	3.10194	0	0	0	0	0	-1.45405
BnaC05g11410D	3.86039	4.18733	3.87078	3.49472	2.48363	1.29689	0	0	0	0	0	-1.4537
BnaA10g09660D	1.53478	1.61352	1.49665	1.245	1.23316	0.515727	0	0	0	0	0	-1.45333
BnaC07g47590D	87.9035	61.5628	91.5087	85.0209	78.85	29.5405	0	0	0	0	0	-1.45319
BnaA04g14230D	4.17667	3.817	3.78536	3.98504	2.77021	1.40409	0	0	0	0	0	-1.45267
BnaC09g41090D	3.14437	1.85063	2.41632	2.52462	1.5177	1.06016	0	0	0	0	0	-1.44846
BnaC08g25210D	11.0775	9.52297	9.8338	12.3155	13.8689	3.73581	0	0	0	0	0	-1.44811
BnaC02g18910D	65.8888	87.0261	80.4824	69.7026	66.6318	22.2211	0	0	0	0	0	-1.44808
BnaC05g01100D	25.1645	50.7563	32.6085	25.5652	21.7608	8.49228	0	0	0	0	0	-1.4472
BnaA03g49570D	6.64023	5.26173	5.14811	6.75782	4.33028	2.24132	0	0	0	0	0	-1.4469
BnaC08g28030D	21.0556	18.3951	20.1343	18.3914	16.7978	7.10812	0	0	0	0	0	-1.44661
BnaA03g43210D	21.1217	26.8068	24.0613	21.6531	10.6544	7.13259	0	0	0	0	0	-1.44624
BnaA08g19770D	11.5316	15.5609	14.4713	11.7963	6.86107	3.90201	0	0	0	0	0	-1.4433
BnaC03g28030D	24.0137	16.9648	19.309	19.2713	13.5893	8.13034	0	0	0	0	0	-1.44243
BnaC03g74010D	43.5771	33.8368	34.9628	35.9128	33.3543	14.7542	0	0	0	0	0	-1.44234
BnaA09g40120D	5.26744	3.9915	4.89771	7.26261	3.51711	1.78617	0	0	0	0	0	-1.44023
BnaA09g31010D	21.9162	24.1048	23.3179	19.5302	18.9222	7.43217	0	0	0	0	0	-1.44008
BnaCnng25620D	28.8026	28.4438	33.3549	24.1825	33.0115	9.76738	0	0	0	0	0	-1.44006
BnaA09g39000D	13.6951	11.8641	10.505	9.75629	8.9318	4.64443	0	0	0	0	0	-1.44005
BnaA05g33740D	4.96763	3.62016	3.78767	4.35809	4.17803	1.68585	0	0	0	0	0	-1.43908
BnaC09g52640D	7.28673	7.52662	8.61815	7.39661	4.8154	2.47367	0	0	0	0	0	-1.43869
BnaC02g19780D	57.697	48.6791	57.762	44.9749	47.1881	19.6129	0	0	0	0	0	-1.43668
BnaA06g37040D	55.2724	43.151	50.9517	46.0648	36.4561	18.7947	0	0	0	0	0	-1.43625
BnaA01g01320D	26.8574	21.6621	26.761	27.4882	19.4287	9.13846	0	0	0	0	0	-1.43531
BnaC02g22590D	94.0256	64.0761	69.344	62.5157	64.2915	32.0093	0	0	0	0	0	-1.4345
BnaC03g75690D	90.023	49.1957	76.838	75.964	68.8625	30.6864	0	0	0	0	0	-1.43271
BnaC07g35250D	36.5616	27.4338	34.6811	32.5456	25.9022	12.4739	0	0	0	0	0	-1.43139
BnaA10g02870D	4.56686	2.88524	3.35056	4.1854	2.60422	1.55989	0	0	0	0	0	-1.42971
BnaC03g60050D	10.7501	13.6907	16.2053	11.5276	8.93058	3.67224	0	0	0	0	0	-1.42961
BnaA01g09890D	23.4987	28.4455	27.3257	24.8649	14.1583	8.02734	0	0	0	0	0	-1.4296
BnaA09g52130D	18.6857	19.2801	18.2709	15.9677	17.1765	6.38359	0	0	0	0	0	-1.42949
BnaA08g22410D	66.0212	39.9815	56.1193	58.8777	45.6759	22.5625	0	0	0	0	0	-1.42898
BnaC06g39440D	3.37239	3.48953	4.03772	3.14751	2.69347	1.15304	0	0	0	0	0	-1.42827
BnaC05g47610D	5.19769	5.15427	4.89518	4.79877	3.11868	1.77843	0	0	0	0	0	-1.42728
BnaC03g59080D	9.13282	9.10273	11.6914	8.41635	6.17475	3.1251	0	0	0	0	0	-1.4272
BnaC09g49180D	9.1279	5.60309	7.13404	7.98741	6.25267	3.12859	0	0	0	0	0	-1.42478
BnaA02g31380D	3.30166	1.54958	2.81538	4.07544	2.8369	1.13213	0	0	0	0	0	-1.42417
BnaA06g03540D	15.4334	13.2503	12.1478	10.7571	8.34762	5.29234	0	0	0	0	0	-1.42407
BnaC08g32920D	45.7387	42.6814	52.0151	40.3108	28.7564	15.6902	0	0	0	0	0	-1.42356
BnaC03g72310D	21.8985	13.6056	18.4678	16.8465	15.9742	7.51234	0	0	0	0	0	-1.4235
BnaA02g01650D	45.8245	29.6998	37.3021	34.0306	32.7444	15.7288	0	0	0	0	0	-1.42266
BnaA07g02730D	2.91202	3.69617	4.32002	3.70754	3.43447	1.00016	0	0	0	0	0	-1.42176
BnaA10g23380D	16.551	13.4177	15.4689	13.094	11.855	5.68749	0	0	0	0	0	-1.42103
BnaC06g04530D	40.2444	28.2315	59.4248	42.6782	16.7657	13.8325	0	0	0	0	0	-1.4208
BnaC06g01430D	5.0979	3.89622	5.14185	5.35045	2.51378	1.7521	0	0	0	0	0	-1.42077
BnaC09g26400D	7.69193	5.28732	7.18201	7.16109	4.36814	2.64475	0	0	0	0	0	-1.42025
BnaCnng26370D	30.6432	26.2389	22.8287	19.0071	24.5556	10.5366	0	0	0	0	0	-1.42009
BnaC09g08020D	7.84771	4.80471	6.49741	7.94195	5.54116	2.70005	0	0	0	0	0	-1.41925
BnaA08g31010D	25.9613	12.9951	16.5389	23.9057	16.4514	8.93205	0	0	0	0	0	-1.41924
BnaA05g04510D	4.02016	3.04409	3.23621	4.39594	2.77088	1.38322	0	0	0	0	0	-1.41919
BnaA07g18810D	21.7877	15.1498	16.333	19.022	14.2286	7.49843	0	0	0	0	0	-1.41886
BnaA05g33180D	5.76787	5.1536	4.00823	3.88932	4.79106	1.98529	0	0	0	0	0	-1.41858
BnaA02g29970D	9.6774	8.92757	10.5641	7.05878	4.44359	3.33124	0	0	0	0	0	-1.41855
BnaA09g22890D	5.9407	5.28931	5.56705	4.5106	4.70078	2.04504	0	0	0	0	0	-1.41853
BnaC09g22320D	12.8178	7.65169	9.15792	8.04078	9.16726	4.41442	0	0	0	0	0	-1.41788
BnaA03g21210D	681.748	569.963	631.113	461.772	635.32	234.882	0	0	0	0	0	-1.41722
BnaAnng40470D	5.84862	4.73092	3.92898	3.77554	3.33227	2.01546	0	0	0	0	0	-1.41691
BnaC05g02780D	18.8283	14.8805	14.9403	18.9225	11.2433	6.4896	0	0	0	0	0	-1.41674
BnaA10g13800D	14.6657	10.6501	13.0152	12.7662	9.5144	5.05484	0	0	0	0	0	-1.41669
BnaA02g31570D	29.8108	28.1722	23.515	23.6931	19.3359	10.2821	0	0	0	0	0	-1.41571
BnaA06g37910D	4.29226	5.74383	4.05018	3.64955	3.69247	1.4809	0	0	0	0	0	-1.41526
BnaC07g21270D	14.2523	6.90212	9.91552	12.719	7.03844	4.93172	0	0	0	0	0	-1.41103
BnaC07g34510D	37.6094	48.5848	41.1853	41.8081	22.6319	13.0141	0	0	0	0	0	-1.411
BnaA10g16590D	5.61988	5.23615	5.3233	4.92045	4.67256	1.94472	0	0	0	0	0	-1.41093
BnaC05g02700D	4.50259	4.03127	2.94249	2.36258	3.36626	1.55849	0	0	0	0	0	-1.41052
BnaC03g22680D	6.39905	4.55664	4.90983	5.50243	5.03881	2.21614	0	0	0	0	0	-1.40978
BnaA03g55050D	17.1821	11.142	13.4354	14.8865	9.99157	5.95333	0	0	0	0	0	-1.40914
BnaC01g32800D	36.2519	35.1204	37.3774	32.117	23.9345	12.562	0	0	0	0	0	-1.40898
BnaA04g18330D	7.65961	4.31427	5.48867	3.83888	7.07899	2.65511	0	0	0	0	0	-1.40848
BnaC08g10150D	401.572	241.181	344.822	336.487	307.165	139.22	0	0	0	0	0	-1.40824
BnaA06g39210D	48.9198	37.7027	41.4433	37.7497	33.7821	16.9653	0	0	0	0	0	-1.40782
BnaA02g20890D	7.1088	6.39845	5.28363	7.41801	3.56247	2.46563	0	0	0	0	0	-1.40757
BnaC04g54460D	15.3887	14.1499	14.4731	15.74	10.1453	5.33888	0	0	0	0	0	-1.40724
BnaC01g03560D	2.78361	1.83407	1.63376	2.42186	1.712	0.965824	0	0	0	0	0	-1.40709
BnaAnng08880D	48.2621	29.1014	42.3851	40.2486	30.0608	16.7542	0	0	0	0	0	-1.40639
BnaC04g40390D	56.8887	39.6775	46.8975	45.2672	36.0399	19.7602	0	0	0	0	0	-1.40552
BnaC07g17610D	6.05196	9.21488	7.06276	6.27076	6.12272	2.10378	0	0	0	0	0	-1.40444
BnaA09g47060D	8.16652	8.42124	7.18421	6.90313	4.27622	2.84021	0	0	0	0	0	-1.40375
BnaA06g07410D	40.5351	34.4799	37.3496	29.1281	22.6478	14.1033	0	0	0	0	0	-1.40311
BnaC04g47840D	36.2557	32.4569	39.5153	29.3008	23.1973	12.6179	0	0	0	0	0	-1.40272
BnaA07g02540D	5.96672	5.51583	4.8128	4.97863	2.26583	2.07692	0	0	0	0	0	-1.40251
BnaC08g09190D	64.3302	46.0676	67.505	58.1908	60.8884	22.4344	0	0	0	0	0	-1.3997
BnaA10g22060D	13.7357	9.87722	12.5969	11.0114	8.69361	4.79318	0	0	0	0	0	-1.39886
BnaA09g13190D	12.6807	10.2903	13.3919	9.76933	12.5539	4.42527	0	0	0	0	0	-1.39873
BnaAnng11870D	2.88988	1.97738	2.21293	2.71557	1.74034	1.00934	0	0	0	0	0	-1.39758
BnaC06g39540D	5.8428	4.2742	3.88227	5.46113	3.61668	2.04151	0	0	0	0	0	-1.39699
BnaA08g29950D	25.7843	37.7138	28.2928	27.863	15.8791	9.01331	0	0	0	0	0	-1.39638
BnaA04g13840D	5.14049	5.78065	4.25897	5.10061	2.88668	1.79788	0	0	0	0	0	-1.39562
BnaA05g02300D	5.1531	5.61739	11.1491	14.2575	7.80314	1.80278	0	0	0	0	0	-1.39511
BnaA06g02520D	17.7881	11.7288	16.7356	14.3572	8.03265	6.22402	0	0	0	0	0	-1.39505
BnaA08g12060D	10.6497	5.53152	6.25401	6.39346	5.25749	3.72709	0	0	0	0	0	-1.39463
BnaAnng21020D	5.27201	4.70191	4.80272	4.59764	3.93046	1.84518	0	0	0	0	0	-1.39455
BnaC09g30710D	2.48602	1.55581	1.5663	1.91701	1.35902	0.870107	0	0	0	0	0	-1.39455
BnaA08g25610D	6.36464	6.80739	5.42285	6.35904	4.07686	2.22802	0	0	0	0	0	-1.39436
BnaC05g09460D	4.4068	4.28754	4.38343	4.06281	3.71155	1.54293	0	0	0	0	0	-1.39405
BnaC03g10290D	72.4479	75.7278	70.1429	59.862	52.1579	25.368	0	0	0	0	0	-1.39391
BnaC08g18160D	5.18835	6.6659	5.28619	5.21142	2.92658	1.81773	0	0	0	0	0	-1.39311
BnaA01g05290D	32.8979	38.1067	37.3337	33.9868	29.8298	11.5269	0	0	0	0	0	-1.39295
BnaA02g35780D	23.5494	27.5774	26.876	21.1854	27.9488	8.25147	0	0	0	0	0	-1.39288
BnaA05g27100D	3.04479	2.10475	2.14383	3.05762	2.33431	1.06695	0	0	0	0	0	-1.39283
BnaC04g33120D	6.52761	5.52017	6.59336	6.7347	3.96335	2.28795	0	0	0	0	0	-1.39257
BnaAnng06240D	34.3438	16.1533	24.2229	30.583	19.7113	12.0439	0	0	0	0	0	-1.39173
BnaC03g46570D	13.9361	12.0439	14.1297	12.583	5.49283	4.88739	0	0	0	0	0	-1.39171
BnaC09g44690D	41.8198	31.4474	42.9402	26.7801	36.8977	14.6704	0	0	0	0	0	-1.39125
BnaA02g07990D	8.19325	7.52128	8.30705	8.14722	5.51246	2.8756	0	0	0	0	0	-1.3906
BnaC07g00210D	4.12049	2.4418	2.56134	3.53896	2.94121	1.44629	0	0	0	0	0	-1.39043
BnaA06g36370D	6.38455	9.984	7.57955	7.57626	7.45227	2.24377	0	0	0	0	0	-1.38865
BnaA10g26350D	67.3275	57.2749	63.9868	52.3576	47.1394	23.6641	0	0	0	0	0	-1.38847
BnaC02g28050D	7.0846	6.31487	6.37202	6.75158	4.3801	2.49017	0	0	0	0	0	-1.38839
BnaC05g44660D	4.76867	7.1868	7.68478	5.42006	2.81425	1.67679	0	0	0	0	0	-1.38795
BnaC04g35190D	9.57239	11.2223	10.9567	8.14654	4.98589	3.36616	0	0	0	0	0	-1.3878
BnaCnng52620D	19.2676	16.4997	17.3693	16.2315	13.8332	6.7761	0	0	0	0	0	-1.38761
BnaA10g05520D	4.80669	4.96011	5.16394	4.54544	3.09762	1.69164	0	0	0	0	0	-1.38663
BnaA09g12410D	8.86756	5.7734	6.78795	8.31898	6.71598	3.12081	0	0	0	0	0	-1.3866
BnaC04g45420D	5.37274	3.62399	4.36565	4.49461	3.99084	1.89169	0	0	0	0	0	-1.38595
BnaA09g54940D	7.85762	9.01402	8.62262	8.50839	4.83785	2.7669	0	0	0	0	0	-1.38585
BnaA01g34730D	17.2572	9.20225	14.0337	13.5272	9.55292	6.07826	0	0	0	0	0	-1.38552
BnaC03g08460D	2.55097	3.74936	2.94038	2.80413	2.26626	0.898734	0	0	0	0	0	-1.38509
BnaA01g33120D	5.62131	6.31156	5.54031	6.00793	3.92444	1.98063	0	0	0	0	0	-1.38494
BnaA06g23560D	7.1512	3.61066	2.77272	3.31921	2.74631	2.52055	0	0	0	0	0	-1.38436
BnaA04g29570D	37.8349	37.8383	40.3935	41.504	27.3571	13.3487	0	0	0	0	0	-1.38307
BnaA09g37160D	2.33704	1.95221	1.97642	2.10882	1.87017	0.824732	0	0	0	0	0	-1.38266
BnaA03g32610D	3.37089	2.92012	3.2719	3.18393	3.20106	1.18967	0	0	0	0	0	-1.38251
BnaC05g48460D	11.2208	11.2719	8.55148	10.1437	10.0132	3.96254	0	0	0	0	0	-1.3816
BnaA02g33920D	4.69011	8.14323	5.37559	4.51086	5.11045	1.65677	0	0	0	0	0	-1.3812
BnaA07g21910D	10.2993	12.6196	1.78738	11.2093	19.0175	3.63962	0	0	0	0	0	-1.38051
BnaA03g02250D	6.17227	2.17668	3.01893	4.45404	2.49137	2.18298	0	0	0	0	0	-1.37952
BnaC05g45690D	71.2878	67.0738	70.7617	64.4261	51.0771	25.2224	0	0	0	0	0	-1.37888
BnaA09g15440D	181.83	219.541	178.772	197.857	214.351	64.3563	0	0	0	0	0	-1.37837
BnaA05g18100D	101.953	88.3519	112.976	87.3845	87.6931	36.0862	0	0	0	0	0	-1.37832
BnaC02g48700D	9.93555	6.75357	9.0307	9.93121	9.37264	3.51861	0	0	0	0	0	-1.37758
BnaA09g20070D	7.54004	4.52336	5.65267	5.47586	2.91725	2.67426	0	0	0	0	0	-1.37548
BnaC06g39000D	59.5342	49.1381	60.7461	58.8	50.3189	21.1189	0	0	0	0	0	-1.37513
BnaA04g14490D	6.30976	5.93404	7.20881	5.16084	3.27693	2.23881	0	0	0	0	0	-1.37486
BnaC09g32610D	19.4952	17.3424	12.6686	16.4589	14.3358	6.92116	0	0	0	0	0	-1.37407
BnaC06g43960D	11.809	9.64219	12.8169	11.8242	10.2677	4.19259	0	0	0	0	0	-1.37395
BnaC01g38150D	10.9743	11.212	8.78805	9.65367	8.34716	3.89828	0	0	0	0	0	-1.37315
BnaA08g09350D	19.0223	17.0816	17.9502	18.3319	8.19883	6.76095	0	0	0	0	0	-1.3724
BnaA08g28590D	40.2814	42.796	40.9227	29.5805	38.7987	14.3376	0	0	0	0	0	-1.37026
BnaC04g40820D	69.1023	37.8437	48.5066	29.2483	56.4583	24.5976	0	0	0	0	0	-1.37015
BnaCnng38460D	3.82955	2.72816	3.28754	3.09341	2.37697	1.36327	0	0	0	0	0	-1.37007
BnaAnng19200D	65.2545	47.3598	50.257	50.1737	55.703	23.232	0	0	0	0	0	-1.36992
BnaA05g31420D	7.24679	9.37111	6.93592	7.82884	3.87521	2.58222	0	0	0	0	0	-1.36865
BnaA07g01940D	3.71453	2.46036	2.70038	2.96005	2.62773	1.32426	0	0	0	0	0	-1.36795
BnaA03g05840D	60.4017	48.2018	54.0197	57.3389	37.3059	21.5649	0	0	0	0	0	-1.36591
BnaC03g11850D	6.4805	4.28594	3.59975	0.650553	4.27367	2.3136	0	0	0	0	0	-1.36583
BnaA07g07550D	5.75567	3.69356	3.8231	4.99679	4.321	2.05543	0	0	0	0	0	-1.3655
BnaA01g09140D	23.9835	18.4129	21.1424	18.0121	19.9062	8.56666	0	0	0	0	0	-1.36514
BnaA01g25000D	13.3386	24.6438	14.1288	13.4218	15.8664	4.77223	0	0	0	0	0	-1.36285
BnaC09g47230D	36.5069	43.9683	47.9395	34.3523	40.4434	13.0656	0	0	0	0	0	-1.36238
BnaA09g40110D	7.65485	5.37061	7.56576	6.49198	6.27635	2.74136	0	0	0	0	0	-1.36146
BnaC09g13680D	30.5878	15.8423	18.4792	23.2345	26.9416	10.9697	0	0	0	0	0	-1.35938
BnaA08g17650D	29.8031	25.098	23.1758	23.2269	18.1856	10.6973	0	0	0	0	0	-1.35818
BnaA06g37900D	27.081	29.2541	26.3067	22.8646	17.999	9.72555	0	0	0	0	0	-1.35742
BnaA08g15260D	2.75158	2.90163	2.90211	2.97855	2.58535	0.9882	0	0	0	0	0	-1.35736
BnaC07g37060D	21.6558	12.5192	12.316	20.2136	17.933	7.77815	0	0	0	0	0	-1.35727
BnaC02g03290D	61.0742	30.7638	53.3283	51.2458	55.5092	21.9478	0	0	0	0	0	-1.35644
BnaA05g12950D	18.7465	23.6126	22.9767	18.6247	16.8907	6.73721	0	0	0	0	0	-1.3564
BnaA03g58750D	716.343	885.24	1054.77	624.313	991.169	257.537	0	0	0	0	0	-1.3558
BnaC03g52910D	12.3762	5.25283	6.63509	8.46498	8.90838	4.45653	0	0	0	0	0	-1.35349
BnaA06g22890D	15.0884	13.0392	13.6338	13.2938	11.2568	5.43383	0	0	0	0	0	-1.35338
BnaC01g14590D	118.705	102.508	110.401	92.3541	100.602	42.77	0	0	0	0	0	-1.35269
BnaA06g11890D	7.8561	9.8146	9.00914	7.68181	4.98083	2.83172	0	0	0	0	0	-1.35216
BnaA03g37660D	7.68613	7.55759	6.87051	6.8939	4.58827	2.77095	0	0	0	0	0	-1.35186
BnaA03g55080D	4.07429	3.61069	3.26843	3.67169	2.29203	1.46942	0	0	0	0	0	-1.35128
BnaA10g03060D	11.8017	7.30935	11.4335	12.3923	6.72978	4.25766	0	0	0	0	0	-1.35094
BnaA08g16080D	16.6044	12.5092	14.0062	13.4469	8.91447	5.9962	0	0	0	0	0	-1.34937
BnaCnng01390D	8.75821	9.49714	9.49256	8.71633	9.10049	3.16534	0	0	0	0	0	-1.34826
BnaC09g48700D	13.9219	9.72631	10.7037	12.468	12.8677	5.03331	0	0	0	0	0	-1.34772
BnaA02g12330D	647.228	584.536	741.153	565.952	412.672	234.164	0	0	0	0	0	-1.34679
BnaA07g23080D	12.2722	9.16863	10.7765	10.1613	6.90874	4.44032	0	0	0	0	0	-1.34666
BnaA07g17130D	8.93404	1.43048	3.692	9.59501	3.23299	3.23302	0	0	0	0	0	-1.34646
BnaA02g27980D	336.314	291.702	328.037	312.386	176.737	121.782	0	0	0	0	0	-1.34553
BnaC08g48530D	9.79115	9.26128	9.36296	9.27275	6.52416	3.54909	0	0	0	0	0	-1.344
BnaA04g23210D	7.42317	4.14231	5.75173	6.54231	2.69842	2.6912	0	0	0	0	-1.40586	-1.34384
BnaC04g39530D	5.89505	6.1371	5.74714	4.29677	3.94446	2.13863	0	0	0	0	0	-1.34277
BnaC01g11740D	23.5977	21.0227	24.4824	23.6977	13.65	8.56624	0	0	0	0	0	-1.34193
BnaA07g21710D	116.457	86.87	137.906	99.8078	95.8541	42.2834	0	0	0	0	0	-1.34159
BnaA01g13040D	9.6158	8.7068	9.03053	8.23245	5.7517	3.49385	0	0	0	0	0	-1.34057
BnaC07g43200D	2.09708	1.34956	1.46857	2.19424	1.44464	0.76218	0	0	0	0	0	-1.34016
BnaA09g29660D	4.44381	5.9642	3.88037	3.10416	2.729	1.61509	0	0	0	0	0	-1.3401
BnaA09g12900D	22.7866	39.1736	28.3101	22.294	23.8605	8.28486	0	0	0	0	0	-1.33962
BnaCnng38040D	3.44231	2.61063	2.60057	3.52808	1.46864	1.25166	0	0	0	0	0	-1.33955
BnaA10g04730D	7.85011	6.45618	7.57128	6.77377	4.16845	2.85589	0	0	0	0	0	-1.33881
BnaC02g15050D	12.9955	7.27099	8.59539	6.77973	8.66958	4.73044	0	0	0	0	0	-1.33792
BnaC09g15370D	4.98075	4.8772	5.90101	4.73914	5.73105	1.8136	0	0	0	0	0	-1.33747
BnaCnng76220D	5.18251	5.24622	4.56944	4.95384	4.10256	1.88736	0	0	0	0	0	-1.33727
BnaA08g22240D	11.1948	9.37359	13.8787	11.7905	19.528	4.07785	0	0	0	0	0	-1.33693
BnaA10g12820D	41.246	24.5672	28.6665	33.8271	22.4433	15.0264	0	0	0	0	0	-1.33675
BnaA07g34690D	7.58424	4.67235	4.90015	6.41855	5.21745	2.76317	0	0	0	0	0	-1.33664
BnaAnng35580D	119.891	152.952	102.207	124.556	26.0689	43.6877	0	0	0	0	-2.14777	-1.33657
BnaA05g11020D	12.6618	11.8975	10.5314	11.3344	7.14303	4.61355	0	0	0	0	0	-1.33649
BnaA03g36640D	18.5522	16.2185	17.8553	16.3275	10.8847	6.76085	0	0	0	0	0	-1.33628
BnaC08g15340D	585.068	529.451	496.328	491.6	416.853	213.247	0	0	0	0	0	-1.33602
BnaC07g18710D	5.929	4.04851	5.6258	3.89994	3.23178	2.16274	0	0	0	0	0	-1.33492
BnaC09g04080D	24.4811	24.9212	24.5677	20.6892	15.792	8.93445	0	0	0	0	0	-1.33416
BnaA03g18830D	18.2753	13.9872	17.5062	16.3518	12.3791	6.67146	0	0	0	0	0	-1.33382
BnaA08g28670D	29.3959	17.5555	26.9996	33.81	15.3185	10.7386	0	0	0	0	0	-1.33288
BnaC05g44310D	35.038	39.2116	35.9139	35.9835	17.3063	12.8008	0	0	0	0	0	-1.33269
BnaA07g38680D	25.4448	17.0021	18.0384	23.603	12.0888	9.30328	0	0	0	0	0	-1.33162
BnaC04g11250D	6.83803	6.64622	7.59072	5.04091	6.02723	2.49992	0	0	0	0	0	-1.33161
BnaA09g07690D	18.168	9.00457	12.2471	11.712	11.1438	6.64425	0	0	0	0	0	-1.33121
BnaC05g05070D	4.71985	3.06219	4.26139	3.7107	2.73853	1.72616	0	0	0	0	0	-1.33117
BnaC05g50050D	7.5633	4.24536	5.65837	5.29317	5.13607	2.76701	0	0	0	0	0	-1.33066
BnaC08g28970D	6.43907	5.60888	6.8173	5.69834	3.50727	2.35581	0	0	0	0	0	-1.3306
BnaC07g18380D	8.39365	3.69279	5.71071	5.97138	3.88361	3.07545	0	0	0	0	0	-1.3286
BnaA01g01140D	20.6606	22.976	24.7294	17.1588	28.0631	7.57379	0	0	0	0	0	-1.32768
BnaA03g09600D	31.7102	24.1807	24.5069	23.0299	23.0392	11.6302	0	0	0	0	0	-1.32701
BnaCnng38120D	15.5089	19.9706	16.8782	15.2983	14.7325	5.68903	0	0	0	0	0	-1.32681
BnaA01g14860D	56.4152	35.2234	43.601	48.4628	34.1089	20.7078	0	0	0	0	0	-1.32587
BnaA03g45080D	16.4543	9.86689	8.78235	15.4438	13.3595	6.03994	0	0	0	0	0	-1.32587
BnaC07g38350D	17.34	22.0091	24.0799	18.5179	16.9931	6.36886	0	0	0	0	0	-1.32499
BnaC04g10770D	44.457	23.8122	55.084	38.0504	31.3959	16.3315	0	0	0	0	0	-1.32474
BnaA07g28390D	113.789	74.284	91.7937	82.3945	91.1249	41.8107	0	0	0	0	0	-1.32435
BnaA07g16710D	22.0577	14.6859	16.5265	17.8167	10.1749	8.10667	0	0	0	0	0	-1.3241
BnaA08g21160D	18.82	16.5464	18.3054	16.5633	10.306	6.92525	0	0	0	0	0	-1.32231
BnaC03g76640D	22.6564	17.9795	16.0987	15.0374	13.3204	8.34109	0	0	0	0	0	-1.32155
BnaAnng12320D	6.97762	6.09237	6.47083	5.8928	7.86547	2.56903	0	0	0	0	0	-1.32138
BnaC03g20630D	19.7885	17.2013	19.4539	18.8995	16.1614	7.28783	0	0	0	0	0	-1.32108
BnaA07g32400D	61.2011	59.8991	44.1921	45.2081	37.043	22.5664	0	0	0	0	0	-1.31928
BnaC03g30050D	5.11726	3.80623	3.80991	4.96546	3.53149	1.88724	0	0	0	0	0	-1.31909
BnaC07g30960D	2.95885	2.04878	2.16783	2.32233	1.8985	1.09233	0	0	0	0	0	-1.31761
BnaC02g26240D	17.4969	13.9819	15.7388	14.7516	7.15561	6.46034	0	0	0	0	0	-1.31744
BnaA05g06080D	10.5752	13.2148	14.1405	11.3169	9.26531	3.90929	0	0	0	0	0	-1.31574
BnaC04g12840D	11.7389	11.9976	11.2834	13.8614	10.7656	4.34017	0	0	0	0	0	-1.31543
BnaAnng14200D	20.0242	16.2665	18.3294	12.9833	15.3664	7.40807	0	0	0	0	0	-1.31455
BnaA02g05840D	34.4631	21.2343	27.0296	32.4648	23.1227	12.769	0	0	0	0	0	-1.31238
BnaC09g25070D	3.43751	5.53043	3.51413	3.19975	3.50343	1.27392	0	0	0	0	0	-1.31204
BnaA09g25030D	10.3631	8.29849	9.17272	8.59988	8.1405	3.84063	0	0	0	0	0	-1.31201
BnaCnng45710D	13.0614	8.79844	6.52813	9.96127	7.64251	4.8406	0	0	0	0	0	-1.31199
BnaA06g23800D	29.2383	31.0163	30.8083	28.0469	21.4234	10.8362	0	0	0	0	0	-1.31196
BnaA07g01210D	5.71455	3.33783	4.34126	5.42753	3.8211	2.11812	0	0	0	0	0	-1.31186
BnaA09g05930D	11.2076	7.5361	7.13741	9.21856	6.78405	4.15589	0	0	0	0	0	-1.31121
BnaAnng35300D	6.1632	6.03705	5.73326	5.2576	5.3987	2.28547	0	0	0	0	0	-1.31116
BnaA06g40330D	10.6348	9.01226	9.22688	8.32031	7.43167	3.94469	0	0	0	0	0	-1.31074
BnaA09g07080D	20.5809	18.7862	18.9765	17.2733	15.6214	7.63816	0	0	0	0	0	-1.30995
BnaC03g51740D	86.3466	75.0177	87.1262	90.4527	52.3562	32.0805	0	0	0	0	0	-1.30846
BnaC07g32100D	33.9014	30.327	30.2496	30.327	24.0811	12.5983	0	0	0	0	0	-1.30812
BnaC03g24380D	10.0537	6.77256	6.8658	9.47886	7.2346	3.7362	0	0	0	0	0	-1.30804
BnaA03g08820D	135.142	106.795	137.177	97.1514	123.125	50.2216	0	0	0	0	0	-1.30803
BnaCnng34030D	16.0365	10.1039	14.9031	13.7301	8.12793	5.9661	0	0	0	0	0	-1.30654
BnaC02g35940D	5.1907	3.77034	2.83756	3.90081	2.84226	1.93122	0	0	0	0	0	-1.30639
BnaA04g28330D	77.1305	77.1332	96.1031	80.7639	99.8296	28.6977	0	0	0	0	0	-1.30628
BnaA07g12700D	8.44423	5.81174	6.13339	6.80945	6.36569	3.1425	0	0	0	0	0	-1.30598
BnaC03g68600D	15.9114	17.2226	17.0017	15.5995	17.6636	5.92182	0	0	0	0	0	-1.30585
BnaA05g36400D	27.8412	15.2128	18.7697	24.0447	16.5269	10.3658	0	0	0	0	0	-1.30535
BnaA07g10320D	169.016	127.586	167.826	130.793	149.113	63.0424	0	0	0	0	0	-1.30271
BnaC04g19270D	23.4764	16.54	15.2075	18.15	17.001	8.75749	0	0	0	0	0	-1.3026
BnaA06g04030D	17.0307	13.5644	14.8437	16.4815	12.87	6.35713	0	0	0	0	0	-1.30167
BnaC03g34830D	55.2765	31.9525	39.9781	43.9449	25.7824	20.6502	0	0	0	0	0	-1.30049
BnaCnng03370D	22.7546	15.6932	19.2251	21.6853	11.6484	8.50296	0	0	0	0	0	-1.30014
BnaA03g23330D	101.057	75.9056	89.3456	84.1757	61.6387	37.7792	0	0	0	0	0	-1.29948
BnaCnng14480D	59.6252	62.7014	59.2504	49.2619	83.8618	22.2984	0	0	0	0	0	-1.29886
BnaA03g21040D	21.1804	17.9769	17.3063	16.0955	13.128	7.92381	0	0	0	0	0	-1.2984
BnaA06g38110D	10.2914	11.0873	11.3455	10.6368	5.26155	3.85151	0	0	0	0	0	-1.298
BnaA02g22810D	90.8875	64.2734	72.2556	69.6639	54.9651	34.0199	0	0	0	0	0	-1.29768
BnaC06g16100D	8.21498	11.2887	11.8495	9.16651	5.89558	3.07593	0	0	0	0	0	-1.29721
BnaAnng07600D	11.6439	7.19169	9.96701	10.2918	4.59007	4.36416	0	0	0	0	0	-1.29581
BnaA09g16590D	28.5655	22.4691	28.6374	23.4109	17.7058	10.7075	0	0	0	0	0	-1.29566
BnaAnng30860D	5.1343	4.08236	3.96655	3.77242	3.44114	1.9244	0	0	0	0	0	-1.29562
BnaC09g36350D	14.2066	10.7674	10.7645	12.6006	8.98163	5.32871	0	0	0	0	0	-1.29475
BnaA08g14220D	4.97686	4.97281	4.67508	5.44905	4.3422	1.86677	0	0	0	0	0	-1.29466
BnaC01g09930D	138.806	116.872	134	115.665	143.162	52.0734	0	0	0	0	0	-1.29437
BnaA06g33450D	22.7013	20.2418	19.4702	20.3772	14.6516	8.51727	0	0	0	0	0	-1.29429
BnaC04g43390D	12.869	8.12698	13.0492	15.9634	6.36181	4.82927	0	0	0	0	0	-1.29407
BnaA02g05040D	628.11	529.348	604.664	541.981	345.191	235.791	0	0	0	0	0	-1.29351
BnaA03g45950D	13.0468	21.785	16.4197	12.6986	14.3448	4.90156	0	0	0	0	0	-1.29236
BnaA07g24830D	17.5134	22.2125	16.5314	15.5752	11.3991	6.58633	0	0	0	0	0	-1.29089
BnaC01g14990D	10.2103	6.78052	7.49941	7.07039	6.53246	3.84082	0	0	0	0	0	-1.29049
BnaC04g46140D	35.579	31.9963	27.2838	26.4341	28.9963	13.385	0	0	0	0	0	-1.29033
BnaA03g47600D	11.0019	7.12541	8.1229	9.4373	6.42061	4.1398	0	0	0	0	0	-1.29006
BnaAnng13830D	22.6693	16.4358	26.8812	22.2727	11.1356	8.53303	0	0	0	0	0	-1.28965
BnaAnng29830D	56.9449	60.5582	69.1047	45.566	59.3379	21.4367	0	0	0	0	0	-1.2894
BnaC03g51850D	27.2761	16.3062	18.4335	15.4672	18.2728	10.2804	0	0	0	0	0	-1.28771
BnaA08g21600D	30.8473	54.3595	38.2334	31.2233	34.9283	11.6346	0	0	0	0	0	-1.28668
BnaC03g63410D	28.7322	24.8261	32.0181	29.8407	13.3623	10.8404	0	0	0	0	0	-1.2863
BnaC05g04430D	90.9559	83.4117	92.6981	86.9495	43.325	34.3459	0	0	0	0	0	-1.28504
BnaC09g41840D	22.0457	11.1104	14.8059	11.5534	10.2093	8.33274	0	0	0	0	0	-1.28362
BnaC04g35930D	9.74599	10.149	9.30405	8.3078	8.39853	3.68461	0	0	0	0	0	-1.28326
BnaA06g21680D	7.11008	4.32301	5.60892	4.42013	4.24235	2.68916	0	0	0	0	0	-1.28267
BnaA08g30700D	77.4231	61.0324	71.3686	70.2497	47.4851	29.3043	0	0	0	0	0	-1.28166
BnaA10g02690D	14.6783	13.6143	17.2893	15.294	10.4183	5.55879	0	0	0	0	0	-1.28085
BnaA08g16180D	18.8076	22.2051	20.8443	19.25	19.6197	7.12326	0	0	0	0	0	-1.28066
BnaA09g47420D	35.3844	48.9326	28.3364	38.0424	21.5936	13.4236	0	0	0	0	0	-1.27841
BnaCnng55470D	46.005	39.7686	37.2669	29.6178	30.0184	17.4527	0	0	0	0	0	-1.27826
BnaC01g11650D	103.01	63.3267	86.8569	77.0641	96.3868	39.1155	0	0	0	0	0	-1.27694
BnaC06g30760D	101.747	56.7141	101.444	77.0039	72.9125	38.6474	0	0	0	0	0	-1.27651
BnaC03g50490D	66.8462	57.6889	58.1697	58.9363	43.0258	25.3991	0	0	0	0	0	-1.27604
BnaA05g04350D	13.2302	9.04147	10.5043	12.7494	8.80093	5.02893	0	0	0	0	0	-1.27552
BnaC03g38320D	2.96476	2.92208	3.02164	3.31524	1.38263	1.12704	0	0	0	0	0	-1.27544
BnaA08g00080D	74.6206	47.6094	56.5261	68.4745	52.1542	28.3667	0	0	0	0	0	-1.27535
BnaC09g33650D	16.6095	14.7765	14.9001	12.2415	11.3645	6.31667	0	0	0	0	0	-1.27473
BnaA10g16940D	20.5087	17.0833	16.2277	10.8656	16.6246	7.80123	0	0	0	0	0	-1.27436
BnaA07g38790D	23.3839	26.4706	30.8595	24.0052	29.6484	8.89535	0	0	0	0	0	-1.27434
BnaA04g24360D	17.9478	13.9402	19.1573	18.3574	8.44312	6.83131	0	0	0	0	0	-1.27362
BnaA04g13550D	19.0449	16.9442	16.4423	12.4624	17.005	7.25072	0	0	0	0	0	-1.27313
BnaC04g07870D	3.85442	2.1267	3.06257	3.55296	2.1996	1.46932	0	0	0	0	0	-1.27145
BnaA09g08700D	6.40091	8.79306	6.51884	5.60632	10.759	2.44345	0	0	0	0	0	-1.26923
BnaC09g46440D	5.40284	9.34629	5.08511	3.57183	8.01522	2.06332	0	0	0	0	0	-1.26863
BnaA04g21820D	16.8852	14.4018	16.4891	13.9255	9.91945	6.45256	0	0	0	0	0	-1.26781
BnaC03g08260D	4.44083	3.40589	4.6884	3.49801	2.65744	1.6972	0	0	0	0	0	-1.26768
BnaC07g03940D	5.17451	5.43413	4.96865	5.48115	4.09216	1.978	0	0	0	0	0	-1.26735
BnaCnng17780D	2.71919	1.82323	1.98876	2.91929	2.04141	1.04029	0	0	0	0	0	-1.26619
BnaA06g10110D	15.087	11.6101	14.5752	12.7206	8.78644	5.77322	0	0	0	0	0	-1.26589
BnaAnng31570D	20.5253	16.7329	20.2772	17.6159	15.9943	7.86658	0	0	0	0	0	-1.26358
BnaC02g13190D	7.09412	4.48844	6.12415	5.36693	4.56366	2.71888	0	0	0	0	0	-1.26358
BnaC09g49710D	11.7159	6.92852	11.0448	8.42659	7.80255	4.49405	0	0	0	0	0	-1.26232
BnaC05g02520D	22.8872	18.0699	20.3184	17.5337	10.977	8.7831	0	0	0	0	0	-1.26174
BnaC01g20230D	4.912	2.68946	3.06868	4.72321	2.7398	1.88599	0	0	0	0	0	-1.26098
BnaC07g22840D	26.8295	24.6553	25.4054	22.5284	17.7837	10.3025	0	0	0	0	0	-1.26082
BnaC04g01640D	20.9455	19.4001	20.4034	17.5855	14.1143	8.04574	0	0	0	0	0	-1.26034
BnaC04g02880D	21.1575	23.3667	19.808	15.1126	14.4022	8.12744	0	0	0	0	0	-1.26025
BnaC03g26480D	4.24497	2.2462	3.20014	3.74311	2.31342	1.63194	0	0	0	0	0	-1.25918
BnaA05g12320D	6.18163	2.78534	2.83175	2.23866	4.38848	2.37682	0	0	0	0	0	-1.25886
BnaC01g03210D	30.8027	45.826	35.3377	33.2054	35.0699	11.849	0	0	0	0	0	-1.25827
BnaA07g16060D	5.31128	5.87826	6.56121	4.92253	3.16169	2.04336	0	0	0	0	0	-1.25814
BnaA05g19230D	3.66199	5.11345	4.17728	3.61186	3.30877	1.40964	0	0	0	0	0	-1.25729
BnaCnng25850D	80.1964	72.9863	76.3283	64.5805	63.9667	30.8811	0	0	0	0	0	-1.25674
BnaA05g03420D	12.3804	9.66891	5.10439	7.68583	14.8158	4.76966	0	0	0	0	0	-1.25599
BnaC03g19000D	38.4083	22.5132	27.6679	34.0873	24.2371	14.8007	0	0	0	0	0	-1.25572
BnaC09g36490D	69.3673	57.1518	50.9182	56.2075	52.923	26.7388	0	0	0	0	0	-1.25523
BnaA06g26150D	39.8045	32.5651	34.059	32.2068	36.7213	15.353	0	0	0	0	0	-1.25438
BnaA08g25280D	19.2415	18.8121	20.0804	18.8999	17.4969	7.42673	0	0	0	0	0	-1.25336
BnaA07g31980D	23.962	17.9896	21.9131	20.942	19.1287	9.25046	0	0	0	0	0	-1.25312
BnaC02g38230D	56.3904	77.0624	57.3507	53.4245	47.9207	21.7757	0	0	0	0	0	-1.25259
BnaCnng08720D	45.314	42.761	42.8611	42.4543	36.4743	17.5053	0	0	0	0	0	-1.25211
BnaC07g30970D	10.0803	7.15872	7.54017	9.01921	7.28657	3.89529	0	0	0	0	0	-1.25171
BnaA03g39380D	66.6025	37.0556	48.069	62.0226	51.0671	25.7476	0	0	0	0	0	-1.25113
BnaC08g22930D	10.6258	7.14262	8.57347	7.8902	7.939	4.10851	0	0	0	0	0	-1.25088
BnaA02g09700D	20.6248	13.353	24.1189	15.7802	15.4443	7.97901	0	0	0	0	0	-1.25005
BnaC05g30650D	19.8163	36.4642	21.6316	20.8312	16.4946	7.66835	0	0	0	0	0	-1.24971
BnaA03g49910D	50.8968	61.5239	53.8164	48.7675	38.471	19.6972	0	0	0	0	0	-1.24955
BnaC06g24320D	6.26363	5.79725	4.97452	5.07545	4.11099	2.42488	0	0	0	0	0	-1.249
BnaA01g28460D	11.4161	11.4685	10.9894	10.9378	6.41445	4.42029	0	0	0	0	0	-1.24888
BnaAnng10570D	73.1724	61.0037	63.2853	55.5271	65.5305	28.3376	0	0	0	0	0	-1.24851
BnaC08g05450D	114.9	91.6501	128.765	101.321	57.6551	44.516	0	0	0	0	0	-1.248
BnaC01g30750D	23.4262	18.1761	22.6095	20.5511	10.0096	9.0773	0	0	0	0	0	-1.24789
BnaC09g02880D	7.08434	7.49821	7.1186	7.06573	5.45502	2.74585	0	0	0	0	0	-1.24733
BnaA03g51830D	3.6512	3.61377	4.07028	3.20232	2.75596	1.41524	0	0	0	0	0	-1.2473
BnaA02g02290D	614.722	604.411	627.902	568.591	427.047	238.289	0	0	0	0	0	-1.2472
BnaA08g21240D	2.56381	1.90409	1.97709	2.84024	1.29483	0.994094	0	0	0	0	0	-1.24684
BnaA10g01400D	33.6683	28.0232	35.1131	31.1245	22.2166	13.0639	0	0	0	0	0	-1.24583
BnaA04g19190D	20.3074	20.4083	19.9582	17.4456	15.5502	7.88033	0	0	0	0	0	-1.24569
BnaA05g08250D	26.6886	26.0807	21.3432	24.9085	17.5577	10.3564	0	0	0	0	0	-1.24562
BnaA01g35130D	5.07318	5.36148	5.56799	5.58727	3.43865	1.97037	0	0	0	0	0	-1.24444
BnaA08g30320D	67.1886	42.0383	63.9049	51.5846	49.7685	26.0957	0	0	0	0	0	-1.24437
BnaA08g10790D	8.36141	8.19286	8.25507	9.2997	5.79002	3.25088	0	0	0	0	0	-1.24291
BnaA06g36250D	7.05857	5.3161	6.30197	4.63291	3.41818	2.74595	0	0	0	0	0	-1.24205
BnaC03g71040D	23.6818	14.9869	18.8597	20.6682	16.1793	9.22546	0	0	0	0	0	-1.24006
BnaC04g43580D	23.4719	22.0183	21.5737	19.9587	17.145	9.14542	0	0	0	0	0	-1.23982
BnaA05g28870D	14.8336	8.82276	11.777	9.36635	14.5896	5.78058	0	0	0	0	0	-1.23953
BnaC07g43360D	15.3697	11.8755	11.5158	11.197	9.82401	5.99208	0	0	0	0	0	-1.23895
BnaC02g06200D	2.73521	2.00485	2.04136	2.86389	1.92053	1.06685	0	0	0	0	0	-1.23829
BnaC06g22380D	9.61845	8.4136	9.90173	8.29078	6.24879	3.7525	0	0	0	0	0	-1.23795
BnaCnng36960D	180.522	189.838	200.213	173.637	91.9791	70.4834	0	0	0	0	0	-1.23687
BnaC07g47170D	46.2178	33.9964	34.6327	28.9402	30.7304	18.0438	0	0	0	0	0	-1.23684
BnaC08g08040D	24.0685	22.1385	22.8392	23.0405	18.9686	9.40211	0	0	0	0	0	-1.23608
BnaC08g34510D	15.1062	14.8554	12.7523	11.9183	11.3806	5.90431	0	0	0	0	0	-1.23524
BnaC02g15500D	23.0261	47.1892	32.0874	27.1748	27.7379	9.00351	0	0	0	0	0	-1.23472
BnaC03g24270D	24.7319	20.4625	6.61893	10.995	28.4982	9.67185	0	0	0	0	0	-1.23433
BnaC08g25680D	12.666	8.55535	18.3135	13.8847	5.83811	4.95447	0	0	0	0	0	-1.2342
BnaA05g31120D	7.48541	5.70375	5.38416	4.99173	4.1291	2.92964	0	0	0	0	0	-1.23331
BnaA05g20800D	6.54089	5.55006	7.48812	6.01575	4.76834	2.56032	0	0	0	0	0	-1.23319
BnaC04g08930D	5.07949	6.4977	4.36718	5.37298	3.45237	1.98851	0	0	0	0	0	-1.23301
BnaC02g48740D	4.23842	4.72663	3.73778	4.31155	3.50766	1.65929	0	0	0	0	0	-1.23289
BnaA03g25790D	18.1124	20.025	16.3147	14.5741	13.0219	7.0939	0	0	0	0	0	-1.23225
BnaC01g22400D	39.4217	40.773	41.6388	35.8725	40.4178	15.4442	0	0	0	0	0	-1.23187
BnaA01g14720D	9.76784	4.53054	5.97948	8.55456	6.86098	3.82733	0	0	0	0	0	-1.23164
BnaA03g06610D	4.62695	6.83291	5.05388	4.94228	4.46421	1.81359	0	0	0	0	0	-1.23121
BnaC03g48650D	50.1592	34.9381	50.6551	51.7821	31.6384	19.6618	0	0	0	0	0	-1.23113
BnaC05g00620D	50.5441	43.4475	54.6409	48.4695	43.6387	19.8134	0	0	0	0	0	-1.23109
BnaCnng04610D	68.0632	66.0404	60.3683	56.2634	64.5605	26.6818	0	0	0	0	0	-1.231
BnaC06g38840D	17.044	17.2139	20.1219	15.8347	13.9185	6.683	0	0	0	0	0	-1.23066
BnaC06g16790D	8.885	5.87139	6.23492	7.5351	5.9044	3.48484	0	0	0	0	0	-1.23025
BnaC08g49200D	11.0899	7.54486	8.43708	10.6971	7.19544	4.35225	0	0	0	0	0	-1.2294
BnaA03g12700D	15.2622	7.51824	8.92074	6.14865	10.788	5.99063	0	0	0	0	0	-1.22913
BnaC05g44980D	56.9502	88.7266	71.0231	57.7297	54.7959	22.3678	0	0	0	0	0	-1.22823
BnaA07g24560D	79.2041	73.2244	83.4234	73.8411	46.3702	31.1113	0	0	0	0	0	-1.22815
BnaC07g26130D	27.7632	24.1499	25.0363	24.8034	21.3875	10.908	0	0	0	0	0	-1.22775
BnaA08g00360D	11.4649	11.4573	11.0748	10.8998	10.4489	4.50575	0	0	0	0	0	-1.22741
BnaC04g28400D	5.62017	4.30879	4.31823	5.50171	4.36017	2.20882	0	0	0	0	0	-1.2273
BnaC07g37320D	23.7113	15.4553	17.8533	16.75	14.8732	9.31998	0	0	0	0	0	-1.22714
BnaA06g36630D	35.9701	27.2023	29.291	27.3938	31.3455	14.1434	0	0	0	0	0	-1.22662
BnaC02g14950D	11.763	7.48555	9.34467	11.4049	8.03718	4.62583	0	0	0	0	0	-1.22645
BnaC09g19560D	23.0789	15.5546	22.4573	18.5424	14.9962	9.07802	0	0	0	0	0	-1.22611
BnaC07g47240D	22.8098	19.1182	16.4113	18.7948	12.6753	8.97264	0	0	0	0	0	-1.226
BnaC05g03040D	51.0672	34.4097	38.7639	42.0863	40.147	20.0917	0	0	0	0	0	-1.22574
BnaAnng02890D	25.8796	17.7841	17.9521	13.2865	13.9719	10.1822	0	0	0	0	0	-1.22567
BnaC02g33410D	8.87917	5.61665	5.96162	5.25909	4.46521	3.49456	0	0	0	0	0	-1.22532
BnaC04g28590D	69.6089	37.2206	47.0878	61.1858	51.7757	27.4276	0	0	0	0	0	-1.22361
BnaC02g24380D	67.5259	44.6817	54.1855	37.445	44.9	26.6083	0	0	0	0	0	-1.2235
BnaA06g02700D	23.2469	21.773	20.9884	20.1339	16.7915	9.16221	0	0	0	0	0	-1.22324
BnaA03g06030D	13.6939	11.2411	11.9183	11.8652	7.20683	5.39732	0	0	0	0	0	-1.22322
BnaC09g43510D	5.41343	4.46914	4.01832	4.95453	3.47974	2.13515	0	0	0	0	0	-1.22221
BnaA08g17170D	22.5396	19.3979	19.4566	16.9719	15.8873	8.89063	0	0	0	0	0	-1.22211
BnaC01g06150D	13.1014	11.4414	11.4234	11.4475	8.34781	5.16803	0	0	0	0	0	-1.22201
BnaC05g01720D	6.56263	6.34386	4.43252	6.19991	5.1571	2.5896	0	0	0	0	0	-1.22153
BnaC06g20260D	28.0201	26.9722	30.0076	26.4081	15.6549	11.0574	0	0	0	0	0	-1.22149
BnaC08g11100D	12.6096	14	14.7467	11.9686	11.7443	4.9768	0	0	0	0	0	-1.2212
BnaC06g30180D	92.0925	100.21	92.9024	64.2773	81.8961	36.3511	0	0	0	0	0	-1.22102
BnaC01g44580D	12.5997	3.28795	2.32107	3.76462	6.48855	4.9797	0	0	0	0	0	-1.21911
BnaC03g35770D	37.3679	26.3799	35.5474	33.394	28.3568	14.7715	0	0	0	0	0	-1.21893
BnaCnng30140D	6.29671	4.4725	2.55359	2.96787	6.76269	2.49013	0	0	0	0	0	-1.21823
BnaA06g28960D	15.7709	8.35234	10.9048	14.5084	9.9589	6.23758	0	0	0	0	0	-1.21818
BnaC04g09020D	30.327	29.3054	32.1105	25.3642	28.3238	11.996	0	0	0	0	0	-1.218
BnaC05g43070D	6.68142	6.34989	6.35717	5.55097	5.57468	2.64462	0	0	0	0	0	-1.21705
BnaA02g05780D	9.95999	4.40347	7.68819	6.30506	7.44505	3.94429	0	0	0	0	0	-1.21633
BnaC05g28510D	34.6815	27.3975	35.8151	24.9357	27.7433	13.7416	0	0	0	0	0	-1.21554
BnaC07g35270D	7.00169	5.69098	5.56908	6.39284	4.55948	2.77467	0	0	0	0	0	-1.21539
BnaC03g25140D	7.43534	6.67956	7.57628	5.80936	4.09715	2.94808	0	0	0	0	0	-1.21462
BnaAnng25560D	9.76771	10.7213	10.5079	8.60703	4.36129	3.87631	0	0	0	0	0	-1.21334
BnaC05g05370D	24.6806	22.1596	24.0056	20.7241	21.4932	9.80292	0	0	0	0	0	-1.21205
BnaA01g36300D	21.5077	23.4743	21.6767	16.9591	16.4601	8.54862	0	0	0	0	0	-1.21104
BnaC04g14770D	10.5335	6.42263	6.51938	4.32044	8.30033	4.18711	0	0	0	0	0	-1.21088
BnaAnng31940D	67.6274	53.6125	64.0614	62.1399	45.1153	26.9444	0	0	0	0	0	-1.2076
BnaAnng22230D	3.09967	2.9548	2.65585	3.84299	3.08572	1.23535	0	0	0	0	0	-1.20714
BnaC04g23100D	7.36399	7.15833	6.41181	7.43309	5.45071	2.93612	0	0	0	0	0	-1.20657
BnaCnng60400D	3.90536	3.65837	3.08133	3.51163	2.42121	1.55717	0	0	0	0	0	-1.20649
BnaC09g23090D	45.458	31.8007	34.3687	42.5043	26.7555	18.1391	0	0	0	0	0	-1.20544
BnaA05g16680D	26.7021	21.3824	24.7316	21.6786	15.799	10.6575	0	0	0	0	0	-1.20506
BnaA02g09460D	319.379	268.426	299.981	291.911	153.766	127.523	0	0	0	0	0	-1.20454
BnaCnng17230D	15.2894	14.3928	15.7773	13.9375	12.7347	6.1056	0	0	0	0	0	-1.20432
BnaCnng07310D	7.11498	6.24465	6.38077	6.32212	5.55771	2.84194	0	0	0	0	0	-1.20397
BnaC09g17180D	21.1799	13.3353	15.6632	14.9064	15.166	8.46057	0	0	0	0	0	-1.20382
BnaA03g00640D	33.9059	22.3037	27.4521	21.7175	26.8714	13.5498	0	0	0	0	0	-1.20323
BnaC01g13790D	6.11026	6.78752	7.42282	6.57137	5.99012	2.44195	0	0	0	0	0	-1.20314
BnaA09g54200D	11.7314	10.3249	10.7101	10.5047	8.15395	4.68926	0	0	0	0	0	-1.20292
BnaA02g33770D	31.0313	25.7146	31.4737	27.5706	22.881	12.4174	0	0	0	0	0	-1.20135
BnaC03g00160D	52.2006	58.9899	43.915	48.8025	22.3478	20.9103	0	0	0	0	-1.16928	-1.19987
BnaA09g39040D	12.3259	10.7192	10.7135	10.638	9.27797	4.94079	0	0	0	0	0	-1.19878
BnaC05g05020D	12.8464	12.0258	14.1954	12.6032	11.0783	5.15024	0	0	0	0	0	-1.1986
BnaA02g29480D	12.7921	12.2432	12.572	10.5865	9.76619	5.12878	0	0	0	0	0	-1.19857
BnaA05g05600D	19.533	14.586	16.8147	18.1574	13.1967	7.83428	0	0	0	0	0	-1.19802
BnaA08g20030D	12.0647	14.5269	10.3666	9.57009	7.94744	4.83869	0	0	0	0	0	-1.198
BnaC04g45930D	10.1327	7.11143	9.0808	7.91597	6.55333	4.06454	0	0	0	0	0	-1.19788
BnaC03g33650D	20.2706	24.3317	15.9496	15.6802	12.5487	8.14149	0	0	0	0	0	-1.19604
BnaAnng04800D	44.1811	33.7429	37.9263	36.6896	30.1415	17.7496	0	0	0	0	0	-1.19561
BnaA05g19760D	12.6476	11.4531	9.68777	8.88282	8.09058	5.08182	0	0	0	0	0	-1.19542
BnaA05g23420D	30.0569	32.5243	31.6717	27.3494	23.54	12.0935	0	0	0	0	0	-1.1934
BnaA04g09880D	13.2228	11.7091	16.1889	13.5534	10.8805	5.32462	0	0	0	0	0	-1.19226
BnaC07g16450D	10.1155	11.7511	10.3087	9.59442	7.46674	4.07508	0	0	0	0	0	-1.19165
BnaC03g26400D	25.9959	20.1225	22.2434	21.0964	18.0354	10.477	0	0	0	0	0	-1.19102
BnaA08g25120D	7.92304	6.22874	5.92536	6.2925	5.01898	3.19393	0	0	0	0	0	-1.19068
BnaC03g76010D	25.5866	24.9918	23.022	22.7895	20.3765	10.3303	0	0	0	0	0	-1.18844
BnaA10g07350D	151.233	100.224	185.948	137.855	102.214	61.0872	0	0	0	0	0	-1.18783
BnaC05g12180D	24.7067	19.0564	20.239	20.7443	16.309	9.98262	0	0	0	0	0	-1.18743
BnaA03g47610D	15.8545	12.8185	14.072	15.7291	9.93952	6.40904	0	0	0	0	0	-1.18677
BnaA08g21050D	34.9596	30.0666	28.3292	27.1377	25.2591	14.1326	0	0	0	0	0	-1.18661
BnaA06g26320D	27.3099	22.7818	24.0288	24.4726	20.0638	11.0413	0	0	0	0	0	-1.18649
BnaA10g23080D	10.1898	9.13961	9.16297	8.98376	6.18102	4.12021	0	0	0	0	0	-1.18633
BnaC05g17260D	84.18	48.8014	71.9604	65.7392	56.204	34.0496	0	0	0	0	0	-1.18588
BnaA01g10530D	19.9934	23.6697	23.8457	22.3841	22.0271	8.08934	0	0	0	0	0	-1.18539
BnaA08g21800D	16.1458	13.3846	15.5324	13.2424	9.5612	6.53265	0	0	0	0	0	-1.18537
BnaC01g39020D	5.82584	3.20464	4.38328	5.03668	3.22983	2.35855	0	0	0	0	0	-1.18454
BnaA10g20840D	6.32906	5.68666	5.41501	5.52467	4.53615	2.56472	0	0	0	0	0	-1.18316
BnaC09g00690D	12.1759	7.60263	7.99955	5.78306	8.38683	4.93525	0	0	0	0	0	-1.18272
BnaC06g37990D	4.34604	3.45249	3.92525	4.33908	2.56882	1.76262	0	0	0	0	0	-1.18204
BnaA10g02550D	39.7288	34.0966	31.272	30.1831	29.1799	16.1155	0	0	0	0	0	-1.18168
BnaA01g27570D	216.021	189.74	254.026	144.134	274.444	87.6621	0	0	0	0	0	-1.18104
BnaA04g05380D	91.7607	108.984	104.055	82.7405	112.175	37.2378	0	0	0	0	0	-1.18102
BnaC07g13570D	182.284	139.013	168.992	139.245	165.915	73.9796	0	0	0	0	0	-1.18093
BnaA02g30740D	8.70941	8.74123	5.35432	6.44448	5.60311	3.53638	0	0	0	0	0	-1.1802
BnaA03g40200D	9.98192	11.2509	9.30054	11.2678	8.12527	4.05362	0	0	0	0	0	-1.18009
BnaA05g01870D	12.5274	12.5779	9.44692	10.4221	8.21665	5.08802	0	0	0	0	0	-1.1798
BnaC03g63740D	8.0653	6.57324	5.64194	5.29319	4.78318	3.27679	0	0	0	0	0	-1.17931
BnaA07g32310D	27.4155	29.3973	27.0046	20.8055	18.202	11.1433	0	0	0	0	0	-1.17873
BnaC05g07550D	74.5735	58.6477	63.0054	75.9393	36.7634	30.3218	0	0	0	0	0	-1.17831
BnaC04g00780D	27.0557	27.8814	26.2549	21.2347	21.6064	11.0012	0	0	0	0	0	-1.17817
BnaC06g36860D	32.7189	33.3052	22.2551	22.0592	24.2708	13.3045	0	0	0	0	0	-1.17809
BnaA04g05160D	38.3595	45.1308	44.3461	46.1099	44.6537	15.6038	0	0	0	0	0	-1.17764
BnaC03g51560D	19.7264	22.1002	19.5344	24.1483	20.7339	8.02483	0	0	0	0	0	-1.17758
BnaA03g39930D	5.03014	4.90034	5.21378	4.45824	3.38582	2.04742	0	0	0	0	0	-1.17678
BnaA10g04390D	4.64232	2.88354	3.30397	4.05186	2.87904	1.89006	0	0	0	0	0	-1.17639
BnaC02g46880D	10.2587	13.4672	13.2055	10.9301	12.6509	4.17745	0	0	0	0	0	-1.17612
BnaA01g24820D	21.7078	15.0962	16.831	19.1124	15.2965	8.84086	0	0	0	0	0	-1.17594
BnaC06g15850D	20.4938	17.474	23.4767	19.0263	9.68197	8.34776	0	0	0	0	0	-1.17582
BnaA09g19320D	3.27612	3.62551	3.62693	3.34088	2.60577	1.33439	0	0	0	0	0	-1.17577
BnaA05g25910D	3.73086	2.24221	2.76429	2.80243	2.12148	1.52054	0	0	0	0	0	-1.17498
BnaC04g17230D	6.62101	6.7959	6.22789	5.85169	4.12402	2.6986	0	0	0	0	0	-1.1748
BnaC05g25340D	7.82367	8.03395	6.41329	6.76598	5.30224	3.19375	0	0	0	0	0	-1.17259
BnaCnng20470D	26.5199	21.2765	24.5894	23.278	19.0237	10.8325	0	0	0	0	0	-1.17172
BnaA03g25540D	38.8698	39.4326	39.1517	35.9217	20.4723	15.8843	0	0	0	0	0	-1.17108
BnaC08g47290D	5.97238	2.75179	3.86475	4.77744	3.81309	2.44065	0	0	0	0	0	-1.17098
BnaA06g30600D	15.2796	16.3413	14.4461	15.849	12.5232	6.24481	0	0	0	0	0	-1.17084
BnaC07g26560D	38.9346	39.5835	40.3337	52.8953	41.038	15.9167	0	0	0	0	0	-1.17045
BnaC01g22100D	12.6166	10.7828	9.16417	8.32729	7.48867	5.16329	0	0	0	0	0	-1.16893
BnaA09g12110D	26.7879	20.6841	23.2594	22.5869	17.0623	10.9642	0	0	0	0	0	-1.16876
BnaAnng16810D	490.93	434.795	499.197	400.876	390.261	200.945	0	0	0	0	0	-1.1687
BnaC03g59570D	19.6029	16.0586	18.4372	16.8751	15.4197	8.0307	0	0	0	0	0	-1.16744
BnaC09g05250D	25.5743	36.8172	29.6552	33.3628	10.3963	10.4829	0	0	0	0	-1.2449	-1.16672
BnaCnng43100D	96.7732	110.404	107.728	80.2344	88.5061	39.6643	0	0	0	0	0	-1.16672
BnaA05g07040D	6.7752	4.0489	5.22131	6.5196	6.44806	2.77706	0	0	0	0	0	-1.16663
BnaA08g09180D	97.9638	104.206	115.165	94.9305	124.12	40.163	0	0	0	0	0	-1.16628
BnaC07g41980D	5.9932	3.76923	4.60917	5.06105	2.70942	2.45725	0	0	0	0	0	-1.16626
BnaC06g10440D	16.999	15.1745	16.4454	14.3848	12.1007	6.97262	0	0	0	0	0	-1.16568
BnaC06g04310D	19.0947	17.7746	18.3361	17.0669	10.2419	7.83315	0	0	0	0	0	-1.16555
BnaA05g10140D	15.9337	11.3212	13.1627	12.9105	8.74982	6.54015	0	0	0	0	0	-1.16469
BnaA02g18080D	27.5271	27.2092	38.0275	19.7586	25.9691	11.3042	0	0	0	0	0	-1.16389
BnaA05g28470D	135.613	89.9683	89.9479	80.9594	100.179	55.7487	0	0	0	0	0	-1.16245
BnaA04g02820D	18.6556	20.5727	19.5336	20.6955	8.54997	7.67246	0	0	0	0	0	-1.16191
BnaC07g38410D	37.178	38.0673	50.6031	40.7379	42.1206	15.2915	0	0	0	0	0	-1.16174
BnaC09g10570D	12.1618	14.8853	14.1172	11.5762	10.6077	5.00308	0	0	0	0	0	-1.16142
BnaAnng34880D	5.67153	5.75857	3.27065	5.76328	4.95633	2.33424	0	0	0	0	0	-1.16077
BnaA06g23070D	8.84686	5.67271	7.555	6.48746	5.79033	3.64317	0	0	0	0	0	-1.15993
BnaCnng45920D	18.1531	9.99943	10.763	17.0107	11.2503	7.47582	0	0	0	0	0	-1.15988
BnaC06g01490D	44.4223	35.732	41.8977	31.7935	24.3125	18.2965	0	0	0	0	0	-1.1597
BnaA03g00400D	9.78855	15.2927	13.0848	10.0716	11.9119	4.03431	0	0	0	0	0	-1.15873
BnaA01g09150D	17.7571	13.9431	18.0958	11.7801	17.0484	7.32108	0	0	0	0	0	-1.15819
BnaC06g26160D	22.7242	32.8459	25.8588	22.4508	17.915	9.37062	0	0	0	0	0	-1.15799
BnaA06g28870D	6.51234	3.53558	4.74493	7.69069	5.47332	2.68701	0	0	0	0	0	-1.15721
BnaA03g13190D	8.82745	9.39326	8.83082	8.04291	7.72721	3.64214	0	0	0	0	0	-1.1572
BnaC06g22430D	30.078	31.9463	37.118	28.3828	24.6265	12.4142	0	0	0	0	0	-1.15673
BnaA04g15310D	7.99681	6.11808	6.64154	6.75746	6.10456	3.30104	0	0	0	0	0	-1.1565
BnaC01g01710D	9.29958	7.38606	8.6764	8.53877	5.4368	3.83986	0	0	0	0	0	-1.15615
BnaA10g24080D	34.3262	30.3323	31.9772	37.9755	34.8082	14.1758	0	0	0	0	0	-1.15582
BnaCnng12360D	64.2339	57.5821	55.8826	53.5875	54.1772	26.5397	0	0	0	0	0	-1.15515
BnaA03g29810D	10.3726	6.48091	7.58983	8.69304	6.5636	4.28672	0	0	0	0	0	-1.1548
BnaA09g02240D	54.5632	44.2993	45.1815	36.0348	46.4238	22.554	0	0	0	0	0	-1.15448
BnaA09g00980D	38.8514	39.6877	42.1934	36.431	35.7981	16.0599	0	0	0	0	0	-1.15447
BnaC02g12390D	7.90748	6.35355	6.5228	6.8777	6.57821	3.26913	0	0	0	0	0	-1.15428
BnaC04g38040D	49.6232	41.9952	57.7842	43.3177	66.4154	20.5189	0	0	0	0	0	-1.15393
BnaA07g20280D	2.83289	2.23546	2.28182	3.00308	2.08305	1.17218	0	0	0	0	0	-1.15304
BnaCnng05860D	5.28274	4.9944	4.49689	4.72303	3.31599	2.18599	0	0	0	0	0	-1.15299
BnaA08g17160D	16.3553	11.5889	14.4465	13.8809	10.8529	6.77166	0	0	0	0	0	-1.15219
BnaCnng72260D	10.9759	9.15156	8.44372	10.6936	3.48001	4.5451	0	0	0	0	-1.60315	-1.15204
BnaC07g15930D	77.7003	71.7293	70.4682	71.7481	64.8284	32.18	0	0	0	0	0	-1.15169
BnaC05g38530D	40.3658	32.4535	35.447	37.1417	24.4955	16.7211	0	0	0	0	0	-1.15147
BnaC04g00980D	9.15471	11.4509	9.6599	8.3772	8.23959	3.79246	0	0	0	0	0	-1.15139
BnaC06g33630D	5.20605	4.52133	4.15784	4.888	3.98686	2.15662	0	0	0	0	0	-1.15137
BnaA09g16830D	35.301	31.178	34.4466	28.1303	28.3475	14.626	0	0	0	0	0	-1.15113
BnaA09g31890D	33.2673	24.8704	28.6145	27.2076	28.2108	13.7841	0	0	0	0	0	-1.15106
BnaA03g35510D	5.34814	5.35833	5.20076	4.8508	4.78601	2.21646	0	0	0	0	0	-1.15073
BnaA07g25630D	23.1348	20.3071	19.0735	18.8103	13.878	9.58913	0	0	0	0	0	-1.15056
BnaC07g39880D	18.7986	14.7604	13.9294	17.0287	14.6626	7.79536	0	0	0	0	0	-1.14989
BnaA09g11510D	35.7775	34.2795	28.9774	36.3154	22.4866	14.8388	0	0	0	0	0	-1.14965
BnaC06g10100D	4.60178	4.25878	3.8277	3.88857	4.08063	1.90877	0	0	0	0	0	-1.14953
BnaC03g72370D	24.7458	22.1803	23.3981	21.4331	15.8259	10.2663	0	0	0	0	0	-1.14927
BnaC07g40890D	14.4967	15.6808	16.6733	15.8879	9.95529	6.01691	0	0	0	0	0	-1.14864
BnaA01g34740D	7.87887	5.08753	6.57471	7.7498	6.88697	3.27101	0	0	0	0	0	-1.14822
BnaCnng69330D	26.7467	18.9895	22.0825	17.2783	23.8345	11.109	0	0	0	0	0	-1.14756
BnaA07g00650D	9.99094	12.2225	9.42572	9.52262	7.09591	4.15119	0	0	0	0	0	-1.1471
BnaAnng37130D	11.7494	11.5432	11.1335	10.478	11.1387	4.88394	0	0	0	0	0	-1.14645
BnaC09g39200D	5.74872	5.60972	5.21567	5.78141	4.69141	2.39154	0	0	0	0	0	-1.14526
BnaA10g16440D	7.40828	5.86114	6.60054	7.00728	6.10538	3.0826	0	0	0	0	0	-1.14501
BnaA01g02060D	40.598	64.7451	51.1302	49.9052	48.5499	16.8967	0	0	0	0	0	-1.14465
BnaA08g18600D	6.30803	5.24656	4.9034	5.60939	4.80997	2.62544	0	0	0	0	0	-1.14458
BnaC01g13870D	35.4638	27.1815	33.9157	33.7288	21.8931	14.7649	0	0	0	0	0	-1.14417
BnaA10g24260D	41.1436	35.6455	36.5706	35.0337	30.7721	17.1322	0	0	0	0	0	-1.14392
BnaA03g59850D	32.2014	14.7211	22.9608	17.7244	14.1651	13.4117	0	0	0	0	0	-1.14361
BnaC03g52570D	43.6031	31.0989	25.7192	21.1565	35.3068	18.1597	0	0	0	0	0	-1.14357
BnaA04g24200D	80.3653	49.0223	51.0387	46.1562	50.2386	33.4751	0	0	0	0	0	-1.14342
BnaC05g40920D	83.151	94.2165	89.3191	95.4482	70.9273	34.6413	0	0	0	0	0	-1.14321
BnaA09g37590D	3.42411	2.96457	1.74021	2.3601	2.96337	1.42749	0	0	0	0	0	-1.1422
BnaCnng21680D	12.207	11.5126	11.0693	10.2644	8.43885	5.09406	0	0	0	0	0	-1.14085
BnaC08g20880D	138.882	89.129	84.794	90.0644	91.3387	57.9611	0	0	0	0	0	-1.14059
BnaC04g25100D	21.9143	14.8865	22.4022	14.7559	21.3691	9.15309	0	0	0	0	0	-1.13943
BnaC03g76710D	5.75838	3.60108	3.9226	4.7282	3.6682	2.40636	0	0	0	0	0	-1.13877
BnaC01g25850D	38.1527	41.3259	31.3172	36.2055	23.0359	15.9488	0	0	0	0	0	-1.13825
BnaA06g32480D	14.6299	12.3516	13.4864	12.8619	10.4765	6.11578	0	0	0	0	0	-1.13822
BnaA01g03830D	71.8574	57.6081	60.9974	56.1132	50.617	30.0454	0	0	0	0	0	-1.138
BnaC07g09890D	38.6006	39.8674	33.0736	32.2284	34.4388	16.1391	0	0	0	0	0	-1.13798
BnaA01g08410D	49.7535	41.0741	41.0544	47.1435	64.79	20.8108	0	0	0	0	0	-1.13741
BnaC04g47450D	47.1987	35.7236	42.2778	41.9829	22.5789	19.7877	0	0	0	0	0	-1.13416
BnaA09g07820D	37.407	36.52	43.9852	30.1318	27.9651	15.6883	0	0	0	0	0	-1.13356
BnaA02g13920D	17.0562	20.6642	18.377	16.9464	9.08555	7.15373	0	0	0	0	0	-1.13354
BnaC05g51090D	2.69858	1.62433	2.12398	2.80362	1.76934	1.13267	0	0	0	0	0	-1.13247
BnaC01g10370D	10.2327	8.57862	9.20861	7.95953	8.5903	4.29531	0	0	0	0	0	-1.13236
BnaC02g36370D	7.31489	5.81022	6.98282	6.19088	4.22767	3.07126	0	0	0	0	0	-1.132
BnaA06g03080D	13.0882	9.32564	9.6503	11.7334	8.69765	5.49773	0	0	0	0	0	-1.13132
BnaC01g39900D	29.1682	29.3409	29.7546	23.9313	18.874	12.2536	0	0	0	0	0	-1.13118
BnaA03g48950D	28.2765	30.1421	33.3955	29.265	18.2132	11.8851	0	0	0	0	0	-1.13051
BnaA02g14850D	136.649	122.176	157.689	129.748	125.496	57.4511	0	0	0	0	0	-1.13004
BnaC09g32560D	5.94868	5.91473	5.33353	4.35409	3.34187	2.50132	0	0	0	0	0	-1.12986
BnaC08g07930D	16.8849	23.6888	15.6011	15.4447	10.869	7.10198	0	0	0	0	0	-1.12946
BnaC06g19090D	7.07941	6.35669	5.99521	7.07021	6.49879	2.97796	0	0	0	0	0	-1.12927
BnaC02g04950D	34.1549	33.0724	39.8142	37.813	28.5661	14.3683	0	0	0	0	0	-1.12918
BnaA03g41350D	12.0249	10.301	10.8503	11.1447	10.0373	5.06034	0	0	0	0	0	-1.12873
BnaA09g02190D	5.64216	5.4924	4.62331	4.16755	4.14577	2.37572	0	0	0	0	0	-1.12781
BnaA07g27660D	11.651	13.3029	13.9639	15.0513	6.00905	4.90767	0	0	0	0	0	-1.12739
BnaA03g01440D	29.3011	38.2299	35.6353	25.3806	35.8945	12.3464	0	0	0	0	0	-1.12682
BnaA09g41490D	11.7132	7.55991	10.4777	8.63551	9.41621	4.9365	0	0	0	0	0	-1.12653
BnaA05g25030D	11.2118	13.8638	20.0206	15.7918	18.9318	4.72812	0	0	0	0	0	-1.12562
BnaAnng33720D	77.6424	69.6592	73.4666	72.8033	88.127	32.7418	0	0	0	0	0	-1.12561
BnaA06g18060D	7.17262	7.96823	6.09932	6.95832	5.75265	3.02504	0	0	0	0	0	-1.12549
BnaC09g39230D	5.97317	4.70698	5.11779	5.25458	4.53852	2.51977	0	0	0	0	0	-1.12517
BnaA10g25060D	7.07271	6.65764	6.97364	6.85368	4.6694	2.98463	0	0	0	0	0	-1.12475
BnaC05g46680D	18.3873	17.8347	21.4472	22.0836	13.0459	7.76827	0	0	0	0	0	-1.12304
BnaA03g00090D	18.2362	26.0194	18.8636	19.3792	20.0698	7.70682	0	0	0	0	0	-1.12255
BnaC05g05380D	68.3069	80.5747	83.9693	60.4664	56.5936	28.8729	0	0	0	0	0	-1.12232
BnaA08g25730D	4.5439	2.91632	2.95316	3.98276	2.72025	1.92106	0	0	0	0	0	-1.12203
BnaC06g40890D	20.7053	14.7782	16.3448	19.9306	12.1335	8.75813	0	0	0	0	0	-1.12131
BnaC08g18320D	60.6022	38.6374	46.2861	55.3582	43.2647	25.6483	0	0	0	0	0	-1.12046
BnaC07g22680D	15.5213	11.1219	10.9918	15.8246	10.5704	6.5696	0	0	0	0	0	-1.12032
BnaC03g59440D	17.3533	17.0435	16.5154	15.3642	14.2872	7.34523	0	0	0	0	0	-1.12029
BnaC03g71520D	32.198	27.9283	33.0992	30.7436	18.775	13.6337	0	0	0	0	0	-1.11978
BnaA03g48610D	29.0091	27.8916	34.1773	29.5945	16.3482	12.2886	0	0	0	0	0	-1.1192
BnaC03g49850D	23.6096	23.8452	20.4395	19.1881	15.0708	10.0034	0	0	0	0	0	-1.11884
BnaC07g33430D	5.34375	4.95748	4.99962	6.01238	3.61794	2.26495	0	0	0	0	0	-1.11835
BnaC07g44690D	11.7773	20.3189	16.4621	13.9679	11.9358	4.99657	0	0	0	0	0	-1.11697
BnaC08g34280D	6.1637	6.89826	5.82952	6.31302	3.57521	2.61521	0	0	0	0	0	-1.11687
BnaC01g22950D	8.25674	6.90388	6.87407	8.32018	6.9702	3.50419	0	0	0	0	0	-1.11646
BnaA09g32030D	13.5688	16.5393	12.5031	12.2699	12.1338	5.75868	0	0	0	0	0	-1.11639
BnaA10g04210D	69.0939	68.2992	77.7887	63.4966	34.3172	29.3543	0	0	0	0	0	-1.11501
BnaC02g05940D	62.906	49.9181	59.3362	57.976	40.9531	26.7516	0	0	0	0	0	-1.11355
BnaC03g73370D	85.7506	47.5468	75.9343	68.4661	67.3681	36.4683	0	0	0	0	0	-1.11352
BnaA10g14830D	12.4025	9.23711	10.3843	9.60261	9.35735	5.2748	0	0	0	0	0	-1.11342
BnaA01g14450D	62.1086	36.5982	89.4115	34.5457	7.21236	26.4257	0	0	0	0	-3.05358	-1.11294
BnaC06g36760D	85.0912	74.637	79.1631	60.2968	64.4217	36.2012	0	0	0	0	0	-1.1129
BnaAnng40400D	14.3852	15.3513	11.8798	12.3508	9.87044	6.12037	0	0	0	0	0	-1.11286
BnaC06g36040D	9.27493	12.9452	11.4405	10.1245	8.35031	3.9465	0	0	0	0	0	-1.11275
BnaA09g07170D	4.02204	4.41481	3.60405	3.09935	3.64783	1.7115	0	0	0	0	0	-1.1126
BnaA05g30840D	4.71052	3.78424	3.81301	4.94964	3.11473	2.0059	0	0	0	0	0	-1.11162
BnaA02g02460D	10.4384	11.9006	12.5505	9.75435	9.29756	4.4488	0	0	0	0	0	-1.11041
BnaC08g48840D	24.8441	19.3888	29.1598	20.2522	16.0572	10.5993	0	0	0	0	0	-1.10889
BnaC09g49990D	11.4076	8.27128	10.1961	9.01198	7.96327	4.86872	0	0	0	0	0	-1.10838
BnaA03g04390D	4.20275	4.11864	2.91181	3.92174	3.54358	1.79378	0	0	0	0	0	-1.10833
BnaC01g44960D	11.165	8.40087	8.7078	9.18732	6.23272	4.76566	0	0	0	0	0	-1.10823
BnaC05g00430D	41.5299	40.4328	40.0358	41.1252	35.1365	17.7319	0	0	0	0	0	-1.10777
BnaC07g30590D	8.504	8.7917	8.93183	9.32571	6.28615	3.63406	0	0	0	0	0	-1.10656
BnaA09g20370D	17.8122	13.4548	13.0345	18.1116	16.2827	7.61261	0	0	0	0	0	-1.10641
BnaC09g01400D	7.92307	6.02207	6.8666	7.18117	6.76203	3.38683	0	0	0	0	0	-1.1061
BnaA10g14510D	117.797	104.299	116.688	100.989	84.9821	50.3572	0	0	0	0	0	-1.10601
BnaC05g01470D	104.128	66.0935	81.649	88.7796	78.3936	44.531	0	0	0	0	0	-1.10547
BnaC09g20370D	12.2816	11.4407	10.9182	10.1192	6.85943	5.25319	0	0	0	0	0	-1.10519
BnaC01g04710D	9.71727	9.46548	7.9263	7.95522	5.27248	4.15672	0	0	0	0	0	-1.1051
BnaC04g09850D	41.7895	32.9336	50.9343	37.2066	24.7567	17.8778	0	0	0	0	0	-1.10496
BnaA09g04210D	14.0584	12.2426	13.4844	12.1948	10.777	6.01451	0	0	0	0	0	-1.10489
BnaC05g31450D	325.162	356.268	327.403	280.496	299.31	139.127	0	0	0	0	0	-1.10468
BnaC03g60710D	42.6877	49.3385	46.9032	41.7638	59.1463	18.2771	0	0	0	0	0	-1.10378
BnaC09g50960D	12.0853	12.7761	11.6377	9.01104	8.35718	5.17459	0	0	0	0	0	-1.10371
BnaCnng74350D	43.1136	29.4086	38.4076	30.2782	29.8181	18.4655	0	0	0	0	0	-1.10326
BnaA01g13130D	13.3232	13.5203	12.4025	13.2842	12.5535	5.70774	0	0	0	0	0	-1.10289
BnaA10g28120D	9.29182	8.81742	8.33657	8.14148	6.97617	3.98181	0	0	0	0	0	-1.10251
BnaA05g03470D	25.4776	21.6602	24.8566	21.2017	19.6772	10.9249	0	0	0	0	0	-1.10162
BnaA09g12960D	6.79677	7.94628	7.3189	6.44765	6.60525	2.91542	0	0	0	0	0	-1.10111
BnaC07g30750D	11.1047	8.98281	10.6668	10.3695	6.9441	4.76435	0	0	0	0	0	-1.10082
BnaA09g53930D	4.17981	6.40819	4.57304	4.91952	5.02299	1.79391	0	0	0	0	0	-1.1003
BnaC01g40040D	3.81369	3.8365	4.12863	3.36158	3.25106	1.63683	0	0	0	0	0	-1.10026
BnaA04g28670D	19.4195	16.4111	18.0792	18.2054	17.2629	8.34363	0	0	0	0	0	-1.09871
BnaA01g06780D	17.3063	15.193	16.4258	15.767	12.0735	7.44435	0	0	0	0	0	-1.09704
BnaC01g01660D	8.85531	12.5336	12.3681	16.2181	7.01901	3.80919	0	0	0	0	0	-1.09697
BnaA05g03020D	12.5081	12.0216	12.5465	12.2279	7.19639	5.38167	0	0	0	0	0	-1.09674
BnaC01g40400D	11.5702	12.4219	14.0905	11.6218	5.93236	4.98512	0	0	0	0	0	-1.09474
BnaC04g14940D	47.7807	17.7627	26.0496	22.1254	35.9647	20.586	0	0	0	0	0	-1.09472
BnaC05g30170D	12.1868	13.9211	11.2984	11.4569	9.58579	5.25152	0	0	0	0	0	-1.09448
BnaC07g32530D	14.0825	9.59832	12.5085	12.5177	9.69146	6.06924	0	0	0	0	0	-1.09431
BnaC09g06340D	8.86278	9.36098	7.64854	7.96965	7.7217	3.81972	0	0	0	0	0	-1.09424
BnaA07g38460D	9.48552	9.87826	10.4591	8.6736	6.54022	4.09247	0	0	0	0	0	-1.0928
BnaC05g17350D	19.2218	14.15	15.782	16.3696	12.5707	8.30191	0	0	0	0	0	-1.09122
BnaA05g37270D	4.99965	5.75733	5.30965	4.83039	3.5119	2.15956	0	0	0	0	0	-1.09113
BnaC05g01440D	6.6905	7.13023	6.09353	6.09946	5.73838	2.8901	0	0	0	0	0	-1.09093
BnaCnng05460D	298.283	196.34	273.795	247.229	220.843	129.064	0	0	0	0	0	-1.08858
BnaC06g43210D	34.894	27.8146	33.2919	34.6478	33.3529	15.0995	0	0	0	0	0	-1.08843
BnaAnng28270D	249.679	218.737	238.344	192.574	185.071	108.059	0	0	0	0	0	-1.08821
BnaA08g22590D	28.4148	22.4197	25.3574	25.6379	19.0451	12.2989	0	0	0	0	0	-1.08808
BnaC08g42010D	8.56392	12.5062	6.42696	7.28784	8.04616	3.70753	0	0	0	0	0	-1.08767
BnaC03g46510D	15.3451	18.7239	16.6503	13.9664	14.3699	6.64772	0	0	0	0	0	-1.08679
BnaA02g05360D	14.3106	16.4275	15.6202	13.3883	9.04338	6.20266	0	0	0	0	0	-1.08615
BnaC03g33030D	26.9115	21.8003	25.2229	26.6424	14.9675	11.6664	0	0	0	0	0	-1.08586
BnaC03g75630D	10.5718	6.31094	6.59694	10.0826	5.30158	4.58308	0	0	0	0	0	-1.08586
BnaA01g23660D	8.65193	5.20761	6.8161	7.78361	5.71457	3.75094	0	0	0	0	0	-1.08574
BnaA09g45540D	17.7563	17.7507	16.3345	16.9747	14.5176	7.69996	0	0	0	0	0	-1.08536
BnaC05g15170D	16.4146	14.9975	18.1243	17.9623	18.3886	7.12057	0	0	0	0	0	-1.08489
BnaC02g05960D	88.3116	84.2594	110.542	77.1099	84.8956	38.3641	0	0	0	0	0	-1.08276
BnaA02g32550D	17.4565	12.2219	15.1927	15.7995	12.7465	7.58599	0	0	0	0	0	-1.08237
BnaA10g13850D	11.8017	13.5965	10.1521	5.5193	13.4434	5.12868	0	0	0	0	0	-1.08219
BnaCnng19090D	29.0125	26.9398	19.4401	25.0852	22.7223	12.6096	0	0	0	0	0	-1.08209
BnaA03g40670D	13.6102	9.85036	11.6431	13.5939	9.92535	5.91587	0	0	0	0	0	-1.08199
BnaC07g03990D	45.0968	35.2244	40.2742	38.2798	24.9915	19.6155	0	0	0	0	0	-1.08107
BnaA02g30200D	441.053	382.741	417.519	361.711	265.766	191.84	0	0	0	0	0	-1.08105
BnaA05g19250D	10.4872	8.95253	8.57711	9.08692	8.14159	4.56237	0	0	0	0	0	-1.08074
BnaA09g55660D	30.5702	24.9299	27.9366	22.4522	30.1819	13.3023	0	0	0	0	0	-1.08036
BnaA04g08040D	3.83147	2.61238	3.35531	3.96048	3.16966	1.66838	0	0	0	0	0	-1.07941
BnaCnng07570D	24.4401	16.472	18.657	22.7885	19.9613	10.6438	0	0	0	0	0	-1.07917
BnaC01g01690D	15.8863	13.0065	13.2909	13.1302	11.8332	6.9236	0	0	0	0	0	-1.07814
BnaA03g08720D	36.6382	36.0532	38.5968	34.3283	26.6613	15.9812	0	0	0	0	0	-1.07698
BnaA03g54960D	15.0261	11.3397	12.6937	13.7994	9.48505	6.55593	0	0	0	0	0	-1.07656
BnaC05g32750D	6.16196	8.68403	7.0143	7.16102	4.39427	2.68892	0	0	0	0	0	-1.07636
BnaA07g19460D	15.7141	11.9631	13.2962	14.1238	10.251	6.85855	0	0	0	0	0	-1.07607
BnaC03g70570D	19.1164	18.2849	15.1026	19.8246	13.7715	8.34627	0	0	0	0	0	-1.07555
BnaC06g30340D	13.2659	15.3495	14.3019	13.5913	11.1001	5.79596	0	0	0	0	0	-1.07456
BnaA08g19950D	26.6609	23.1566	24.4314	24.5496	20.2172	11.6499	0	0	0	0	0	-1.07437
BnaA09g09840D	278.567	194.002	205.994	196.504	162.522	121.753	0	0	0	0	0	-1.07405
BnaA08g22390D	4.01921	2.83336	3.62184	4.22056	2.65672	1.75751	0	0	0	0	0	-1.07341
BnaA03g31290D	9.33028	7.98072	7.7367	8.97201	7.00696	4.0821	0	0	0	0	0	-1.07261
BnaC09g13570D	26.578	19.9321	16.3125	12.7446	12.019	11.6322	0	0	0	0	0	-1.07203
BnaC08g40010D	10.0326	10.8651	9.23322	7.86062	9.25504	4.39458	0	0	0	0	0	-1.07081
BnaA05g11980D	3.62818	3.48814	2.97388	3.3417	3.08242	1.58942	0	0	0	0	0	-1.07073
BnaA08g01690D	6.8662	4.56388	5.30776	5.4643	4.38242	3.00847	0	0	0	0	0	-1.07052
BnaCnng63870D	85.9361	70.658	85.8252	76.8808	60.9728	37.6544	0	0	0	0	0	-1.0704
BnaA01g33220D	14.8253	12.9529	12.5082	13.3883	11.9498	6.49666	0	0	0	0	0	-1.07027
BnaA02g17850D	17.3118	16.5799	18.0673	15.8973	13.2506	7.58663	0	0	0	0	0	-1.07022
[truncated: 3,072 more rows]

## Sheet: UP VS PC
Bna_gene_id	UP_FPKM	PC2_FPKM	PC5_FPKM	PC10_FPKM	PC20_FPKM	PC30_FPKM	UP	PCLFD2	PCLFD5	PCLFD10	PCLFD20	PCLFD30
BnaC08g40000D	0.405078	42.4325	38.2071	37.0924	36.6552	44.2927	0	6.71082	6.56761	6.49218	6.55844	6.8898
BnaC06g23370D	0.20409	19.924	22.6771	20.2764	23.6281	29.3801	0	6.60916	6.80381	6.60998	6.91328	7.28589
BnaA07g17460D	4.62403	382.127	336.006	316.032	393.989	370.939	0	6.36876	6.19153	6.07004	6.47233	6.44372
BnaC07g18740D	3.30723	267.453	239.742	210.687	326.04	350.133	0	6.33752	6.18777	5.96876	6.68186	6.84302
BnaA02g27380D	1.4069	112.887	95.2715	102.235	141.292	142.98	0	6.32621	6.08945	6.1587	6.7084	6.78382
BnaC07g27480D	0.953914	76.1788	71.0666	66.061	81.4717	91.0391	0	6.31939	6.22715	6.08928	6.47462	6.69309
BnaC04g11500D	0.481827	37.5549	48.936	33.7112	43.1301	53.2142	0	6.28434	6.67418	6.10407	6.54224	6.90364
BnaA03g08850D	6.18734	475.955	417.316	361.337	450.737	472.574	0	6.26536	6.08374	5.84332	6.24541	6.37197
BnaA03g31930D	1.0275	78.7106	69.2019	73.4608	86.5021	94.5673	0	6.25935	6.0815	6.1353	6.45357	6.64045
BnaA03g28740D	2.78345	211.671	217.24	213.28	246.663	268.224	0	6.2488	6.29438	6.23513	6.52827	6.70748
BnaA05g10500D	0.553779	41.4541	48.0103	36.8811	66.0606	75.3136	0	6.22606	6.44598	6.03284	6.95703	7.20446
BnaAnng07690D	0.955374	71.5152	74.1379	66.867	79.384	96.3566	0	6.22604	6.28623	6.10441	6.43578	6.77365
BnaC08g50100D	0.313944	23.1075	25.4949	20.4712	34.5425	46.0393	0	6.20171	6.35174	6.0023	6.84069	7.3135
BnaCnng64550D	0.979273	71.5078	82.6061	62.9932	101.356	133.001	0	6.19025	6.40656	5.9827	6.75243	7.20277
BnaC02g31900D	2.21616	159.815	129.131	127.286	196.923	204.078	0	6.1722	5.87286	5.81919	6.53255	6.64237
BnaAnng11370D	2.83054	203.843	178.077	167.041	234.359	241.837	0	6.17024	5.98344	5.85835	6.43041	6.53404
BnaA06g29240D	1.13378	81.2563	79.2612	76.1942	96.0035	112.927	0	6.16327	6.13558	6.04583	6.46284	6.7554
BnaA06g26670D	3.58966	255.644	231.513	222.007	335.1	319.611	0	6.15415	6.01927	5.92598	6.60354	6.59359
BnaCnng05800D	1.63238	115.164	110.623	106.179	103.095	130.08	0	6.14056	6.0906	5.9988	6.03947	6.4332
BnaA02g36510D	3.44923	241.912	238.732	231.971	275.862	299.591	0	6.13207	6.12119	6.04685	6.38064	6.55802
BnaA03g21600D	3.05101	212.74	204.534	190.719	266.268	262.753	0	6.12366	6.07489	5.9415	6.50579	6.5449
BnaA09g13680D	5.57278	387.012	243.518	304.732	402.128	420.162	0	6.11784	5.45749	5.74847	6.23151	6.35309
BnaA03g58460D	0.822545	56.6731	57.4717	52.3303	84.8344	97.028	0	6.10643	6.13478	5.96677	6.74736	6.99943
BnaA07g18960D	1.32338	89.6366	98.3655	82.7445	110.758	126.528	0	6.08179	6.22395	5.94177	6.44574	6.6961
BnaC09g22170D	3.1468	213.1	197.673	189.177	199.844	220.202	0	6.0815	5.98101	5.88522	6.04699	6.24522
BnaA09g47760D	6.87733	464.834	456.47	439.213	534.824	568.811	0	6.07872	6.0607	5.97229	6.34003	6.48724
BnaCnng42690D	0.504885	33.8151	36.5107	29.0308	53.1945	61.8051	0	6.06557	6.18441	5.82083	6.77821	7.05298
BnaC04g48730D	0.563008	37.6074	33.7164	32.3491	42.8102	46.6791	0	6.06172	5.91188	5.82007	6.30616	6.48922
BnaA03g35840D	0.577361	38.5195	37.7227	32.4902	50.7782	59.886	0	6.05997	6.03801	5.78973	6.51763	6.81396
BnaC02g28140D	2.1404	141.683	123.967	130.884	172.904	188.534	0	6.04865	5.86393	5.90973	6.39433	6.57748
BnaC07g30310D	3.36042	221.715	212.95	188.557	278.631	267.574	0	6.04392	5.99388	5.78559	6.43246	6.43236
BnaC03g32590D	3.41428	225.052	187.232	163.417	173.224	211.754	0	6.04253	5.78513	5.55629	5.7234	6.07145
BnaA06g07350D	1.16683	76.824	78.3898	68.5442	98.4288	117.313	0	6.04089	6.07822	5.8517	6.45752	6.76906
BnaA07g26840D	0.53846	35.4188	38.2075	30.1489	48.7515	51.906	0	6.03953	6.15664	5.78274	0	0
BnaCnng13510D	1.58252	103.877	110.226	96.4812	132.895	147.386	0	6.03651	6.13018	5.90537	6.45059	6.6582
BnaA03g59650D	0.909756	59.7092	57.6909	53.9265	61.2582	78.9553	0	6.03633	5.99491	5.86472	6.13229	6.55675
BnaA06g13170D	0.519672	33.991	28.8842	24.8215	45.0294	49.5389	0	6.03141	5.80476	5.55317	6.49624	6.69227
BnaA10g05640D	2.83358	183.097	163.817	156.42	191.352	207.499	0	6.01384	5.8613	5.76214	6.13581	6.31097
BnaC09g52000D	2.79968	180.33	164.762	154.344	228.39	231.622	0	6.00923	5.88708	5.76015	6.40883	6.48742
BnaCnng05770D	5.87021	377.261	323.753	292.023	438.502	512.506	0	6.00601	5.7935	5.61189	6.28196	6.56526
BnaA03g53130D	1.28733	82.5481	81.5701	72.9758	109.576	134.465	0	6.00278	5.99366	5.80038	6.47005	6.82365
BnaC02g39350D	0.266543	17.0845	19.1985	15.5076	20.8582	28.8512	0	6.00218	6.17861	5.83785	6.3489	6.87524
BnaA10g26020D	1.65564	106.045	96.0681	87.531	153.979	181.299	0	6.00115	5.86676	5.69971	6.59811	6.89206
BnaC03g06470D	5.48778	351.411	379.353	274.23	760.357	641.364	0	6.0008	6.11942	5.61834	7.17349	6.98629
BnaC07g36660D	0.948026	60.6386	59.4491	54.1562	88.3422	100.649	0	5.99917	5.97871	5.81144	6.60085	6.84732
BnaA04g27680D	0.944247	60.2031	55.7067	52.4039	83.422	90.8005	0	5.99453	5.89076	5.7697	6.52421	6.70482
BnaAnng25230D	0.520252	32.9521	37.327	29.6287	48.8911	59.436	0	5.98502	6.17315	5.80693	6.61353	6.95364
BnaC02g11010D	0.724113	45.541	48.1446	38.2756	62.2697	70.0598	0	5.97481	6.06301	5.69954	6.48454	6.71289
BnaA03g27560D	4.36246	273.489	251.953	246.512	257.148	305.819	0	5.9702	5.85995	5.7958	5.93995	6.24833
BnaA05g00810D	2.73876	171.206	180.513	149.909	219.501	256.429	0	5.96607	6.05059	5.74979	6.38345	6.6661
BnaA06g06610D	4.411	275.657	256.987	215.035	398.969	455.541	0	5.96563	5.8727	5.58262	6.55827	6.80791
BnaA10g05950D	0.455834	28.4651	34.3834	30.2237	34.6588	42.7535	0	5.96454	6.24506	0	0	0
BnaA03g14480D	0.541837	33.8084	35.2418	29.6394	45.3329	54.2695	0	5.96338	6.03149	5.74885	6.44562	6.76353
BnaC09g03550D	1.7887	111.448	100.92	87.7641	148.588	149.245	0	5.96132	5.8263	5.59203	6.4351	6.49978
BnaA03g34410D	2.78983	173.818	148.462	153.833	220.958	235.075	0	5.96126	5.74193	5.76041	6.36637	6.51404
BnaC01g29960D	0.761203	47.247	43.4853	40.6463	49.6825	56.2539	0	5.9558	5.84426	5.71407	6.08721	6.32475
BnaC03g26740D	1.1236	69.6764	72.6804	62.4487	92.4245	111.098	0	5.95446	6.02349	5.77185	6.42089	6.74469
BnaC07g19810D	1.01043	62.6245	54.9393	50.0062	85.8821	102.644	0	5.95369	5.7729	0	6.46804	6.78357
BnaAnng21170D	0.982205	60.6976	59.075	54.4703	90.9037	113.665	0	5.94947	5.91854	5.76867	6.59109	6.9718
BnaC03g41680D	0.628303	38.5574	39.4328	35.1967	56.8526	65.3809	0	5.93941	5.97997	5.78319	6.55859	6.81856
BnaA08g08890D	2.31681	142.168	135.456	117.203	160.931	186.951	0	5.93931	5.87761	5.63616	6.17677	6.45129
BnaC04g25940D	0.841086	51.4752	54.1891	44.7081	67.376	80.5786	0	5.93548	6.01787	5.70744	6.38308	6.69958
BnaC02g01620D	2.69475	164.697	168.989	137.933	248.222	282.991	0	5.93352	5.9788	5.65303	6.58429	6.83174
BnaA08g23970D	2.04657	124.752	122.772	111.908	166.467	192.469	0	5.92971	5.91474	5.74836	6.40464	6.67234
BnaC03g76390D	1.11877	68.1897	77.9861	60.1863	99.6749	99.0109	0	5.92957	6.13133	5.72486	6.53596	6.58462
BnaCnng52120D	3.41991	208.032	180.02	187.815	273.023	260.753	0	5.9267	5.726	5.75471	6.37714	6.36908
BnaA03g02030D	2.20051	133.748	103.342	98.1554	221.993	264.86	0	5.92554	5.56167	5.45448	6.71569	7.02874
BnaC03g58650D	1.21711	73.948	69.3197	73.9244	94.1252	131.02	0	5.92499	5.83989	5.8999	6.33193	6.86739
BnaC03g39840D	2.56209	155.247	147.847	140.288	200.282	227.006	0	5.9211	5.85887	5.75025	6.34772	6.58675
BnaA05g25890D	4.92643	298.387	295.916	255.896	385.321	401.465	0	5.9205	5.91665	5.67424	6.34825	6.46578
BnaAnng12200D	1.06976	64.5861	64.3486	56.3483	82.4855	88.7346	0	5.91586	5.91877	5.69434	6.32789	6.49158
BnaA08g11700D	1.46609	88.4637	109.448	74.4963	149.42	161.949	0	5.91504	6.23033	5.64246	6.73032	6.90481
BnaC09g00590D	2.69566	161.199	153.397	145.552	173.707	230.78	0	5.90206	5.83837	5.73029	6.06789	6.53601
BnaC03g62750D	2.03716	121.611	111.166	97.6564	134.668	154.976	0	5.89957	5.77815	5.55847	6.10553	6.36649
BnaA09g34580D	0.758244	45.1801	44.3205	40.1943	63.2634	75.8125	0	5.89688	5.87745	5.70348	6.44187	6.76128
BnaC03g32350D	1.37413	81.7636	68.9449	61.4344	94.1434	107.788	0	5.89487	5.65698	5.45784	6.15709	6.41066
BnaA04g24900D	0.587982	34.8357	27.3356	29.7581	47.1171	47.0486	0	5.88865	5.54677	5.63689	6.38242	6.4386
BnaA01g01830D	1.89412	112.217	122.158	124.429	104.712	200.137	0	5.88862	6.01928	6.013	5.84781	6.84069
BnaA01g03090D	2.07312	122.52	148.951	105.17	177.772	191.364	0	5.88507	6.17499	5.64018	6.4808	6.64539
BnaA06g09240D	2.28833	135.026	145.692	127.771	200.294	222.916	0	5.8828	6.00073	5.77844	6.51086	6.72358
BnaA09g51020D	0.49921	29.2972	30.768	25.4691	42.4853	52.0755	0	5.87497	5.95382	5.64831	6.47016	6.82212
BnaC03g17520D	0.71258	41.5648	41.261	35.3528	63.3616	70.0994	0	5.86617	5.86372	5.60801	6.53326	6.73737
BnaC01g04350D	1.72121	100.229	120.263	85.1711	149.064	159.404	0	5.86374	6.13487	5.60419	6.49554	6.65063
BnaC01g11000D	3.79607	219.581	195.346	171.167	294.919	328.407	0	5.8541	5.69343	5.4702	6.3382	6.55167
BnaA08g03570D	3.05948	176.82	162.033	143.806	264.04	267.423	0	5.85285	5.73509	5.53001	6.4905	6.5672
BnaC03g37910D	5.04052	291.273	258.002	232.833	404.952	428.859	0	5.85265	5.68588	5.50491	6.38713	6.52822
BnaA01g05340D	0.424993	24.5337	30.1448	23.2889	32.0796	37.5968	0	5.85118	6.15652	5.7514	6.2971	6.58439
BnaC02g42230D	0.543627	31.3333	30.0665	23.938	53.7523	57.7517	0	5.84894	5.79762	5.43587	6.68668	6.84855
BnaA09g41420D	0.967266	55.6354	60.9288	48.1565	65.519	86.4634	0	5.84595	5.98533	5.61298	6.1411	6.59962
BnaA01g26320D	0.598163	34.3776	41.6682	27.8105	55.0993	61.182	0	5.84479	6.13043	5.51431	6.58428	6.79368
BnaA09g04150D	2.46742	141.199	112.389	102.242	203.457	217.08	0	5.83858	5.51755	5.34818	6.42461	6.57645
BnaC05g48590D	0.220341	12.6023	14.5039	11.0793	17.3904	21.7747	0	5.83781	6.04864	5.6274	6.36106	6.74374
BnaC03g70650D	1.53982	87.9707	95.7105	82.1469	113.899	136.451	0	5.83619	5.96592	5.7128	6.26748	6.58641
BnaA09g19110D	0.819884	46.8181	57.2429	43.3669	76.8199	95.1861	0	5.8355	6.13367	5.70041	6.60877	6.97637
BnaA10g01390D	2.76962	157.804	136.354	133.714	154.912	201.742	0	5.8323	5.6297	5.56868	5.86456	6.30394
BnaC03g77110D	1.20851	68.7646	88.3079	56.7686	114.763	125.143	0	5.83037	6.19939	5.52917	6.62816	6.8114
BnaA01g22700D	21.6446	1230.71	834.272	950.335	1338.75	1339.69	0	5.82934	5.27661	5.43172	6.00968	6.06901
BnaC05g14670D	0.559101	31.7383	30.8302	25.6452	43.6306	49.673	0	5.82697	5.79332	5.49476	6.34523	6.59068
BnaA06g19700D	0.34727	19.6079	17.7144	17.244	35.6385	38.7585	0	5.81924	5.68082	0	6.73995	6.91933
BnaA03g22710D	1.27425	71.7643	71.5612	63.2258	104.635	126.384	0	5.81555	5.81958	5.60818	6.41837	6.74914
BnaAnng10550D	1.73365	97.579	102.808	100.604	127.993	149.637	0	5.81469	5.89809	5.83414	6.2648	6.54851
BnaA09g13690D	86.8413	4864.21	3293.38	4128.1	6405.64	6415.24	0	5.80768	5.25325	5.5463	6.26386	6.32435
BnaC09g06650D	0.736782	41.1382	44.3891	38.4892	58.4928	73.2948	0	5.8031	5.92096	5.68245	6.36972	6.75349
BnaC05g39970D	5.43714	302.066	317.443	265.387	422.792	446.907	0	5.79587	5.8757	5.58445	6.33998	6.47834
BnaA10g03800D	0.81425	45.1775	51.3974	39.897	70.6378	79.2718	0	5.79399	5.98821	5.59005	6.49763	6.72231
BnaA01g29830D	5.98168	331.604	320.777	280.968	455.727	468.36	0	5.79277	5.75296	5.52913	6.31013	6.40788
BnaC06g18960D	0.586257	32.1937	37.6588	31.8991	43.0522	54.8461	0	5.7791	6.01329	5.74132	6.25671	6.6643
BnaC03g72420D	9.73113	530.158	483.822	445.014	717.014	828.813	0	5.76767	5.64391	5.49045	6.26225	6.52962
BnaAnng31850D	0.838596	45.5329	46.3373	42.4558	65.1978	78.4615	0	5.76279	5.79621	5.63721	6.33962	6.6651
BnaA08g04750D	1.34365	72.8398	76.6201	72.9211	103.211	123.365	0	5.7605	5.84167	5.73746	6.32225	6.63792
BnaC09g51360D	3.87766	209.896	120.723	146.925	216.521	225.672	0	5.75835	4.96838	5.21922	5.86162	5.97963
BnaC03g33160D	0.590862	31.9162	38.1958	33.3097	42.5929	53.1424	0	5.75532	6.02261	5.79234	6.23057	6.60814
BnaCnng73190D	10.9523	589.67	574.732	500.005	862.792	1005.11	0	5.7506	5.72174	5.488	6.35863	6.63722
BnaCnng41410D	5.4849	294.569	230.623	225.985	357.797	386.301	0	5.747	5.40209	5.33998	6.08646	6.25537
BnaA08g29220D	1.75756	94.1503	104.565	86.9796	127.132	149.605	0	5.74332	5.90285	5.60439	6.23555	6.52871
BnaC03g34360D	2.36636	126.626	122.49	97.7765	132.76	161.625	0	5.74177	5.70194	5.34416	5.86871	6.21084
BnaA04g03610D	2.96522	158.582	152.134	141.803	210.468	223.33	0	5.74094	5.68911	5.55505	6.20786	6.35174
BnaCnng10780D	0.355467	18.9442	18.5704	16.9494	33.134	38.3982	0	5.7359	5.71537	5.5507	6.60157	6.87263
BnaC04g00460D	5.85478	311.846	324.541	272.051	397.163	480.022	0	5.73507	5.80077	5.51351	6.14277	6.47446
BnaA09g37510D	2.97975	157.791	131.154	132.927	197.958	199.225	0	5.72668	5.46817	5.45461	6.11305	6.1806
BnaC06g15410D	0.483725	25.5898	27.1763	22.2612	40.34	50.3426	0	5.72524	5.82011	5.4996	6.44059	6.81847
BnaC05g03710D	0.576318	30.2714	36.0906	27.8631	46.2782	52.146	0	5.71495	5.97681	5.57069	6.38635	6.61691
BnaC02g47960D	1.42425	74.7051	64.0018	67.6859	98.6672	104.94	0	5.71293	5.49804	5.54592	6.17336	6.32061
BnaCnng31830D	23.6593	1239.92	898.422	1056.35	1505.08	1561.65	0	5.71169	5.25506	5.45591	6.05017	6.16172
BnaC02g06390D	0.46207	24.1529	39.2936	38.7168	21.5554	42.2592	0	5.70794	6.41794	6.36424	5.60185	6.63133
BnaA08g13410D	2.15298	111.848	97.0432	91.7719	143.518	175.067	0	5.69906	5.50242	5.38899	6.11781	6.46281
BnaCnng08650D	2.63889	136.883	132.738	122.394	166.885	211.093	0	5.69687	5.66069	5.51082	6.04176	6.43911
BnaA03g32810D	5.65339	292.02	261.32	234.907	429.056	448.48	0	5.69081	5.53872	5.35219	6.30483	6.42703
BnaC08g05510D	0.79205	40.9001	46.9691	40.7433	79.8555	94.7212	0	5.69037	5.89825	5.66012	6.71496	7.0196
BnaA03g19650D	17.6467	908.518	726.58	647.598	1011.05	1131.95	0	5.68604	5.37168	5.17308	5.89879	6.12004
BnaC03g32550D	3.55141	182.456	169.519	147.82	262.936	316.094	0	5.68301	5.58502	5.3547	6.26893	6.59288
BnaAnng13710D	3.69061	189.586	167.993	151.824	309.578	335.63	0	5.68285	5.51654	5.33778	6.44916	6.62405
BnaA03g29100D	1.47903	75.9673	79.9738	65.7851	112.431	123.857	0	5.68266	5.76502	5.45037	6.30735	6.50532
BnaC08g50140D	0.791824	40.5439	33.275	35.4932	51.2444	54.2917	0	5.67816	5.40115	5.46166	6.07458	6.21621
BnaC04g09250D	1.10826	56.414	55.8101	50.0964	83.2348	101.619	0	5.66968	5.66218	5.47379	6.28929	6.6355
BnaC05g35370D	1.19371	60.6323	69.4411	65.5377	82.8294	91.308	0	5.66656	5.87038	5.75419	6.17539	6.3743
BnaA10g07190D	1.9114	96.9572	99.3196	79.8362	139.825	162.641	0	5.66465	5.70758	5.35969	6.25189	6.52828
BnaC01g37680D	6.70844	340.037	300.453	286.409	466.133	488.111	0	5.66357	5.49317	5.39132	6.17752	6.30231
BnaA03g34960D	0.53136	26.9146	28.1771	23.3938	35.7246	41.8049	0	5.66256	5.73683	5.43567	6.12994	6.41501
BnaC07g45340D	2.40905	120.593	120.734	105.205	166.609	201.581	0	5.64554	5.6554	5.42395	6.17083	6.50405
BnaA04g26890D	6.06679	302.402	234.17	263.415	370.557	421.358	0	5.63939	5.27859	5.41566	5.99138	6.23504
BnaA01g22900D	0.703469	35.0294	32.5245	31.2524	38.2746	43.3412	0	5.63794	5.5388	5.44886	5.82384	6.06147
BnaC03g73850D	0.386503	19.1778	25.5419	14.6106	26.552	35.3481	0	5.63282	6.05437	5.21579	6.16099	6.63212
BnaA02g30620D	4.86519	240.763	266.685	225.782	334.591	399.12	0	5.62897	5.78472	5.51161	6.16289	6.47565
BnaA09g14940D	0.932146	46.0679	50.9835	37.2074	71.4223	83.7933	0	5.62706	5.78149	5.29426	6.3186	6.60738
BnaCnng60280D	2.93594	144.851	139.744	130.952	192.796	216.386	0	5.6246	5.58103	5.4544	6.09618	6.32104
BnaCnng29100D	0.337401	16.5815	17.8692	14.2873	26.8581	34.0007	0	5.61896	5.73485	5.3796	6.3731	6.7716
BnaC05g10650D	3.60877	176.814	199.218	171.058	249.817	282.843	0	5.61458	5.79492	5.54217	6.17233	6.40979
BnaA03g50770D	0.75697	37.0168	47.0196	26.2339	50.1936	55.5437	0	5.6118	5.96522	5.09031	6.1106	6.31507
BnaA01g26480D	0.795449	38.887	43.2479	33.2552	68.5278	79.0369	0	5.61137	5.77289	5.36102	6.48774	6.75191
BnaA06g21100D	3.8058	185.875	152.498	137.572	253.559	297.281	0	5.60999	5.33264	5.1512	6.11698	6.40481
BnaAnng03110D	1.18725	57.8537	56.9748	52.7344	77.7989	89.8101	0	5.60672	5.59274	5.44845	6.09281	6.35825
BnaA02g26540D	1.04497	50.8897	52.1366	44.9171	79.4019	90.9461	0	5.60584	5.649	5.40104	6.30682	6.561
BnaA02g04760D	3.37921	164.516	169.959	137.681	208.247	255.355	0	5.6054	5.66053	5.32385	6.00443	6.35696
BnaC01g33860D	1.57566	76.5618	80.0893	66.7285	127.413	144.056	0	5.6026	5.67581	5.37959	6.39656	6.63202
BnaC06g12590D	0.356767	17.2354	21.2345	17.9991	28.8448	35.647	0	5.59425	5.9035	5.63213	6.39629	6.76009
BnaA05g02520D	1.54887	74.8055	60.1854	60.8717	103.136	122.975	0	5.59386	5.28836	5.27181	6.11635	6.42851
BnaC06g14040D	3.60895	174.294	173.213	137.392	243.733	286.16	0	5.5938	5.59302	5.22591	6.13662	6.42646
BnaC05g00650D	1.76486	85.1477	94.8797	73.2407	131.837	162.014	0	5.59234	5.75676	5.35031	6.28237	6.63808
BnaC08g03920D	4.82697	232.435	180.899	185.367	298.193	294.195	0	5.58956	5.23584	5.23864	6.0071	6.04589
BnaA03g39490D	1.32122	63.6127	66.9723	57.2864	96.9797	107.29	0	5.58938	5.67187	5.41357	6.25693	6.46102
BnaC08g25550D	1.10229	53.016	45.1952	47.8241	74.8977	84.0978	0	5.58785	5.36553	5.41467	6.14454	6.36996
BnaC02g17750D	0.912703	43.6253	41.0249	36.3347	59.1434	61.0393	0	5.57888	5.49836	5.29043	6.07681	6.18065
BnaC09g38100D	6.88748	328.976	345.456	253.852	492.905	585.542	0	5.57786	5.6565	5.17926	6.21995	6.52673
BnaC06g29240D	0.730413	34.7224	37.6577	33.0222	50.5462	46.3017	0	5.57101	5.69598	5.47412	6.17079	6.10252
BnaA08g03150D	1.48332	70.2073	64.0472	59.6545	108.369	121.466	0	5.56472	5.44051	5.30502	6.25027	6.4732
BnaA03g19250D	0.558408	26.3852	31.3834	24.8161	37.6486	46.4469	0	5.56227	5.82072	5.44917	6.13412	6.49543
BnaAnng24780D	1.88089	88.7345	95.2983	77.54	123.728	155.046	0	5.56	5.67109	5.34083	6.09843	6.48228
BnaC04g51500D	5.34099	251.177	227.114	214.531	311.268	336.89	0	5.55545	5.41832	5.3033	5.92381	6.09625
BnaA03g21590D	5.85652	275.202	268.519	249.823	450.01	502.811	0	5.5543	5.52706	5.39004	6.32292	6.54131
BnaC01g33660D	0.484191	22.7431	27.8754	17.6171	31.3226	33.7363	0	5.55371	5.85554	5.16056	6.07475	6.24019
BnaA07g15740D	2.26355	106.167	108.199	86.9533	167.865	202.961	0	5.5516	5.58717	5.23892	6.27166	6.60388
BnaC07g45470D	0.545823	25.4891	23.657	20.7483	34.3609	40.6577	0	5.54531	5.44583	5.2238	6.03503	6.3361
BnaA07g22480D	0.36783	17.1423	19.6914	18.3899	19.9928	24.3129	0	5.54238	5.7506	5.61906	5.82341	6.16398
BnaA06g15820D	11.0236	513.463	468.452	467.333	629.186	708.396	0	5.5416	5.41742	5.38114	5.89382	6.12321
BnaA08g19130D	3.96866	184.821	162.281	150.583	340.499	278.373	0	5.54133	5.36176	5.2212	6.48143	6.2491
BnaAnng12170D	0.447188	20.7463	26.9871	19.0798	30.5483	38.4626	0	5.53583	5.92329	5.39047	6.15259	6.54325
BnaA02g08480D	1.97906	91.6805	93.3784	80.5915	116.416	141.492	0	5.53373	5.56809	5.32328	5.93635	6.27605
BnaCnng14580D	3.99118	184.892	189.532	154.16	260.75	304.953	0	5.53372	5.57768	5.24682	6.08875	6.373
BnaA03g58450D	3.5186	162.891	157.126	140.684	211.093	255.315	0	5.53276	5.48879	5.29677	5.96516	6.29785
BnaC02g44910D	0.46571	21.4677	20.1301	19.1051	32.1489	39.8771	0	5.52659	5.44198	5.33372	6.16825	6.53738
BnaA05g33680D	12.8044	585.547	562.926	470.383	1207.26	992.061	0	5.51507	5.46644	5.17446	6.61801	6.39311
BnaC01g02960D	1.78973	81.1754	107.944	104.069	69.7653	142.103	0	5.50323	5.9226	5.837	5.34373	6.42841
BnaA03g27540D	2.82849	127.869	142.653	116.609	171.688	203.892	0	5.49849	5.66446	5.34089	5.98242	6.28875
BnaA10g00580D	1.44773	65.427	71.3929	55.3727	108.169	133.446	0	5.49802	5.63213	5.23264	6.28246	6.64375
BnaCnng46510D	0.523984	23.5745	20.8866	20.3511	38.3491	46.1688	0	5.49156	5.325	5.25485	6.2522	6.57824
BnaC08g21170D	12.7221	571.749	493.517	484.761	734.553	834.857	0	5.48998	5.28579	5.22728	5.91016	6.15314
BnaC05g50860D	0.455571	20.396	23.9766	18.0855	33.1443	38.0185	0	5.48447	5.7259	5.28642	6.24363	6.49988
BnaA02g13590D	0.812882	36.1861	36.5006	31.8316	52.6844	49.4395	0	5.47625	5.49661	5.26682	6.07617	6.04273
BnaC01g16500D	11.3081	501.163	459.544	387.197	672.365	833.602	0	5.46986	5.35297	5.07299	5.95285	6.32129
BnaCnng75130D	3.39733	150.128	156.816	132.841	237.77	297.04	0	5.46564	5.53671	5.2645	6.18802	6.56743
BnaC04g43840D	0.323106	14.2475	18.6927	13.1613	17.6591	23.4617	0	5.46256	5.86261	5.32344	5.83158	6.29982
BnaC04g00950D	1.03002	45.3243	46.5885	40.2793	71.6269	76.0287	0	5.45955	5.50705	5.26488	6.17756	6.32186
BnaC03g22940D	0.467282	20.5335	26.1125	18.4459	34.5401	44.7489	0	5.45754	5.81251	5.2782	6.26692	6.69883
BnaA08g16670D	0.416485	18.2751	18.5985	14.8593	25.0357	32.1135	0	5.45547	5.48852	5.13259	5.96712	6.38455
BnaA06g35670D	1.53453	67.2121	64.6335	57.3121	82.9568	102.033	0	5.45285	5.40459	5.19832	5.81547	6.1724
BnaA03g56990D	0.803824	35.196	35.7774	28.1869	57.5315	75.5626	0	5.45239	5.4842	5.10736	6.22029	6.67193
BnaC03g32670D	0.347442	15.1832	17.5883	15.1757	21.0606	27.0052	0	5.44956	5.66987	5.42421	5.98057	6.39759
BnaA03g27350D	9.06791	394.913	341.321	292.651	689.301	647.349	0	5.44462	5.24236	4.98765	6.30707	6.2748
BnaA06g19910D	0.490518	21.3473	21.4946	17.7072	29.4547	40.5839	0	5.4436	5.46173	5.14922	5.96711	6.48785
BnaC07g49180D	5.14827	223.985	219.81	194.541	392.547	445.604	0	5.44317	5.42428	5.21514	6.31188	6.55312
BnaA02g02970D	0.78056	33.7344	50.5436	49.31	33.2953	61.5888	0	5.43357	6.02498	5.95663	5.4734	6.41906
BnaA02g07920D	1.60132	69.1393	78.6001	60.3969	98.7731	103.317	0	5.43217	5.62515	5.21264	6.00501	6.12818
BnaA01g14010D	15.2865	657.398	645.604	518.735	943.878	1137.26	0	5.42644	5.40856	5.05998	6.00745	6.33468
BnaCnng48740D	5.50144	236.362	207.355	187.212	442.865	486.22	0	5.42505	5.24437	5.06406	6.39	6.58308
BnaCnng71770D	3.16831	135.892	137.832	110.921	155.494	208.791	0	5.4226	5.45126	5.10501	5.67608	6.1596
BnaA07g33190D	2.20935	93.8657	97.1971	69.7024	166.34	201.933	0	5.40891	5.46744	4.95485	6.29347	6.63154
BnaA05g20840D	0.536118	22.6903	24.2253	19.2068	31.9436	44.4809	0	5.40338	5.50594	5.13832	5.9556	6.49158
BnaA06g30420D	9.82092	415.066	391.589	357.78	772.455	905.416	0	5.40134	5.32557	5.16239	6.35661	6.64408
BnaA10g15570D	7.82992	329.291	332.229	238.339	508.92	611.712	0	5.39422	5.4152	4.90324	6.08121	6.40495
BnaC03g33860D	1.7606	73.9435	79.3484	72.7566	94.6404	105.837	0	5.39229	5.50206	5.34442	5.80669	6.02629
BnaCnng04950D	5.30235	221.991	187.775	192.651	450.311	362.808	0	5.38773	5.15435	5.15861	6.46694	6.21354
BnaC09g21050D	0.72121	30.1069	34.5605	26.879	53.3916	63.2882	0	5.38353	5.5908	5.19523	6.26922	6.57288
BnaA04g05320D	1.76763	73.7897	70.6856	53.6247	120.335	152.987	0	5.38353	5.32957	4.89845	6.14764	6.55229
BnaA02g04170D	1.03045	42.659	42.1957	38.0972	63.9954	78.6236	0	5.37151	5.36387	5.18374	6.01539	6.3707
BnaC03g34350D	4.20086	172.343	164.67	135.559	316.789	330.387	0	5.35845	5.30098	4.98741	6.29584	6.41481
BnaC01g27710D	1.35144	55.0399	57.7734	45.2614	95.5549	112.572	0	5.34791	5.42602	5.04106	6.20274	6.49751
BnaA09g02340D	3.85246	156.841	131.146	123.303	262.605	276.547	0	5.34738	5.09751	4.97559	6.1502	6.28317
BnaC03g54030D	0.442634	18.0048	15.5715	16.0259	32.6984	35.6058	0	5.34612	5.14486	5.15348	6.26604	6.44726
BnaA08g27230D	11.0262	446.396	416.085	382.902	686.299	836.955	0	5.33932	5.24607	5.09331	6.01888	6.36352
BnaA04g27260D	0.732472	29.4161	40.3574	32.3402	33.3536	60.1963	0	5.32769	5.79188	5.43989	5.56721	6.47733
BnaCnng23280D	2.20204	87.7468	84.7824	73.5451	122.266	119.52	0	5.31644	5.27494	5.03714	5.8537	5.87924
BnaC06g31750D	18.1704	722.473	999.999	585.262	840.015	1096.61	0	5.31328	5.79016	4.98496	5.58881	6.03164
BnaC05g29750D	0.942286	37.3796	37.0044	32.0961	46.0255	59.3354	0	5.30994	5.30305	5.06577	5.6674	6.09209
BnaA05g16950D	0.861202	34.031	34.5646	31.1507	48.9163	55.7658	0	5.30436	5.3351	5.15205	5.88718	6.13459
BnaA01g09410D	4.87138	192.488	169.436	154.039	276.757	285.237	0	5.3043	5.1284	4.95821	5.88698	5.98884
BnaA08g18330D	10.7432	423.318	378.021	361.602	693.155	830.645	0	5.30024	5.1452	5.04822	6.07085	6.39024
BnaC05g01430D	6.03372	237.328	239.499	217.932	367.708	447.839	0	5.29769	5.31897	5.15006	5.98823	6.33097
BnaA03g48660D	3.77294	147.991	125.097	114.763	202.345	232.325	0	5.29368	5.05936	4.9022	5.80386	6.06151
BnaC02g04170D	0.615395	24.0583	28.4108	23.6297	38.2381	42.5553	0	5.28888	5.53682	5.23839	6.01584	6.22847
BnaC04g02280D	23.412	909.114	757.923	754.012	1918.58	2130.44	0	5.27914	5.02499	4.98457	6.41588	6.62533
BnaC03g35490D	7.52577	292.111	262.895	233.795	545.017	625.336	0	5.27853	5.13475	4.93257	6.23752	6.49419
BnaC03g45950D	0.593286	22.9638	30.3067	15.8447	42.9522	59.3303	0	5.27449	5.68301	4.71444	6.23706	6.76144
BnaA07g14690D	0.208924	8.08537	9.22643	7.94334	12.777	15.6338	0	5.27426	5.47277	5.22413	0	6.34241
BnaA03g38910D	0.638005	24.3351	32.0829	15.4863	43.7746	57.4866	0	5.25333	5.66034	4.57659	6.15958	6.61105
BnaA05g34110D	0.376666	14.3398	15.9069	13.0392	18.8432	24.9942	0	5.2506	5.40848	5.08873	5.70385	6.16975
BnaA02g27790D	1.61519	61.3235	73.6684	41.0647	124.1	166.251	0	5.24666	5.51947	4.64346	6.3227	6.80289
BnaA07g18750D	2.59599	97.2938	96.8464	82.0399	163.217	196.526	0	5.22799	5.22961	4.95727	6.03362	6.35988
BnaA10g20620D	0.991541	37.1203	40.3377	35.3786	51.1633	61.8841	0	5.22639	5.35426	5.13257	5.7475	6.08023
BnaA05g25900D	3.01579	112.813	132.663	84.7151	208.293	247.234	0	5.22526	5.46733	4.78732	6.16913	6.47473
BnaC07g25300D	6.28887	235.015	256.939	185.765	391.899	472.072	0	5.22381	5.3607	4.85986	6.02063	6.34749
BnaC04g19100D	0.893868	33.3967	35.1029	31.5977	37.8224	48.439	0	5.2235	5.30339	5.11908	5.46144	5.87666
BnaC03g60370D	0.637905	23.8048	29.6347	21.8876	34.6861	41.0539	0	5.22176	5.54592	5.07602	5.82365	6.12512
BnaA01g36400D	0.597549	22.2572	22.9419	18.8564	36.1783	40.0005	0	5.21907	5.27075	4.95534	5.97822	6.1814
BnaC09g44510D	0.363883	13.4876	17.4359	13.4812	21.5089	25.3884	0	5.21201	5.59052	5.18674	5.94396	0
BnaC05g08260D	2.709	100.229	92.7983	77.5909	122.71	136.31	0	5.20939	5.10642	4.81542	5.56025	5.77022
BnaC04g25500D	3.8262	140.202	159.253	127.368	194.12	232.248	0	5.19545	5.38726	5.03242	5.72325	6.04026
BnaC05g02570D	0.299894	10.9734	14.5691	8.89166	15.4135	19.8494	0	5.19342	5.61055	4.86525	5.74273	6.16597
BnaC03g23540D	1.14975	41.9192	33.7725	28.5891	52.7206	60.7395	0	5.18821	4.8847	4.61138	5.57818	5.84079
BnaA01g16670D	0.86352	31.2958	33.4313	29.2037	47.8202	57.6277	0	5.1796	5.28254	5.05542	5.8487	6.17607
BnaC02g34750D	1.18948	43.1068	45.1122	42.5894	66.6051	76.8621	0	5.17952	5.25332	5.13743	5.8663	6.13127
BnaC04g28060D	3.14865	114.041	135.538	86.3972	204.882	276.567	0	5.17868	5.43607	4.75348	6.08316	6.57433
BnaA03g22500D	0.956443	33.8674	33.9317	30.8778	53.3801	68.9818	0	5.14608	5.15683	4.9882	0	6.28913
BnaA06g31320D	4.6712	163.445	181.32	140.613	301.429	329.437	0	5.12887	5.28683	4.88711	6.07104	6.25755
BnaCnng10290D	2.61334	91.2979	89.7236	77.3228	130.268	161.469	0	5.12662	5.10974	4.86226	5.69853	6.06664
BnaC06g37750D	2.8409	98.2543	101.4	76.246	159.006	203.166	0	5.1121	5.1658	4.72156	5.86576	6.27768
BnaC05g39980D	2.57468	88.1133	105.259	67.0971	167.999	215.496	0	5.09689	5.36164	4.6791	6.08708	6.50463
BnaCnng18160D	2.61678	88.7824	89.5676	79.8065	143.894	152.285	0	5.08441	5.1052	4.90606	5.83975	5.97982
BnaC03g60420D	0.576325	19.4758	18.3549	15.992	29.61	34.2572	0	5.07866	5.00131	4.76968	5.74199	6.01064
BnaA09g09160D	0.88962	30.0417	28.9373	26.8944	46.6972	56.0848	0	5.07763	5.03167	4.8934	5.77263	6.0952
BnaC07g47390D	0.846038	27.9206	32.7576	24.4516	41.5959	46.597	0	5.04446	5.2828	4.82863	5.67743	5.89949
BnaC09g15570D	0.798784	26.281	33.9306	23.7405	53.7706	56.7108	0	5.04007	5.41687	4.86872	6.13202	6.26716
BnaA08g30830D	3.98635	130.744	94.5227	89.6559	204.831	213.456	0	5.03553	4.57543	4.46678	5.74133	5.85911
BnaC03g45190D	0.654622	21.3917	22.9698	17.7519	35.5909	48.2714	0	5.03024	5.14113	0	5.82374	6.32173
BnaC09g03610D	43.6515	1421.26	788.204	1150.2	2438.84	2587.2	0	5.025	4.18265	4.69506	5.86303	6.00655
BnaC03g58660D	0.739354	23.7911	24.6039	21.5616	38.5922	49.8106	0	5.00801	5.06468	4.84139	5.76497	6.19144
BnaA09g04230D	63.3631	2026.02	1782.19	1597.1	3521.77	3790.65	0	4.99886	4.8222	4.63093	5.85599	6.02049
BnaC09g09390D	1.12304	35.6622	37.0034	31.7475	58.472	62.4355	0	4.98892	5.05027	4.79658	5.76095	5.91387
BnaA01g15090D	1.24926	38.5824	58.1133	31.223	72.9443	110.217	0	4.94879	5.54798	4.61876	5.9269	6.58071
BnaA04g20360D	3.05595	92.309	82.8077	79.63	115.646	117.106	0	4.91678	4.76775	4.67929	5.2993	5.37563
BnaC01g17820D	1.13483	33.7705	47.7838	24.7402	62.4795	94.3651	0	4.89521	5.40423	4.42161	5.84206	6.49527
BnaA05g26490D	1.01783	30.1665	33.7138	22.375	63.2545	80.1972	0	4.88937	5.05805	4.4336	6.01693	6.41766
BnaA03g30180D	2.24845	66.212	101.088	75.6492	75.6708	85.2509	0	4.88009	5.49815	5.04804	5.12987	5.36006
BnaC05g10210D	0.949487	27.7845	25.0535	25.9155	27.2048	29.9138	0	4.87099	4.72952	4.74613	4.89828	5.09348
BnaC07g28310D	0.420018	11.786	19.6797	8.62287	27.7616	47.1535	0	4.81049	5.55824	4.33504	6.10529	6.92787
BnaC05g12390D	0.431849	11.9865	11.9401	10.6075	14.3292	20.2053	0	4.79474	4.79728	0	5.11112	5.66522
BnaAnng28400D	0.378503	10.4528	13.6684	7.05498	19.6208	30.2981	0	4.78745	5.18259	4.19561	5.75495	6.44012
BnaC04g42320D	0.774248	21.3781	24.1767	21.5968	30.3736	37.6587	0	4.7872	4.97237	4.77754	5.35127	5.71967
BnaC09g48600D	3.34909	90.8473	119.632	69.8499	153.681	221.844	0	4.7616	5.16696	4.35772	5.57928	6.16723
BnaC04g05270D	2.13369	56.7775	50.9472	47.1735	63.8858	73.4549	0	4.7339	4.58545	4.4421	4.96203	5.22166
BnaA03g39260D	0.426413	11.3383	17.0595	8.6965	27.3185	39.1635	0	4.73281	5.33048	4.32539	6.06085	6.63883
BnaCnng08890D	0.699814	18.2913	16.0929	15.5542	22.2351	23.321	0	4.70804	4.53125	0	5.04793	5.175
BnaA04g20340D	4.19376	108.763	97.9438	95.7757	166.041	173.574	0	4.6968	4.55334	4.489	5.36456	5.4868
BnaA10g03960D	0.622292	15.5598	16.5482	13.7822	20.3081	22.5588	0	4.64409	4.7405	4.44482	5.08526	5.2951
BnaC05g04080D	0.478101	11.817	12.5303	10.6362	15.1087	16.6352	0	4.62741	4.71953	4.45126	5.0389	5.23596
BnaC01g03500D	2.19364	54.1731	60.5937	51.2877	71.2502	82.6566	0	4.62618	4.7952	4.52305	5.07801	5.35043
BnaC03g50220D	0.245873	5.94644	8.92992	5.57395	13.1971	18.8399	0	4.59604	5.19075	4.47813	5.80485	0
BnaAnng03120D	0.683867	16.4164	15.7526	14.3706	16.8124	20.1297	0	4.58528	4.53331	4.369	4.67668	4.99468
BnaC04g33890D	1.10723	26.4054	32.2249	22.2285	28.5983	40.4284	0	4.57581	4.87066	4.30315	4.74771	5.30534
BnaA02g09870D	0.836376	19.9387	19.2281	18.122	25.5054	29.4128	0	4.57528	4.53042	4.41324	4.98727	5.2511
BnaA03g32800D	0.92004	21.38	28.6374	16.4332	48.9276	60.6587	0	4.53842	4.96833	4.13407	5.7921	6.16051
BnaA09g39720D	5.59187	128.817	177.615	80.6215	155.626	298.855	0	4.52585	4.99757	3.82505	4.85795	5.85767
BnaC07g36670D	3.48113	79.4623	79.3089	68.1526	94.0002	115.059	0	4.51264	4.51742	4.26688	4.812	5.16185
BnaC03g58640D	2.91007	64.2693	51.5046	58.9205	110.052	103.18	0	4.465	4.15379	4.31498	5.30007	5.26538
BnaC03g06740D	0.830413	18.2782	27.54	12.4838	40.3445	63.1115	0	4.46015	5.05982	0	5.66166	6.36553
BnaA01g19850D	1.0949	23.3503	26.7409	20.4829	35.8911	42.5238	0	4.41457	4.618	4.20112	5.09256	5.39547
BnaA09g04200D	18.4283	390.528	525.631	318.515	706.043	702.887	0	4.40543	4.84234	4.08665	5.31907	5.37096
BnaC03g37900D	0.92302	19.019	29.9594	15.3514	53.6777	62.636	0	4.36494	5.02875	4.03118	5.92102	6.20203
BnaC05g04600D	1.79529	35.3878	35.0045	29.259	38.4326	47.6254	0	4.30096	4.29262	4.00245	4.47636	4.84393
BnaA09g00750D	11.4563	224.202	223.054	204.844	259.002	271.791	0	4.29059	4.29017	4.13644	4.55384	4.68149
BnaA03g29240D	1.25822	24.6204	45.6931	22.4932	62.6999	80.7658	0	4.29039	5.19073	4.13536	5.6981	6.12171
BnaCnng19220D	15.2876	296.961	286.422	260.512	348.853	372.064	0	4.27984	4.23469	4.06704	4.56723	4.71827
BnaA02g11790D	0.904171	17.2751	19.8237	15.825	18.6296	21.4297	0	4.25595	4.46187	0	4.42122	4.6814
BnaA07g16250D	1.85695	34.8362	32.9016	31.4515	42.0297	42.3097	0	4.22958	4.15498	4.0577	4.55823	4.62606
BnaC03g34580D	0.800836	14.4542	13.6285	11.7667	11.7447	14.783	0	4.17384	4.09648	3.85285	3.9311	4.32122
BnaA06g40790D	1.57363	28.1895	34.1733	26.7153	43.5249	49.5032	0	4.16299	4.44776	4.06156	4.84497	5.08876
BnaCnng51570D	0.807772	14.2163	25.8905	14.2475	28.3127	42.8832	0	4.13746	5.01047	4.11599	5.19021	5.8475
BnaA09g04970D	1.09819	18.9766	16.8675	15.7954	17.1735	18.4147	0	4.11103	3.94805	3.82242	4.02208	4.18085
BnaC02g43880D	0.652657	10.7071	9.84321	8.74595	16.0228	21.202	0	4.0361	3.9226	0	4.67562	5.13796
BnaA03g35630D	1.25531	19.5759	22.8174	16.8132	27.5146	31.1851	0	3.96296	4.19149	3.71928	4.51073	4.74958
BnaA07g18550D	0.752976	11.5847	11.6604	11.8067	17.3564	21.0244	0	3.94347	3.96074	3.94641	4.58469	4.91956
BnaC02g12730D	4.08655	62.6349	63.9365	50.6267	80.553	92.1009	0	3.93801	3.97555	3.60649	4.35895	4.6105
BnaA08g20630D	1.77306	25.7473	23.5443	21.891	23.6266	30.012	0	3.86011	3.7383	0	3.79201	4.19529
BnaA03g23580D	0.972957	13.6272	18.899	14.1347	22.7404	24.3287	0	3.80797	4.28746	3.8364	4.60404	4.75966
BnaC03g41470D	1.21372	16.8454	20.3323	15.2916	24.8439	28.4834	0	3.79484	4.07382	3.63098	4.41231	4.66775
BnaA06g08900D	3.67323	50.6675	45.4393	44.2703	43.74	52.0757	0	3.78594	3.63588	3.5673	3.62911	3.93887
BnaA10g23870D	5.43187	73.4271	193.72	61.2737	225.144	427.903	0	3.75679	5.16466	3.47104	5.43257	6.41735
BnaA09g43940D	2.70846	36.5219	39.214	33.0078	48.0734	52.3645	0	3.75321	3.86346	3.58296	4.20687	4.38844
BnaA09g02760D	8.72676	115.987	109.206	101.141	144.687	181.742	0	3.73237	3.65293	3.51059	4.10797	4.49512
BnaC09g44650D	1.35527	18.0119	20.7916	17.4725	23.9053	29.9672	0	3.7323	3.947	3.66412	4.19794	4.58221
BnaC06g18580D	1.4033	18.4035	18.0114	17.9818	24.9446	33.1264	0	3.71308	3.6897	3.65531	4.20919	4.67667
BnaA05g32260D	0.76666	9.93427	10.4331	8.32891	15.537	20.6353	0	3.69575	3.77389	3.41728	4.39756	4.86516
BnaA09g18340D	2.12251	27.4695	23.2883	20.8067	37.3065	42.1624	0	3.69399	3.4635	3.26884	4.19311	4.42789
BnaA10g23880D	10.6676	136.319	124.011	113.708	170.259	197.88	0	3.67568	3.54688	3.38966	4.0539	4.32903
BnaA10g18990D	0.803825	10.1837	19.7461	9.15244	18.388	28.9189	0	3.66324	4.62643	3.48474	4.57378	5.2853
BnaC03g71790D	2.36019	29.4824	29.839	27.8495	37.9843	47.7293	0	3.64288	3.66768	3.5365	4.06502	4.45268
BnaA02g35410D	5.31868	65.6467	68.0636	57.6803	80.5163	92.0361	0	3.62558	3.68555	3.41453	3.97789	4.22906
BnaA10g10880D	2.00754	24.5194	29.6117	25.0438	39.3205	42.0721	0	3.61043	3.89044	3.61657	4.34943	4.50525
BnaA04g02260D	85.0628	1036.42	711.62	747.062	1398.86	1648.41	0	3.60694	0	3.11047	4.09602	4.39105
BnaC08g32950D	0.280894	3.41009	3.10356	2.97358	4.81605	6.30466	0	3.60171	3.47296	3.38012	4.15531	4.602
BnaC02g13820D	3.10748	37.6205	38.4081	32.7716	51.7487	59.7568	0	3.5977	3.63506	3.37444	4.11436	4.38012
BnaC09g04500D	2.14804	25.8752	27.8191	22.2798	30.5678	35.0948	0	3.59048	3.70247	3.35044	3.88761	4.14504
BnaA07g00870D	7.7314	92.8604	110.576	89.7158	120.788	149.893	0	3.58626	3.84579	3.51226	4.02277	4.39245
BnaA04g12240D	1.26433	15.1086	11.9922	13.7544	22.8766	27.5228	0	3.57893	3.25327	3.41915	4.23456	4.55952
BnaC09g21800D	1.03423	12.2351	9.43684	8.05471	13.8095	16.7075	0	3.5644	3.19686	0	3.79452	4.12748
BnaC03g74760D	1.63548	18.9407	12.5773	21.7404	78.1235	170.632	0	3.5337	0	3.70802	5.63653	6.82188
BnaA08g16720D	1.73911	20.1141	25.1606	20.2507	29.2044	32.8176	0	3.53179	3.8626	3.51711	4.12767	4.35422
BnaC08g36500D	5.64113	64.9145	58.3506	59.2207	80.1257	89.1824	0	3.52448	3.37821	3.36781	3.88503	4.09773
BnaC03g58910D	3.25745	36.4374	54.6071	30.7513	71.1942	95.3727	0	3.48361	4.07535	3.21425	4.50859	4.98871
BnaC03g19130D	2.39037	26.7155	25.064	21.2421	27.5994	33.2351	0	3.48237	3.39776	0	3.58594	3.91219
BnaC04g36920D	1.70155	18.9978	44.8182	11.8552	65.4085	105.829	0	3.48092	4.72748	0	5.32396	6.0765
BnaA03g10620D	4.10141	45.302	45.8483	37.5249	49.8826	61.4904	0	3.46538	3.49032	3.16935	3.66157	4.02162
BnaA06g22030D	1.56106	17.2416	11.9299	21.7147	72.8623	170.314	0	3.4653	2.94221	3.77341	5.60369	6.88697
BnaCnng66900D	4.06567	44.216	48.672	28.5713	73.5377	150.641	0	3.443	3.5898	2.7883	4.2362	5.3291
BnaA03g40500D	2.58716	27.521	52.2802	22.5127	79.6495	153.834	0	3.41109	4.34511	3.09659	5.00354	6.01152
BnaA10g06640D	1.97787	20.3395	18.0305	14.3596	29.781	35.8733	0	3.36227	3.1957	0	3.96846	4.29513
BnaCnng73470D	0.678552	6.76493	7.59183	6.55513	10.5354	14.848	0	3.31754	3.49163	0	4.0141	4.56735
BnaA10g23860D	2.66668	26.0783	72.8101	17.8445	81.1768	149.299	0	3.28973	4.7793	2.71766	4.98725	5.92466
BnaA05g05550D	2.34284	22.8081	24.3972	21.6788	25.8772	30.3437	0	3.28322	3.38808	3.18562	3.52273	3.81068
BnaC02g12030D	5.9149	56.3218	57.8994	52.7386	71.7007	85.5983	0	3.25127	3.29839	3.13236	3.65555	3.96931
BnaA02g05410D	3.31788	31.4346	35.4006	30.8637	45.0482	50.0555	0	3.24402	3.42288	3.19341	3.81969	4.02992
BnaA08g18320D	2.84901	26.9204	64.0011	22.8754	54.2172	107.876	0	3.24017	4.49784	2.98055	4.30952	5.36042
BnaA09g47460D	2.67732	24.5298	30.281	23.8999	38.0425	36.63	0	3.19568	3.50702	3.13396	3.88537	3.88897
BnaA05g00800D	35.3205	313.942	305.626	271.909	355.897	372.794	0	3.15192	3.12054	2.92044	3.38914	3.51422
BnaA01g02230D	6.89308	60.7476	51.7418	48.062	85.6753	102.676	0	3.13961	2.91513	2.77776	3.69084	4.0101
BnaC04g46690D	2.6549	22.7285	22.0833	18.0197	35.4513	39.7185	0	3.09777	3.06371	2.73864	3.79581	4.01797
BnaC09g47860D	17.1329	140.192	134.346	120.434	172.115	196.798	0	3.03256	2.97875	2.7891	3.38571	3.63727
BnaC07g33060D	5.83422	46.0424	53.1047	42.713	59.5913	75.5034	0	2.98035	3.19411	2.84761	3.4105	3.81021
BnaA05g22270D	4.51835	35.2389	32.4955	28.6422	46.1089	49.1529	0	2.9633	2.85364	2.64021	3.40717	3.55755
BnaC09g33580D	2.94966	22.6709	31.6694	18.6437	41.5994	53.2193	0	2.94222	3.43198	2.63585	3.87471	4.28829
BnaCnng30550D	6.71708	49.3726	43.4711	48.4748	81.6261	86.474	0	2.8778	2.70214	2.8268	3.66149	3.80302
BnaC05g35510D	2.78819	20.3547	22.2471	16.2338	24.6758	32.5273	0	2.86796	3.00358	2.51747	3.20201	3.65874
BnaA06g31290D	2.30145	16.3504	44.158	15.0601	31.1835	60.1994	0	2.82871	4.27038	2.68538	3.81961	4.82693
BnaC03g42260D	6.4143	42.266	52.8643	40.0643	52.5825	58.6601	0	2.72014	3.05052	2.61869	3.09226	3.30826
BnaA01g01750D	1.21287	7.67843	8.91119	7.15316	10.8368	12.9162	0	2.66238	2.88465	2.53596	3.21604	3.52748
BnaC03g63960D	6.32046	39.7531	39.3518	35.3959	43.1001	48.2046	0	2.65297	2.64572	2.46134	2.82599	3.04565
BnaA07g07570D	7.14028	44.2479	29.7264	23.1741	13.2862	10.4883	0	2.63156	2.06601	0	0	0
BnaC07g47300D	0.744389	4.58174	6.11398	4.87749	3.25842	5.42916	0	2.62177	3.04547	2.6878	0	2.98147
BnaA08g03920D	3.60993	22.1636	22.1846	17.9113	21.2552	25.9368	0	2.61815	2.62677	2.28678	2.61371	2.95904
BnaA10g04370D	4.15209	25.4873	29.9142	26.541	29.0445	28.9987	0	2.61787	2.85604	2.65234	2.86185	2.9177
BnaC03g35500D	4.56235	27.96	85.0624	23.5005	93.8054	182.98	0	2.61552	4.22893	0	4.42105	5.44333
BnaCnng08080D	5.88666	35.053	35.2823	32.7994	39.7585	43.2627	0	2.57402	2.59081	2.454	2.81213	2.99216
BnaA03g36390D	7.43166	44.0593	58.6597	45.958	67.6082	73.6719	0	2.56769	2.98792	2.60447	3.24156	3.42363
BnaC02g38360D	5.94136	35.1081	112.857	27.3372	169.563	295.806	0	2.56294	4.25585	2.17728	4.89426	5.75543
BnaA10g05260D	2.59124	15.0952	16.0616	13.6835	18.0172	18.8516	0	2.54238	2.6394	2.37652	2.85442	2.97792
BnaA10g02860D	0.841632	4.83185	5.86563	4.47455	5.38882	6.86275	0	2.52131	2.80825	2.38644	2.73454	3.1415
BnaC03g27970D	2.55024	14.1711	18.0105	13.993	22.6569	24.7256	0	2.47424	2.82775	2.43172	3.20837	3.39263
BnaA03g47910D	16.5854	91.5245	76.724	77.7434	77.4003	111.083	0	2.46425	2.21691	2.20482	2.27799	2.85735
BnaC07g25330D	2.75545	14.5611	46.0094	15.3179	34.5584	67.3525	0	2.40176	4.06976	2.4502	3.7077	4.72872
BnaC08g00120D	1.41801	7.27092	7.72016	6.19255	8.72147	12.1997	0	2.35827	2.45211	0	2.67695	3.21933
BnaA06g38950D	6.17819	30.8643	24.7961	56.7304	49.9025	57.0756	0	2.32068	0	3.17433	3.07228	3.32433
BnaA03g11700D	3.95123	18.706	20.3639	17.592	21.0917	26.106	0	2.24313	2.37293	2.13046	2.47237	2.83823
BnaC03g51470D	4.85044	22.5975	24.5754	18.7448	49.9827	63.31	0	2.21997	2.34868	1.92599	3.4225	3.82173
BnaC02g22250D	7.31362	33.9874	36.1936	72.0764	108.306	162.604	0	2.21634	2.31476	3.27654	3.94573	4.59022
BnaA09g11080D	1.23626	5.64772	7.83938	6.34752	7.99819	10.5404	0	2.19169	2.67209	2.33612	2.74987	3.20622
BnaC03g13310D	3.89064	17.6577	20.8302	16.2686	20.2914	26.3167	0	2.18222	2.42798	2.03987	2.43915	2.87243
BnaA03g35520D	4.99874	22.5679	24.6116	23.2032	38.9489	43.6494	0	2.17464	2.30732	2.1904	3.01909	3.24168
BnaA03g16020D	10.0616	45.3434	42.678	39.6562	49.1577	57.7803	0	2.17203	2.09189	1.95462	2.34452	2.63583
BnaC01g39610D	5.62162	25.2934	79.117	20.7242	78.2284	177.085	0	2.1697	3.82325	1.85753	3.85806	5.09508
BnaA04g00410D	44.4355	199.061	196.268	176.304	270.537	311.31	0	2.16343	2.15097	1.96379	0	0
BnaC04g00440D	63.7691	284.399	280.919	238.719	286.075	304.081	0	2.15699	2.14599	1.88066	2.21981	2.36592
BnaC03g44780D	1.28954	5.72986	7.37446	5.57889	6.47585	10.2522	0	2.15164	2.52287	2.0891	2.38393	3.10487
BnaA09g40020D	3.0373	13.457	15.422	12.0513	23.9756	23.0292	0	2.1475	2.35162	0	3.03742	3.03749
BnaC08g16080D	6.06109	26.3047	28.4388	26.0763	37.4	40.3973	0	2.11767	2.23764	2.08093	2.6819	2.8513
BnaC09g11360D	1.72539	7.35262	9.16679	8.03981	9.32545	11.8881	0	2.09133	2.41667	2.19624	2.48994	2.89834
BnaA06g24410D	3.787	15.1478	17.015	14.1246	16.4761	17.3888	0	1.99998	2.17469	0	2.17639	2.31228
BnaA03g41960D	10.3808	40.6639	42.2655	37.966	55.3472	67.9277	0	1.96983	2.03327	1.84645	2.47203	2.82575
BnaA04g29360D	6.90772	26.732	20.4817	21.9044	23.4603	27.4713	0	1.95229	0	0	1.81871	2.1045
BnaA01g10780D	10.3568	39.4115	35.8398	36.1379	37.8965	38.1141	0	1.92803	1.79814	1.77893	1.92711	1.9935
BnaA02g35880D	9.35238	34.9906	36.0274	34.4554	38.7098	42.4666	0	1.90356	1.95314	1.85713	2.10591	2.29773
BnaC03g09740D	12.0198	44.6936	44.1222	40.4952	67.0331	78.8702	0	1.89465	1.88369	1.72805	2.53652	2.82935
BnaC01g12360D	36.9835	137.461	129.145	119.161	164.85	164.52	0	1.89407	1.81148	1.66379	2.21277	2.26806
BnaC08g46700D	6.48139	23.8285	26.5323	24.9507	31.0363	35.7635	0	1.87831	2.04083	1.92052	2.31618	2.57889
BnaC07g22030D	21.2665	76.6022	80.3387	68.9604	95.92	117.253	0	1.8488	1.92495	1.67301	2.22978	2.57768
BnaA06g35470D	12.7092	44.962	44.9656	41.5315	60.3547	72.9345	0	1.82284	1.8303	1.68422	2.30384	2.63514
BnaA08g30600D	8.06931	27.9988	26.6129	25.3143	27.2526	33.0181	0	1.79485	1.72883	1.6254	1.81171	2.14672
BnaA09g47100D	6.92947	23.8285	23.2701	21.143	30.1481	35.7517	0	1.78187	1.75516	0	2.178	2.48213
BnaC04g33430D	5.06253	17.3598	17.5878	15.8391	23.6972	29.8679	0	1.77782	1.80404	1.62141	2.2832	2.67525
BnaA08g09560D	10.7098	36.1822	39.1928	34.3058	45.2127	54.2492	0	1.75634	1.87919	1.65527	2.13468	2.45575
BnaA10g10580D	5.89621	19.5771	19.2447	18.643	19.8067	22.7631	0	1.73131	1.71414	0	1.80498	2.0639
BnaC07g20290D	16.9166	55.6705	52.5397	47.145	72.9354	82.3697	0	1.71847	1.6423	0	2.16436	2.39802
BnaC07g40160D	24.1404	76.4802	63.4964	65.8993	57.285	91.0116	0	1.66363	0	0	0	2.02928
BnaC08g22570D	3.61849	11.1491	13.8887	10.6616	13.5279	18.5908	0	1.62347	1.94785	0	1.95888	2.47571
BnaC01g02870D	1.78762	5.48314	5.63312	5.21111	5.93462	7.03201	0	1.61697	1.66322	1.51945	1.78729	2.09023
BnaC01g11140D	10.581	31.8297	34.7818	27.9912	45.9981	51.473	0	1.5889	1.72457	0	2.17754	2.39803
BnaA03g07740D	20.6812	58.7902	59.6019	52.0949	82.242	93.7651	0	1.50726	1.53457	0	2.04841	2.29579
BnaC03g06960D	6.44845	17.178	20.8055	17.377	18.324	24.465	0	1.41354	1.69749	0	1.56362	2.0388
BnaAnng35410D	1.42181	164.286	153.744	151.622	151.274	164.227	0	0	6.76491	0	6.79253	6.96941
BnaA09g45930D	0.381558	41.9618	40.9181	38.032	36.0459	42.5521	0	0	6.75261	6.61469	6.61989	6.91755
BnaAnng08580D	0.368849	26.3224	28.8181	25.7837	31.1444	37.6756	0	0	6.29588	0	6.45845	0
BnaC03g18640D	0.23103	13.6415	17.8527	12.1956	17.8246	24.6769	0	0	6.28011	0	6.32866	6.85628
BnaCnng61530D	0.340604	20.1721	23.3436	18.6236	27.1784	37.6853	0	0	6.1069	0	6.37697	0
BnaA03g50780D	0.407204	22.1088	27.6352	17.6121	30.5664	29.7961	0	0	6.09277	0	6.28898	6.31048
BnaC03g73820D	0.341047	19.1104	21.7558	16.1124	27.8302	32.079	0	0	6.00356	0	6.40982	6.67314
BnaA03g27650D	0.312598	18.1483	19.8301	15.7176	26.0346	31.8829	0	0	5.99542	0	6.43897	6.78965
BnaA07g16480D	0.261477	15.2009	16.5693	12.2842	25.5708	30.0884	0	0	5.99386	0	6.67066	6.9637
BnaC03g27410D	0.597631	35.5297	36.5718	30.4578	52.943	65.7926	0	0	5.94352	0	6.52805	6.89986
BnaA02g09800D	0.516516	29.4664	30.0536	25.7923	35.4413	42.9621	0	0	5.87027	0	6.15785	6.49371
BnaC09g03330D	0.388037	9.42501	21.8984	6.52516	19.6802	43.1716	0	0	5.82676	0	5.72369	6.91537
BnaC04g47440D	0.456616	23.0115	24.3349	21.0501	28.3398	35.9972	0	0	5.74417	0	6.01496	6.41836
BnaC03g27530D	0.554761	24.0927	28.4795	22.3751	37.7806	42.5085	0	0	5.68963	5.30953	6.14712	6.37545
BnaC05g40510D	0.566736	21.4082	28.4525	17.0447	26.0448	38.086	0	0	5.65792	0	5.58118	6.18777
BnaA08g31700D	0.143033	5.3351	6.3747	5.26323	7.20948	8.58495	0	0	5.48568	0	0	0
BnaC08g01520D	0.379874	14.222	15.57	12.485	19.3289	24.8714	0	0	5.36517	0	5.7277	0
BnaA09g28190D	4.57881	238.358	186.748	180.998	416.977	347.272	0	0	5.35831	0	6.56833	6.36278
BnaA10g00230D	0.633583	27.6983	24.8491	20.7357	38.6529	46.8471	0	0	5.30122	0	5.9883	6.32393
BnaC09g08620D	0.100268	2.28988	3.80883	2.40111	3.55126	5.04163	0	0	5.2552	0	5.20409	5.7679
BnaA03g05190D	0.702202	12.8863	26.1493	10.0206	32.7439	56.0131	0	0	5.22703	0	5.60254	6.43542
BnaC08g41880D	3.13189	128.428	110.57	98.0092	201.91	281.742	0	0	5.15005	0	6.0698	6.60879
BnaA10g15660D	1.03991	39.2785	35.5391	35.6737	51.9513	54.2763	0	0	5.10265	5.07593	5.70028	5.82169
BnaC09g08530D	0.588701	18.3446	19.1117	18.9188	23.3898	29.9071	0	0	5.02897	0	5.37121	5.78415
BnaC03g46580D	0.416225	8.25247	13.0571	5.71146	19.2828	29.5598	0	0	4.97963	0	5.59318	6.26786
BnaA09g47550D	0.844589	14.4138	26.4729	8.78674	43.3649	72.2298	0	0	4.97834	0	5.74123	6.53563
BnaC03g38600D	2.33991	69.6604	70.1619	63.5065	102.223	111.299	0	0	4.91374	0	5.50611	5.68704
BnaC09g04570D	0.866992	24.5085	24.4015	20.0797	34.6929	41.5757	0	0	4.82255	0	5.38004	5.69938
BnaA06g20250D	0.889061	21.2674	24.6257	17.0617	45.637	59.6126	0	0	4.80004	0	5.74115	6.18491
BnaC03g48810D	0.72413	20.0203	19.7224	17.1149	22.7355	27.1815	0	0	4.77522	0	5.03022	5.34614
BnaA10g19340D	1.40045	16.6706	37.4968	12.4893	51.3905	75.7214	0	0	4.75114	0	5.25701	5.87457
BnaC06g10490D	1.71375	53.8511	44.9856	50.7213	98.3467	111.265	0	0	4.72257	0	5.90212	6.13853
BnaCnng62360D	1.22036	22.6046	32.0077	18.5062	49.3236	60.2093	0	0	4.72108	0	5.39544	5.74145
BnaA02g16670D	0.970182	21.2492	25.4305	14.4094	51.1862	65.482	0	0	4.72034	0	5.78032	6.19398
BnaC05g22110D	1.74423	25.4168	45.2667	25.1235	62.7261	83.8631	0	0	4.70599	0	5.22746	5.70476
BnaC03g54480D	0.818489	16.0373	20.8903	11.7478	42.2863	54.1295	0	0	4.68206	0	5.75056	6.16514
BnaC03g06790D	1.24512	16.452	31.3325	12.7649	46.5469	77.172	0	0	4.66161	0	5.2837	6.07144
BnaC09g43110D	4.06351	63.4443	98.2261	49.8733	161.594	187.818	0	0	4.60347	0	5.37244	5.64773
BnaA03g05250D	1.00093	9.69022	23.8449	6.4251	30.9334	53.3949	0	0	4.5826	0	5.00923	5.85512
BnaA06g23180D	0.178367	2.43608	4.23856	2.1826	5.77709	9.35368	0	0	4.57859	0	5.07562	5.82909
BnaA09g39990D	3.39739	78.9833	77.8847	68.7902	120.656	133.52	0	0	4.52677	0	0	0
BnaCnng67100D	0.579069	10.9213	11.8478	8.21297	10.7785	14.6902	0	0	4.36278	0	4.2768	0
BnaA06g10890D	0.559785	9.13041	11.3582	9.60964	14.0428	19.6961	0	0	4.35034	0	4.70595	5.25225
BnaA05g22710D	0.590039	10.977	11.8589	10.2654	13.4282	16.3896	0	0	4.33668	0	4.56561	4.91135
BnaCnng71300D	2.68062	18.2642	51.5294	10.8364	101.255	155.161	0	0	4.27309	0	5.29875	5.97289
BnaC08g01580D	0.303122	3.5773	3.76439	3.5626	4.42198	5.31441	0	0	3.64159	0	3.92229	4.24563
BnaCnng02400D	0.97328	6.96402	10.3224	6.4831	13.4139	18.5691	0	0	3.41456	0	3.8424	4.36982
BnaCnng59120D	0.654948	5.37815	6.36065	5.21442	7.18417	11.5501	0	0	3.28769	2.96855	3.51365	4.25694
BnaAnng31880D	2.21736	13.6757	16.0705	11.1917	20.3135	23.0478	0	0	2.86479	0	3.2516	3.49194
BnaA05g19820D	0.873021	4.99421	6.2467	4.71021	6.38189	9.10021	0	0	2.84654	0	2.92675	3.49687
BnaC05g47160D	1.79325	10.0357	11.8328	9.69364	15.6588	15.1596	0	0	2.72994	0	3.18404	3.19556
BnaA05g32340D	1.18948	7.82258	7.65269	6.88509	8.81843	13.2649	0	0	2.69301	2.50902	2.94652	3.5937
BnaA01g14490D	2.23931	10.3077	13.9828	11.2728	13.221	17.5202	0	0	2.64985	0	2.61785	3.08219
BnaC02g48610D	1.99904	8.51299	11.8201	8.67932	9.49358	16.2115	0	0	2.57093	0	2.30296	3.13306
BnaA08g18440D	13.5322	70.9043	76.7093	65.9502	145.71	162.496	0	0	2.51081	0	3.48638	3.70194
BnaC09g33280D	2.3625	9.95028	13.031	10.0791	17.0759	18.6668	0	0	2.47111	0	2.9105	3.09722
BnaA01g30830D	1.6485	2.37057	9.0742	4.11692	8.30885	1.89451	0	0	2.46795	0	2.38971	0
BnaC02g15950D	0.755972	1.0446	3.94006	2.73714	3.99856	0.458322	0	0	2.38848	0	2.4571	0
BnaCnng37520D	2.00987	8.46128	10.3333	20.7451	23.0872	26.2504	0	0	2.36987	3.34323	3.57949	3.82298
BnaA09g10210D	1.19746	4.65827	6.14879	5.2082	6.0387	8.74998	0	0	2.36771	2.09666	2.39064	2.98385
BnaC01g17060D	2.43065	11.0644	11.6368	10.9816	12.7282	17.371	0	0	2.26664	0	2.4449	2.95173
BnaC05g33160D	2.89571	13.7604	12.9529	26.76	35.0738	30.6978	0	0	2.16862	3.18398	3.65459	3.5205
BnaA01g06270D	2.71529	9.69824	11.6117	8.9173	15.6828	17.0798	0	0	2.10406	0	2.58726	2.76859
BnaA07g25350D	2.01044	5.53811	8.55014	5.55978	12.4252	16.3243	0	0	2.096	0	2.68467	3.13664
BnaCnng51430D	3.35505	11.5509	13.1824	10.8262	15.2649	17.1665	0	0	1.98154	0	2.24204	2.46959
BnaA06g32020D	3.9793	11.3852	15.2773	13.7132	13.0247	15.7851	0	0	1.94817	0	1.76699	2.10247
BnaC03g13600D	3.75188	11.4992	14.1526	12.1219	10.9984	13.9045	0	0	1.92275	0	1.6079	2.00432
BnaCnng28420D	1.638	4.50211	6.0627	4.46052	5.77051	7.86205	0	0	1.89529	0	1.87274	2.37709
BnaA03g01150D	2.86361	8.03495	9.58079	7.64859	13.4736	14.7508	0	0	1.74982	0	2.291	2.47985
BnaA09g41600D	4.4515	12.2228	14.85	10.7804	17.2401	15.6607	0	0	1.74542	0	2.00956	1.9291
BnaAnng17740D	4.52142	9.17414	14.2512	7.56631	17.3468	27.7773	0	0	1.66368	0	1.99638	2.7338
BnaC05g09840D	21.2	53.248	65.3823	51.28	72.5204	75.0007	0	0	1.6323	0	1.83095	1.93764
BnaA10g29660D	10.3941	26.3494	30.3297	25.8925	35.1802	42.7148	0	0	1.55258	0	1.81613	2.15432
BnaC03g62800D	11.7296	31.3054	34.1061	28.6262	43.2114	48.8754	0	0	1.54741	0	1.93811	2.17401
BnaCnng76410D	15.4301	895.17	832.363	802.507	1088.22	1328.06	0	0	0	5.67608	0	0
BnaA04g06350D	2.54386	10.6821	4.54875	40.6073	36.4765	46.4121	0	0	0	3.97191	3.90135	4.30724
BnaC04g48490D	1.61721	7.49391	6.6052	16.0506	22.7642	27.9198	0	0	0	3.28672	3.87255	4.2253
BnaA03g28700D	1.24845	8.95006	11.1779	10.6318	10.7791	10.2969	0	0	0	3.06583	3.16751	3.15973
BnaC09g30110D	105.592	139.916	75.2672	831.642	1094.91	1579.92	0	0	0	2.95272	3.43372	0
BnaC08g27710D	2.88325	11.4124	10.0267	18.4787	19.5528	18.0726	0	0	0	2.65593	2.81809	2.7627
BnaA09g29520D	2.59825	9.01119	6.91941	16.3771	25.2675	34.8086	0	0	0	2.6315	3.34026	3.86072
BnaA06g12890D	2.30882	6.80503	6.12616	13.8787	14.1457	15.6314	0	0	0	2.56351	2.6715	2.87375
BnaC06g14690D	11.0618	10.818	5.50135	64.7871	104.955	177.516	0	0	0	2.52568	3.30402	4.12046
BnaC07g49750D	2.03604	5.42096	4.59653	11.1276	11.9749	15.7584	0	0	0	2.42619	2.61245	3.06672
BnaC08g46150D	3.94054	6.99068	1.27685	21.3628	10.3158	16.4738	0	0	0	2.41498	0	2.17566
BnaC02g36110D	72.8708	104.701	24.1757	392.336	364.574	577.119	0	0	0	2.40481	2.37772	3.09847
BnaCnng12640D	34.3804	24.7793	13.0547	184.023	184.142	271.733	0	0	0	2.39575	2.47925	3.09889
BnaA07g25880D	2.83573	10.2917	9.4473	14.7974	26.7057	28.8208	0	0	0	2.35944	3.29158	3.45971
BnaC05g38940D	11.579	10.3782	7.4472	59.6306	80.0543	119.92	0	0	0	2.33983	2.84882	3.49019
BnaAnng21760D	10.9033	15.0239	3.54253	55.679	58.3985	93.1558	0	0	0	2.32838	2.47677	3.20861
BnaC09g24050D	3.27601	8.84474	6.89136	15.3162	10.1733	10.5856	0	0	0	2.20065	1.69252	1.80809
BnaA02g16460D	23.3268	55.6297	59.8326	105.551	160.532	195.849	0	0	0	2.15354	2.84013	3.18524
BnaA03g33790D	13.7347	30.5734	27.5927	53.7847	74.6854	59.3355	0	0	0	1.945	2.50059	2.22689
BnaC03g21360D	3.80567	13.1247	7.09347	14.8156	13.8103	19.1151	0	0	0	1.93657	1.91686	2.44406
BnaC04g38620D	9.23421	22.3828	23.8299	35.2468	65.0723	96.0981	0	0	0	1.90809	2.87444	3.49514
BnaA08g22690D	5.62304	16.172	17.1051	21.0554	18.0528	24.0957	0	0	0	1.88073	1.73867	2.21336
BnaA03g28130D	0.259922	26.9066	29.9286	25.3447	33.3362	37.9457	0	0	0	0	7.06204	7.30723
BnaC03g03040D	0.45596	40.1073	31.8719	30.1191	49.9597	56.8163	0	0	0	0	6.83459	0
BnaA09g30960D	0.205141	12.852	16.1803	12.2012	21.5705	22.7702	0	0	0	0	6.77578	6.91222
BnaA01g21610D	0.793046	45.123	54.2959	38.0183	76.5782	97.8155	0	0	0	0	6.65286	7.06434
BnaA05g01610D	0.548739	39.1937	38.6625	33.9983	49.0193	54.7833	0	0	0	0	6.53993	0
BnaC01g20450D	0.496111	25.219	26.2482	21.9102	42.6268	49.3914	0	0	0	0	6.48418	6.75502
BnaA03g15420D	0.180728	10.9557	14.9384	10.2374	15.0548	19.5595	0	0	0	0	6.43974	6.87574
BnaC02g47880D	0.362274	3.86578	3.34969	7.18205	29.4612	50.0076	0	0	0	0	6.40325	7.22482
BnaA05g14020D	1.37537	65.9363	60.8074	59.5739	106.309	131.428	0	0	0	0	6.33178	6.69614
BnaC08g48010D	3.20947	93.7136	109.136	73.2668	242.164	287.818	0	0	0	0	6.29698	6.6045
BnaA07g19230D	0.960613	42.1453	43.4072	28.4492	69.5941	79.2089	0	0	0	0	6.23834	6.48339
BnaA07g32920D	1.89309	195.689	177.513	147.991	136.83	144.665	0	0	0	0	6.23426	0
BnaA07g19700D	0.373337	20.3149	26.7797	20.5597	26.8437	38.1654	0	0	0	0	6.22744	6.79347
BnaA03g16500D	0.502516	30.0295	31.1036	25.1199	35.6885	47.2179	0	0	0	0	6.20931	6.67152
BnaA02g31020D	0.265945	14.2411	16.4873	12.1218	18.8589	23.5972	0	0	0	0	6.20722	6.58893
BnaC02g08380D	0.36341	22.3905	22.316	20.5579	24.15	26.8721	0	0	0	0	6.1132	0
BnaA09g47690D	0.581238	30.5774	30.0377	28.6706	38.2929	45.9864	0	0	0	0	6.10077	0
BnaC04g50470D	0.751349	18.7524	25.2104	15.6281	49.0918	57.0435	0	0	0	0	6.089	6.36391
BnaC04g22130D	0.526817	15.4701	23.2052	14.5149	34.0967	52.1521	0	0	0	0	6.07532	6.74674
BnaA06g01350D	1.65624	64.4922	61.0569	57.2261	103.908	124.892	0	0	0	0	6.03013	0
BnaC09g00100D	0.337965	16.3036	21.2049	16.1717	20.431	27.6198	0	0	0	0	5.97675	0
BnaA02g07080D	0.507716	21.6496	22.8009	20.0555	29.8422	36.3548	0	0	0	0	5.93667	6.27981
BnaC04g31430D	0.384112	18.7909	21.3274	17.9069	21.58	29.7971	0	0	0	0	5.87088	0
BnaA07g08200D	0.72255	17.4646	26.4868	13.348	39.7144	45.9404	0	0	0	0	5.83953	6.10797
BnaA05g18860D	3.79503	119.755	119.187	112.134	208.533	235.274	0	0	0	0	5.8395	6.07191
BnaA03g37560D	0.130558	6.16413	7.71614	5.98224	7.16947	10.3715	0	0	0	0	5.83601	6.4269
BnaCnng57640D	0.553684	23.649	22.3034	21.0717	29.9455	35.1226	0	0	0	0	5.816	0
BnaC05g01680D	0.448385	19.3767	25.1939	17.5729	24.0111	36.2718	0	0	0	0	5.80183	0
BnaA03g53200D	0.343333	12.9578	14.2305	12.4032	17.957	22.3967	0	0	0	0	5.76793	6.145
BnaA04g18240D	0.379141	11.6663	10.7575	9.77476	19.6897	25.7024	0	0	0	0	5.75782	6.20063
BnaC08g32060D	1.02257	46.2887	38.994	38.7426	52.8953	56.3807	0	0	0	0	5.75235	5.90276
BnaA07g36770D	2.91611	75.023	68.3136	55.1124	142.805	145.18	0	0	0	0	5.67296	5.75509
BnaC07g29340D	0.227389	7.77559	8.11375	6.81104	10.5871	12.2758	0	0	0	0	5.60048	5.87234
BnaC04g50020D	0.827888	28.6925	36.5869	36.6422	36.1228	70.093	0	0	0	0	5.5068	6.52152
BnaC09g19870D	0.912441	31.5149	37.169	28.2778	35.4785	46.2773	0	0	0	0	5.34055	5.78226
BnaC04g02260D	0.383014	11.7243	13.1047	11.6215	14.6257	20.2727	0	0	0	0	5.31444	5.84383
BnaA02g26300D	1.09075	5.12866	5.51063	12.4205	41.2492	72.9778	0	0	0	0	5.29937	6.18076
BnaA04g13950D	1.04656	8.89688	11.0949	6.73595	38.2782	67.4229	0	0	0	0	5.25217	6.12723
BnaC08g32350D	3.87579	85.3085	67.3523	78.8002	130.926	164.309	0	0	0	0	5.13703	5.52302
BnaA04g19460D	0.25627	7.59301	8.25351	7.19461	8.63685	11.5791	0	0	0	0	5.13402	5.6153
BnaC07g28380D	0.141936	3.13427	4.2196	3.13475	4.69526	6.54849	0	0	0	0	5.10472	5.64287
BnaC07g38360D	0.315252	3.49562	6.2677	1.56687	10.2557	19.4013	0	0	0	0	5.08326	6.06133
BnaA02g10360D	2.98178	34.5711	37.9577	24.3254	95.646	93.5655	0	0	0	0	5.0616	5.08814
BnaCnng23550D	1.04964	10.8557	23.6021	7.67123	32.8612	64.8676	0	0	0	0	5.02764	6.06709
BnaC05g35890D	0.622961	14.8591	16.864	12.7418	19.3179	23.7088	0	0	0	0	5.0097	5.36327
BnaCnng14120D	45.7977	767.946	720.057	814.34	1401.48	1743.12	0	0	0	0	4.99415	5.36718
BnaA08g18150D	2.19045	31.2517	38.1822	24.3426	66.7092	81.1904	0	0	0	0	4.98795	5.32972
BnaA03g23290D	0.930858	21.3511	24.0874	18.2098	27.7755	31.9256	0	0	0	0	4.95547	5.21454
BnaC05g00310D	0.581281	12.0529	11.3007	10.3158	16.5538	19.544	0	0	0	0	4.88763	5.18536
BnaA03g11060D	0.41377	6.80678	5.90652	6.36341	11.2199	10.6131	0	0	0	0	4.81718	4.79513
BnaA07g28890D	0.536343	9.47434	11.6921	9.16536	14.437	16.7389	0	0	0	0	4.80716	5.07878
BnaC01g37690D	0.359332	3.20094	6.15624	3.21331	9.36779	13.8245	0	0	0	0	4.76351	5.3833
BnaA06g27700D	0.239764	4.64748	5.17736	3.47003	6.01393	7.23927	0	0	0	0	4.70461	5.03029
BnaC08g06180D	1.04204	19.8366	18.6145	15.1053	24.3373	26.0006	0	0	0	0	4.60253	4.7561
BnaA03g43350D	0.554795	13.3689	12.7835	9.02248	12.8907	15.0007	0	0	0	0	4.5946	4.87147
BnaC04g06800D	0.510834	5.00826	2.32804	5.20335	11.8497	14.8899	0	0	0	0	4.59451	4.9823
BnaA10g14100D	0.915806	7.7631	5.65536	13.5298	20.8483	41.1237	0	0	0	0	4.56514	5.60335
BnaCnng40460D	1.17712	9.41517	23.053	6.3569	25.879	62.3854	0	0	0	0	4.5177	5.84547
BnaC06g28370D	0.818559	8.48519	16.5785	7.18912	17.8193	28.0815	0	0	0	0	4.50345	5.21796
BnaA09g34540D	0.525185	8.16301	9.54405	7.71294	10.9797	13.9403	0	0	0	0	4.44412	4.84683
BnaAnng01320D	0.640904	2.16028	2.00488	5.97751	13.2961	25.5126	0	0	0	0	4.43105	5.42941
BnaA01g25310D	0.204037	3.02812	3.88251	2.39523	4.13673	6.56302	0	0	0	0	4.39725	5.12125
BnaC06g43940D	2.61631	16.0289	15.4541	25.893	52.6045	60.2676	0	0	0	0	4.38725	4.64169
BnaA08g00950D	0.684742	3.50565	3.11395	6.38286	13.3006	16.7707	0	0	0	0	4.3365	4.72915
BnaC05g30810D	0.276983	3.03465	4.35094	2.73337	5.11951	7.34781	0	0	0	0	4.26717	4.84681
BnaA03g13650D	0.912567	4.46447	5.23941	12.618	16.2028	20.6018	0	0	0	0	4.20717	4.6119
BnaC03g13800D	0.50231	6.6936	6.63337	6.91937	8.1667	9.89391	0	0	0	0	4.07995	4.41494
BnaC03g06930D	0.488193	6.73568	7.31719	5.99562	7.86759	9.41646	0	0	0	0	4.06643	4.38384
BnaC02g14450D	3.07884	24.3337	27.4647	17.927	49.3303	50.0885	0	0	0	0	4.06039	4.14068
BnaC09g38510D	0.968732	16.9194	15.3686	13.0131	15.4024	14.7105	0	0	0	0	4.04711	4.03897
BnaC02g26030D	0.996305	7.61353	3.59136	5.26301	15.7266	19.3765	0	0	0	0	4.03938	4.3988
BnaC03g32580D	2.02921	11.9297	8.92827	9.72463	30.6507	23.9046	0	0	0	0	3.97484	3.67447
BnaA08g13860D	0.771777	2.57468	1.31934	2.68552	11.5515	10.4002	0	0	0	0	3.96081	3.86754
BnaC08g35620D	3.00712	8.22552	8.03256	15.8486	42.8611	77.7653	0	0	0	0	3.88945	4.80706
BnaA07g17280D	0.787972	7.85353	7.27334	7.64058	11.1599	18.7282	0	0	0	0	3.88067	4.68574
BnaA03g56770D	0.715516	5.99011	6.20744	6.04867	10.0963	11.3205	0	0	0	0	3.87552	4.09883
BnaC05g45900D	1.34997	8.20212	15.0435	7.28499	19.021	26.2155	0	0	0	0	3.87235	4.39331
BnaA07g26300D	0.801076	4.59549	12.3393	3.91311	11.2346	20.4545	0	0	0	0	3.86923	4.79204
BnaA10g23540D	0.513209	2.9068	1.56558	3.57467	7.12851	6.69132	0	0	0	0	3.85423	3.8212
BnaA09g19780D	0.647443	10.8498	9.63692	8.3778	8.94178	11.0853	0	0	0	0	3.84412	4.21231
BnaC05g12500D	0.686183	2.34778	0.694697	1.96632	9.29532	15.9876	0	0	0	0	3.81931	4.66005
BnaA09g54980D	0.802162	2.96292	2.5765	5.15634	10.8394	26.3814	0	0	0	0	3.81299	5.15443
BnaC05g14980D	3.33037	12.7514	37.2253	11.8659	44.5036	101.096	0	0	0	0	3.79964	5.04172
BnaA01g13950D	0.712194	4.71484	3.71284	9.48772	9.36824	10.0572	0	0	0	0	3.77475	3.93535
BnaA02g06790D	3.54142	10.0256	6.23651	18.7271	46.313	29.3879	0	0	0	0	3.76689	0
BnaC06g21690D	1.24303	5.52077	4.34299	8.88876	16.2286	15.4578	0	0	0	0	3.76424	0
BnaC09g06860D	4.3657	16.3076	10.8666	25.0429	56.009	55.1218	0	0	0	0	3.73866	3.77385
BnaA07g30920D	3.21397	13.2456	17.9208	29.6262	41.0261	50.4221	0	0	0	0	3.73103	4.08674
BnaC08g17880D	0.576139	6.26002	7.48624	7.96497	7.12249	8.63294	0	0	0	0	3.68328	4.01884
BnaA08g21940D	0.537045	3.76237	2.29696	5.72315	6.44677	7.14972	0	0	0	0	3.6424	3.84992
BnaC05g50380D	1.45538	14.583	11.7124	12.1971	17.4337	18.0344	0	0	0	0	3.64072	3.74787
BnaA05g19830D	0.163142	1.19947	2.17999	1.32958	1.92018	3.10927	0	0	0	0	3.61377	4.3673
BnaA01g30380D	0.555458	3.34427	3.44024	3.23455	6.48905	6.87194	0	0	0	0	3.60454	3.74553
BnaCnng44030D	1.31076	6.21318	4.92921	9.15566	15.1037	21.7122	0	0	0	0	3.58289	4.16466
BnaC02g36770D	2.96827	8.61982	6.58078	11.8314	34.1538	60.8952	0	0	0	0	3.58058	4.47301
BnaA07g28880D	8.53834	25.524	22.979	39.412	96.6934	130.748	0	0	0	0	3.55672	4.05014
BnaC09g16820D	1.73135	3.91703	4.20413	11.6179	18.9606	15.6002	0	0	0	0	3.51056	0
BnaC05g50160D	1.08546	6.72208	4.62089	10.0362	11.7107	13.5757	0	0	0	0	3.48866	3.76006
BnaC05g09910D	1.6967	3.68159	4.06027	5.22144	18.1411	20.3865	0	0	0	0	3.477	3.70365
BnaC06g17580D	0.873494	5.72121	4.71738	4.65923	8.99017	11.767	0	0	0	0	3.41953	3.86601
BnaA09g43560D	3.26771	5.19558	4.55464	9.08916	33.1733	9.33939	0	0	0	0	3.40247	0
BnaA04g10650D	4.49101	8.68033	7.38555	15.5797	45.4898	25.2731	0	0	0	0	3.39631	2.6065
BnaC04g15370D	1.79106	3.7472	9.71841	3.64046	17.8833	1.50947	0	0	0	0	3.37664	0
BnaC03g39000D	2.4233	8.0219	7.51259	19.9034	24.1517	16.042	0	0	0	0	3.37538	2.84339
BnaA09g27390D	1.36705	2.33819	7.51404	3.1617	13.5783	1.42302	0	0	0	0	3.37114	0
BnaC08g32840D	0.448726	2.35421	0.755341	2.7803	4.38386	1.94788	0	0	0	0	3.34676	0
BnaA03g55320D	11.4149	29.1782	17.8983	40.152	109.608	108.571	0	0	0	0	3.32179	3.36638
BnaAnng36730D	5.11613	4.74724	2.59987	25.2532	48.4615	75.4564	0	0	0	0	3.30137	3.99842
BnaA05g31720D	2.01059	5.89178	3.38891	6.56912	18.7575	24.9616	0	0	0	0	3.28106	3.75165
BnaC03g73930D	3.02965	8.86185	10.0676	16.7473	28.0156	32.2932	0	0	0	0	3.26649	3.52973
BnaC06g40170D	5.72655	23.4235	10.0721	24.0064	52.2402	59.7134	0	0	0	0	3.24751	3.49868
BnaC03g11570D	4.45589	12.1331	7.61308	26.5372	40.5517	27.8601	0	0	0	0	3.24484	0
BnaC04g28220D	4.20743	12.1817	8.06625	17.2424	38.2687	32.9962	0	0	0	0	3.24422	3.08869
BnaC07g45900D	1.80011	3.91942	2.79789	4.42754	16.3607	24.0793	0	0	0	0	3.24211	3.85794
BnaCnng20480D	1.83723	4.09827	4.19856	6.59896	15.8901	25.564	0	0	0	0	3.16968	3.91388
BnaA04g02800D	3.48615	16.0473	12.9662	26.8382	29.9315	22.4964	0	0	0	0	3.15864	2.80486
BnaA10g11500D	2.35829	9.64801	6.50396	11.3239	20.2335	46.7609	0	0	0	0	3.15859	4.42539
BnaC04g23900D	1.94851	5.80734	5.94349	11.7553	16.7265	19.9913	0	0	0	0	3.15725	3.47262
BnaC05g23490D	1.34776	2.58403	2.15325	3.44365	11.5496	6.77294	0	0	0	0	3.15551	2.4437
BnaC07g05090D	1.74985	2.20688	2.16903	5.4938	14.9706	7.37779	0	0	0	0	3.15446	2.19183
BnaA07g37360D	3.62674	6.51548	7.40812	11.472	30.4526	19.4261	0	0	0	0	3.12542	2.53499
BnaA02g28700D	3.43128	10.4137	7.99699	13.8039	28.7542	52.6916	0	0	0	0	3.1231	4.05505
BnaCnng56620D	4.20859	7.40779	9.43575	13.3165	35.1561	21.1788	0	0	0	0	3.11782	2.4448
BnaC06g27490D	1.93277	7.2647	6.31687	9.12247	16.042	17.1434	0	0	0	0	3.11044	3.26447
BnaC08g18580D	0.59658	3.26436	3.83546	3.20775	4.85211	5.84487	0	0	0	0	3.07946	3.40614
BnaA07g03490D	0.439078	1.61456	3.08762	1.60879	3.46525	5.62591	0	0	0	0	3.03616	3.79343
BnaC03g25270D	0.896248	3.37093	3.96817	3.35604	7.03194	6.08888	0	0	0	0	3.02963	2.88014
BnaA04g05470D	1.96906	4.14756	2.89095	6.75444	15.3914	12.2992	0	0	0	0	3.02536	2.76012
BnaC03g22390D	2.05216	5.00876	5.46814	10.266	15.9193	15.7952	0	0	0	0	3.01288	3.05981
BnaA08g22720D	5.62337	8.33876	12.8536	17.5431	43.4506	19.5933	0	0	0	0	3.00837	1.91765
BnaC09g30100D	3.74722	5.16094	2.26681	22.549	28.6267	40.928	0	0	0	0	2.98993	3.56383
BnaC05g47350D	1.53224	3.23646	4.42084	5.16975	11.5368	1.7051	0	0	0	0	2.97068	0
BnaA06g05490D	4.255	6.12914	6.7334	12.0735	31.634	47.631	0	0	0	0	2.95217	3.60086
BnaC03g57350D	1.68155	8.87072	11.776	8.07633	12.4624	13.7988	0	0	0	0	2.94669	0
BnaA07g15770D	7.18725	23.0703	21.9257	25.3158	52.8929	51.8161	0	0	0	0	2.93775	2.96635
BnaA08g23020D	2.01395	4.98404	4.41017	8.25492	14.7458	18.0835	0	0	0	0	2.92914	3.28172
BnaAnng10520D	0.80887	4.30467	5.06433	4.03907	5.89604	5.5931	0	0	0	0	2.92159	2.90363
BnaA09g04280D	1.26651	2.96292	7.5342	3.64743	9.16074	0.895184	0	0	0	0	2.91279	0
BnaA03g26600D	7.11519	25.4598	25.081	22.512	51.4276	52.1853	0	0	0	0	2.91146	2.99083
BnaA04g27560D	2.55426	6.3305	6.5718	14.06	18.4889	25.3592	0	0	0	0	2.91137	3.42535
BnaA10g07620D	3.85177	7.14929	6.80286	10.3027	27.6203	64.3796	0	0	0	0	2.90027	4.17943
BnaC08g08210D	10.7891	19.0301	18.5562	29.1933	75.2873	23.2248	0	0	0	0	2.86174	0
BnaA07g14070D	2.00259	3.56054	3.37519	4.00524	13.8127	14.6524	0	0	0	0	2.84367	2.98706
BnaA07g35260D	4.58717	15.4413	5.51779	16.3875	31.4724	29.7988	0	0	0	0	2.83705	2.81652
BnaC06g13430D	0.935112	5.8645	4.257	5.74516	6.37337	8.38823	0	0	0	0	2.82516	3.27964
BnaAnng37270D	5.77272	8.98953	19.7884	11.4641	39.0695	5.55134	0	0	0	0	2.81586	0
BnaC04g32950D	1.30628	1.97838	2.01705	3.52836	8.77309	4.73117	0	0	0	0	2.80325	0
BnaA08g07360D	9.28328	16.1807	15.4903	21.8857	61.8257	24.8311	0	0	0	0	2.79432	1.53658
BnaC06g37510D	1.1724	3.53825	2.51236	3.02887	7.68344	6.14529	0	0	0	0	2.76992	2.50589
BnaAnng09500D	22.8067	55.2476	23.3421	56.1777	149.057	176.025	0	0	0	0	2.76661	3.0648
BnaA06g17960D	1.77774	4.61529	5.47226	9.19743	11.4981	11.8127	0	0	0	0	2.75125	2.84846
BnaA03g10420D	2.14684	4.87783	4.53775	8.41505	13.8973	22.7913	0	0	0	0	2.75012	3.52192
BnaA03g50170D	6.67041	13.0749	14.2947	20.4557	42.5683	56.0497	0	0	0	0	2.73132	3.18648
BnaA08g10090D	0.648748	1.19011	1.54403	1.16372	4.14108	0.545577	0	0	0	0	2.73053	0
BnaC07g43490D	4.90584	6.89753	8.71359	12.9332	31.0262	30.2046	0	0	0	0	2.71996	2.73957
BnaA04g09680D	1.64191	3.77293	5.96449	3.89855	10.2797	17.9111	0	0	0	0	2.7055	3.56489
BnaA01g05060D	3.42036	6.56443	5.22609	11.1607	21.1015	22.4665	0	0	0	0	2.68326	2.83196
BnaC03g39170D	3.6802	4.13899	4.76019	10.718	22.6474	19.2593	0	0	0	0	2.68003	2.50454
BnaA04g15600D	15.2649	28.6628	29.7909	40.9639	93.9713	152.667	0	0	0	0	2.67916	3.43748
BnaC06g15040D	1.5681	6.27421	6.44778	6.87927	9.64812	9.38666	0	0	0	0	2.67784	2.69639
BnaCnng20740D	0.765159	0.474474	0.796644	3.63883	4.66564	6.10731	0	0	0	0	2.66772	3.11453
BnaAnng32610D	1.78371	2.23994	1.75258	4.4569	10.8178	8.83038	0	0	0	0	2.65946	2.42493
BnaC03g56180D	1.09323	4.45461	3.81232	3.81839	6.63989	7.76319	0	0	0	0	2.65854	2.94218
BnaC05g32670D	2.41232	7.68755	7.2187	6.10784	14.6326	16.8167	0	0	0	0	2.65848	2.91744
BnaC07g41150D	0.515691	2.1683	2.82056	2.28337	3.13201	4.63715	0	0	0	0	2.65705	3.28125
BnaA07g33680D	3.33295	2.96276	4.89265	6.83567	20.1132	8.06152	0	0	0	0	2.65214	0
BnaC09g35160D	12.096	26.0101	24.4922	41.9294	72.7842	60.5256	0	0	0	0	2.64724	2.43944
BnaA02g11430D	0.936257	2.27395	4.79868	3.33213	5.64579	0.703545	0	0	0	0	2.64661	0
BnaA01g29290D	0.673592	1.50376	1.02745	1.78327	4.05438	7.38941	0	0	0	0	2.64605	3.57021
BnaC02g34540D	1.14234	2.46983	2.20291	3.13077	6.86841	5.62995	0	0	0	0	2.64585	0
BnaC07g49810D	0.360181	1.27463	1.76581	1.32552	2.15326	1.92466	0	0	0	0	2.63586	2.5321
BnaC06g32670D	8.28246	17.9141	17.5898	23.3134	49.2735	68.6855	0	0	0	0	2.62959	3.16699
BnaC03g58590D	0.542505	1.88136	0.720757	1.345	3.20483	2.92422	0	0	0	0	2.62099	0
BnaA06g21090D	9.27827	20.2648	18.6931	26.0706	54.4506	66.6162	0	0	0	0	2.61001	2.95915
BnaC02g09390D	1.23091	3.80954	2.18303	9.65912	7.22081	10.9646	0	0	0	0	2.60888	3.26968
BnaC05g21480D	2.46347	9.76607	4.67921	12.6939	14.4295	14.6317	0	0	0	0	2.60805	2.68637
BnaC03g54940D	3.1433	14.5315	12.291	23.516	18.2511	23.2169	0	0	0	0	2.59632	3.00182
BnaA05g10700D	9.5726	20.5699	17.7608	25.961	55.511	58.4884	0	0	0	0	2.59334	2.72697
BnaA02g34140D	14.5244	29.7198	32.6354	45.192	84.1831	84.2725	0	0	0	0	2.59083	2.6505
BnaC01g07540D	2.36476	7.90251	11.3201	8.56036	13.599	15.4793	0	0	0	0	2.58074	2.82579
BnaA07g33690D	2.06936	1.47211	3.07004	3.75675	11.8485	4.62092	0	0	0	0	2.5766	0
BnaA03g23010D	7.28742	14.8723	10.7936	23.6611	41.7052	38.8585	0	0	0	0	2.57374	2.52995
BnaAnng07270D	0.926933	3.53153	3.69454	3.02557	5.25221	7.84229	0	0	0	0	2.55893	3.19547
BnaC01g36720D	1.34754	2.50906	2.00948	2.67319	7.5902	13.1369	0	0	0	0	2.55089	3.40052
BnaCnng06220D	1.75821	7.10183	7.87525	7.09524	9.89083	9.93736	0	0	0	0	2.54727	2.61215
BnaC07g08430D	9.30252	21.0392	15.9196	25.76	52.0579	75.1792	0	0	0	0	2.54279	3.1313
BnaA03g15380D	0.905961	1.5395	1.80067	3.08391	5.01628	8.58773	0	0	0	0	2.52542	3.35925
BnaC06g26190D	1.42083	2.13491	3.37269	3.66899	7.86066	1.79132	0	0	0	0	2.52542	0
BnaC09g26890D	2.98714	3.62616	1.76873	15.9611	16.4344	26.6548	0	0	0	0	2.51605	3.2719
BnaA09g41810D	9.9622	19.2884	17.3953	27.4959	54.4282	45.848	0	0	0	0	2.50894	2.31978
BnaA03g55860D	1.69483	1.97929	2.82988	3.55574	9.24965	5.47185	0	0	0	0	2.50658	1.8075
BnaA09g36180D	4.52587	11.3518	8.73208	20.7486	24.5913	18.9542	0	0	0	0	2.49878	2.18135
BnaA09g43130D	4.29025	6.82741	5.85043	9.3075	23.1639	26.1526	0	0	0	0	2.49009	2.72339
BnaA09g08470D	1.88067	5.49998	8.23564	5.99436	10.1136	1.05571	0	0	0	0	2.48463	0
BnaCnng26490D	3.00137	9.56026	5.4745	12.4627	16.0035	16.0915	0	0	0	0	2.47191	2.53805
BnaAnng19370D	1.76532	4.09737	2.37983	3.72775	9.34527	11.8471	0	0	0	0	2.46046	2.86086
BnaAnng29030D	37.7409	62.7357	37.3978	67.9957	199.026	136.995	0	0	0	0	2.45714	1.97659
BnaC03g21390D	1.80674	6.54485	7.00616	6.87349	9.50908	10.1739	0	0	0	0	2.4529	2.6086
BnaA05g10680D	4.40945	8.02132	8.03374	9.18664	23.0965	39.7918	0	0	0	0	2.4454	3.28837
BnaA10g11710D	1.66378	6.94224	7.08028	5.92907	8.69148	8.77842	0	0	0	0	2.44242	2.515
BnaA10g08320D	15.0732	28.2886	26.6092	42.3433	78.475	65.8464	0	0	0	0	2.43757	2.24267
BnaA07g29470D	21.4873	40.9106	39.6376	52.9225	111.388	158.939	0	0	0	0	2.4311	3.00218
BnaA05g19210D	2.0497	6.82073	6.95554	7.81403	10.5791	13.0033	0	0	0	0	2.4252	2.7811
BnaAnng17960D	0.727528	2.4994	3.79584	2.99797	3.73242	5.08608	0	0	0	0	2.41596	2.9206
BnaA06g31630D	6.83	14.8641	15.3205	24.4954	34.9618	31.8579	0	0	0	0	2.4131	2.33719
BnaA04g10500D	6.09154	11.0543	9.50926	13.307	31.0235	60.3474	0	0	0	0	2.40536	3.42349
BnaC08g36840D	2.48576	5.93545	4.42614	9.60084	12.6302	16.4448	0	0	0	0	2.40151	2.84044
BnaA02g36030D	34.3177	60.4603	33.5927	68.2701	173.465	99.0562	0	0	0	0	2.39573	1.64568
BnaAnng03040D	1.60311	6.73114	8.09192	6.45058	8.10175	8.08874	0	0	0	0	2.39158	2.44732
BnaC08g48860D	1.89578	4.92318	2.94089	4.83682	9.52072	15.8022	0	0	0	0	2.38488	3.17405
BnaA03g15750D	0.632293	1.15317	1.0273	1.09977	3.15016	6.89947	0	0	0	0	2.37294	3.56217
BnaC09g11080D	1.35859	1.48975	1.03119	1.9163	6.7512	3.93813	0	0	0	0	2.37	0
BnaC04g24800D	4.64842	16.0866	9.81663	22.8819	23.0214	26.6047	0	0	0	0	2.36614	2.63311
BnaC06g21970D	13.222	22.839	14.5482	26.6256	65.4127	31.5857	0	0	0	0	2.36356	1.37146
BnaAnng20550D	1.96581	3.19281	3.20306	3.31967	9.72061	6.0887	0	0	0	0	2.36264	0
BnaC09g45480D	22.7717	51.0909	38.0766	55.643	111.997	184.247	0	0	0	0	2.35445	3.13079
BnaA09g31110D	4.89142	14.7138	13.6158	14.9279	23.9623	25.5106	0	0	0	0	2.34971	2.49826
BnaC06g31180D	5.54669	10.8113	7.84406	14.8409	27.1571	24.8347	0	0	0	0	2.34915	2.27841
BnaC09g29270D	3.25796	2.88124	1.91225	11.6086	15.8437	25.409	0	0	0	0	2.3382	3.07781
BnaAnng20740D	21.1689	34.6391	41.3902	57.6506	102.564	104.178	0	0	0	0	2.33412	2.4149
BnaC09g40550D	1.97413	6.34271	7.76584	6.97793	9.53776	12.9484	0	0	0	0	2.32938	2.82864
BnaA10g19670D	14.4682	28.2138	31.1076	26.4965	69.6887	17.0259	0	0	0	0	2.32718	0
BnaA07g12410D	2.97806	9.45711	6.47619	12.608	14.2754	15.342	0	0	0	0	2.31875	2.48095
BnaA02g10950D	20.5877	35.8488	41.9257	41.2564	98.5006	55.0538	0	0	0	0	2.31685	1.53586
BnaA07g38550D	1.58839	2.8027	3.41776	4.0212	7.55544	3.05473	0	0	0	0	2.30723	0
BnaCnng08620D	3.43856	6.58683	4.7121	7.04759	16.3096	6.16847	0	0	0	0	2.30251	0
BnaA03g39840D	0.298117	0.666602	1.29014	0.980702	1.4109	1.26205	0	0	0	0	2.29879	0
BnaA03g40660D	3.3008	4.28517	3.26978	6.33666	15.5846	7.75432	0	0	0	0	2.29526	0
BnaAnng04790D	15.8036	29.973	26.1465	38.9185	74.4832	97.6626	0	0	0	0	2.293	2.74207
BnaA06g22060D	6.17453	8.98547	10.4079	15.0325	28.9686	31.8574	0	0	0	0	2.28757	2.48295
BnaA02g27010D	4.21626	15.3162	14.2786	11.6079	19.7664	22.011	0	0	0	0	2.2856	2.49895
BnaA05g33110D	2.0542	2.89375	4.45142	4.00934	9.61982	2.57555	0	0	0	0	2.28555	0
BnaCnng39320D	20.0914	56.4073	56.7736	54.7009	93.9671	96.7629	0	0	0	0	2.28393	2.38452
BnaA06g02960D	1.65293	2.13249	1.79488	2.30915	7.71114	10.2184	0	0	0	0	2.27981	2.74422
BnaA01g34170D	2.0571	1.60561	1.31321	12.9559	9.52696	10.6659	0	0	0	0	2.2689	2.49006
BnaA07g35790D	15.5474	25.0205	16.0707	29.8741	71.0832	51.5148	0	0	0	0	2.25118	1.84495
BnaA06g09070D	7.24467	21.4218	24.4514	20.9393	33.1189	31.0557	0	0	0	0	2.24963	2.21504
BnaA03g55560D	6.93483	6.11812	15.3197	14.2649	31.6343	6.46441	0	0	0	0	2.24625	0
BnaA09g18500D	8.93257	21.2211	14.9607	29.7821	40.703	42.6856	0	0	0	0	2.24578	2.37265
BnaC06g05410D	4.79045	15.6794	18.174	15.0059	21.8792	26.018	0	0	0	0	2.24504	2.553
BnaA06g10790D	2.65265	7.39541	9.7875	7.12306	12.0614	14.7699	0	0	0	0	2.24209	2.59257
BnaAnng33440D	69.6557	116.069	136.13	153.11	315.021	100.148	0	0	0	0	2.23529	0
BnaA05g30880D	2.60633	8.31055	10.2128	6.26576	11.7636	14.9519	0	0	0	0	2.22973	2.63386
BnaC06g38300D	9.36331	12.963	12.2902	16.9882	42.0527	27.1016	0	0	0	0	2.22568	1.65016
BnaA05g34540D	1.36645	5.18644	2.59208	4.91637	6.12941	6.57644	0	0	0	0	2.22312	2.38293
BnaC08g24010D	13.7399	27.4844	28.0696	39.268	61.6075	78.9379	0	0	0	0	2.22126	2.63705
BnaA06g35120D	6.18258	11.3012	8.98682	13.153	27.5706	29.5429	0	0	0	0	2.2131	2.37095
BnaC01g32200D	1.07028	4.10935	4.94161	3.6554	4.76855	8.54972	0	0	0	0	2.20937	3.10972
BnaC07g21510D	10.4658	17.3856	23.1719	21.8357	46.4828	12.0453	0	0	0	0	2.20823	0
BnaC07g47260D	19.3013	28.5427	30.3187	37.0418	85.422	27.5394	0	0	0	0	2.20334	0
BnaC01g17710D	41.6111	73.4314	64.9098	95.5134	183.357	246.237	0	0	0	0	2.1965	2.68009
BnaA06g34320D	5.23748	8.739	16.6174	11.2414	23.0488	4.34901	0	0	0	0	2.19582	0
BnaAnng17910D	41.1654	96.7744	22.5284	48.8201	180.646	303.111	0	0	0	0	2.19306	2.9981
BnaA10g12780D	8.95982	15.6437	14.5025	25.1749	38.9554	35.743	0	0	0	0	2.17825	2.11235
BnaC02g06930D	0.595679	0.963641	0.872031	0.874357	2.58539	5.19197	0	0	0	0	2.17489	3.23901
BnaC02g09510D	37.0222	42.9241	48.0366	72.5477	159.64	64.7542	0	0	0	0	2.16455	0
BnaC03g48070D	32.2548	52.4645	33.3216	49.4439	138.806	184.047	0	0	0	0	2.16303	2.62827
BnaA08g24680D	2.82272	3.99846	3.96065	4.9905	12.1324	3.8906	0	0	0	0	2.16232	0
BnaA03g05430D	0.934546	3.18022	4.60103	3.38022	4.01988	5.1107	0	0	0	0	2.1615	2.56605
BnaA06g11320D	7.23998	9.19258	7.57067	12.2618	31.0164	63.194	0	0	0	0	2.15587	3.24083
BnaA06g40660D	14.5059	22.3717	21.105	25.7138	61.969	20.8083	0	0	0	0	2.15266	0
BnaC04g45600D	1.87627	5.32474	6.84532	4.33865	8.00634	9.8928	0	0	0	0	2.15169	2.51521
BnaC08g19730D	3.06621	4.33313	4.77258	5.62231	13.0952	19.7049	0	0	0	0	2.15156	2.79929
BnaC08g07580D	2.40223	5.16623	4.26352	8.35698	10.2289	8.39492	0	0	0	0	2.14805	1.92125
BnaA09g51620D	5.26623	7.66242	5.13223	8.16121	22.4238	29.7543	0	0	0	0	2.14788	2.6142
BnaA07g24860D	0.823616	1.34515	1.34513	2.20289	3.50412	1.04689	0	0	0	0	2.14615	0
BnaC09g28100D	1.3373	2.46113	2.47408	2.27999	5.68654	1.92359	0	0	0	0	2.14592	0
BnaC03g78270D	5.28897	6.5107	8.8629	11.2434	22.3816	23.069	0	0	0	0	2.13814	2.23998
BnaC06g36590D	4.36873	6.23737	7.81824	8.62905	18.3919	7.34231	0	0	0	0	2.13214	0
BnaAnng08350D	5.09795	8.47635	4.35289	7.98383	21.4589	33.7476	0	0	0	0	2.13194	2.84343
BnaC08g48340D	9.39457	15.3225	11.7955	22.56	39.5573	32.484	0	0	0	0	2.13187	1.90592
BnaC09g37120D	8.86277	11.6756	21.0898	18.0569	37.3113	8.10874	0	0	0	0	2.13058	0
BnaAnng37080D	13.9113	26.3553	22.4845	19.0584	58.4761	20.0601	0	0	0	0	2.12903	0
BnaA07g20840D	1.72414	1.89635	1.80651	3.2497	7.22673	3.78961	0	0	0	0	2.12572	0
BnaA08g23120D	1.01771	1.07635	1.22959	1.9435	4.25046	2.9482	0	0	0	0	2.12065	0
BnaC07g25020D	6.64359	10.1934	11.4472	17.3287	27.6982	26.0126	0	0	0	0	2.11699	2.08462
BnaA08g01830D	4.19267	10.079	7.29361	12.8614	17.4688	19.7559	0	0	0	0	2.11629	2.35204
BnaC03g14350D	3.36246	3.82333	5.16136	6.89497	14.0089	8.0087	0	0	0	0	2.11625	0
BnaA07g28600D	10.7436	17.5199	17.0816	24.1723	44.7511	64.3537	0	0	0	0	2.11589	2.69823
BnaC05g36000D	2.83008	9.92824	8.41124	9.78317	11.7119	13.412	0	0	0	0	2.10648	2.36026
BnaCnng70940D	4.24312	6.58087	6.64526	8.1863	17.5441	34.0375	0	0	0	0	2.10398	3.11828
BnaA10g07250D	11.3945	19.2545	15.5893	19.3175	46.9353	13.7986	0	0	0	0	2.09886	0
BnaC01g16430D	3.13483	3.76066	3.90874	7.27016	12.8698	13.7995	0	0	0	0	2.09545	2.25433
BnaA06g23600D	2.83907	6.98506	5.8728	10.0083	11.6359	12.6984	0	0	0	0	2.09245	2.27674
BnaA10g25120D	9.78066	15.2649	17.5964	17.5567	39.878	13.0747	0	0	0	0	2.08658	0
BnaC03g74630D	2.01451	5.06854	5.19217	4.9398	8.20825	8.71341	0	0	0	0	2.08377	2.22815
BnaCnng51340D	5.59902	7.56292	9.83195	8.43162	22.7314	6.35094	0	0	0	0	2.08004	0
BnaA03g01040D	5.66391	9.83962	10.8806	10.8717	22.9634	21.8638	0	0	0	0	2.07558	2.06295
BnaA04g06040D	2.78943	3.66979	4.02521	4.76269	11.2992	5.31412	0	0	0	0	2.07545	0
BnaC08g32370D	4.31573	9.18001	10.0372	8.87535	17.3743	15.8456	0	0	0	0	2.06582	1.99112
BnaC02g45000D	9.76682	12.1357	17.8637	18.1081	39.1469	11.4443	0	0	0	0	2.06162	0
BnaC07g16820D	1.3581	3.63689	2.56184	5.30389	5.42075	5.00437	0	0	0	0	2.05393	1.99684
BnaC03g52390D	26.0517	42.2198	35.6661	58.1349	103.951	134.325	0	0	0	0	2.0534	2.48143
BnaC02g10060D	6.51257	8.66875	9.61844	9.58786	25.9515	7.1041	0	0	0	0	2.0507	0
BnaA01g28690D	2.28096	5.01897	4.77544	9.73895	9.07129	9.16833	0	0	0	0	2.049	2.12258
BnaA02g31930D	2.39893	8.25885	10.9772	8.46164	9.54051	12.8506	0	0	0	0	2.04788	2.53573
BnaA03g09530D	16.6212	18.1319	26.2964	20.7868	65.8367	18.0502	0	0	0	0	2.04152	0
BnaC03g47090D	5.15036	7.33147	6.585	10.8488	20.3412	12.8342	0	0	0	0	2.03791	0
BnaC08g46740D	9.1867	12.0309	10.4257	15.6396	36.1629	46.8584	0	0	0	0	2.03399	2.466
BnaA04g26460D	7.47996	13.0719	10.9657	13.5586	29.3871	39.8279	0	0	0	0	2.03217	2.52903
BnaA05g12980D	2.47152	4.59241	5.12047	4.46213	9.71197	4.07287	0	0	0	0	2.03168	0
BnaC07g48760D	2.95964	5.361	5.07825	7.62168	11.6188	11.3883	0	0	0	0	2.02934	2.05861
BnaA09g07140D	25.959	39.8816	32.732	54.8524	101.772	110.396	0	0	0	0	2.02811	2.20368
BnaC04g28260D	5.87466	23.5404	23.0749	23.2592	22.9605	31.9057	0	0	0	0	2.02318	2.55603
BnaA07g36300D	13.3226	13.9519	14.1874	22.743	51.7314	40.0361	0	0	0	0	2.01549	1.70404
BnaC08g39210D	5.56362	9.38493	8.40215	12.4559	21.5429	10.6489	0	0	0	0	2.01048	0
BnaA02g09590D	10.7154	28.6027	22.8666	42.0989	41.383	42.2297	0	0	0	0	2.00675	2.0942
BnaA04g09500D	7.80492	20.8238	18.0229	28.6217	30.1456	26.7544	0	0	0	0	2.00658	1.89261
BnaA10g14750D	4.1897	7.75571	10.6676	8.00496	16.1175	4.95654	0	0	0	0	2.00079	0
BnaA09g15080D	5.40532	8.11809	8.39629	8.66225	20.7736	8.79414	0	0	0	0	2.00039	0
BnaA04g00630D	15.8526	38.1534	41.7328	33.5396	60.9225	64.3219	0	0	0	0	1.99948	2.13604
BnaA06g31640D	12.1795	18.0314	17.6528	25.1053	46.7759	40.8762	0	0	0	0	1.99919	1.86295
BnaC08g01080D	1.57827	6.36184	5.82936	5.18975	6.04229	6.70129	0	0	0	0	1.99266	2.20014
BnaA06g17850D	23.3274	28.7863	28.7225	35.4165	88.9572	120.205	0	0	0	0	1.98806	2.48058
BnaCnng73290D	64.7066	107.01	105.629	147.366	246.565	265.582	0	0	0	0	1.98676	0
BnaC06g31950D	8.84896	27.9455	26.6005	27.828	33.6768	33.8843	0	0	0	0	1.98537	2.05245
BnaA06g25550D	15.974	25.7457	15.8969	24.0393	60.5967	74.2962	0	0	0	0	1.98061	2.33287
BnaC08g42830D	76.8113	110.462	98.5434	153.018	290.643	343.706	0	0	0	0	1.97776	2.27795
BnaC06g31940D	17.098	24.5284	21.4602	36.3535	64.6847	83.8201	0	0	0	0	1.97643	2.40851
BnaCnng06770D	34.9404	46.7144	50.7884	53.9006	131.924	51.7754	0	0	0	0	1.97465	0
BnaC05g14050D	3.97923	7.74079	10.5903	12.9609	15.0226	15.3215	0	0	0	0	1.97346	2.06008
BnaA08g11740D	5.8815	10.6758	9.94359	17.1234	22.1749	32.4253	0	0	0	0	1.97144	2.57782
BnaC08g26910D	36.3975	80.2215	75.5032	116.796	136.884	144.247	0	0	0	0	1.96818	0
BnaC06g24480D	3.01952	8.4265	11.7321	7.84991	11.3537	13.5467	0	0	0	0	1.96801	2.281
BnaA09g30760D	3.17092	6.77848	5.94239	7.02466	11.9041	15.6405	0	0	0	0	1.96532	2.41736
BnaA08g17380D	14.057	20.6974	17.2366	23.6837	52.4531	81.3643	0	0	0	0	1.95692	2.64851
BnaA04g18040D	12.1968	19.1228	16.1187	23.2085	45.3518	53.0913	0	0	0	0	1.9512	2.2367
BnaA03g04590D	10.2452	14.9663	16.1707	16.2695	37.881	13.1026	0	0	0	0	1.94549	0
BnaCnng51910D	3.23567	5.56834	5.4809	7.91219	11.9742	10.3034	0	0	0	0	1.94431	0
BnaC02g05070D	14.3102	24.5809	23.0778	24.2805	52.8306	18.6896	0	0	0	0	1.94321	0
BnaC01g13940D	59.4332	81.993	90.2833	116.868	219.293	79.5585	0	0	0	0	1.93995	0
BnaC08g20810D	7.76741	12.9059	12.3617	12.4917	28.3341	9.4346	0	0	0	0	1.92459	0
BnaA09g38900D	3.13524	3.71102	3.91339	6.5043	11.3729	4.92299	0	0	0	0	1.91648	0
BnaA09g08810D	5.65132	5.38886	6.08139	8.6732	20.3503	14.2513	0	0	0	0	1.90625	0
BnaA01g15000D	50.9971	67.3898	78.6675	97.939	183.614	243.72	0	0	0	0	1.90527	2.37204
BnaA09g30300D	3.73516	5.86625	6.28717	6.72931	13.4448	25.6519	0	0	0	0	1.90443	2.89464
BnaA02g27990D	5.31221	17.7613	18.2116	15.6178	19.0345	24.204	0	0	0	0	1.89712	2.30189
BnaC04g03750D	4.49682	7.53077	7.15472	6.85561	16.0657	9.8675	0	0	0	0	1.89587	0
BnaCnng47130D	44.158	54.5306	56.2696	83.0353	157.759	125.936	0	0	0	0	1.89375	1.62692
BnaC09g49920D	2.30337	3.1759	2.4859	5.63522	8.22349	6.89415	0	0	0	0	1.89264	0
BnaA04g22070D	24.0017	23.6501	23.6201	22.6582	85.301	36.7939	0	0	0	0	1.8876	0
BnaC03g52400D	8.07681	12.6863	11.3782	15.6087	28.6781	37.1381	0	0	0	0	1.88467	2.31581
BnaA02g13820D	2.74342	4.09009	4.08564	6.1024	9.7378	10.8265	0	0	0	0	1.88433	2.09542
BnaA03g17030D	9.41004	22.4029	5.58677	7.99	33.3364	21.3044	0	0	0	0	1.88362	0
BnaCnng05510D	9.69891	26.8211	11.7022	23.5388	34.3612	29.4104	0	0	0	0	1.88271	1.71651
BnaC02g42100D	3.59704	6.70361	4.89339	7.91889	12.7519	20.3367	0	0	0	0	1.88249	2.61405
BnaC03g66270D	21.7159	35.7031	35.8056	55.7835	76.6269	101.103	0	0	0	0	1.87614	2.33424
BnaA03g13740D	5.64656	8.34167	5.07617	9.77791	19.9082	14.7026	0	0	0	0	1.87575	0
BnaC07g42640D	22.4963	32.0772	33.0639	43.6797	79.2026	97.7711	0	0	0	0	1.87323	2.23532
BnaA02g20030D	10.878	21.5024	15.9599	24.1559	38.108	46.0992	0	0	0	0	1.86581	2.19868
BnaC09g43250D	8.81937	12.6802	13.274	12.5208	30.8009	10.7328	0	0	0	0	1.86344	0
BnaA03g16770D	1.92509	2.63649	4.21734	4.12311	6.72551	1.61308	0	0	0	0	1.86147	0
BnaAnng29470D	4.22183	5.66111	4.93598	7.03656	14.6931	4.89026	0	0	0	0	1.85737	0
BnaC08g17850D	10.5436	12.4767	15.5644	20.0188	36.4537	16.0311	0	0	0	0	1.84754	0
BnaC08g25010D	3.62568	9.33862	4.4903	6.98642	12.5254	12.0159	0	0	0	0	1.84674	1.84512
BnaC09g11350D	5.64793	5.67072	7.74223	10.7072	19.5106	22.7123	0	0	0	0	1.84585	2.1233
BnaCnng01200D	2.43901	6.91001	7.05807	5.7634	8.41405	9.94483	0	0	0	0	1.84219	2.14146
BnaC07g24080D	12.8724	20.7157	17.4406	22.112	44.3247	66.767	0	0	0	0	1.83964	2.4888
BnaC03g22200D	8.9048	5.05631	5.47811	13.5335	30.568	13.4527	0	0	0	0	1.83681	0
BnaC03g27140D	10.4548	19.8141	13.9269	27.5248	35.8718	40.3521	0	0	0	0	1.8351	2.06308
BnaC07g21450D	2.37582	6.36144	6.28273	5.72247	8.14865	8.85117	0	0	0	0	1.83458	2.01206
BnaCnng58090D	56.4076	63.9109	64.6482	79.3144	193.153	172.926	0	0	0	0	1.83343	1.7321
BnaA08g23150D	10.2041	13.4324	12.0559	22.0579	34.934	30.7338	0	0	0	0	1.83335	1.7068
BnaC04g07740D	3.66694	3.71881	5.08989	4.17563	12.5258	4.78435	0	0	0	0	1.83064	0
BnaC09g50050D	18.8926	24.1113	27.7397	27.7246	64.5079	22.0153	0	0	0	0	1.83026	0
BnaA09g03100D	2.99858	5.89068	5.67779	7.39872	10.2237	14.9634	0	0	0	0	1.82524	2.4329
BnaA05g06580D	3.58308	4.22661	4.13433	5.05381	12.1851	5.55633	0	0	0	0	1.82348	0
BnaC08g49480D	6.87185	13.4457	11.3379	18.7785	23.3723	33.4589	0	0	0	0	1.82322	2.39903
BnaA08g26490D	23.6654	36.5451	36.179	40.3492	80.3922	28.393	0	0	0	0	1.82153	0
BnaA09g26030D	5.02126	5.57225	5.80879	7.8239	17.0165	12.7198	0	0	0	0	1.81753	1.45587
BnaC08g21320D	57.1957	71.3088	71.3076	89.2858	193.526	234.605	0	0	0	0	1.81612	0
BnaC05g51340D	20.4416	35.022	39.8148	44.5744	69.0831	60.0335	0	0	0	0	1.81435	0
BnaC06g23720D	6.64648	9.00292	9.17188	11.4506	22.4166	36.8224	0	0	0	0	1.81085	2.58507
BnaA07g33410D	1.90879	2.51744	2.75418	2.90726	6.39847	1.56255	0	0	0	0	1.8022	0
BnaA01g08120D	11.2346	14.6968	13.5757	17.0229	37.5768	19.4096	0	0	0	0	1.79975	0
BnaA06g38470D	52.3286	64.2554	64.949	80.9939	175.061	169.266	0	0	0	0	1.79935	1.80899
BnaA03g51590D	3.45516	9.44533	4.7634	8.06585	11.5568	12.5334	0	0	0	0	1.79918	1.97444
BnaC02g34840D	6.05053	12.1218	13.3501	12.2093	20.2328	25.0741	0	0	0	0	1.79842	2.16612
BnaUnng00020D	154.624	212.527	225.513	293.911	516.675	569.758	0	0	0	0	1.79775	1.99707
BnaC08g13980D	20.2898	26.288	23.4637	27.2144	67.7023	117.163	0	0	0	0	1.79563	2.6451
BnaA02g06880D	2.54259	3.96998	3.04292	4.91651	8.45599	6.39303	0	0	0	0	1.7909	0
BnaA10g23820D	36.2579	39.7261	39.5694	54.5394	120.292	116.577	0	0	0	0	1.78771	1.80069
BnaA10g00370D	4.13219	4.79516	4.79328	6.74181	13.6579	8.42044	0	0	0	0	1.78236	0
BnaA07g21490D	25.7801	33.1029	27.2077	50.3458	85.144	46.9413	0	0	0	0	1.78077	0
BnaA05g09030D	4.32702	6.37468	6.40597	8.56718	14.2899	26.3197	0	0	0	0	1.77946	2.71874
BnaC05g10520D	22.8598	49.0129	51.2373	49.8036	75.3287	79.5838	0	0	0	0	1.77724	1.91471
BnaC08g22920D	32.1313	41.5174	41.4524	50.5018	105.853	69.0788	0	0	0	0	1.77638	0
BnaA06g35100D	5.87174	6.9236	7.5271	10.9151	19.327	21.9658	0	0	0	0	1.77618	2.01905
BnaAnng32690D	7.20394	9.09304	8.52689	13.2462	23.6668	11.4178	0	0	0	0	1.77428	0
BnaA09g35450D	3.80503	4.72344	4.9007	4.73969	12.4797	15.856	0	0	0	0	1.77094	2.17461
BnaC08g41730D	8.55832	20.6444	21.9587	18.8611	28.0583	26.7014	0	0	0	0	1.76964	1.75631
BnaCnng13990D	4.28776	12.368	12.3707	11.94	14.0356	14.6989	0	0	0	0	1.76791	1.89275
BnaA01g16370D	14.159	33.1732	35.8593	28.8477	46.2102	57.1535	0	0	0	0	1.76411	2.12899
BnaA06g01180D	6.19483	7.16069	12.9188	12.0676	20.2351	3.46547	0	0	0	0	1.76287	0
BnaC05g17480D	10.3977	19.1326	17.3345	22.6894	33.8617	42.6084	0	0	0	0	1.75998	2.14964
BnaA07g35800D	9.32928	11.7169	8.90357	12.645	30.2964	32.2884	0	0	0	0	1.75717	1.90729
BnaC05g10770D	21.6718	34.1193	36.633	46.7661	70.115	68.7196	0	0	0	0	1.75143	1.78067
BnaCnng72960D	16.9532	18.1102	19.5189	23.2958	54.4258	52.5183	0	0	0	0	1.74042	1.7472
BnaC06g43540D	6.58035	9.9759	10.4344	15.8888	21.1444	19.4342	0	0	0	0	1.74017	1.67665
BnaA03g25630D	7.15562	11.1971	13.8422	16.6401	22.997	23.3772	0	0	0	0	1.74013	1.82193
BnaA01g12340D	30.4892	39.1519	36.7249	44.4735	97.6392	93.529	0	0	0	0	1.73625	1.73242
BnaA09g36820D	6.48865	9.46603	9.68059	16.9357	20.7481	21.2879	0	0	0	0	1.73431	1.8296
BnaA10g17590D	4.41097	5.17517	4.90757	5.86146	14.0832	21.0179	0	0	0	0	1.73195	2.36781
BnaC01g32590D	3.51961	5.17342	2.93946	5.02124	11.2421	1.85274	0	0	0	0	1.7318	0
BnaC01g09700D	12.9403	14.8945	15.3964	21.4361	41.1712	24.3455	0	0	0	0	1.72816	0
BnaC05g36760D	21.4433	21.2498	27.3445	35.4087	68.1511	21.0166	0	0	0	0	1.72546	0
BnaC06g37960D	5.93905	8.81182	9.37618	9.25925	18.8445	7.08942	0	0	0	0	1.7241	0
BnaC02g04560D	9.37742	14.6127	11.4154	17.8797	29.7579	32.7462	0	0	0	0	1.72362	1.91992
BnaC03g14810D	2.06495	3.39902	3.53471	3.83721	6.55616	5.57048	0	0	0	0	1.72342	0
BnaAnng34650D	5.31617	9.51939	10.7802	10.9639	16.7429	15.9729	0	0	0	0	1.71178	1.70205
BnaA05g20240D	15.7571	18.5541	27.61	26.9937	49.5626	18.223	0	0	0	0	1.71044	0
BnaC05g48240D	14.8421	13.6898	16.7276	18.1366	46.5129	60.6237	0	0	0	0	1.70508	2.14554
BnaA10g07760D	3.03503	3.99615	4.31101	4.22105	9.49765	3.35331	0	0	0	0	1.70408	0
BnaC07g22090D	4.71145	6.81187	6.48647	7.30183	14.6923	25.209	0	0	0	0	1.69742	2.53448
BnaC09g36590D	20.5911	28.4418	26.4684	33.0081	64.1149	104.75	0	0	0	0	1.69538	2.46177
BnaA09g30800D	17.3772	40.9632	41.1367	36.9864	53.9909	64.6802	0	0	0	0	1.69236	2.01116
BnaC03g06120D	19.7576	24.2149	25.6397	23.2944	61.2475	22.5885	0	0	0	0	1.69107	0
BnaC02g41520D	11.6916	13.3069	12.5993	18.7935	36.2397	15.6007	0	0	0	0	1.69009	0
BnaC03g33810D	7.68345	20.8328	22.6286	20.1971	23.797	29.6708	0	0	0	0	1.68769	2.06415
BnaCnng29300D	19.8778	26.3653	21.9128	28.5762	61.4729	106.443	0	0	0	0	1.68611	2.53639
BnaC06g06860D	4.26083	9.97377	11.5842	10.6958	13.163	14.1278	0	0	0	0	1.68415	1.8444
BnaA02g07120D	18.4356	26.1013	29.1103	30.1829	56.8549	21.1389	0	0	0	0	1.68054	0
BnaCnng30830D	11.8095	15.3438	16.3272	20.9682	36.2356	45.0304	0	0	0	0	1.67407	2.04576
BnaC02g43000D	45.466	60.7577	69.7517	95.063	139.498	116.838	0	0	0	0	1.6728	1.47518
BnaA06g36710D	2.96699	3.59077	2.89157	5.04756	9.08142	6.69421	0	0	0	0	1.67027	0
BnaA05g23160D	5.13304	6.6234	7.95267	10.3422	15.6478	14.7234	0	0	0	0	1.66606	1.63649
BnaA07g14280D	6.06506	6.48574	10.594	10.3243	18.4739	9.15541	0	0	0	0	1.6636	0
BnaC08g21160D	11.5193	17.3266	15.0958	23.7302	35.0515	30.9702	0	0	0	0	1.66247	1.54208
BnaC09g51620D	13.3153	20.9472	17.4582	17.4482	40.4608	18.6328	0	0	0	0	1.66188	0
BnaC03g59280D	2.33581	4.18788	3.01949	5.16323	7.09654	7.42841	0	0	0	0	1.6601	1.78424
BnaC08g46130D	3.37031	4.37449	3.95635	4.13811	10.2228	5.24118	0	0	0	0	1.65869	0
BnaA03g10920D	1.41719	4.27667	4.39711	3.87877	4.30169	4.60709	0	0	0	0	1.65824	1.81537
BnaC02g48560D	43.1316	59.7757	49.6378	66.9111	130.635	67.9573	0	0	0	0	1.65694	0
BnaC04g50490D	15.6534	24.5591	20.4926	24.4327	47.3922	65.369	0	0	0	0	1.65559	2.17777
BnaA07g28840D	11.6268	16.6886	16.8108	23.0454	35.1343	41.8306	0	0	0	0	1.65209	1.96195
BnaA08g24480D	13.6485	14.243	16.7186	24.1085	41.223	52.0614	0	0	0	0	1.65194	2.04693
BnaA06g06160D	20.3926	26.7607	19.9246	24.683	60.7229	30.3991	0	0	0	0	1.63209	0
BnaC03g72320D	38.9734	45.3924	47.4124	55.2246	115.735	174.671	0	0	0	0	1.6267	2.2787
BnaC02g27050D	17.4714	22.1939	19.9114	23.1389	51.8676	64.602	0	0	0	0	1.62663	2.00158
BnaC09g40960D	4.0773	5.0788	4.741	6.09409	12.0348	19.3385	0	0	0	0	1.61857	2.36105
BnaCnng76190D	22.202	29.3959	38.6384	46.8758	65.4978	56.295	0	0	0	0	1.61816	1.45796
BnaA09g42610D	31.2749	32.7349	41.761	44.8944	92.2949	70.0824	0	0	0	0	1.61722	0
BnaA10g23500D	22.7962	17.4205	28.3679	34.9713	67.1925	24.6658	0	0	0	0	1.61614	0
BnaA02g31900D	20.2169	28.7241	22.0636	31.9279	59.2051	30.2941	0	0	0	0	1.60849	0
BnaC06g31880D	11.553	14.9101	16.8634	25.9176	33.8704	35.6677	0	0	0	0	1.6084	1.74117
BnaC03g40170D	13.0449	16.2872	15.7853	14.3184	38.0187	60.006	0	0	0	0	1.59995	2.31654
BnaA04g07520D	28.5555	41.631	33.6031	47.318	82.5483	91.1072	0	0	0	0	1.58874	1.78929
BnaC01g12370D	8.37137	13.3012	13.695	13.4411	24.1763	26.2262	0	0	0	0	1.58651	1.7621
BnaC04g56100D	2.46114	2.57494	2.45191	3.03639	7.09887	3.86544	0	0	0	0	1.58601	0
BnaA06g08460D	10.8099	21.0555	25.4985	19.3803	30.861	33.8995	0	0	0	0	1.57094	1.76466
BnaAnng14710D	16.2042	22.8037	16.0505	32.5049	46.2717	48.2685	0	0	0	0	1.57014	1.68927
BnaA09g35010D	6.23901	8.94962	9.7477	11.5085	17.7249	12.1921	0	0	0	0	1.56383	0
BnaC03g23130D	18.4356	27.5952	20.5083	24.8091	52.2977	62.8747	0	0	0	0	1.56085	1.88477
BnaC02g32000D	11.0976	12.5601	12.1911	14.6394	31.3688	15.7552	0	0	0	0	1.55754	0
BnaC06g14100D	11.0067	16.5438	19.1029	17.6545	31.1284	34.3472	0	0	0	0	1.55678	1.75694
BnaA01g06730D	20.6181	23.3661	28.7164	28.8695	58.0819	49.2221	0	0	0	0	1.55217	0
BnaA01g07750D	8.48786	15.8454	19.2639	16.7874	23.9199	32.6554	0	0	0	0	1.55132	2.05861
BnaA10g12960D	9.16582	8.34571	10.2673	12.2444	25.5945	20.4293	0	0	0	0	1.53946	0
BnaC03g69560D	17.5779	40.6233	39.1006	36.1028	48.8268	55.2756	0	0	0	0	1.53109	1.76828
BnaC09g48200D	14.2775	11.4415	17.2126	22.5075	39.677	13.0195	0	0	0	0	1.5303	0
BnaCnng62150D	39.9548	50.7448	48.5928	76.8699	110.563	101.226	0	0	0	0	1.52569	1.45663
BnaA09g15090D	23.9136	32.247	32.8838	37.301	66.0213	31.9199	0	0	0	0	1.52271	0
BnaC07g14830D	13.4859	18.6049	17.6273	29.5581	37.032	43.3846	0	0	0	0	1.51303	1.79958
BnaA09g52790D	9.32629	17.2052	20.853	15.906	25.5331	4.83924	0	0	0	0	1.5101	0
BnaC08g35020D	32.9313	56.2706	46.7844	69.7304	89.9769	79.925	0	0	0	0	1.50674	1.39402
BnaC03g22030D	7.77622	7.67858	12.5555	15.171	21.2099	7.00984	0	0	0	0	1.50452	0
BnaC04g41140D	15.8832	18.6656	17.5956	19.1711	43.2168	69.3888	0	0	0	0	1.50069	2.24197
BnaC08g22640D	23.5957	29.3328	32.9165	29.4606	64.0848	28.9021	0	0	0	0	1.50009	0
BnaA06g33260D	13.3671	27.676	26.0498	26.221	36.3201	37.8783	0	0	0	0	1.49831	1.61707
BnaC05g19630D	17.498	22.0502	20.3282	29.2702	47.328	54.3565	0	0	0	0	1.49216	1.7501
BnaA08g15200D	5.75781	6.09332	5.66439	7.87445	15.558	8.09616	0	0	0	0	1.4915	0
BnaC06g12160D	5.86259	9.64273	8.13704	8.46854	15.8307	9.73895	0	0	0	0	1.48995	0
BnaC08g41800D	58.1842	66.4303	72.2437	88.1081	156.933	79.2709	0	0	0	0	1.48861	0
BnaC04g38330D	3.76401	5.3286	5.63516	5.2567	10.146	6.46589	0	0	0	0	1.48799	0
BnaA10g12720D	16.4614	18.7887	20.6809	23.1164	44.3246	42.9825	0	0	0	0	1.48676	1.50065
BnaC01g04460D	25.2638	32.9399	29.8617	36.62	67.9382	33.9904	0	0	0	0	1.48467	0
BnaA01g01570D	28.3692	31.1455	27.588	37.6397	76.2831	49.1359	0	0	0	0	1.48323	0
BnaA08g26170D	7.28616	10.1076	10.7115	8.81027	19.5611	7.7147	0	0	0	0	1.48145	0
BnaAnng29590D	7.92062	7.71608	8.7644	11.4087	21.163	21.5281	0	0	0	0	1.47547	1.55839
BnaC01g19520D	13.9467	30.29	29.3818	26.5745	36.9903	47.6698	0	0	0	0	1.46456	1.88871
BnaC01g07220D	5.34136	13.3375	12.7103	9.07148	14.1626	17.422	0	0	0	0	1.46258	1.81954
BnaA02g30210D	55.1774	67.1266	69.1541	82.0138	145.799	48.9608	0	0	0	0	1.45888	0
BnaC01g11610D	17.1542	22.2826	14.8637	18.559	45.0072	58.7701	0	0	0	0	1.44888	1.89203
BnaA10g23320D	9.38886	10.25	12.4769	11.9514	24.6273	8.32517	0	0	0	0	1.44678	0
BnaC03g56410D	6.53053	8.48293	8.79068	10.3447	17.0692	15.8041	0	0	0	0	1.44296	1.39006
BnaC06g00180D	8.8648	19.4196	22.2946	20.0027	23.1704	23.0208	0	0	0	0	1.44241	1.49123
BnaC04g34480D	141.874	162.094	177.249	205.133	369.961	421.76	0	0	0	0	1.43969	1.68695
BnaCnng41520D	68.287	63.4634	77.3699	79.8047	177.637	159.866	0	0	0	0	1.43647	0
BnaCnng71320D	132.131	146.729	171.25	210.215	343.455	384.034	0	0	0	0	1.43509	1.65441
BnaA10g25000D	6.19202	7.45298	6.59732	10.3531	16.0023	17.2043	0	0	0	0	1.42658	1.58926
BnaA04g02760D	41.7253	60.4347	47.6883	60.9947	107.617	104.704	0	0	0	0	1.42397	1.4426
BnaC07g11270D	6.22076	6.51339	7.23625	8.02866	16.0068	11.9073	0	0	0	0	1.42006	0
BnaA02g01510D	23.253	28.2397	23.9376	33.4797	59.7904	56.2391	0	0	0	0	1.41954	1.38941
BnaA03g21310D	10.8767	22.1018	24.9287	20.5707	27.9443	35.6935	0	0	0	0	1.41818	1.82948
BnaA09g30920D	18.5682	33.8576	29.2196	46.3159	47.6321	50.0877	0	0	0	0	1.4164	1.54715
BnaA07g32220D	14.479	18.3329	18.5808	21.9108	37.0594	23.0015	0	0	0	0	1.41292	0
BnaA01g04520D	4.73907	11.4685	12.2792	10.749	12.1311	14.2793	0	0	0	0	1.41177	1.70511
BnaA03g09170D	27.536	30.1353	35.0888	41.3184	70.1091	24.3285	0	0	0	0	1.40457	0
BnaC01g20780D	13.4508	15.7302	19.2027	16.9656	34.1693	11.4845	0	0	0	0	1.40093	0
BnaC03g18040D	11.7485	16.7043	17.5699	18.0327	29.7867	14.3503	0	0	0	0	1.39989	0
BnaA05g24830D	4.92017	6.33816	6.45892	7.57328	12.4693	19.5224	0	0	0	0	1.3974	2.10229
BnaC05g48570D	5.5367	11.5842	13.0843	12.4561	13.9863	16.7513	0	0	0	0	1.39312	1.71153
BnaCnng02170D	8.65575	16.2112	17.8064	14.7426	21.7643	26.3246	0	0	0	0	1.38712	1.71977
BnaC08g17460D	16.356	18.8691	18.2335	23.9696	40.8511	44.0767	0	0	0	0	1.37771	1.54557
BnaA01g09740D	20.1281	24.6293	23.5415	27.196	50.1881	80.7063	0	0	0	0	1.37514	2.11868
BnaA06g15870D	16.9326	24.8796	25.6863	32.5853	42.0162	41.2731	0	0	0	0	1.36798	1.40044
BnaA01g06610D	15.7262	22.7453	23.2196	33.501	38.8314	46.0539	0	0	0	0	1.36103	1.66534
BnaA03g37260D	7.52182	12.3258	13.9983	11.4758	18.565	39.3507	0	0	0	0	1.36038	2.50239
BnaA10g12840D	31.5734	33.4121	40.0718	40.018	77.8079	29.5771	0	0	0	0	1.35795	0
BnaC03g56160D	33.0694	33.0543	35.3712	41.6527	80.8856	103.387	0	0	0	0	1.34752	1.75983
BnaA05g33490D	18.6817	20.5336	23.8983	24.2303	45.7102	64.6377	0	0	0	0	1.34729	1.90532
BnaA06g34240D	15.102	17.0905	16.1772	21.8373	36.6056	30.6463	0	0	0	0	1.33364	0
BnaCnng08770D	14.0426	14.7434	16.6333	17.4894	33.3413	23.9815	0	0	0	0	1.30483	0
BnaA06g40080D	26.5321	28.5073	31.4721	33.148	62.3744	35.0127	0	0	0	0	1.29034	0
BnaC03g30070D	22.4335	25.0114	30.6703	38.3955	51.7841	47.5447	0	0	0	0	1.26331	0
BnaC08g03520D	0.950659	56.3474	46.2482	51.0464	88.8046	104.328	0	0	0	0	0	6.89518
BnaC01g00200D	0.233961	14.2737	18.4495	14.2285	20.5571	24.9321	0	0	0	0	0	6.85305
BnaA10g02600D	0.145924	9.00364	11.0601	7.28884	12.9514	14.8365	0	0	0	0	0	6.78526
BnaC03g73380D	0.76731	48.1461	48.7015	46.6589	59.8725	66.3533	0	0	0	0	0	6.55167
BnaA03g28540D	0.442162	17.4737	13.2172	11.7083	32.1856	36.9233	0	0	0	0	0	6.50131
BnaC03g32570D	2.48513	130.199	105.161	95.4898	158.337	168.236	0	0	0	0	0	6.1981
BnaA01g32580D	0.285304	11.0426	14.8877	12.1274	10.8761	17.052	0	0	0	0	0	6.01879
BnaC01g29540D	10.1636	453.367	354.638	334.565	551.835	607.211	0	0	0	0	0	6.01815
BnaC05g36370D	0.495145	9.86432	13.7708	8.18499	23.839	28.9194	0	0	0	0	0	5.9855
BnaA06g34760D	0.373465	10.6105	17.7992	14.6364	8.54073	18.4222	0	0	0	0	0	5.74146
BnaA05g01950D	0.319097	8.91334	10.2511	8.7745	13.7963	14.5578	0	0	0	0	0	5.62908
BnaC08g20840D	0.410529	3.2351	6.8321	3.67732	8.75978	16.5017	0	0	0	0	0	5.44681
BnaA03g43160D	0.63261	1.22266	1.21376	1.93584	3.30132	11.9038	0	0	0	0	0	4.34845
BnaC06g27130D	0.316903	1.23371	2.30733	1.17189	3.09195	5.12704	0	0	0	0	0	4.13054
BnaA03g48940D	0.19647	1.37814	1.66105	1.3224	1.85721	3.09212	0	0	0	0	0	4.08997
BnaA04g23070D	0.388844	1.99648	2.50265	2.72549	4.02403	5.99259	0	0	0	0	0	4.0604
BnaA09g53450D	0.253645	1.96258	1.61091	1.5012	2.2271	3.89464	0	0	0	0	0	4.05341
BnaC02g12100D	0.454456	3.10029	4.35579	3.04705	4.38168	6.46247	0	0	0	0	0	3.94383
BnaA03g57420D	0.406127	3.79551	4.32232	3.12928	4.2418	4.96721	0	0	0	0	0	3.72646
BnaCnng02420D	0.802347	7.01272	6.99008	6.69657	8.23373	9.3735	0	0	0	0	0	3.66038
BnaC05g25430D	0.923607	5.2555	5.50756	5.48018	7.66399	10.7066	0	0	0	0	0	3.65027
BnaA03g56550D	0.473371	2.2177	1.92876	3.54218	4.71883	5.04171	0	0	0	0	0	3.52769
BnaA06g31300D	0.616325	1.47839	2.85406	1.29556	2.59024	6.24546	0	0	0	0	0	3.45806
BnaC02g31870D	0.41937	2.67827	3.47888	2.65997	3.12784	4.16716	0	0	0	0	0	3.42582
BnaA02g16020D	0.234235	0.993968	0.481209	1.51477	2.08436	2.21827	0	0	0	0	0	3.35987
BnaC01g15640D	0.718449	6.17888	1.50661	4.42923	6.56829	6.71777	0	0	0	0	0	3.34121
BnaCnng12720D	1.08167	0.7221	0.79363	7.20448	8.00152	9.8688	0	0	0	0	0	3.30631
BnaA06g24830D	0.683801	2.36263	4.12778	2.32207	3.60647	6.15064	0	0	0	0	0	3.28512
BnaCnng42530D	1.19907	2.48002	2.03264	2.11651	3.50248	9.98608	0	0	0	0	0	3.171
BnaC06g31000D	0.907348	1.25462	1.22068	1.34192	4.15524	7.17386	0	0	0	0	0	3.09837
BnaAnng22680D	0.567214	2.72765	3.74258	2.59572	2.66563	3.98676	0	0	0	0	0	2.92707
BnaC04g40810D	0.944825	3.10353	2.18157	6.92303	4.93987	6.56997	0	0	0	0	0	2.91518
BnaC08g45980D	0.964319	2.34312	2.03991	1.67947	4.97412	6.39016	0	0	0	0	0	2.84321
BnaA05g18570D	0.789763	2.37696	2.378	2.08952	4.26691	5.19148	0	0	0	0	0	2.83273
BnaA08g11240D	1.56887	4.8244	4.90531	4.08083	7.32996	10.0161	0	0	0	0	0	2.79207
BnaCnng03810D	0.631139	1.29173	1.26689	1.4221	2.5909	3.82492	0	0	0	0	0	2.71575
BnaC06g31250D	0.68591	1.95985	1.00714	1.42613	3.29715	4.0428	0	0	0	0	0	2.67643
BnaCnng70410D	1.74129	3.25702	3.79211	6.06521	7.46792	10.2673	0	0	0	0	0	2.67544
BnaCnng00770D	1.83916	6.85434	6.48826	6.45632	7.92251	10.6256	0	0	0	0	0	2.64279
BnaA09g04420D	1.31549	1.22944	0.278507	4.60563	4.99951	7.51494	0	0	0	0	0	2.6283
BnaC01g11030D	1.22774	3.20816	4.29761	3.42255	4.21217	6.79898	0	0	0	0	0	2.58389
BnaA06g09880D	0.638411	1.71915	0.944583	1.08803	2.24653	3.4371	0	0	0	0	0	2.54624
BnaC03g18590D	1.63639	2.86073	2.22361	3.58311	4.67318	8.76688	0	0	0	0	0	2.53492
BnaA02g05510D	2.49288	6.08733	4.63742	8.95642	7.86463	13.0708	0	0	0	0	0	2.50533
BnaC03g58870D	3.8975	5.79088	5.49991	6.72271	12.5853	20.3005	0	0	0	0	0	2.49527
BnaA08g09740D	2.41032	2.20781	2.39565	1.75154	5.25934	12.4626	0	0	0	0	0	2.48701
BnaC09g27860D	1.35629	2.82291	3.15465	2.78701	3.02007	6.63729	0	0	0	0	0	2.40642
BnaA03g48570D	2.46523	4.62322	2.95078	5.48374	7.77982	12.0362	0	0	0	0	0	2.40202
BnaA01g02430D	3.51036	6.84216	8.5226	6.43937	10.9691	16.8298	0	0	0	0	0	2.37652
BnaCnng37990D	0.69614	0.936367	0.85527	0.707376	2.48623	3.33283	0	0	0	0	0	2.37373
BnaCnng67300D	2.14357	1.57238	1.7609	1.28584	1.89543	10.1297	0	0	0	0	0	2.35606
BnaAnng03830D	4.93298	7.59734	9.60811	12.5346	13.5099	22.9029	0	0	0	0	0	2.33155
BnaC04g32770D	2.15126	3.7325	2.03446	2.90815	4.83949	9.93852	0	0	0	0	0	2.32343
BnaC03g30130D	1.92982	6.17401	8.04464	6.52319	6.49797	8.65183	0	0	0	0	0	2.27795
BnaA04g19600D	1.51088	4.2235	2.26588	4.90517	5.09643	6.69311	0	0	0	0	0	2.26396
BnaCnng39460D	6.85378	10.6061	1.57503	11.8664	11.8277	30.1456	0	0	0	0	0	2.25402
BnaA07g33470D	1.21481	2.90164	3.33652	2.66548	3.66226	5.10827	0	0	0	0	0	2.1862
BnaA09g47910D	1.01959	2.09326	1.73263	2.41733	2.58117	4.27147	0	0	0	0	0	2.18211
BnaA03g21460D	2.4674	3.78094	3.40473	5.26588	6.21023	10.2696	0	0	0	0	0	2.17147
BnaA06g17950D	4.1911	6.83848	5.53496	6.56557	12.4662	17.3275	0	0	0	0	0	2.16133
BnaA04g20720D	2.45876	3.06804	3.72061	3.58784	6.50955	10.0448	0	0	0	0	0	2.14615
BnaA08g25990D	15.4748	16.8733	17.4202	18.4592	36.801	63.129	0	0	0	0	0	2.14347
BnaC04g01980D	4.00117	6.77221	4.98599	7.76465	7.99812	16.1219	0	0	0	0	0	2.12682
BnaCnng19560D	3.74439	10.453	9.0397	8.94013	12.3868	14.9354	0	0	0	0	0	2.11153
BnaA07g30990D	5.85502	7.82571	13.5011	8.64345	17.0461	23.1503	0	0	0	0	0	2.09595
BnaC08g18640D	3.00595	7.64756	4.37829	6.93292	7.14437	11.856	0	0	0	0	0	2.09437
BnaA05g16360D	2.81137	8.4164	9.34322	6.64807	9.45894	11.07	0	0	0	0	0	2.09051
BnaC04g48670D	10.108	21.0188	25.93	19.7879	29.8798	39.6766	0	0	0	0	0	2.08831
BnaC05g25300D	1.49038	4.20677	4.9747	4.16034	4.59747	5.85643	0	0	0	0	0	2.08766
BnaC04g05790D	12.6387	17.4243	16.3582	18.7108	30.8856	49.5992	0	0	0	0	0	2.08762
BnaC04g55020D	80.981	215.008	215.268	181.424	292.395	314.612	0	0	0	0	0	2.07404
BnaA08g22180D	3.00713	5.47551	3.05943	5.39758	7.66904	11.6844	0	0	0	0	0	2.07351
BnaC09g43990D	3.28898	5.3061	6.11081	6.58325	10.393	12.6616	0	0	0	0	0	2.06161
BnaA07g00460D	1.78396	3.61556	2.05895	3.36413	4.33934	6.7246	0	0	0	0	0	2.02928
BnaA10g18690D	31.9351	36.6245	36.7293	47.8626	77.4044	118.83	0	0	0	0	0	2.01134
BnaC04g17620D	10.9344	12.6909	9.74151	15.2013	25.2701	40.5844	0	0	0	0	0	2.00624
BnaA05g27280D	3.55175	4.93425	4.54474	5.91989	10.2449	13.0335	0	0	0	0	0	1.99143
BnaC04g43980D	3.27586	7.7659	3.81096	8.56797	10.139	11.9929	0	0	0	0	0	1.98788
BnaAnng13040D	13.9159	20.7482	7.37494	7.77317	32.824	50.468	0	0	0	0	0	1.97612
BnaA06g37010D	6.11701	5.54841	5.54725	7.01594	13.7495	22.1209	0	0	0	0	0	1.96814
BnaA06g33910D	24.6732	56.3718	61.4025	55.406	69.6028	88.6344	0	0	0	0	0	1.95982
BnaA09g51230D	13.3012	17.1253	17.6904	22.1514	27.8842	47.2432	0	0	0	0	0	1.94376
BnaA05g24160D	23.0184	25.7335	19.6986	27.4124	48.5357	81.7033	0	0	0	0	0	1.94259
BnaC01g24660D	2.47522	6.49412	4.23197	6.72493	6.05085	8.76005	0	0	0	0	0	1.93817
BnaC05g09920D	6.45832	8.43955	8.00635	8.22408	15.7114	22.7827	0	0	0	0	0	1.9346
BnaC03g49470D	4.39491	6.21313	5.22641	4.92868	7.5323	15.4257	0	0	0	0	0	1.92776
BnaCnng22570D	18.655	17.3158	20.6061	24.4674	38.9442	65.3254	0	0	0	0	0	1.92247
BnaA09g25760D	1.89242	1.32569	1.43266	2.20821	1.33733	6.58347	0	0	0	0	0	1.91411
BnaC01g44940D	1.94073	4.12541	4.37252	3.52267	5.73431	6.75101	0	0	0	0	0	1.91174
BnaC01g11450D	7.17924	8.43198	7.88006	9.51621	15.8799	24.8494	0	0	0	0	0	1.9062
BnaC09g10360D	3.60254	7.35808	8.60906	6.9094	8.14012	12.458	0	0	0	0	0	1.90498
BnaA02g20700D	8.99772	10.9064	9.73916	10.0253	21.0541	31.0338	0	0	0	0	0	1.90083
BnaCnng27960D	3.37545	9.40546	6.72926	9.5012	8.7183	11.5262	0	0	0	0	0	1.88627
BnaC03g08040D	8.47887	12.4582	10.4483	12.7185	15.8428	28.0366	0	0	0	0	0	1.84008
BnaA09g36730D	7.44778	7.86671	7.22087	8.53614	11.1989	24.4993	0	0	0	0	0	1.83318
BnaC02g33330D	13.2407	29.9792	28.2572	26.2556	31.5518	43.5602	0	0	0	0	0	1.83297
BnaC02g37260D	3.68186	3.71115	4.41905	5.0972	10.1105	12.0759	0	0	0	0	0	1.83038
BnaAnng32290D	3.97724	2.98261	5.11239	3.77298	6.18429	13.0549	0	0	0	0	0	1.8291
BnaA09g25690D	6.67162	7.6318	6.42148	8.2169	14.3773	21.8793	0	0	0	0	0	1.82802
BnaC04g27770D	10.8236	17.1467	11.6193	12.9397	23.0864	35.029	0	0	0	0	0	1.81132
BnaC08g25500D	1.89135	4.49573	5.62246	4.80219	5.85165	6.11652	0	0	0	0	0	1.80857
BnaC05g45340D	4.86618	9.13559	10.2457	8.90723	12.3713	15.7215	0	0	0	0	0	1.8058
BnaC02g35530D	1.12141	2.34083	0.970303	1.589	1.90746	3.59572	0	0	0	0	0	1.79729
BnaC02g39630D	3.04655	6.73386	7.92036	8.03587	7.57883	9.76395	0	0	0	0	0	1.79467
BnaC07g45620D	14.9099	24.3057	16.8536	22.2432	41.7781	47.6281	0	0	0	0	0	1.79111
BnaA06g34530D	5.65326	7.66737	8.15525	8.1369	13.0332	18.0525	0	0	0	0	0	1.78993
BnaC03g56970D	10.2803	10.9353	12.3846	14.8338	23.8007	32.7386	0	0	0	0	0	1.78613
BnaC03g41310D	3.52242	5.37743	6.1019	5.66601	8.17883	11.1991	0	0	0	0	0	1.78331
BnaA09g30080D	17.7368	36.0984	32.3784	32.6645	43.4675	55.8908	0	0	0	0	0	1.77187
BnaA04g02430D	4.60173	9.97229	12.5141	10.4474	12.6755	14.4914	0	0	0	0	0	1.76816
BnaAnng27200D	3.38444	8.49878	7.76471	7.33727	9.60905	10.5438	0	0	0	0	0	1.75574
BnaA06g33960D	4.48283	6.88955	7.87636	6.84497	11.5258	13.9243	0	0	0	0	0	1.75048
BnaAnng11580D	28.5713	54.8741	46.3236	43.3496	48.9114	88.4623	0	0	0	0	0	1.74508
BnaC06g40000D	6.21044	14.1744	16.6801	14.1644	18.7978	19.215	0	0	0	0	0	1.74317
BnaCnng37560D	2.91002	4.77285	4.40915	5.27264	5.51981	9.00683	0	0	0	0	0	1.74275
BnaA07g38960D	3.9247	5.26483	5.37674	5.63938	9.87717	12.0945	0	0	0	0	0	1.73782
BnaA03g00190D	28.098	35.4598	34.983	39.2405	62.2449	86.2008	0	0	0	0	0	1.73239
BnaA02g34120D	7.71885	8.94071	6.86247	9.49204	13.7961	23.5794	0	0	0	0	0	1.72663
BnaCnng01480D	2.48991	2.80967	3.1066	3.17638	6.13556	7.56023	0	0	0	0	0	1.71699
BnaC04g26710D	6.42532	9.1016	7.40478	10.289	11.2311	19.507	0	0	0	0	0	1.71682
BnaA09g48680D	7.87154	10.2657	10.0529	10.7708	16.4874	23.8708	0	0	0	0	0	1.71506
BnaA09g21860D	3.48069	8.88832	5.81459	12.4105	10.2997	10.5387	0	0	0	0	0	1.71465
BnaA09g17090D	38.6666	82.489	83.6609	76.5334	101.919	116.42	0	0	0	0	0	1.70552
BnaC05g33800D	16.8117	19.3866	18.388	21.0179	32.6359	50.6133	0	0	0	0	0	1.70505
BnaC09g30620D	9.32866	18.3238	16.1929	12.04	19.9074	27.8547	0	0	0	0	0	1.69429
BnaA09g24630D	2.4335	4.10887	5.14931	4.22017	4.74659	7.26026	0	0	0	0	0	1.69172
BnaA09g44300D	9.12306	14.0443	13.5993	17.7663	17.0389	27.174	0	0	0	0	0	1.68964
BnaA09g05080D	6.17202	8.6981	4.49304	6.91803	12.9707	18.3662	0	0	0	0	0	1.68928
BnaA05g05930D	5.60902	8.29141	7.42881	7.97723	9.50455	16.6058	0	0	0	0	0	1.68059
BnaA05g22470D	33.2839	35.8567	35.1643	39.7279	76.7848	98.0681	0	0	0	0	0	1.67434
BnaC06g38020D	1.99154	3.3237	4.07937	3.60348	3.97609	5.86094	0	0	0	0	0	1.67125
BnaA10g25720D	4.72073	10.1329	11.3979	8.81711	10.5014	13.7987	0	0	0	0	0	1.66236
BnaA06g21470D	6.65276	7.3419	7.28592	12.1244	17.9563	19.4288	0	0	0	0	0	1.6612
BnaA07g17850D	6.70271	11.4334	11.667	10.1463	16.0535	19.5003	0	0	0	0	0	1.65571
BnaC02g16640D	16.148	22.832	22.123	22.9787	29.008	46.8939	0	0	0	0	0	1.65398
BnaA07g06460D	21.491	26.5481	21.0557	26.9204	32.6833	62.4918	0	0	0	0	0	1.65383
BnaA09g22670D	12.248	26.3725	27.1028	24.0785	31.1386	35.4341	0	0	0	0	0	1.64634
BnaC02g38460D	7.17471	10.5309	7.09627	10.5212	12.8643	20.653	0	0	0	0	0	1.63843
BnaC02g48820D	8.84823	13.3014	10.9659	13.7469	19.162	25.4053	0	0	0	0	0	1.63594
BnaA05g02300D	5.1531	8.13787	6.48914	9.06973	7.35589	14.7163	0	0	0	0	0	1.63006
BnaA07g27960D	3.40954	4.88706	3.32791	4.3292	6.55828	9.74803	0	0	0	0	0	1.63005
BnaA08g14970D	41.8481	58.2061	34.5234	39.9283	74.0683	119.798	0	0	0	0	0	1.62989
BnaA04g27220D	9.05334	10.0293	14.0178	14.6554	22.2197	25.7391	0	0	0	0	0	1.62323
BnaAnng31270D	2.65669	6.22843	6.14131	6.06175	5.35759	7.56142	0	0	0	0	0	1.62317
BnaCnng64010D	7.06627	14.6238	8.82809	9.3024	13.4044	20.0306	0	0	0	0	0	1.61891
BnaA02g26600D	5.4309	8.30389	9.44156	8.1419	12.6779	15.3987	0	0	0	0	0	1.61833
BnaC01g27440D	19.8907	21.5025	23.5825	26.9809	46.4164	56.3743	0	0	0	0	0	1.61804
BnaC03g31100D	3.15095	3.90856	3.61073	3.59901	4.14306	8.91905	0	0	0	0	0	1.61568
BnaC07g30390D	9.97627	9.65383	12.6411	12.4796	19.4229	28.1258	0	0	0	0	0	1.6096
BnaA01g19870D	6.54379	11.9085	10.3691	16.247	15.5646	18.4264	0	0	0	0	0	1.60844
BnaC09g45790D	165.672	217.704	202.135	313.332	450.484	465.712	0	0	0	0	0	1.60705
BnaA10g22680D	10.5701	17.2032	8.73332	17.7906	19.7373	29.602	0	0	0	0	0	1.60163
BnaA10g20920D	5.53182	6.85531	6.50769	8.41944	13.7283	15.4926	0	0	0	0	0	1.60097
BnaA05g05700D	5.90488	15.815	16.4605	13.8547	11.8519	16.4043	0	0	0	0	0	1.58889
BnaC04g29740D	8.24864	12.7306	9.07809	15.2115	18.7242	22.8941	0	0	0	0	0	1.58838
BnaC09g44950D	9.09166	11.3653	12.4148	12.7305	20.1963	25.23	0	0	0	0	0	1.58774
BnaC07g23090D	17.7509	29.607	28.1793	29.7246	41.2304	49.126	0	0	0	0	0	1.58372
BnaCnng36540D	28.152	56.0943	58.11	51.026	71.1515	77.5343	0	0	0	0	0	1.57671
BnaA02g30040D	12.6898	18.9227	12.9093	17.2737	23.8968	34.9365	0	0	0	0	0	1.57415
BnaC09g33860D	12.3707	18.4927	21.7562	18.0547	27.761	33.8736	0	0	0	0	0	1.56894
BnaC04g50850D	22.3542	43.6546	49.8356	41.9566	55.0932	60.9058	0	0	0	0	0	1.56157
BnaC07g35070D	46.174	46.3421	47.6724	47.3213	106.462	125.787	0	0	0	0	0	1.56097
BnaA01g09520D	17.9092	25.0379	29.5452	26.7871	41.9007	48.6761	0	0	0	0	0	1.55823
BnaC03g33680D	25.4437	44.7219	62.4337	43.9835	58.0096	69.037	0	0	0	0	0	1.55549
BnaC09g04640D	16.8505	20.7879	12.7874	16.6138	33.1697	45.6623	0	0	0	0	0	1.55468
BnaC05g24240D	2.65783	5.09951	6.8086	5.02176	5.64928	7.20399	0	0	0	0	0	1.55358
BnaC05g17150D	7.21178	9.64144	8.52456	11.0385	15.2677	19.4892	0	0	0	0	0	1.54977
BnaC07g21980D	4.72117	7.14329	7.41799	7.70269	10.2978	12.7613	0	0	0	0	0	1.54942
BnaA05g34130D	3.99043	8.0395	9.75848	8.50153	9.1697	10.7104	0	0	0	0	0	1.53896
BnaA07g10650D	16.1108	28.0778	29.0228	27.6993	34.5501	43.2124	0	0	0	0	0	1.53834
BnaC09g39170D	6.06232	16.903	16.7762	15.055	13.7536	16.2652	0	0	0	0	0	1.53761
BnaC05g15590D	14.7882	16.7037	11.2807	17.6634	35.2547	39.6286	0	0	0	0	0	1.53534
BnaC06g23310D	6.79349	9.28531	10.2332	10.172	12.9511	18.1623	0	0	0	0	0	1.53315
BnaC04g46450D	11.0847	20.9375	21.2685	19.407	26.5566	29.6042	0	0	0	0	0	1.53228
BnaC08g26190D	16.7065	30.2539	30.5604	29.2412	37.9268	44.4595	0	0	0	0	0	1.52667
BnaA02g20040D	9.99253	11.0458	10.593	14.1646	20.4075	26.5448	0	0	0	0	0	1.52381
BnaA02g34090D	25.0925	23.5571	27.6469	28.5108	46.9162	66.5827	0	0	0	0	0	1.52342
BnaA02g07040D	48.7249	42.86	52.8036	56.9895	109.091	129.295	0	0	0	0	0	1.52337
BnaC02g38520D	5.89259	13.0399	6.67274	10.2027	14.2058	15.5694	0	0	0	0	0	1.51725
BnaC02g18150D	6.67822	7.2645	8.52106	10.9183	13.8401	17.4259	0	0	0	0	0	1.49843
BnaC04g24260D	8.29888	13.0987	11.9401	11.1111	16.3949	21.5817	0	0	0	0	0	1.4933
BnaC06g18540D	4.48725	7.21285	7.35452	6.94513	10.4707	11.6343	0	0	0	0	0	1.48916
BnaAnng40320D	9.60529	7.30606	8.20295	7.93295	17.381	24.8422	0	0	0	0	0	1.48483
BnaC07g44740D	32.3122	39.4798	45.7051	51.6053	77.3674	82.8775	0	0	0	0	0	1.4737
BnaC09g47250D	11.0518	15.4676	9.86711	19.5041	23.3792	28.1867	0	0	0	0	0	1.46585
BnaA05g02290D	14.4735	20.1389	23.1231	21.6561	33.41	36.8725	0	0	0	0	0	1.46437
BnaA03g40940D	34.2073	51.5358	50.1835	57.3314	67.4426	86.9174	0	0	0	0	0	1.46075
BnaA10g07320D	17.2672	30.4976	25.9244	19.75	32.2785	43.7622	0	0	0	0	0	1.45748
BnaC05g17530D	8.68713	15.054	13.8335	12.9779	17.8636	22.0114	0	0	0	0	0	1.45646
BnaC07g17400D	3.97168	3.95852	5.93943	5.88666	9.57765	9.99297	0	0	0	0	0	1.44511
BnaA08g13650D	8.31636	8.7096	10.2138	10.5854	16.7943	20.8204	0	0	0	0	0	1.43962
BnaC01g04860D	3.58009	8.84547	7.26936	9.06417	8.89519	8.96023	0	0	0	0	0	1.43929
BnaA08g22240D	11.1948	11.8381	12.0161	15.6589	22.4046	27.8723	0	0	0	0	0	1.43032
BnaA06g25030D	29.0723	51.1123	47.8316	48.9117	54.6992	72.3996	0	0	0	0	0	1.4302
BnaA02g30100D	5.82402	11.0828	6.92987	10.3209	13.4392	14.413	0	0	0	0	0	1.42293
BnaC08g46010D	8.02425	13.3802	16.5357	15.5925	13.8589	19.8516	0	0	0	0	0	1.42136
BnaA08g28140D	3.28291	7.98942	8.05092	7.58982	8.1841	8.10262	0	0	0	0	0	1.41817
BnaA01g24530D	9.24862	16.267	18.2219	17.0046	16.5241	22.82	0	0	0	0	0	1.41666
BnaC03g48600D	18.3937	33.3098	32.4945	29.8132	39.0457	45.3275	0	0	0	0	0	1.41576
BnaA09g51200D	6.54033	10.1655	11.4346	12.697	11.3925	16.0102	0	0	0	0	0	1.40639
BnaC03g11820D	2.66857	4.02945	4.01605	6.0528	6.19991	6.52614	0	0	0	0	0	1.4047
BnaA03g53320D	20.5269	26.5235	25.9198	26.9378	37.0268	50.0567	0	0	0	0	0	1.40004
BnaA08g17810D	6.1811	7.5639	7.62118	9.1121	14.5355	15.0554	0	0	0	0	0	1.39929
BnaC04g27800D	23.1311	35.2964	29.2189	31.5443	51.9751	56.2511	0	0	0	0	0	1.39657
BnaC06g36880D	41.2487	50.4874	35.193	55.4284	96.9065	99.8131	0	0	0	0	0	1.39054
BnaA03g50900D	22.0119	28.8892	28.1338	32.8693	50.6373	52.6813	0	0	0	0	0	1.37384
BnaC06g16600D	16.3301	27.6397	26.7514	25.2407	31.9638	38.6296	0	0	0	0	0	1.357
BnaC03g48540D	20.0139	35.3778	35.8203	33.5702	45.0213	46.9874	0	0	0	0	0	1.34536
BnaA06g18440D	9.34551	17.5189	15.1054	19.9054	19.4104	21.921	0	0	0	0	0	1.34414
BnaC08g01920D	17.2006	31.0406	33.64	30.8052	33.9483	40.2433	0	0	0	0	0	1.34041
BnaC01g19800D	11.2173	18.4244	21.8175	18.8093	22.6913	26.0382	0	0	0	0	0	1.32958
BnaA01g19880D	14.6341	16.3662	15.2619	15.2398	21.1346	33.7829	0	0	0	0	0	1.32076
BnaA07g22620D	39.6373	18.7575	32.5581	34.6557	29.5891	14.7916	0	0	0	0	0	-1.30754
BnaC07g09400D	64.7931	103.056	66.0021	48.8928	30.4671	23.8743	0	0	0	0	0	-1.32641
BnaC02g00740D	40.3323	48.1391	35.724	32.7271	23.2417	14.7979	0	0	0	0	0	-1.33283
BnaA09g01040D	92.9257	114.652	84.8767	83.7788	37.6514	33.5579	0	0	0	0	0	-1.35632
BnaA05g28870D	14.8336	11.0494	14.8427	10.6038	6.83435	5.07847	0	0	0	0	0	-1.43173
BnaA02g27890D	35.9889	26.3436	23.3165	22.0559	14.4187	12.1412	0	0	0	0	0	-1.45273
BnaA01g11770D	91.5002	58.3633	76.5521	69.1568	45.2217	30.4563	0	0	0	0	0	-1.4716
BnaC08g35830D	34.453	26.6662	25.9841	22.2887	17.5805	11.3978	0	0	0	0	0	-1.48024
BnaC09g01520D	61.2929	75.5013	68.2465	49.9719	29.6034	20.1583	0	0	0	0	0	-1.48884
BnaC04g14770D	10.5335	5.74954	6.51476	5.34111	4.51309	3.40185	0	0	0	0	0	-1.51503
BnaA06g01680D	98.2722	122.296	89.6959	98.9689	55.8241	31.4785	0	0	0	0	0	-1.52952
BnaC03g69350D	53.9198	85.0662	52.0959	54.2091	36.7348	17.0877	0	0	0	0	0	-1.54463
BnaCnng18100D	15.5909	11.5042	12.7602	9.11624	6.79712	4.85491	0	0	0	0	0	-1.56792
BnaA05g11360D	27.8954	20.6694	22.6422	16.7023	17.9335	8.40337	0	0	0	0	0	-1.61554
BnaA04g02820D	18.6556	20.394	17.6503	16.0713	11.8543	5.49551	0	0	0	0	0	-1.65104
BnaC09g01160D	119.789	164.9	112.006	99.5016	48.4619	35.1195	0	0	0	0	0	-1.65786
BnaA02g00670D	13.6077	11.1338	8.06801	8.56956	5.99272	3.95414	0	0	0	0	0	-1.66676
BnaCnng24140D	148.886	212.817	142.085	134.48	63.5788	43.3209	0	0	0	0	0	-1.66748
BnaA08g01590D	49.5764	67.2815	50.4229	61.1098	27.3702	13.8677	0	0	0	0	0	-1.72476
BnaC04g14700D	16.7833	10.141	11.5494	9.29733	5.97796	4.56941	0	0	0	0	0	-1.76187
BnaA02g34030D	23.8845	25.9562	21.8295	19.4583	8.17958	6.25075	0	0	0	0	0	-1.82124
BnaA10g25430D	62.0048	41.8337	48.7713	36.0837	19.3409	15.9547	0	0	0	0	0	-1.84285
BnaC06g23520D	8.70055	3.75177	5.83231	7.60298	4.93001	2.23867	0	0	0	0	0	-1.84516
BnaA07g38680D	25.4448	20.9413	20.8808	22.3078	12.1997	6.48572	0	0	0	0	0	-1.85889
BnaC01g40400D	11.5702	14.6707	11.2218	11.5752	4.09226	2.88121	0	0	0	0	0	-1.89241
BnaC08g27250D	17.363	14.473	13.2205	8.15508	11.3091	3.98202	0	0	0	0	0	-2.0074
BnaA06g36250D	7.05857	6.76623	6.64222	5.47371	2.83751	1.57498	0	0	0	0	0	-2.04949
BnaC03g11850D	6.4805	3.48083	1.70138	4.89542	1.86764	1.24178	0	0	0	0	0	-2.26675
BnaA02g23670D	5.92459	3.18479	2.64615	4.32156	1.89118	0.959546	0	0	0	0	0	-2.51274
BnaC09g49910D	7.44449	3.82871	3.40768	1.82082	0.622616	1.0547	0	0	0	0	0	-2.70279
BnaC03g23020D	12.8691	5.63525	8.03563	3.56395	0.395241	0.90982	0	0	0	0	0	-3.71069
BnaA05g14440D	8.56596	8.94977	7.39567	6.52862	3.30902	6.59245	0	0	0	0	-1.31577	0
BnaC01g42990D	17.5137	10.774	12.6065	11.5395	6.70756	8.19416	0	0	0	0	-1.32913	0
BnaA05g18490D	13.1296	9.09842	10.2672	9.0822	4.95301	7.52688	0	0	0	0	-1.34964	0
BnaA09g20060D	9.4855	8.28028	10.2298	8.38965	3.57142	6.16967	0	0	0	0	-1.35248	0
BnaA04g12980D	5.64625	5.24027	5.87752	4.93502	2.12182	4.39081	0	0	0	0	-1.35565	0
BnaA02g37020D	20.301	24.3817	15.9867	14.9916	7.58404	10.5905	0	0	0	0	-1.36424	0
BnaC05g06220D	24.0307	22.7894	20.3517	15.4605	8.95603	10.2181	0	0	0	0	-1.36714	0
BnaA08g17420D	16.7322	17.6872	18.3202	15.8388	6.17854	7.23895	0	0	0	0	-1.38079	0
BnaA04g17220D	34.7085	38.6095	29.2088	27.4885	12.6998	17.9545	0	0	0	0	-1.39463	0
BnaA04g03900D	17.8012	22.3904	17.9127	15.0808	6.49524	13.097	0	0	0	0	-1.39868	0
BnaA08g15350D	43.5824	37.3996	36.2504	29.6105	15.8561	32.1719	0	0	0	0	-1.40313	0
BnaA08g25590D	11.5183	9.04446	11.2956	8.43089	4.16476	9.13158	0	0	0	0	-1.4101	0
BnaC04g00090D	83.8735	71.7235	59.204	41.1624	30.1382	39.3707	0	0	0	0	-1.42099	0
BnaA10g07360D	6.51394	6.00887	5.48697	4.38924	2.33109	2.57828	0	0	0	0	-1.42698	0
BnaCnng40440D	58.3878	37.3811	38.0891	33.4639	20.8916	28.2024	0	0	0	0	-1.42753	0
BnaA04g17070D	64.8659	63.5693	55.4277	57.4383	23.0872	36.1958	0	0	0	0	-1.43433	0
BnaA09g30050D	11.3998	8.17753	8.30973	5.5339	4.05607	5.20526	0	0	0	0	-1.43511	0
BnaAnng08970D	121.4	101.085	97.1974	90.1708	42.9322	55.5174	0	0	0	0	-1.44368	0
BnaC08g14510D	22.699	15.0847	17.5984	12.9251	8.01384	14.3389	0	0	0	0	-1.44485	0
BnaCnng01720D	11.7577	12.6363	9.57754	7.85079	4.12339	5.10409	0	0	0	0	-1.45661	0
BnaA05g28390D	17.5438	16.8396	11.5036	14.3282	6.13049	9.85881	0	0	0	0	-1.4606	0
BnaCnng59680D	6.06601	4.71411	5.56411	5.15644	2.1161	3.88338	0	0	0	0	-1.46302	0
BnaA09g04320D	27.8495	16.1909	25.3383	19.8219	9.69972	25.9511	0	0	0	0	-1.46622	0
BnaCnng58860D	61.2387	49.2844	48.7657	35.7884	21.3294	33.6573	0	0	0	0	-1.46653	0
BnaCnng38030D	9.12269	7.37353	9.03031	8.34197	3.16106	6.45268	0	0	0	0	-1.47204	0
BnaA03g36080D	28.1982	24.7014	22.887	19.0105	9.76744	17.2814	0	0	0	0	-1.47372	0
BnaAnng10720D	10.6563	7.99055	8.68523	6.94858	3.68861	4.99024	0	0	0	0	-1.47416	0
BnaA01g35070D	23.8444	25.644	19.3297	16.7519	8.23499	11.1623	0	0	0	0	-1.47921	0
BnaA02g15820D	12.9762	11.1911	11.5058	10.2168	4.47223	10.6948	0	0	0	0	-1.47933	0
BnaCnng36390D	26.6655	22.4726	24.2266	21.736	9.17055	13.3988	0	0	0	0	-1.48329	0
BnaA06g15550D	68.5462	66.3326	57.7244	51.3808	23.5197	34.2309	0	0	0	0	-1.48785	0
BnaC06g12920D	9.60361	8.30763	8.60696	5.31913	3.27592	4.96526	0	0	0	0	-1.49567	0
BnaA09g16990D	25.6244	21.6447	21.8572	19.7213	8.67627	17.3841	0	0	0	0	-1.50595	0
BnaA03g52940D	11.1554	9.42063	9.16428	6.05661	3.76095	4.29192	0	0	0	0	-1.5122	0
BnaA02g28980D	41.9	44.7906	30.9348	27.7212	14.1303	24.6086	0	0	0	0	-1.51297	0
BnaC01g30750D	23.4262	21.8986	21.356	19.6288	7.87123	9.78849	0	0	0	0	-1.51899	0
BnaC09g04840D	77.997	51.7772	52.111	35.6101	25.9013	25.8011	0	0	0	0	-1.53308	-1.48044
BnaA05g12280D	111.401	92.923	92.2462	74.4412	36.9934	42.9991	0	0	0	0	-1.53399	0
BnaC04g19370D	43.5361	34.1148	35.1327	24.5545	14.3961	19.7073	0	0	0	0	-1.54035	0
BnaC07g26010D	10.3739	9.76774	8.02455	6.85219	3.42821	4.71009	0	0	0	0	-1.54164	0
BnaA01g04640D	23.7527	18.5357	17.9049	15.7701	7.81742	12.0919	0	0	0	0	-1.54644	0
BnaC09g52180D	493.176	434.669	533.158	423.324	161.875	219.736	0	0	0	0	-1.5512	0
BnaA03g58390D	20.7451	18.5043	15.2016	14.8776	6.79976	7.93248	0	0	0	0	-1.55418	0
BnaAnng27090D	45.2823	40.5845	33.0403	31.5461	14.7398	19.9046	0	0	0	0	-1.56331	0
BnaC06g09380D	178.817	165.731	135.648	116.813	58.1102	58.2236	0	0	0	0	-1.56592	-1.50497
BnaC09g30560D	30.4875	32.9912	29.0125	17.7355	9.86766	8.7652	0	0	0	0	-1.57299	-1.68585
BnaAnng25560D	9.76771	11.4736	9.01489	8.51085	3.13464	3.49028	0	0	0	0	-1.58415	0
BnaC05g36540D	45.7063	34.4674	36.684	39.909	14.6608	18.6876	0	0	0	0	-1.58483	0
BnaA08g16370D	22.5726	25.1734	20.5869	17.652	7.17901	16.4286	0	0	0	0	-1.59723	0
BnaC08g34050D	10.8453	14.6184	7.49684	6.16666	3.4457	5.52619	0	0	0	0	-1.59842	0
BnaC03g60270D	19.8818	14.7401	16.9553	10.0402	6.2872	7.27956	0	0	0	0	-1.60404	0
BnaC06g04530D	40.2444	68.0695	43.1241	35.8105	12.7006	9.53683	0	0	0	0	-1.60945	-1.96472
BnaA03g02510D	24.6609	25.7883	19.2902	23.5121	7.77252	7.4151	0	0	0	0	-1.61095	-1.6208
BnaA03g53460D	27.6546	20.709	23.2711	21.3599	8.69248	10.5254	0	0	0	0	-1.61343	0
BnaA09g20070D	7.54004	5.91053	5.48315	4.75893	2.3578	4.08173	0	0	0	0	-1.62192	0
BnaA09g33600D	23.6141	18.3204	17.3198	10.7427	7.37243	12.1271	0	0	0	0	-1.6231	0
BnaC07g45430D	83.9146	132.819	94.5003	77.8236	25.9892	33.7724	0	0	0	0	-1.63602	0
BnaC03g33650D	20.2706	12.3916	21.2053	22.0786	6.27593	12.4804	0	0	0	0	-1.63607	0
BnaCnng38150D	85.7824	80.3944	76.5193	66.0459	26.3683	52.4193	0	0	0	0	-1.64622	0
BnaC09g32640D	26.0997	20.8587	19.8075	12.5455	7.94992	11.1572	0	0	0	0	-1.65902	0
BnaC05g18500D	8.53306	5.80782	6.55664	4.11572	2.59883	3.30263	0	0	0	0	-1.65986	0
BnaC08g37340D	42.8308	41.4751	34.5084	31.9944	12.9475	37.9973	0	0	0	0	-1.66843	0
BnaC02g39100D	9.32643	8.19975	8.39941	7.52572	2.81487	4.86028	0	0	0	0	-1.67446	0
BnaC02g08600D	14.631	14.2015	15.9788	19.1889	4.40453	10.5395	0	0	0	0	-1.6766	0
BnaC05g39020D	15.2523	17.4529	10.291	10.6373	4.58862	7.46393	0	0	0	0	-1.67749	0
BnaCnng58640D	7.47669	5.13295	7.12417	5.60377	2.23825	3.14413	0	0	0	0	-1.68283	0
BnaA05g19400D	44.3063	35.0562	37.1493	24.2126	13.2301	12.6338	0	0	0	0	-1.68703	-1.69536
BnaA02g22470D	32.8934	21.0109	18.4489	20.4359	9.67386	22.7293	0	0	0	0	-1.70757	0
BnaA01g35060D	13.6512	14.6629	10.0761	11.5737	3.99232	7.01845	0	0	0	0	-1.71772	0
BnaC09g50190D	13.1453	15.1262	12.5836	9.70614	3.84389	7.25869	0	0	0	0	-1.71834	0
BnaA06g39280D	29.6725	21.4431	21.552	23.7956	8.61336	11.0171	0	0	0	0	-1.72942	0
BnaA02g18700D	16.4404	13.2086	10.0671	9.08061	4.76498	6.10753	0	0	0	0	-1.73202	0
BnaA07g12830D	10.939	8.15525	7.70518	7.0055	3.1513	5.53138	0	0	0	0	-1.73864	0
BnaC07g42500D	17.833	11.3948	9.17632	6.44953	5.09687	4.95188	0	0	0	0	-1.74912	-1.7325
BnaC04g46980D	18.315	10.3249	10.1875	11.9106	5.21619	8.10413	0	0	0	0	-1.75653	0
BnaA06g06510D	10.6722	9.26103	9.69104	8.82566	3.03957	2.83018	0	0	0	0	-1.75789	-1.80282
BnaA05g34410D	120.33	99.9787	86.4736	71.3636	34.1068	60.546	0	0	0	0	-1.76335	0
BnaA07g16420D	4.31333	3.11159	3.86999	3.49601	1.20548	1.65506	0	0	0	0	-1.78263	0
BnaA03g00870D	14.0259	17.7508	10.6069	10.2806	3.92377	2.80674	0	0	0	0	-1.78272	-2.20797
BnaA03g00800D	28.0809	21.4708	21.5762	16.8332	7.82356	7.13898	0	0	0	0	-1.78819	-1.86217
BnaC01g03410D	53.9569	48.897	45.0803	40.9779	14.8703	20.6974	0	0	0	0	-1.80389	0
BnaCnng07050D	7.56145	9.62153	11.2824	8.48447	2.07018	3.26591	0	0	0	0	-1.81284	0
BnaA09g26470D	95.4128	76.0938	72.5906	61.4749	25.8899	44.2589	0	0	0	0	-1.82597	0
BnaC05g46960D	8.69272	6.50499	6.61796	5.4042	2.34745	4.47446	0	0	0	0	-1.83285	0
BnaA04g11490D	18.2981	14.5839	13.7105	12.1984	4.93333	7.94	0	0	0	0	-1.83398	0
BnaA10g01190D	48.3527	42.976	43.1779	37.1861	12.9778	19.3822	0	0	0	0	-1.84197	0
BnaA07g30180D	25.4132	19.04	16.2632	13.9909	6.81424	7.66675	0	0	0	0	-1.84243	0
BnaC06g22480D	20.5393	13.4377	16.6042	12.6168	5.50487	8.85022	0	0	0	0	-1.84291	0
BnaCnng63480D	12.4183	12.9097	10.7238	8.49285	3.30769	4.72173	0	0	0	0	-1.85286	0
BnaA02g18750D	13.0426	10.3032	11.0195	7.57043	3.4691	5.50552	0	0	0	0	-1.85632	0
BnaA01g32760D	9.65787	10.0092	8.80876	9.39788	2.55837	5.46877	0	0	0	0	-1.86111	0
BnaC06g26300D	27.272	16.2704	20.4016	17.4747	7.18221	4.72468	0	0	0	0	-1.87076	-2.41694
BnaA02g28200D	50.7677	67.9316	44.5325	38.107	13.3525	14.3008	0	0	0	0	-1.87297	-1.71596
BnaA06g02680D	27.0278	17.6359	19.7064	17.8396	7.01644	13.8408	0	0	0	0	-1.88918	0
BnaC05g42780D	160.864	121.256	121.381	88.1713	41.7178	59.6675	0	0	0	0	-1.89034	0
BnaA02g30740D	8.70941	4.34858	5.56143	6.72804	2.24274	3.28961	0	0	0	0	-1.8996	0
BnaC03g03520D	9.47734	10.2687	7.70849	7.78652	2.40197	3.53598	0	0	0	0	-1.92519	0
BnaA05g25240D	19.8069	25.7047	10.848	11.4663	5.02039	6.66281	0	0	0	0	-1.9258	-1.4594
BnaC01g17020D	100.776	125.143	83.0507	84.3161	25.1241	51.3509	0	0	0	0	-1.95018	0
BnaA07g11370D	68.1446	102.906	67.7847	43.7549	16.6793	30.4473	0	0	0	0	-1.97539	0
BnaC08g32450D	14.2188	12.3892	9.52129	8.87854	3.45775	7.55952	0	0	0	0	-1.98565	0
BnaA04g23210D	7.42317	6.06282	7.07497	7.69865	1.78847	2.82265	0	0	0	0	-1.99877	0
BnaA02g15980D	31.5615	22.5588	14.6836	14.5236	7.57003	11.2157	0	0	0	0	-2.00317	0
BnaC09g10680D	21.726	15.2523	13.733	9.24263	5.17957	7.18619	0	0	0	0	-2.01329	-1.48279
BnaCnng07700D	35.9276	45.6614	26.02	16.3094	8.45062	15.4419	0	0	0	0	-2.03314	0
BnaA03g08110D	6.60102	6.83331	5.11664	3.99943	1.5527	1.67478	0	0	0	0	-2.03374	-1.8665
BnaC01g38800D	23.663	21.0595	17.0775	12.8598	5.554	7.05519	0	0	0	0	-2.03665	0
BnaA06g26560D	25.8874	28.083	22.3039	17.4837	6.04147	12.8953	0	0	0	0	-2.04452	0
BnaC03g14470D	44.1521	44.9409	36.2483	34.3063	10.2422	24.7599	0	0	0	0	-2.05295	0
BnaC07g03950D	8.84525	7.60293	8.85812	5.76032	2.04842	5.11237	0	0	0	0	-2.05521	0
BnaCnng01740D	39.0859	26.3877	28.0409	17.3638	8.99897	11.3274	0	0	0	0	-2.06271	-1.67256
BnaA09g12650D	10.819	11.3663	8.86979	4.87357	2.48318	3.42595	0	0	0	0	-2.06912	0
BnaC04g34320D	41.4874	30.0834	25.5266	27.4066	9.35534	8.89296	0	0	0	0	-2.09417	-2.10923
BnaC07g47480D	10.6729	6.93796	8.11565	5.42903	2.39806	2.67351	0	0	0	0	-2.09767	0
BnaC03g18390D	8.11281	6.80531	10.3089	6.68841	1.81552	1.36618	0	0	0	0	-2.10578	-2.45796
BnaC03g61550D	9.44234	10.0045	9.82415	8.47807	2.10331	2.48539	0	0	0	0	-2.11128	0
BnaA07g30160D	14.1501	14.6962	15.9141	11.8543	3.12651	5.5052	0	0	0	0	-2.12139	0
BnaA02g23460D	2.44276	1.8412	1.6276	1.18541	0.537752	0.64585	0	0	0	0	-2.12706	0
BnaA09g56100D	4.5879	5.14768	4.22725	3.69874	0.988758	2.04654	0	0	0	0	-2.15945	0
BnaA09g52510D	13.5998	9.54346	8.06123	6.68514	2.88876	5.23881	0	0	0	0	-2.17951	0
BnaA06g08140D	13.2736	21.6841	12.3279	11.5407	2.81272	7.24711	0	0	0	0	-2.184	0
BnaA01g02250D	47.5441	35.0188	28.3088	25.8425	10.02	16.721	0	0	0	0	-2.19105	-1.39416
BnaA03g59140D	297.795	331.478	252.712	209.502	62.6791	87.4198	0	0	0	0	-2.19365	-1.65561
BnaC04g43390D	12.869	9.32987	14.0017	14.0927	2.68373	2.22547	0	0	0	0	-2.20788	-2.41996
BnaC03g33190D	4.08305	3.5211	3.47682	1.6192	0.847999	0.827904	0	0	0	0	-2.21009	-2.18646
BnaC01g13480D	19.3904	15.1812	16.9575	12.1433	3.95289	5.27846	0	0	0	0	-2.23868	-1.76335
BnaA07g25540D	41.9334	44.8823	24.7521	28.741	8.53079	11.9101	0	0	0	0	-2.2427	-1.7032
BnaC07g36760D	39.8914	31.1735	35.8977	24.3929	8.11136	10.5417	0	0	0	0	-2.24447	-1.80835
BnaA03g59850D	32.2014	17.6428	22.4643	17.3874	6.53131	8.69256	0	0	0	0	-2.24575	0
BnaA06g17510D	9.19036	7.34292	4.67178	5.12975	1.78134	4.92296	0	0	0	0	-2.31275	0
BnaC09g52640D	7.28673	7.4637	8.01246	9.65856	1.40849	1.9798	0	0	0	0	-2.31675	-1.76747
BnaC05g47720D	24.6882	27.1893	22.0757	18.9964	4.69109	7.86113	0	0	0	0	-2.34174	0
BnaA04g06980D	46.8054	30.6485	28.1938	21.9783	8.79908	14.2987	0	0	0	0	-2.35526	-1.59665
BnaA03g14030D	76.5374	69.8398	59.0243	50.427	13.947	21.7564	0	0	0	0	-2.40136	-1.7018
BnaA01g02210D	9.24778	11.3695	6.74776	8.48604	1.65993	2.41237	0	0	0	0	-2.42375	0
BnaC01g08130D	15.4091	12.2367	8.71508	9.52337	2.63267	8.18709	0	0	0	0	-2.49152	0
BnaC07g02460D	12.7806	12.4697	11.1457	9.65506	2.175	3.83522	0	0	0	0	-2.50065	-1.62432
BnaCnng62910D	24.8997	45.5548	33.8582	23.1714	4.23123	7.12431	0	0	0	0	-2.50319	0
BnaC03g32510D	10.8045	10.8516	8.97219	7.83248	1.81965	5.62242	0	0	0	0	-2.51544	0
BnaA01g13110D	45.3702	40.978	22.7694	19.0445	7.49518	13.7538	0	0	0	0	-2.54389	-1.61005
BnaA05g37400D	15.7757	7.98907	10.2522	9.2934	2.59498	4.04408	0	0	0	0	-2.54813	-1.8499
BnaC01g20890D	12.7783	11.9617	9.83022	6.03491	2.07079	3.87993	0	0	0	0	-2.57099	0
BnaC03g01430D	32.8616	25.3248	23.446	12.2215	5.23104	8.09209	0	0	0	0	-2.59716	-1.90971
BnaA07g05380D	36.3562	27.1438	31.1649	19.8941	5.77404	21.0319	0	0	0	0	-2.59946	0
BnaC03g67980D	11.4818	10.277	9.00211	9.67456	1.74025	4.59052	0	0	0	0	-2.66589	0
BnaA10g09490D	15.8345	16.9962	12.5457	14.8077	2.39138	3.65249	0	0	0	0	-2.67237	-2.00325
BnaA09g10050D	89.6262	81.7165	51.1694	48.8871	13.3537	46.9596	0	0	0	0	-2.68987	0
BnaUnng03570D	128.953	150.665	97.369	90.0419	19.2382	43.7548	0	0	0	0	-2.69003	-1.44649
BnaA01g14450D	62.1086	85.9927	48.3881	47.5057	9.2264	26.2171	0	0	0	0	-2.69753	0
BnaA05g24100D	27.8244	54.2073	26.2307	24.4059	4.12464	10.9973	0	0	0	0	-2.69799	0
BnaCnng39740D	18.5384	17.1611	13.0015	13.8804	2.74349	5.67265	0	0	0	0	-2.70143	0
BnaCnng73390D	46.9175	33.106	29.7332	21.9193	6.92616	3.97931	0	0	0	0	-2.7044	-3.44581
BnaC02g39030D	3.49222	1.81527	1.40671	3.05993	0.506251	0.518282	0	0	0	0	-2.72841	0
BnaC03g22990D	20.6258	10.9047	12.4093	8.05255	2.98146	2.49856	0	0	0	0	-2.73649	0
BnaA02g20850D	27.0048	21.3816	16.4898	15.6253	3.83609	5.60849	0	0	0	0	-2.76127	-2.15525
BnaC05g37800D	48.1288	90.6117	46.4487	36.439	6.68708	35.201	0	0	0	0	-2.79091	0
BnaAnng24430D	6.74316	3.08974	4.71466	1.56528	0.934387	0.684357	0	0	0	0	-2.79374	0
BnaC09g06210D	10.0996	14.4238	10.1749	9.73826	1.394	1.77203	0	0	0	0	-2.8032	0
BnaC06g05990D	11.3079	17.565	7.59526	6.84882	1.50438	8.61332	0	0	0	0	-2.8539	0
BnaC09g10140D	20.1207	18.5516	10.0872	8.09438	2.65505	11.8141	0	0	0	0	-2.86509	0
BnaC09g45170D	12.271	9.01186	9.2992	6.94751	1.51896	1.47567	0	0	0	0	-2.96039	-2.94408
BnaA03g19290D	17.1654	7.27807	10.722	5.53382	2.07017	1.23777	0	0	0	0	-2.99616	-3.68003
BnaA05g24610D	3.23586	3.91377	1.71763	1.50992	0.371677	1.27691	0	0	0	0	-3.06828	0
BnaA03g01070D	107.619	74.3963	73.5785	37.8062	12.0227	20.4524	0	0	0	0	-3.10824	-2.28371
BnaA03g02500D	26.9334	13.1163	12.6477	13.2623	2.87043	2.22808	0	0	0	0	-3.17502	-3.48239
BnaA06g26510D	30.0446	27.082	19.4599	13.9718	3.16791	8.91182	0	0	0	0	-3.19155	-1.64133
BnaAnng31630D	7.85977	7.59254	7.11812	5.19343	0.773234	1.45136	0	0	0	0	-3.29166	-2.32521
BnaC03g16990D	33.8538	34.1796	28.3691	19.9515	3.10062	5.66988	0	0	0	0	-3.39464	-2.46586
BnaC07g46910D	18.9405	15.503	11.8506	10.814	1.6711	3.59067	0	0	0	0	-3.44846	-2.28695
BnaA01g06750D	14.8849	12.9693	6.05288	12.4664	1.29111	4.27231	0	0	0	0	-3.469	-1.68432
BnaA02g34510D	9.31518	8.96411	7.62047	8.21331	0.78573	0.828941	0	0	0	0	-3.51433	0
BnaA06g33560D	23.7328	17.1012	14.3248	11.075	1.94544	1.28805	0	0	0	0	-3.55348	0
BnaC03g03510D	24.5029	9.8064	10.3839	12.6362	1.85298	2.38205	0	0	0	0	-3.67062	-3.25022
BnaC03g23030D	15.3653	7.48547	9.28784	4.44772	1.13002	1.34878	0	0	0	0	-3.71134	0
BnaC05g37000D	2.3738	1.79143	1.78303	1.31958	0.167928	0.105922	0	0	0	0	-3.768	0
BnaAnng01300D	951.565	719.076	567.481	326.03	52.697	170.895	0	0	0	0	-4.12085	0
BnaA07g33960D	11.7003	10.9697	8.90944	4.33298	0.547881	2.09407	0	0	0	0	-4.36306	-2.37068
BnaA09g13300D	34.6471	12.518	8.64118	11.2282	9.95975	7.39594	0	0	-1.99532	0	-1.73977	-2.11083
BnaC02g00130D	9.64666	2.59366	1.34849	2.67457	1.28989	1.15967	0	0	-2.83052	0	-2.84386	-2.93908
BnaCnng30450D	14.3564	3.68273	4.06707	3.94514	2.14329	2.19592	0	-1.96284	-1.81152	-1.88814	-2.68506	-2.59174
BnaC08g24040D	22.8909	5.69036	16.4017	24.2358	15.6963	43.833	0	-2.00818	0	0	0	0
BnaC07g27160D	14.3093	0.291918	0.141115	0.220467	0.047748	0.0676463	0	-5.61525	0	0	0	0

## Sheet: PI cluster 1
Bna_gene_id	UP	PILFD2	PILFD5	PILFD10	PILFD20	PILFD30
BnaA04g26890D	0	5.41046	5.7362	5.89424	5.15205	6.50246
BnaA01g26320D	0	6.07015	6.09674	5.92227	5.58194	6.53279
BnaA03g56990D	0	5.52284	5.76968	5.62923	5.11509	6.57231
BnaCnng60280D	0	5.4764	5.63053	5.78501	5.2274	6.57738
BnaC01g37680D	0	5.41576	5.65408	5.79354	5.23588	6.57836
BnaC04g00460D	0	5.60586	5.81505	5.9476	5.26367	6.603
BnaC03g72420D	0	5.54128	5.73606	5.89331	5.31199	6.61684
BnaA03g21590D	0	5.4033	5.6812	5.81567	5.44252	6.70184
BnaCnng46510D	0	5.69777	5.62136	5.73532	5.34229	6.72555
BnaC06g15410D	0	5.83614	5.68169	5.92156	5.33153	6.72713
BnaC03g77110D	0	6.03671	6.01134	6.00018	5.71648	6.73318
BnaAnng10550D	0	5.78067	5.96315	6.15805	5.38967	6.74259
BnaC05g10650D	0	5.65965	5.72853	5.87471	5.38832	6.74351
BnaC04g48730D	0	5.67737	6.03416	6.13758	5.59344	6.79979
BnaC04g09250D	0	5.49954	5.83516	5.82842	5.33909	6.83395
BnaC05g03710D	0	5.76524	5.91384	5.87736	5.45852	6.85149
BnaC03g33160D	0	5.83657	6.00627	6.04888	5.43669	6.86211
BnaC02g11010D	0	6.00062	6.12504	6.19318	5.58766	6.86948
BnaC05g48590D	0	5.86128	6.00992	6.09585	5.63641	6.90307
BnaC03g17520D	0	5.81022	5.83307	6.01936	5.67366	6.90853
BnaC03g70650D	0	5.81882	6.07637	6.12852	5.46248	6.95279
BnaC02g01620D	0	5.84335	6.15191	6.13162	5.60215	7.16243
BnaC07g36660D	0	5.90665	6.07642	6.1446	5.8398	7.17525
BnaC08g50100D	0	6.44834	6.49191	6.60279	6.10116	7.45543
BnaA10g01390D	0	5.51455	5.80943	5.86897	5.03858	6.34942
BnaC06g29240D	0	5.54975	5.68427	5.8213	5.17549	6.3896
BnaC03g62750D	0	5.37821	5.9663	5.9632	5.05365	6.43451
BnaA08g08890D	0	5.47131	6.01402	6.04187	5.1353	6.46249
BnaA01g01830D	0	5.59537	5.63547	5.92655	4.82666	6.46672
BnaC02g47960D	0	5.46144	5.67623	5.84463	5.15184	6.47994
BnaA03g08850D	0	5.75184	6.22694	6.31536	5.12699	6.5048
BnaAnng03110D	0	5.57538	5.76814	5.76639	5.15323	6.52433
BnaC05g50860D	0	5.5614	5.66099	5.558	5.37099	6.54317
BnaA10g05640D	0	5.6872	5.99377	6.1535	5.25174	6.55279
BnaA02g08480D	0	5.43869	5.65249	5.71039	5.20836	6.55329
BnaA03g19250D	0	5.68281	5.73012	5.66449	5.21684	6.5589
BnaC09g22170D	0	5.93926	6.24907	6.43273	5.21791	6.56312
BnaA08g13410D	0	5.40813	5.68043	5.75529	5.12842	6.57422
BnaCnng08650D	0	5.60412	5.83578	5.85208	5.24008	6.58181
BnaA07g22480D	0	5.60319	5.62266	5.85691	5.18854	6.58184
BnaCnng14580D	0	5.47747	5.72174	5.78688	5.09898	6.58834
BnaC04g43840D	0	5.55298	5.69868	5.77906	5.07773	6.59525
BnaA09g04150D	0	5.54819	5.87173	5.79811	5.29254	6.59893
BnaA09g14940D	0	5.74657	5.57453	5.73074	5.13821	6.60478
BnaC09g03550D	0	5.73739	6.06312	6.06643	5.29965	6.60564
BnaC01g11000D	0	5.59251	5.87603	5.8968	5.27008	6.60997
BnaA05g33680D	0	5.41031	5.73785	5.55371	5.5182	6.61174
BnaC09g52000D	0	5.61704	6.02093	6.1575	5.41424	6.61629
BnaC07g45340D	0	5.5392	5.62688	5.80064	5.30297	6.61815
BnaC03g32550D	0	5.45632	5.59303	5.65742	5.25911	6.6305
BnaC01g29960D	0	5.62635	5.8753	6.01648	5.23262	6.63708
BnaC04g00950D	0	5.48559	5.63923	5.61981	5.26292	6.63729
BnaA03g34960D	0	5.62221	5.7704	5.73802	5.30985	6.64944
BnaA01g29830D	0	5.55072	5.79691	5.93711	5.3092	6.64956
BnaA03g27350D	0	5.84749	5.97989	6.02059	5.46758	6.6577
BnaA10g07190D	0	5.53597	5.75511	5.77906	5.27081	6.6897
BnaA03g32810D	0	5.39249	5.68748	5.75949	5.28772	6.6905
BnaC03g22940D	0	5.65584	5.66583	5.98313	5.41362	6.70104
BnaC09g00590D	0	5.72707	6.01706	5.25467	5.29259	6.70541
BnaA03g27560D	0	5.3753	5.68951	5.94284	5.12671	6.70842
BnaC03g37910D	0	5.50577	5.82283	5.73055	5.40829	6.70895
BnaC01g04350D	0	5.9105	6.09191	6.04008	5.56159	6.71116
BnaC05g35370D	0	5.58655	5.88193	6.10253	5.2471	6.71183
BnaC02g44910D	0	5.54157	5.736	5.73716	5.23759	6.71382
BnaA07g15740D	0	5.54883	5.74004	5.67022	5.42045	6.72093
BnaCnng05800D	0	5.83357	6.18039	6.44187	5.25882	6.72176
BnaAnng24780D	0	5.49742	5.46177	5.74979	5.31247	6.72491
BnaA03g59650D	0	5.84198	6.12578	6.30471	5.33814	6.72581
BnaAnng31850D	0	5.71442	5.79301	5.98008	5.50846	6.73168
BnaAnng11370D	0	5.72319	6.13621	6.23691	5.38806	6.7332
BnaA09g41420D	0	5.78711	6.00702	6.06258	5.33024	6.73417
BnaAnng12170D	0	5.58614	5.81792	5.62597	5.34066	6.73426
BnaA04g03610D	0	5.52673	5.90216	5.83243	5.39866	6.74703
BnaA04g24900D	0	5.65328	5.97792	6.10254	5.45591	6.74805
BnaA02g30620D	0	5.51477	5.66925	5.76057	5.40248	6.75179
BnaA03g22710D	0	5.71575	5.87636	5.95588	5.37773	6.75567
BnaC04g25940D	0	5.84902	5.98972	6.0944	5.56938	6.75729
BnaC05g00650D	0	5.55205	5.7548	5.78598	5.36251	6.76861
BnaCnng05770D	0	5.60998	5.97561	5.98729	5.36072	6.77035
BnaCnng75130D	0	5.43044	5.61256	5.6163	5.37927	6.77096
BnaC02g31900D	0	5.68371	6.11686	6.14353	5.34134	6.77428
BnaA09g47760D	0	5.77809	6.18581	6.4383	5.30922	6.77457
BnaCnng52120D	0	5.48523	5.95297	6.01876	5.19196	6.78886
BnaCnng73190D	0	5.50027	5.72398	5.87739	5.47079	6.79323
BnaC03g39840D	0	5.56567	5.89713	6.02165	5.47046	6.80267
BnaC02g28140D	0	5.57899	5.92759	6.06162	5.54681	6.80539
BnaC05g39970D	0	5.57995	5.88362	6.0139	5.46798	6.81516
BnaA03g34410D	0	5.54267	5.85784	5.98964	5.51516	6.82479
BnaA02g36510D	0	5.86824	6.23859	6.34517	5.44526	6.83044
BnaCnng29100D	0	5.75964	5.84203	6.1256	5.54192	6.83106
BnaA03g39490D	0	5.52072	5.74215	5.79142	5.42732	6.83552
BnaA05g25890D	0	5.65204	5.97942	6.07612	5.44452	6.83731
BnaA01g03090D	0	6.00771	6.16584	6.0882	5.65861	6.83747
BnaA06g13170D	0	5.68844	5.81946	5.9729	5.43689	6.83984
BnaC05g14670D	0	5.59849	5.86578	5.98482	5.35708	6.84199
BnaA04g27680D	0	5.91565	6.01919	5.82665	5.52462	6.84966
BnaA10g00580D	0	5.4925	5.76911	5.67488	5.35268	6.85
BnaC07g30310D	0	5.86082	6.15816	6.19107	5.32795	6.85087
BnaA02g26540D	0	5.6271	5.70928	5.8256	5.58592	6.85107
BnaA09g51020D	0	5.89918	5.89092	5.9714	5.57238	6.85216
BnaAnng12200D	0	5.67903	5.91004	5.99679	5.39075	6.8549
BnaA03g14480D	0	5.87505	6.03645	6.14687	5.67272	6.85517
BnaA08g03570D	0	5.54317	5.92047	5.79797	5.42814	6.85559
BnaA08g04750D	0	5.7278	5.89189	6.06033	5.52522	6.85585
BnaA08g11700D	0	6.09862	6.0934	6.07678	5.70602	6.85722
BnaA05g00810D	0	5.84756	6.06686	6.15665	5.50947	6.85838
BnaA06g06610D	0	5.63802	6.0299	6.1349	5.45493	6.86303
BnaA03g31930D	0	5.81119	6.3188	6.42395	5.3343	6.86875
BnaC09g06650D	0	5.5804	5.73137	5.80148	5.60809	6.86891
BnaC01g33860D	0	5.53398	5.69155	5.75888	5.4216	6.87101
BnaA08g23970D	0	5.82431	5.91867	6.07816	5.59034	6.88131
BnaA03g28740D	0	5.9684	6.25574	6.43865	5.55526	6.88979
BnaC07g18740D	0	5.86102	6.14138	6.07332	5.63946	6.90215
BnaC03g26740D	0	5.86199	6.02049	6.21109	5.64343	6.90235
BnaA03g27540D	0	5.53726	5.68865	5.94691	5.48741	6.9097
BnaAnng13710D	0	5.48943	5.73416	5.64591	5.53108	6.91452
BnaC07g27480D	0	6.10447	6.42134	6.45199	5.63069	6.92907
BnaA10g03800D	0	5.76132	5.95147	5.92472	5.56926	6.93357
BnaA03g21600D	0	5.9156	6.24004	6.35017	5.59236	6.93672
BnaC01g02960D	0	5.81696	5.73707	5.92995	5.0585	6.94308
BnaAnng07690D	0	6.11435	6.39391	6.45208	5.56893	6.95259
BnaA03g35840D	0	6.00686	6.04007	6.12666	5.6159	6.95473
BnaA06g29240D	0	5.99722	6.29399	6.39939	5.52378	6.9678
BnaA03g53130D	0	5.84745	5.98722	6.19235	5.61645	6.9731
BnaA08g29220D	0	5.69442	5.96755	6.00217	5.43892	6.97526
BnaC03g58650D	0	6.07927	6.29825	6.12405	6.18062	6.97675
BnaAnng25230D	0	5.97077	6.03543	6.02864	5.76683	6.97771
BnaC02g42230D	0	5.74295	5.83321	5.70894	5.67723	6.98404
BnaA01g26480D	0	5.59114	5.65512	5.73982	5.60154	6.98623
BnaA01g05340D	0	5.8408	6.08805	6.10306	5.55713	6.99458
BnaCnng13510D	0	5.97288	6.222	6.26856	5.53669	6.99556
BnaA09g34580D	0	5.75786	5.86794	6.03304	5.619	6.99702
BnaA07g26840D	0	5.9509	6.19626	6.307	5.53455	7.01653
BnaA06g07350D	0	6.0102	6.25721	6.30329	5.54233	7.02769
BnaA06g09240D	0	5.81287	5.90681	6.07817	5.70649	7.03153
BnaA09g19110D	0	5.7971	5.96278	6.07347	5.52688	7.03426
BnaC06g18960D	0	5.69165	5.96303	5.9613	5.46594	7.03822
BnaA06g26670D	0	5.86084	6.17377	6.30879	5.58579	7.04964
BnaA10g26020D	0	5.72554	6.06247	6.05361	5.65953	7.05617
BnaA07g18960D	0	6.01322	6.28968	6.38406	5.61159	7.05649
BnaA02g27380D	0	5.98302	6.25955	6.42769	5.78232	7.07134
BnaA09g45930D	0	6.56199	6.81049	7.05422	5.716	7.07394
BnaCnng10780D	0	5.94841	5.8355	5.93476	5.68217	7.10292
BnaC08g05510D	0	6.00712	6.07305	6.17211	5.67948	7.11159
BnaCnng42690D	0	6.07439	6.20871	6.21526	5.96825	7.11707
BnaA03g02030D	0	5.78067	6.04395	6.0054	5.87288	7.12033
BnaC04g11500D	0	6.27828	6.44764	6.60286	5.83901	7.12507
BnaC03g41680D	0	5.91456	5.99352	6.08249	5.71248	7.13624
BnaA03g29100D	0	5.77829	6.04386	5.99882	5.74984	7.13896
BnaAnng21170D	0	5.87063	5.95811	5.95192	5.76957	7.31857
BnaC03g06470D	0	5.78893	6.2953	6.09483	6.02058	7.35155
BnaCnng64550D	0	6.22208	6.08829	6.34186	6.03818	7.36591
BnaA03g58460D	0	6.02768	6.18342	6.29422	5.9908	7.43827
BnaA02g02970D	0	5.8785	5.76036	6.07513	5.35932	7.49824
BnaA05g10500D	0	6.35309	6.36856	6.43095	6.17428	7.5189
BnaC02g06390D	0	6.34454	6.26695	6.55475	5.37969	7.55118
BnaC06g23370D	0	6.63694	6.74177	6.92686	6.1471	7.62713
BnaA03g30180D	0	6.00517	6.10449	6.03888	6.50274	7.79363
BnaA03g50770D	0	5.59735	5.8729	5.64202	5.36752	6.16813
BnaC03g73850D	0	5.81094	5.93059	5.74738	5.36571	6.2402
BnaC09g21050D	0	5.44632	5.58375	5.68873	5.20478	6.62556
BnaC03g32590D	0	5.40584	5.78875	6.12882	4.73898	6.21035
BnaC03g34360D	0	5.50771	5.74041	5.78499	4.93411	6.39196
BnaC02g17750D	0	5.35908	5.67024	5.73404	5.17328	6.39284
BnaC03g27530D	0	5.48096	5.7557	5.64572	5.01606	6.46582
BnaC08g50140D	0	5.39553	5.64387	5.71547	5.06363	6.51259
BnaC06g14040D	0	5.41046	5.64358	5.60054	5.21264	6.57961
BnaCnng48740D	0	5.27166	5.46843	5.49388	5.38485	6.6808
BnaC03g54030D	0	5.38291	5.47706	5.49465	5.27767	6.71523
BnaA04g27260D	0	5.44872	5.37699	5.63449	4.90225	6.9954
BnaC09g38100D	0	5.30708	5.64255	5.68219	5.13676	6.4199
BnaA02g07920D	0	5.4537	5.58868	5.64298	5.07783	6.44857
BnaC07g45470D	0	5.45398	5.50121	5.65528	5.01364	6.45938
BnaC03g32670D	0	5.48187	5.62943	5.60743	4.96181	6.50464
BnaA03g58450D	0	5.30319	5.5685	5.5765	5.22246	6.53617
BnaA07g33190D	0	5.32543	5.62957	5.43878	5.13281	6.59206
BnaC07g49180D	0	5.26874	5.44988	5.5153	5.27768	6.59533
BnaA06g30420D	0	5.25639	5.42555	5.50148	5.36388	6.62893
BnaC01g33660D	0	5.55787	5.77474	5.53737	5.13675	6.06133
BnaA09g37510D	0	5.23065	5.6834	5.73199	5.00185	6.34938
BnaCnng71770D	0	5.26977	5.75183	5.69327	4.91467	6.35792
BnaC04g51500D	0	5.27229	5.54388	5.65362	5.06331	6.39036
BnaA02g04760D	0	5.34623	5.64991	5.64327	4.92741	6.39154
BnaC07g25300D	0	5.34868	5.49471	5.45236	5.23999	6.42404
BnaA09g13690D	0	5.29008	5.66944	5.61451	5.01887	6.43527
BnaC01g27710D	0	5.50378	5.40838	5.44308	5.2451	6.46461
BnaA01g22900D	0	5.33017	5.56334	5.54382	5.01398	6.48003
BnaA06g21100D	0	5.05296	5.58914	5.52901	5.26463	6.49899
BnaA07g18750D	0	5.2461	5.58461	5.43757	5.12744	6.50832
BnaC05g01430D	0	5.23752	5.53576	5.59969	5.15612	6.51277
BnaA07g14690D	0	5.34885	5.38984	5.52634	5.16764	6.52303
BnaC09g44510D	0	5.39602	5.41358	5.50868	5.09026	6.57556
BnaC03g35490D	0	5.27969	5.35427	5.46054	5.27785	6.59551
BnaC08g25550D	0	5.3371	5.39906	5.31528	5.27141	6.61178
BnaA02g27790D	0	5.17565	5.80491	5.43254	5.12695	6.35002
BnaCnng41410D	0	5.13335	5.63467	5.67544	5.06018	6.35868
BnaA01g22700D	0	5.34997	5.74093	5.44812	4.92263	6.36049
BnaC02g04170D	0	5.34092	5.43778	5.53351	5.11901	6.40766
BnaCnng04950D	0	5.24641	5.43298	5.44353	5.28673	6.41799
BnaA06g35670D	0	5.23735	5.48239	5.61688	4.92402	6.43412
BnaA02g13590D	0	5.21028	5.54646	5.70876	4.91547	6.43698
BnaA03g19650D	0	5.17251	5.58111	5.54723	4.87302	6.13133
BnaC03g45950D	0	5.3734	5.42495	5.30333	5.12029	6.20348
BnaA04g05320D	0	5.28923	5.34755	5.48088	4.87276	6.23725
BnaCnng31830D	0	5.1421	5.50738	5.5941	4.91821	6.25246
BnaC03g33860D	0	5.15901	5.42575	5.53455	4.94935	6.25696
BnaC03g60370D	0	5.28248	5.44702	5.49359	4.96891	6.26695
BnaC08g21170D	0	4.9935	5.50501	5.64435	4.84224	6.27577
BnaA06g15820D	0	5.0512	5.5598	5.67289	4.84355	6.27965
BnaA05g34110D	0	5.19004	5.28641	5.45066	5.0152	6.28422
BnaC09g15570D	0	5.51319	5.3568	5.32991	4.97623	6.30932
BnaC02g34750D	0	5.17297	5.37817	5.52509	5.04547	6.32205
BnaA10g15570D	0	5.14177	5.44094	5.48181	5.10712	6.33688
BnaC04g25500D	0	5.15658	5.4982	5.63356	4.97424	6.33856
BnaA03g22500D	0	5.2797	5.34173	5.24747	4.92403	6.3418
BnaA06g31320D	0	5.31274	5.43098	5.38396	5.15894	6.34186
BnaA01g16670D	0	5.14599	5.19148	5.40746	4.84379	6.34592
BnaC08g03920D	0	5.05473	5.54232	5.50344	4.95345	6.34812
BnaA01g36400D	0	5.22513	5.27672	5.43321	5.12062	6.35997
BnaA05g02520D	0	5.10491	5.43996	5.37793	5.09261	6.38399
BnaA05g25900D	0	5.13256	5.40896	5.23165	4.97869	6.40848
BnaC03g32350D	0	5.12414	5.34116	5.29016	5.06058	6.41095
BnaA05g16950D	0	4.99512	5.32094	5.42397	5.05452	6.41504
BnaA02g04170D	0	5.2549	5.32926	5.40133	5.14351	6.42818
BnaA09g02340D	0	5.10365	5.35787	5.37143	5.11596	6.4427
BnaCnng18160D	0	5.04981	5.30928	5.2389	4.9993	6.44567
BnaA08g27230D	0	5.07612	5.38493	5.45737	5.09944	6.45968
BnaA08g18330D	0	5.07668	5.2395	5.33279	5.0913	6.52299
BnaC03g34350D	0	5.07029	5.30186	5.19287	5.30146	6.61781
BnaC04g02280D	0	5.08237	4.99809	5.13233	5.20406	6.72791
BnaC06g31750D	0	5.68001	5.7984	5.6803	4.20534	5.66272
BnaC05g02570D	0	5.43621	5.33663	5.38216	4.63885	5.93448
BnaC07g47390D	0	5.16383	5.22361	5.28498	4.72846	5.98008
BnaA03g38910D	0	5.33598	5.4133	5.28118	5.13501	6.01255
BnaA01g14010D	0	5.15662	5.51143	5.4678	4.69279	6.0527
BnaC01g16500D	0	5.24271	5.52488	5.51329	4.65751	6.08084
BnaA01g09410D	0	5.12803	5.36592	5.32831	4.72035	6.109
BnaA09g09160D	0	5.07498	5.21439	5.02205	4.92693	6.13268
BnaC04g28060D	0	5.27519	5.2552	5.39837	4.76368	6.13892
BnaC09g51360D	0	4.90699	5.31691	5.41294	4.70583	6.14742
BnaC05g29750D	0	5.06695	5.2856	5.35831	4.89485	6.16221
BnaC05g39980D	0	5.07602	5.38007	5.1581	4.79774	6.19984
BnaA03g48660D	0	4.98904	5.28345	5.37028	4.75054	6.22656
BnaA09g13680D	0	5.08211	5.43317	5.66284	4.76149	6.23182
BnaA10g20620D	0	5.19143	5.35927	5.43124	4.93047	6.23743
BnaC03g58660D	0	5.02335	5.33119	5.27403	4.93804	6.2509
BnaC07g28310D	0	5.04844	5.18488	4.93651	4.82225	6.30266
BnaA01g15090D	0	5.12851	5.30525	5.2394	4.40525	5.81174
BnaC05g08260D	0	4.88729	5.33751	5.42869	4.3881	5.84749
BnaC03g60420D	0	4.97171	4.94167	5.15799	4.57287	5.92175
BnaC06g37750D	0	4.86287	5.27145	5.14646	4.75008	6.03748
BnaA05g26490D	0	4.90713	5.29414	5.07009	4.8462	6.04049
BnaC09g09390D	0	4.86565	4.99323	5.02728	4.82438	6.09586
BnaCnng10290D	0	4.8171	5.23846	5.25442	4.63831	6.12495
BnaC09g03610D	0	4.61321	4.8761	4.9225	4.71369	6.2414
BnaC09g04570D	0	5.00675	5.06801	5.12756	4.46936	5.71083
BnaC03g38600D	0	4.84439	5.1337	5.13814	4.44669	5.7599
BnaC04g42320D	0	4.78829	5.02097	5.09396	4.56188	5.84402
BnaA09g04230D	0	4.67548	4.95635	4.92585	4.53158	6.06412
BnaC01g17820D	0	4.95297	5.17128	4.93536	4.32642	5.69972
BnaC03g50220D	0	4.80711	4.87089	4.76819	4.56325	5.74961
BnaA03g39260D	0	4.89046	4.97774	4.73678	4.43467	5.88931
BnaA08g30830D	0	4.57563	5.00289	4.78076	4.66031	5.97034
BnaC01g03500D	0	4.6885	4.8522	5.03761	4.35401	5.59368
BnaAnng28400D	0	4.68827	5.04697	4.89039	4.50896	5.63437
BnaC03g23540D	0	4.59201	4.90401	4.87931	4.61113	5.74581
BnaC03g74760D	0	3.35393	3.66668	5.11122	5.81791	6.56406
BnaA06g22030D	0	3.39051	3.57634	5.19697	5.81997	6.69511
BnaA04g20360D	0	4.57262	4.86928	4.9372	4.2683	5.54615
BnaA06g20250D	0	4.65383	4.67312	4.62435	4.40154	5.83641
BnaC03g58640D	0	4.51427	4.66895	4.39559	4.50009	5.9692
BnaA04g20340D	0	4.60184	4.73188	4.80368	4.23321	5.5644
BnaA03g29240D	0	4.79033	4.99818	4.29198	4.23017	5.6705
BnaA07g17460D	0	4.10174	4.17595	3.68282	5.33493	6.59559
BnaC09g48600D	0	4.6865	4.98252	4.7046	4.10094	5.42316
BnaC03g06740D	0	4.69102	4.84063	4.74018	3.95145	5.60551
BnaA03g32800D	0	4.65168	4.81041	4.56606	4.17209	5.44189
BnaA02g16670D	0	4.65377	4.78521	4.42052	4.29908	5.51383
BnaC03g37900D	0	4.54417	4.7865	4.49349	4.15164	5.58053
BnaC05g10210D	0	4.54015	4.86898	5.08103	3.8844	5.25517
BnaA10g03960D	0	4.48495	4.71988	4.82165	4.17928	5.42025
BnaC04g33890D	0	4.29099	4.99679	5.45176	3.665	5.064
BnaC05g04080D	0	4.46823	4.60785	4.76707	4.14995	5.31314
BnaA02g09870D	0	4.49227	4.65577	4.73688	3.96535	5.44918
BnaC07g36670D	0	4.34078	4.55142	4.59761	4.20402	5.52857
BnaAnng03120D	0	4.42088	4.77387	4.75942	3.89628	5.20663
BnaC04g05270D	0	4.41329	4.58144	4.66046	4.03489	5.3346
BnaC03g46580D	0	4.54744	4.5883	4.29377	4.0122	5.42986
BnaA01g19850D	0	4.25719	4.59198	4.67852	4.04777	5.45569
BnaA03g05190D	0	4.43451	4.72851	4.59708	3.56295	5.21679

## Sheet: PI cluster 2
Bna_gene_id	UP	PILFD2	PILFD5	PILFD10	PILFD20	PILFD30
BnaAnng21760D	0	0	2.42046	0	2.28289	3.2107
BnaA08g18440D	0	2.51356	0	0	2.62476	3.66267
BnaC04g21470D	0	0	0	0	5.1919	0
BnaA06g02960D	0	0	2.53783	0	2.36192	2.24329
BnaC03g11570D	0	0	0	0	2.9581	3.19203
BnaA02g06790D	0	0	0	0	3.21558	3.31338
BnaC09g30100D	0	0	0	0	2.90138	3.36412
BnaA07g14070D	0	0	0	0	2.78791	3.36431
BnaA08g23020D	0	0	0	0	2.82686	3.4025
BnaA01g29290D	0	0	0	0	2.84686	3.4224
BnaC09g06860D	0	0	0	0	3.57329	3.43662
BnaC07g45900D	0	0	0	0	3.10012	3.88815
BnaC09g30110D	0	0	0	0	3.13436	3.93731
BnaC02g14450D	0	0	0	0	2.55902	3.95623
BnaA04g13950D	0	0	0	0	2.66333	4.00824
BnaA09g36180D	0	0	0	2.54363	2.04867	0
BnaA08g01830D	0	0	0	2.43479	2.11818	0
BnaC09g24050D	0	0	0	2.25597	2.19988	0
BnaC01g04860D	0	0	0	1.93237	2.35548	0
BnaA09g21860D	0	0	0	2.1364	2.37566	0
BnaC02g26030D	0	0	0	0	3.94595	0
BnaA08g21940D	0	0	0	0	4.1009	0
BnaA08g11740D	0	0	0	1.84153	1.74621	1.26167
BnaC03g66270D	0	0	0	1.56389	1.8046	1.39734
BnaC03g27140D	0	0	0	1.69506	1.78287	1.78258
BnaA04g05470D	0	0	0	0	2.81232	2.29461
BnaA03g23010D	0	0	0	0	2.53627	2.69493
BnaCnng41760D	0	0	0	0	2.80737	2.70886
BnaC04g28220D	0	0	0	0	3.01742	2.81805
BnaC09g16820D	0	0	0	0	2.85443	2.87845
BnaC07g08430D	0	0	0	0	2.61465	2.93178
BnaA09g41810D	0	0	0	0	2.60522	3.01696
BnaC02g34540D	0	0	0	0	2.41654	3.14747
BnaC05g10770D	0	0	0	0	2.27955	3.15228
BnaAnng19370D	0	0	0	0	2.68994	3.20525
BnaC02g36110D	0	0	0	0	2.29259	3.26733
BnaC02g06930D	0	0	0	0	2.5451	3.31524
BnaA09g04550D	0	0	0	0	2.60805	3.33619
BnaC01g36720D	0	0	0	0	2.47873	3.54887
BnaC03g33900D	0	0	0	0	2.14057	3.75592
BnaC08g49480D	0	0	0	2.25238	1.84545	0
BnaA09g36820D	0	0	0	1.75243	2.0087	0
BnaC03g73930D	0	0	0	0	3.03262	0
BnaA01g19870D	0	0	0	1.6747	1.59141	1.08724
BnaC07g43490D	0	0	0	0	2.58761	1.73864
BnaA02g34140D	0	0	0	0	2.47069	1.7982
BnaA06g09880D	0	0	0	0	2.7367	1.81951
BnaC06g37510D	0	0	0	0	2.48593	1.92087
BnaA03g15380D	0	0	0	0	2.45579	2.01632
BnaA09g30760D	0	0	0	0	2.41098	2.05968
BnaC09g35160D	0	0	0	0	2.38379	2.12503
BnaA05g10700D	0	0	0	0	2.58414	2.12736
BnaAnng32610D	0	0	0	0	2.2755	2.25902
BnaC03g62800D	0	0	0	1.58127	1.34793	2.27562
BnaC01g17710D	0	0	0	0	2.13214	2.28293
BnaA03g07740D	0	1.42828	1.61142	0	1.40302	2.29187
BnaC08g25010D	0	0	0	0	2.255	2.30578
BnaA06g22060D	0	0	0	0	2.1876	2.3542
BnaA04g00630D	0	0	0	1.54018	1.28589	2.38258
BnaA03g48570D	0	0	0	0	2.35744	2.44479
BnaCnng47130D	0	0	0	0	2.11291	2.47065
BnaA10g08320D	0	0	0	0	2.44612	2.51569
BnaC03g52390D	0	0	0	0	2.0159	2.52171
BnaC09g11350D	0	0	0	0	2.07687	2.56334
BnaA06g09070D	0	1.67551	0	0	1.68973	2.57132
BnaA03g15750D	0	0	0	0	2.32519	2.61736
BnaC05g36000D	0	1.92505	0	0	1.77714	2.66951
BnaA09g35450D	0	0	0	0	2.04769	2.71045
BnaC06g15040D	0	0	0	0	1.91785	2.72182
BnaC09g36590D	0	0	0	0	1.92001	2.75029
BnaC07g24080D	0	0	0	0	1.94814	2.75675
BnaC07g22090D	0	0	0	0	1.97585	2.78126
BnaCnng70940D	0	0	0	0	2.15048	2.79967
BnaA08g17380D	0	0	0	0	1.9627	2.80142
BnaC08g13980D	0	0	0	0	1.95662	2.80359
BnaA09g15260D	0	0	0	0	2.291	2.84064
BnaC09g26890D	0	0	0	0	2.40553	2.84267
BnaAnng09500D	0	0	0	0	2.27672	2.85655
BnaC02g42100D	0	0	0	0	1.972	2.86509
BnaC01g07540D	0	0	0	0	1.99816	2.87484
BnaA09g43130D	0	0	0	0	2.29428	2.94488
BnaC02g09510D	0	1.48705	0	0	1.50246	2.94911
BnaA07g38550D	0	0	0	0	1.79588	2.97044
BnaA08g07360D	0	0	0	0	1.89857	2.99601
BnaC09g33280D	0	0	0	0	1.98035	3.0581
BnaA05g23330D	0	0	0	0	2.1488	3.08379
BnaC03g39170D	0	0	0	0	1.96843	3.11206
BnaC06g21970D	0	0	0	0	1.89948	3.11296
BnaAnng08350D	0	0	0	0	1.92394	3.13885
BnaC04g07070D	0	0	0	0	2.1445	3.19139
BnaC08g08210D	0	0	0	0	2.07101	3.32737
BnaAnng17910D	0	0	0	0	1.63178	3.34842
BnaC01g13370D	0	0	0	0	1.64755	3.48954
BnaA09g51620D	0	0	0	0	1.81222	3.49712
BnaA03g53730D	0	0	0	0	1.65481	3.68694
BnaC02g35980D	0	0	0	0	1.77879	3.688
BnaA04g10650D	0	0	0	1.93069	1.43458	0
BnaA09g47910D	0	0	0	0	2.29839	0
BnaC03g58590D	0	0	0	0	2.41082	0
BnaC03g60970D	0	0	0	0	2.44197	0
BnaA03g39450D	0	0	0	0	2.44422	0
BnaC02g22640D	0	0	0	0	2.47477	0
BnaA05g34540D	0	0	0	0	2.51046	0
BnaC06g37650D	0	0	0	0	2.69975	0
BnaC05g21480D	0	0	0	0	2.75856	0
BnaC06g05930D	0	0	0	0	2.87291	0
BnaA09g18500D	0	0	0	0	1.96759	1.28068
BnaA04g09500D	0	0	0	0	2.2869	1.35257
BnaC06g12460D	0	0	0	0	2.11885	1.5176
BnaA01g12340D	0	0	0	0	1.94641	1.54414
BnaCnng72960D	0	0	0	0	1.91762	1.54936
BnaA10g12780D	0	0	0	0	2.17351	1.59153
BnaA06g28070D	0	0	0	0	1.83467	1.60486
BnaC05g17480D	0	0	0	0	2.13914	1.61387
BnaC08g48340D	0	0	0	0	2.17908	1.63565
BnaA08g22720D	0	0	0	0	1.90086	1.63923
BnaC01g31340D	0	0	0	0	1.77389	1.67578
BnaA09g11070D	0	0	0	0	2.28216	1.69135
BnaA07g35800D	0	0	0	0	1.78645	1.71367
BnaA05g27280D	0	0	0	0	1.65489	1.71747
BnaCnng40210D	0	0	0	0	1.99439	1.71846
BnaA06g35100D	0	0	0	0	1.97651	1.76837
BnaA06g21470D	0	0	0	0	1.76592	1.7767
BnaC06g05910D	0	0	0	0	1.78549	1.78743
BnaA09g07140D	0	0	0	0	1.87232	1.82386
BnaA04g20720D	0	0	0	0	1.83139	1.84423
BnaA03g55860D	0	0	0	0	1.64113	1.89901
BnaA02g13820D	0	0	0	0	1.78646	1.90093
BnaA10g12720D	0	0	0	0	1.67513	1.91253
BnaUnng00020D	0	0	0	0	1.70658	1.91596
BnaA02g06880D	0	0	0	0	1.87664	1.91717
BnaC06g05920D	0	0	0	0	2.15987	1.92037
BnaC08g19730D	0	0	0	0	2.06247	1.92105
BnaCnng30830D	0	0	0	0	1.71268	1.92274
BnaA08g13650D	0	0	0	0	1.59587	1.97571
BnaC03g23130D	0	0	0	0	1.58917	1.98997
BnaC08g07580D	0	0	0	0	2.18867	2.02286
BnaC09g45790D	0	0	0	0	1.60823	2.0931
BnaC06g31180D	0	0	0	0	2.01285	2.10869
BnaA08g25990D	0	0	0	0	1.51319	2.1195
BnaAnng04790D	0	0	0	0	2.02632	2.1212
BnaC08g42830D	0	0	0	0	1.73787	2.16092
BnaC02g34840D	0	0	0	0	1.47277	2.16213
BnaA03g09530D	0	0	0	0	1.77953	2.18058
BnaC06g35790D	0	0	0	0	1.61419	2.203
BnaC03g13600D	0	1.5779	0	0	1.32167	2.21837
BnaC08g21320D	0	0	0	0	1.68501	2.22656
BnaA09g03100D	0	0	0	0	1.72502	2.24947
BnaA03g01040D	0	1.46849	0	0	1.33922	2.28325
BnaC03g52400D	0	0	0	0	1.92488	2.29426
BnaA01g15000D	0	0	0	0	1.94946	2.29772
BnaC02g37260D	0	0	0	0	1.79785	2.29872
BnaA05g33490D	0	0	0	0	1.4899	2.30261
BnaA03g22420D	0	0	0	0	1.85104	2.304
BnaC02g04560D	0	0	0	0	1.66206	2.31365
BnaCnng73290D	0	0	0	0	1.93718	2.32158
BnaA02g27010D	0	1.82509	0	0	1.63254	2.32169
BnaC03g40170D	0	0	0	0	1.46301	2.32663
BnaCnng58090D	0	0	0	0	1.87215	2.33509
BnaC03g58870D	0	0	0	0	1.80151	2.33712
BnaC02g27050D	0	0	0	0	1.54644	2.36386
BnaA10g23820D	0	0	0	0	1.51419	2.36609
BnaA10g17590D	0	0	0	0	1.70567	2.43109
BnaC03g78270D	0	0	0	0	1.87314	2.47262
BnaA03g01150D	0	0	0	0	1.52986	2.48447
BnaA07g21490D	0	0	0	0	1.67965	2.48849
BnaA04g00410D	0	0	0	0	1.55708	2.50498
BnaA10g12960D	0	0	0	0	1.68389	2.5093
BnaC05g48240D	0	0	0	0	1.81987	2.52513
BnaCnng39320D	0	0	0	0	1.55204	2.52818
BnaAnng20740D	0	0	0	0	1.751	2.55361
BnaC08g46740D	0	0	0	0	1.78325	2.58796
BnaC04g55020D	0	0	0	0	1.64635	2.60632
BnaCnng29300D	0	0	0	0	1.69631	2.60682
BnaA09g31110D	0	0	0	0	1.59754	2.6074
BnaAnng29030D	0	0	0	0	1.59073	2.62845
BnaC05g09920D	0	0	0	0	1.55381	2.64939
BnaA06g17850D	0	0	0	0	1.87071	2.6634
BnaC06g23720D	0	0	0	0	1.90699	2.6874
BnaC03g48070D	0	0	0	0	1.66626	2.75892
BnaA06g25550D	0	0	0	0	1.59345	2.80079
BnaA07g32420D	0	0	0	0	1.63548	2.90045
BnaA04g26460D	0	0	0	0	1.60459	2.91497
BnaAnng27200D	0	0	0	0	1.73433	0
BnaA04g18040D	0	0	0	0	1.74833	0
BnaC07g43320D	0	0	0	0	1.75777	0
BnaC02g35530D	0	0	0	0	1.76468	0
BnaA08g00970D	0	0	0	0	1.78551	0
BnaCnng27960D	0	0	0	0	1.80382	0
BnaC07g14830D	0	0	0	0	1.81292	0
BnaC03g77080D	0	0	0	0	1.81341	0
BnaCnng05510D	0	0	0	0	1.82102	0
BnaC07g48760D	0	0	0	0	1.84668	0
BnaA01g29390D	0	0	0	0	1.9123	0
BnaC01g24660D	0	0	0	0	1.95839	0
BnaCnng47740D	0	0	0	0	2.00711	0
BnaC08g26910D	0	0	0	0	2.04794	0
BnaA06g23600D	0	0	0	0	2.05989	0
BnaA03g51590D	0	0	0	0	2.06542	0
BnaA06g35120D	0	0	0	0	2.09088	0
BnaC03g24290D	0	0	0	0	2.09751	0
BnaA07g12410D	0	0	0	0	2.14249	0
BnaC04g43980D	0	0	0	0	2.15081	0
BnaA04g19600D	0	0	0	0	2.22453	0
BnaA01g28690D	0	0	0	0	2.26994	0
BnaC06g31880D	0	0	0	0	1.64505	1.06579
BnaC01g18570D	0	0	0	0	1.36097	1.08286
BnaC08g28520D	0	0	0	0	1.42938	1.08444
BnaA02g04080D	0	0	0	0	1.41594	1.12388
BnaA08g17810D	0	0	0	0	1.29642	1.12584
BnaA07g35790D	0	0	0	0	1.81616	1.13099
BnaA09g42610D	0	0	0	0	1.38503	1.15994
BnaC03g30070D	0	0	0	0	1.33498	1.16298
BnaA05g24160D	0	0	0	0	1.45607	1.1656
BnaA06g11320D	0	0	0	0	1.63402	1.17149
BnaC07g25020D	0	0	0	0	1.7649	1.1842
BnaA01g06730D	0	0	0	0	1.41184	1.18801
BnaC03g52080D	0	0	0	0	1.41773	1.21103
BnaAnng14710D	0	0	0	0	1.61636	1.24032
BnaC07g42640D	0	0	0	0	1.58323	1.24397
BnaA10g18700D	0	0	0	0	1.40253	1.24715
BnaC04g43540D	0	0	0	0	1.27682	1.25155
BnaA10g18690D	0	0	0	0	1.68617	1.27732
BnaC08g17460D	0	0	0	0	1.40399	1.28066
BnaA04g13570D	0	0	0	0	1.26095	1.2833
BnaA05g25600D	0	0	0	0	1.75389	1.28515
BnaA06g31640D	0	0	0	0	1.56614	1.28904
BnaCnng10920D	0	0	0	0	1.32233	1.30633
BnaC07g33400D	0	0	0	0	1.47116	1.30705
BnaA04g17100D	0	0	0	0	1.29797	1.30939
BnaC07g30390D	0	0	0	0	1.30277	1.31059
BnaC09g44950D	0	0	0	0	1.20866	1.31989
BnaA08g24480D	0	0	0	0	1.45117	1.32108
BnaA05g23160D	0	0	0	0	1.66029	1.32865
BnaA10g12460D	0	0	0	0	1.78702	1.33129
BnaC08g42940D	0	0	0	0	1.22255	1.33976
BnaC02g43000D	0	0	0	0	1.64396	1.3456
BnaC03g49860D	0	0	0	0	1.33603	1.35532
BnaC07g40860D	0	0	0	0	1.42538	1.39251
BnaC09g42430D	0	0	0	0	1.33672	1.40314
BnaA02g34090D	0	0	0	0	1.20798	1.42475
BnaA05g24830D	0	0	0	0	1.43012	1.4273
BnaC07g25000D	0	0	0	0	1.32496	1.43364
BnaA03g25630D	0	0	0	0	1.5608	1.45563
BnaC07g44740D	0	0	0	0	1.50143	1.45727
BnaC04g34480D	0	0	0	0	1.33729	1.46369
BnaA03g50900D	0	0	0	0	1.30419	1.46423
BnaC03g73490D	0	0	0	0	1.15797	1.47926
BnaC03g12050D	0	0	0	0	1.73077	1.47992
BnaC01g11450D	0	0	0	0	1.19831	1.49497
BnaC05g19630D	0	0	0	0	1.34805	1.49612
BnaA09g48680D	0	0	0	0	1.505	1.49757
BnaA03g12500D	0	0	0	0	1.71627	1.50082
BnaCnng64970D	0	0	0	0	1.49414	1.50679
BnaC08g21160D	0	0	0	0	1.57907	1.5093
BnaA07g28840D	0	0	0	0	1.74283	1.51587
BnaA09g36860D	0	0	0	0	1.24922	1.52651
BnaC03g18590D	0	0	0	0	1.63774	1.52823
BnaA05g00790D	0	0	0	0	1.18715	1.52896
BnaA02g07040D	0	0	0	0	1.63877	1.54098
BnaC02g16530D	0	0	0	0	1.65677	1.54142
BnaC08g35060D	0	0	0	0	1.58868	1.55215
BnaC06g14100D	0	0	0	0	1.55674	1.55602
BnaA01g21220D	0	0	0	0	1.21267	1.58049
BnaC03g41310D	0	0	0	0	1.38773	1.64742
BnaAnng29590D	0	0	0	0	1.63169	1.64758
BnaA09g25690D	0	0	0	0	1.38141	1.64791
BnaA08g23150D	0	0	0	0	1.6478	1.648
BnaC02g48820D	0	0	0	0	1.48756	1.66217
BnaC07g17400D	0	0	0	0	1.49678	1.67085
BnaA06g15870D	0	0	0	0	1.49305	1.67186
BnaC01g27440D	0	0	0	0	1.2476	1.69011
BnaA02g34120D	0	0	0	0	1.50187	1.69566
BnaCnng02170D	0	0	0	0	1.14464	1.69775
BnaAnng32690D	0	0	0	0	1.5373	1.70156
BnaC09g40960D	0	0	0	0	1.56759	1.70615
BnaC03g52210D	0	0	0	0	1.65266	1.71114
BnaA07g28470D	0	0	0	0	1.46096	1.72546
BnaC03g58140D	0	0	0	0	1.56427	1.72691
BnaC04g05790D	0	0	0	0	1.51077	1.73013
BnaC08g13120D	0	0	0	0	1.27738	1.74615
BnaA03g00190D	0	0	0	0	1.22931	1.75647
BnaA03g43580D	0	0	0	0	1.11675	1.75703
BnaC04g54340D	0	0	0	0	1.43783	1.75752
BnaA01g09520D	0	0	0	0	1.09817	1.75778
BnaA01g09740D	0	0	0	0	1.56711	1.76963
BnaC03g56160D	0	0	0	0	1.2448	1.79351
BnaC05g13120D	0	0	0	0	1.3063	1.80679
BnaCnng18530D	0	0	0	0	1.25238	1.8084
BnaC06g31940D	0	0	0	0	1.57961	1.82412
BnaA01g31320D	0	0	0	0	1.32735	1.8521
BnaC04g50850D	0	0	0	0	1.14619	1.85346
BnaA09g30800D	0	0	0	0	1.21837	1.85439
BnaC03g33680D	0	0	0	0	1.11651	1.86199
BnaCnng22570D	0	0	0	0	1.1591	1.86404
BnaA06g33910D	0	0	0	0	1.17511	1.86922
BnaC03g21720D	0	0	0	0	1.11652	1.90462
BnaA06g38470D	0	0	0	0	1.4441	1.92688
BnaC04g48670D	0	0	0	0	1.26897	1.931
BnaA05g22470D	0	0	0	0	1.20024	1.9431
BnaA03g37260D	0	0	0	0	1.448	1.94339
BnaA03g17030D	0	0	0	0	1.39718	1.96179
BnaA08g26630D	0	0	0	0	1.30039	1.99424
BnaC01g11610D	0	0	0	0	1.32287	1.99615
BnaC04g41140D	0	0	0	0	1.38089	2.02878
BnaC05g10520D	0	0	0	0	1.42856	2.06393
BnaA02g01510D	0	0	0	0	1.23482	2.07399
BnaC07g35070D	0	0	0	0	1.37781	2.08671
BnaA02g36030D	0	0	0	0	1.44072	2.23769
BnaC03g59660D	0	0	0	0	1.35381	2.25247
BnaA02g31900D	0	0	0	0	1.19792	2.26768
BnaA02g07120D	0	0	0	0	1.20699	2.3545
BnaA02g20700D	0	0	0	0	1.30049	2.36316
BnaAnng33440D	0	0	0	0	1.2086	2.47363
BnaC08g22920D	0	0	0	0	1.30731	2.48189
BnaAnng11580D	0	0	0	0	1.14025	0
BnaA01g06120D	0	0	0	0	1.15017	0
BnaC04g11770D	0	0	0	0	1.16414	0
BnaCnng68320D	0	0	0	0	1.18613	0
BnaC01g21110D	0	0	0	0	1.20151	0
BnaC02g38520D	0	0	0	0	1.2044	0
BnaA02g30100D	0	0	0	0	1.20612	0
BnaA07g16850D	0	0	0	0	1.21507	0
BnaC08g35020D	0	0	0	0	1.23129	0
BnaC05g01140D	0	0	0	0	1.23551	0
BnaC05g50840D	0	0	0	0	1.24544	0
BnaCnng08530D	0	0	0	0	1.25091	0
BnaC03g55440D	0	0	0	0	1.25189	0
BnaA07g19610D	0	0	0	0	1.25619	0
BnaCnng41520D	0	0	0	0	1.26487	0
BnaC03g22200D	0	0	0	0	1.28718	0
BnaA09g30920D	0	0	0	0	1.29298	0
BnaA09g44300D	0	0	0	0	1.31349	0
BnaA06g34530D	0	0	0	0	1.31369	0
BnaC04g50920D	0	0	0	0	1.31451	0
BnaC07g42210D	0	0	0	0	1.32076	0
BnaCnng71320D	0	0	0	0	1.32426	0
BnaC03g10000D	0	0	0	0	1.32688	0
BnaC03g11820D	0	0	0	0	1.35232	0
BnaC04g29740D	0	0	0	0	1.35566	0
BnaA03g36810D	0	0	0	0	1.38813	0
BnaA03g40940D	0	0	0	0	1.39945	0
BnaA01g03580D	0	0	0	0	1.4061	0
BnaC06g43540D	0	0	0	0	1.4449	0
BnaA04g07520D	0	0	0	0	1.46586	0
BnaCnng12090D	0	0	0	0	1.47576	0
BnaC08g19190D	0	0	0	0	1.50229	0
BnaAnng26220D	0	0	0	0	1.5125	0
BnaA05g28580D	0	0	0	0	1.55161	0
BnaC03g45470D	0	0	0	0	1.55309	0
BnaC05g33170D	0	0	0	0	1.55711	0
BnaC04g27770D	0	0	0	0	1.55959	0
BnaA04g10600D	0	0	0	0	1.57335	0
BnaA06g30520D	0	0	0	0	1.58193	0
BnaA06g14660D	0	0	0	0	1.60077	0
BnaC04g32870D	0	0	0	0	1.60615	0
BnaA06g36710D	0	0	0	0	1.62401	0
BnaA06g18440D	0	0	0	0	1.63651	0
BnaCnng64010D	0	0	0	0	1.65335	0
BnaA04g11180D	0	0	0	0	1.65471	0
BnaC05g11500D	0	0	0	0	1.68105	0
BnaC08g17490D	0	0	0	0	1.70039	0
BnaA09g51230D	0	0	0	0	1.22306	1.0309
BnaC02g18150D	0	0	0	0	1.21514	1.11867
BnaC03g56410D	0	0	0	0	1.26248	1.13448
BnaA10g25550D	0	0	0	0	1.15413	1.13708
BnaC04g27800D	0	0	0	0	1.1651	1.19925
BnaC05g38860D	0	0	0	0	1.08276	1.21128
BnaC06g24500D	0	0	0	0	1.12664	1.21885
BnaC03g56970D	0	0	0	0	1.10519	1.28432
BnaA01g35910D	0	0	0	0	1.11284	1.31668
BnaC09g46280D	0	0	0	0	1.18313	1.34229
BnaC05g33800D	0	0	0	0	1.11386	1.36239
BnaC04g42420D	0	0	0	0	1.12301	1.3854
BnaA03g24410D	0	0	0	0	1.12833	1.39577
BnaC09g39490D	0	0	0	0	1.16106	1.39715
BnaAnng17540D	0	0	0	0	1.16498	1.42778
BnaC03g69560D	0	0	0	0	1.10615	1.61423
BnaA03g19320D	0	0	0	0	1.08737	1.71518
BnaA03g06680D	0	0	0	0	1.06109	1.85833
BnaAnng01320D	0	0	0	0	3.97479	4.06648
BnaC04g34700D	0	0	0	0	1.04755	0

## Sheet: PI cluster 3
Bna_gene_id	UP	PILFD2	PILFD5	PILFD10	PILFD20	PILFD30
BnaCnng37520D	0	0	3.4364	3.41433	3.19878	2.39317
BnaC04g00440D	0	1.79056	2.27546	2.35473	1.34213	2.59907
BnaA08g09560D	0	1.83639	2.02011	2.079	1.54546	2.63648
BnaA06g24410D	0	1.72594	2.15449	2.20584	1.61278	2.68382
BnaA03g16020D	0	1.98565	2.27158	2.432	1.61091	2.68919
BnaC05g50160D	0	0	3.26818	3.83634	3.24492	2.75527
BnaA06g35470D	0	1.79785	1.98616	2.05888	1.53522	2.7655
BnaC08g46700D	0	1.90738	2.12461	2.07362	1.76387	2.81787
BnaA03g47910D	0	1.94032	2.26132	2.58671	1.64031	2.9133
BnaC03g09740D	0	1.81756	1.9678	1.97568	1.83534	2.9952
BnaA05g19820D	0	2.65951	0	3.11474	2.17058	3.39521
BnaC07g47300D	0	2.67431	0	2.83467	2.56143	4.02012
BnaC05g33160D	0	0	3.12079	3.26048	3.28617	1.74868
BnaA06g38950D	0	0	3.10354	3.33522	3.06386	1.83663
BnaA06g32020D	0	1.918	2.12214	2.2061	0	2.24158
BnaA01g10780D	0	1.77013	2.04916	1.99402	1.27464	2.26415
BnaA02g35880D	0	1.78395	2.02073	2.12741	1.50096	2.4594
BnaC07g20290D	0	1.62186	1.85674	1.83177	1.45607	2.46565
BnaC01g12360D	0	1.62937	1.88304	1.89961	1.59781	2.57039
BnaA03g41960D	0	1.81597	2.02032	2.06076	1.45721	2.61103
BnaC04g33430D	0	1.67097	1.80693	1.91881	1.85524	2.6687
BnaC07g22030D	0	1.77595	1.92455	1.98076	1.66729	2.6758
BnaA10g02860D	0	2.35999	0	2.82062	1.97776	3.17167
BnaA03g28700D	0	0	3.13912	3.30867	2.71633	3.94561
BnaC03g54940D	0	0	3.14083	3.18251	2.58418	0
BnaC03g22390D	0	0	2.67064	2.82652	2.75507	1.79886
BnaA05g19210D	0	0	2.16397	2.44806	2.16066	2.29443
BnaC04g38620D	0	0	1.96664	2.38591	2.81096	2.5527
BnaC01g11140D	0	1.53281	1.73928	1.67416	1.46045	2.59548
BnaA02g16460D	0	0	2.03879	2.27512	2.61797	2.7026
BnaA07g25880D	0	0	2.23313	2.64821	2.91512	2.81615
BnaA07g28880D	0	0	2.21507	2.90727	3.06564	3.05991
BnaA09g29520D	0	0	2.43875	3.36948	3.09838	3.24076
BnaA10g11500D	0	0	0	3.82575	3.38802	3.65714
BnaC04g06800D	0	0	0	4.24717	4.58186	3.71404
BnaCnng02400D	0	0	3.31722	0	2.54613	3.74706
BnaC04g48490D	0	0	0	3.70976	3.26252	3.75212
BnaA02g28700D	0	0	0	3.04187	3.31344	3.99999
BnaA10g07620D	0	0	0	2.93493	3.06901	4.0448
BnaC03g19130D	0	0	0	3.68881	2.86092	4.05778
BnaC02g36770D	0	0	0	2.95983	3.59577	4.09482
BnaC05g09910D	0	0	0	2.88941	3.4991	4.40743
BnaA09g54980D	0	0	0	3.51914	4.01336	4.43242
BnaA04g06350D	0	0	3.24974	0	3.73286	4.47895
BnaC08g35620D	0	0	0	3.2991	3.823	4.93583
BnaA03g23290D	0	0	0	4.9333	4.13062	5.37207
BnaA09g39990D	0	0	0	4.72772	4.17195	5.70685
BnaC03g54480D	0	0	0	4.30055	4.17031	5.79015
BnaA10g00230D	0	0	0	5.51161	5.03257	6.37191
BnaA02g26300D	0	0	0	4.46578	5.54518	6.3726
BnaA02g09800D	0	0	0	6.1075	5.13201	6.65181
BnaC01g02870D	0	1.58784	1.5975	1.94665	1.15098	2.15894
BnaA09g47100D	0	0	1.94569	2.08041	1.71018	2.65415
BnaA09g10210D	0	2.19194	0	2.29865	2.10014	3.02408
BnaCnng44030D	0	0	0	3.47918	3.79919	3.20241
BnaCnng20480D	0	0	0	2.53503	3.06023	3.56488
BnaA06g05490D	0	0	0	2.29227	2.91275	4.10334
BnaA09g34540D	0	0	0	4.41757	0	4.95635
BnaA08g30600D	0	1.68447	1.98201	1.88459	0	2.16668
BnaA07g30920D	0	0	0	3.39927	3.40759	2.25096
BnaC03g39000D	0	0	0	3.27828	3.01311	2.39214
BnaA02g31930D	0	0	2.2904	2.29482	0	2.54349
BnaC04g23900D	0	0	0	3.1736	2.79068	2.87004
BnaA03g10420D	0	0	0	2.6375	2.94637	3.065
BnaC05g47160D	0	0	0	2.71571	2.07008	3.20007
BnaCnng71300D	0	3.29546	0	0	2.47194	3.9548
BnaA04g02800D	0	0	0	3.33098	3.2072	1.95753
BnaC06g40170D	0	0	0	3.04261	3.58921	2.15538
BnaC08g24010D	0	0	1.69575	1.88786	2.13569	2.19157
BnaA04g27560D	0	0	0	3.02097	2.62742	2.35951
BnaCnng51430D	0	1.80041	0	2.04147	1.54557	2.52166
BnaC06g27490D	0	0	0	2.51556	2.61156	2.65326
BnaC08g22570D	0	1.7376	0	1.94569	1.53025	2.68121
BnaA03g55320D	0	0	0	2.28056	3.02327	2.7659
BnaCnng28420D	0	1.92077	0	1.83093	1.64693	2.939
BnaAnng07270D	0	0	0	2.62174	2.24682	2.9833
BnaA06g21090D	0	0	0	1.99248	2.59177	3.15561
BnaC06g32670D	0	0	0	2.04686	2.5674	3.19169
BnaA04g10500D	0	0	0	1.9708	2.57078	3.49526
BnaC06g17580D	0	0	0	3.23438	0	4.01186
BnaC08g27710D	0	0	0	3.20308	2.56742	1.61691
BnaA07g35260D	0	0	0	2.92254	3.26528	1.73336
BnaA06g12890D	0	0	0	2.94985	2.22706	1.74071
BnaC07g49750D	0	0	0	2.81682	2.17124	2.16141
BnaA01g05060D	0	0	0	2.64764	2.68001	2.35522
BnaA02g27990D	0	1.75299	0	1.96142	1.44714	2.36752
BnaC08g48860D	0	0	0	2.34339	1.84162	2.65984
BnaA07g15770D	0	0	0	2.32213	2.47712	2.7281
BnaA07g29470D	0	0	0	1.87151	2.39564	3.0034
BnaA08g23120D	0	0	0	2.93465	2.44267	1.44816
BnaA04g15600D	0	0	0	1.95874	2.63521	2.67217
BnaA09g30300D	0	0	0	1.85322	2.04775	2.91725
BnaC03g21360D	0	0	0	2.70033	2.75536	1.19758
BnaA03g17820D	0	0	0	2.68806	2.65246	1.39938
BnaA03g50170D	0	0	0	1.96952	2.39666	2.47771
BnaC09g45480D	0	0	0	1.95895	2.16873	2.65731
BnaA05g10680D	0	0	0	1.7846	2.43269	2.73622
BnaA10g14100D	0	0	0	0	4.41843	4.47215
BnaC07g16820D	0	0	0	2.53066	2.37219	1.30134
BnaA02g09590D	0	0	0	2.47561	1.81732	1.69741
BnaCnng26490D	0	0	0	2.27948	2.1418	1.40151
BnaC06g31950D	0	0	0	1.83573	1.45675	2.52929
BnaA10g29660D	0	1.46887	0	1.58846	1.40436	2.1981
BnaA05g09030D	0	0	0	1.74933	1.64618	2.33828
BnaC08g36840D	0	0	0	2.82889	2.30597	0
BnaA06g31630D	0	0	0	2.02872	2.26282	1.43963
BnaA03g33790D	0	0	0	2.08636	2.17704	1.48451
BnaA07g28600D	0	0	0	1.69944	2.02936	2.18137
BnaC04g24800D	0	0	0	2.64335	2.60034	0
BnaC01g32200D	0	0	0	2.40276	0	2.81929

## Sheet: PI cluster 4
Bna_gene_id	UP	PILFD2	PILFD5	PILFD10	PILFD20	PILFD30
BnaC05g11840D	0	0	0	0	0	1.93856
BnaA07g35620D	0	0	0	0	0	1.94914
BnaA10g10890D	0	0	0	0	0	1.98401
BnaA03g08910D	0	0	0	0	0	1.98469
BnaA06g03190D	0	0	0	0	0	2.0238
BnaA04g19010D	0	0	0	0	0	2.04607
BnaC09g28100D	0	0	0	0	0	2.04829
BnaC03g42960D	0	0	0	0	0	2.04961
BnaA07g11880D	0	0	0	0	0	2.06199
BnaC06g32660D	0	0	0	0	0	2.06875
BnaA08g26530D	0	0	0	0	0	2.07331
BnaC05g07040D	0	0	0	0	0	2.08114
BnaCnng10250D	0	0	0	0	0	2.1084
BnaA06g09160D	0	0	0	0	0	2.12917
BnaC06g24480D	0	0	0	0	0	2.14273
BnaAnng29470D	0	0	0	0	0	2.15518
BnaA01g01350D	0	0	0	0	0	2.16737
BnaA09g50710D	0	0	0	0	0	2.18413
BnaC02g36630D	0	0	0	0	0	2.18952
BnaC02g08040D	0	0	0	0	0	2.19119
BnaCnng19560D	0	0	0	0	0	2.19677
BnaC03g60110D	0	0	0	0	0	2.22353
BnaC08g30420D	0	0	0	0	0	2.24312
BnaA02g08060D	0	0	0	0	0	2.24846
BnaC07g50320D	0	0	0	0	0	2.26889
BnaA06g02780D	0	0	0	0	0	2.26982
BnaC01g04870D	0	0	0	0	0	2.27041
BnaC01g39540D	0	0	0	0	0	2.28645
BnaC09g12240D	0	0	0	0	0	2.30457
BnaC07g41150D	0	0	0	0	0	2.32186
BnaC05g25290D	0	0	0	0	0	2.33213
BnaC07g42660D	0	0	0	0	0	2.35773
BnaCnng45270D	0	0	0	0	0	2.38151
BnaC03g16130D	0	0	0	0	0	2.39273
BnaA10g11710D	0	0	0	0	0	2.457
BnaCnng40460D	0	0	0	0	0	2.46409
BnaC03g71660D	0	0	0	0	0	2.49172
BnaC04g38330D	0	0	0	0	0	2.49309
BnaC07g13850D	0	0	0	0	0	2.50324
BnaAnng03040D	0	0	0	0	0	2.50682
BnaCnng34270D	0	0	0	0	0	2.55026
BnaA06g12220D	0	0	0	0	0	2.55141
BnaA09g48850D	0	0	0	0	0	2.66266
BnaA07g06850D	0	0	0	0	0	2.73254
BnaA09g04420D	0	0	0	0	0	2.74314
BnaC03g06660D	0	0	0	0	0	2.77608
BnaAnng10520D	0	0	0	0	0	2.79574
BnaA03g34780D	0	0	0	0	0	2.89489
BnaA01g32460D	0	0	0	0	0	2.92979
BnaCnng29240D	0	0	0	0	0	2.9954
BnaC03g36340D	0	0	0	0	0	3.00945
BnaC07g27080D	0	0	0	0	0	3.0107
BnaCnng00770D	0	0	0	0	0	3.0431
BnaAnng29660D	0	0	0	0	0	3.04732
BnaC05g29600D	0	0	0	0	0	3.24769
BnaA08g05900D	0	0	0	0	0	3.2692
BnaA08g30750D	0	0	0	0	0	3.34239
BnaC03g43990D	0	0	0	0	0	3.35153
BnaC01g39620D	0	0	0	0	0	3.40704
BnaC08g39000D	0	0	0	0	0	3.49734
BnaA08g22690D	0	0	0	2.09941	0	1.18833
BnaC03g40740D	0	0	0	0	0	1.9228
BnaA06g36580D	0	0	0	0	0	1.92343
BnaC02g11170D	0	0	0	0	0	1.92704
BnaA02g03310D	0	0	0	0	0	1.92918
BnaA10g10580D	0	0	0	1.70355	0	1.92974
BnaA05g34600D	0	0	0	0	0	1.93262
BnaCnng09040D	0	0	0	0	0	1.9351
BnaA06g00920D	0	0	0	0	0	1.9372
BnaC01g08280D	0	0	0	0	0	1.93849
BnaC01g16430D	0	0	0	0	0	1.93922
BnaC03g51800D	0	0	0	0	0	1.9395
BnaA04g24000D	0	0	0	0	0	1.94292
BnaA06g05290D	0	0	0	0	0	1.94565
BnaA01g29600D	0	0	0	0	0	1.94586
BnaA01g14690D	0	0	0	0	0	1.9488
BnaA09g27190D	0	0	0	0	0	1.95034
BnaA06g04160D	0	0	0	0	0	1.95324
BnaC08g25180D	0	0	0	0	0	1.9537
BnaA04g20020D	0	0	0	0	0	1.958
BnaCnng02620D	0	0	0	0	0	1.95913
BnaC07g21450D	0	0	0	0	0	1.96129
BnaC07g29150D	0	0	0	0	0	1.96218
BnaA07g25980D	0	0	0	0	0	1.96248
BnaA06g09650D	0	0	0	0	0	1.96358
BnaC03g16040D	0	0	0	0	0	1.96991
BnaC03g39680D	0	0	0	0	0	1.97483
BnaA08g13980D	0	0	0	0	0	1.97557
BnaCnng13990D	0	0	0	0	0	1.97956
BnaA08g04510D	0	0	0	0	0	1.98011
BnaC03g68070D	0	0	0	0	0	1.981
BnaCnng36750D	0	0	0	0	0	1.98983
BnaC07g06930D	0	0	0	0	0	1.99
BnaC09g51700D	0	0	0	0	0	1.993
BnaA06g31180D	0	0	0	0	0	1.99359
BnaA01g08120D	0	0	0	0	0	1.99515
BnaC08g33450D	0	0	0	0	0	1.99735
BnaA03g34920D	0	0	0	0	0	1.99782
BnaA02g30680D	0	0	0	0	0	2.00105
BnaA03g09250D	0	0	0	0	0	2.002
BnaC08g45980D	0	0	0	0	0	2.0022
BnaC05g47350D	0	0	0	0	0	2.00472
BnaA10g02500D	0	0	0	0	0	2.00541
BnaC08g32020D	0	0	0	0	0	2.01013
BnaA03g36620D	0	0	0	0	0	2.01059
BnaCnng08770D	0	0	0	0	0	2.01062
BnaC04g15370D	0	0	0	0	0	2.01346
BnaCnng57900D	0	0	0	0	0	2.01394
BnaC04g21660D	0	0	0	0	0	2.01487
BnaC03g74630D	0	0	0	0	0	2.01698
BnaC09g27860D	0	0	0	0	0	2.01885
BnaC02g41110D	0	0	0	0	0	2.01936
BnaA09g19770D	0	0	0	0	0	2.01944
BnaA03g13140D	0	0	0	0	0	2.02055
BnaC05g15340D	0	0	0	0	0	2.02208
BnaA02g01140D	0	0	0	0	0	2.02261
BnaC08g48080D	0	0	0	0	0	2.02318
BnaC05g09840D	0	1.61665	1.6743	0	0	2.02454
BnaC07g05690D	0	0	0	0	0	2.02509
BnaA04g29360D	0	1.7299	0	1.98411	0	2.02758
BnaC04g39750D	0	0	0	0	0	2.02946
BnaC02g04270D	0	0	0	0	0	2.02994
BnaA09g40640D	0	0	0	0	0	2.02998
BnaC06g21310D	0	0	0	0	0	2.03071
BnaA06g15270D	0	0	0	0	0	2.03784
BnaA10g22470D	0	0	0	0	0	2.03806
BnaA09g36730D	0	0	0	0	0	2.03854
BnaC09g51110D	0	0	0	0	0	2.03958
BnaC03g06960D	0	1.45906	0	1.67908	0	2.04062
BnaC03g49210D	0	0	0	0	0	2.0414
BnaCnng25150D	0	0	0	0	0	2.04951
BnaC02g08550D	0	0	0	0	0	2.04972
BnaC02g00890D	0	0	0	0	0	2.05008
BnaC03g18820D	0	2.43985	0	0	0	2.05264
BnaA09g35410D	0	0	0	0	0	2.0534
BnaC05g25300D	0	0	0	0	0	2.05371
BnaCnng37990D	0	0	0	0	0	2.0539
BnaA05g06830D	0	0	0	0	0	2.06057
BnaC04g37870D	0	0	0	0	0	2.0635
BnaA02g28330D	0	0	0	0	0	2.06757
BnaA07g21340D	0	0	0	0	0	2.068
BnaCnng60520D	0	0	0	0	0	2.07054
BnaC06g15000D	0	0	0	0	0	2.07182
BnaC07g48220D	0	0	0	0	0	2.07236
BnaAnng37080D	0	0	0	0	0	2.07278
BnaC06g36880D	0	0	0	0	0	2.07401
BnaA09g07300D	0	0	0	0	0	2.0741
BnaA04g05520D	0	0	0	0	0	2.0754
BnaUnng00130D	0	0	0	0	0	2.07691
BnaC06g43160D	0	0	0	0	0	2.08172
BnaC03g09370D	0	0	0	0	0	2.08262
BnaA07g15670D	0	0	0	0	0	2.08713
BnaC03g04520D	0	0	0	0	0	2.08867
BnaA01g29640D	0	0	0	0	0	2.09428
BnaA03g27010D	0	0	0	0	0	2.09498
BnaA01g16370D	0	0	0	0	0	2.09798
BnaC04g50860D	0	0	0	0	0	2.09852
BnaC06g34390D	0	0	0	0	0	2.10159
BnaC07g47260D	0	0	0	0	0	2.10201
BnaA05g06580D	0	0	0	0	0	2.10309
BnaC09g41120D	0	0	0	0	0	2.10535
BnaC09g41570D	0	0	0	0	0	2.10957
BnaC06g17680D	0	0	0	0	0	2.11135
BnaC01g26000D	0	0	0	0	0	2.11303
BnaC07g35060D	0	0	0	0	0	2.11402
BnaC08g45240D	0	0	0	0	0	2.121
BnaC09g46070D	0	0	0	0	0	2.12443
BnaA05g09330D	0	0	0	0	0	2.12752
BnaA01g17710D	0	0	0	0	0	2.12814
BnaCnng04500D	0	0	0	0	0	2.13452
BnaC09g36830D	0	0	0	0	0	2.13496
BnaCnng78190D	0	0	0	0	0	2.14875
BnaCnng01200D	0	0	0	0	0	2.14998
BnaC08g01230D	0	0	0	0	0	2.15078
BnaC04g35770D	0	0	0	0	0	2.15554
BnaC04g44230D	0	0	0	0	0	2.16247
BnaCnng13080D	0	0	0	0	0	2.16486
BnaC08g39360D	0	0	0	0	0	2.16955
BnaCnng09890D	0	0	0	0	0	2.17126
BnaC02g05680D	0	0	0	0	0	2.17362
BnaC09g02560D	0	0	0	0	0	2.17444
BnaC04g18260D	0	0	0	0	0	2.17615
BnaC06g03670D	0	0	0	0	0	2.17796
BnaAnng37440D	0	0	0	0	0	2.17872
BnaAnng00240D	0	0	0	0	0	2.18005
BnaCnng09770D	0	0	0	0	0	2.181
BnaC06g43870D	0	0	0	0	0	2.18199
BnaA06g19390D	0	0	0	0	0	2.18203
BnaC02g48610D	0	0	0	0	0	2.18517
BnaC03g76850D	0	0	0	0	0	2.19102
BnaA03g24370D	0	0	0	0	0	2.19678
BnaC01g17770D	0	0	0	0	0	2.19762
BnaA05g09010D	0	0	0	0	0	2.19991
BnaC06g36460D	0	0	0	0	0	2.21173
BnaC06g06860D	0	0	0	0	0	2.21359
BnaC04g14790D	0	0	0	0	0	2.214
BnaA05g05880D	0	0	0	0	0	2.21475
BnaAnng05850D	0	0	0	0	0	2.21665
BnaC08g46150D	0	0	0	0	0	2.21963
BnaAnng03730D	0	0	0	0	0	2.22094
BnaA03g16770D	0	0	0	0	0	2.22103
BnaCnng08620D	0	0	0	0	0	2.22121
BnaC04g45600D	0	0	0	0	0	2.22128
BnaAnng36070D	0	0	0	0	0	2.22215
BnaA05g14600D	0	0	0	0	0	2.22246
BnaA09g09670D	0	0	0	0	0	2.22571
BnaCnng19190D	0	0	0	0	0	2.22941
BnaA08g24680D	0	0	0	0	0	2.23388
BnaA02g09450D	0	0	0	0	0	2.23894
BnaC01g11030D	0	0	0	0	0	2.23986
BnaA03g39840D	0	0	0	0	0	2.24202
BnaC03g71570D	0	0	0	0	0	2.24264
BnaC02g10060D	0	0	0	0	0	2.24309
BnaC06g37420D	0	0	0	0	0	2.24415
BnaC09g37120D	0	0	0	0	0	2.24484
BnaA02g21750D	0	0	0	0	0	2.24489
BnaC05g13990D	0	0	0	0	0	2.2464
BnaC03g36890D	0	0	0	0	0	2.26088
BnaC08g25500D	0	0	0	0	0	2.26222
BnaA06g26710D	0	0	0	0	0	2.26327
BnaCnng42530D	0	0	0	0	0	2.26391
BnaA02g27870D	0	0	0	0	0	2.26573
BnaC02g48560D	0	0	0	0	0	2.26612
BnaA01g30830D	0	0	0	0	0	2.26874
BnaA07g03670D	0	0	0	0	0	2.27421
BnaC06g27930D	0	0	0	0	0	2.27791
BnaA10g07250D	0	0	0	0	0	2.28119
BnaC03g33810D	0	0	0	0	0	2.28163
BnaA04g17620D	0	0	0	0	0	2.28455
BnaA03g34230D	0	0	0	0	0	2.28475
BnaC08g32370D	0	0	0	0	0	2.2872
BnaA06g39520D	0	0	0	0	0	2.29435
BnaA04g15380D	0	0	0	0	0	2.29593
BnaA07g38960D	0	0	0	0	0	2.29691
BnaC08g44150D	0	0	0	0	0	2.29721
BnaC01g01450D	0	0	0	0	0	2.29766
BnaA09g41600D	0	1.83758	0	0	0	2.29988
BnaCnng02180D	0	0	0	0	0	2.30012
BnaCnng01470D	0	0	0	0	0	2.30136
BnaC08g34610D	0	0	0	0	0	2.30185
BnaA02g16050D	0	0	0	0	0	2.30423
BnaCnng64120D	0	0	0	0	0	2.30568
BnaC04g32770D	0	0	0	0	0	2.307
BnaA03g04530D	0	0	0	0	0	2.31393
BnaC03g49410D	0	0	0	0	0	2.31666
BnaA07g38040D	0	0	0	0	0	2.31813
BnaA06g06160D	0	0	0	0	0	2.32067
BnaC06g02550D	0	0	0	0	0	2.33709
BnaA06g40660D	0	0	0	0	0	2.33824
BnaA08g03050D	0	0	0	0	0	2.33957
BnaC05g45900D	0	0	0	0	0	2.34113
BnaC01g20970D	0	0	0	0	0	2.34227
BnaC04g50490D	0	0	0	0	0	2.34612
BnaA06g31810D	0	0	0	0	0	2.3466
BnaC01g07370D	0	0	0	0	0	2.35575
BnaA06g01670D	0	0	0	0	0	2.36321
BnaC03g44180D	0	0	0	0	0	2.36416
BnaC01g10510D	0	0	0	0	0	2.36895
BnaA07g03270D	0	0	0	0	0	2.38198
BnaA01g13460D	0	0	0	0	0	2.38565
BnaC02g37250D	0	0	0	0	0	2.39111
BnaA05g03390D	0	0	0	0	0	2.39599
BnaA08g14830D	0	0	0	0	0	2.39657
BnaA04g12920D	0	0	0	0	0	2.39714
BnaUnng03420D	0	0	0	0	0	2.40147
BnaA06g26230D	0	0	0	0	0	2.40272
BnaC09g11030D	0	0	0	0	0	2.40684
BnaC05g25310D	0	0	0	0	0	2.40879
BnaC07g10580D	0	0	0	0	0	2.4093
BnaC08g44600D	0	0	0	0	0	2.41814
BnaA05g16820D	0	0	0	0	0	2.42195
BnaC03g48670D	0	0	0	0	0	2.42213
BnaC05g05720D	0	0	0	0	0	2.43211
BnaC07g03580D	0	0	0	0	0	2.44338
BnaAnng11660D	0	0	0	0	0	2.4474
BnaA05g35860D	0	0	0	0	0	2.4501
BnaA02g26420D	0	0	0	0	0	2.45268
BnaA04g20050D	0	0	0	0	0	2.45877
BnaA10g14750D	0	0	0	0	0	2.46148
BnaA03g50120D	0	0	0	0	0	2.46497
BnaA06g10790D	0	0	0	0	0	2.46744
BnaC06g31000D	0	0	0	0	0	2.47259
BnaA03g25640D	0	0	0	0	0	2.47545
BnaC03g05060D	0	0	0	0	0	2.47633
BnaC03g14350D	0	0	0	0	0	2.47925
BnaA09g32940D	0	0	0	0	0	2.48611
BnaA06g32540D	0	0	0	0	0	2.48715
BnaC08g17050D	0	0	0	0	0	2.49978
BnaC03g60170D	0	0	0	0	0	2.50525
BnaC04g16900D	0	0	0	0	0	2.50796
BnaC07g20260D	0	0	0	0	0	2.51407
BnaA07g33590D	0	0	0	0	0	2.51538
BnaA05g16170D	0	0	0	0	0	2.5155
BnaA05g12340D	0	0	0	0	0	2.51561
BnaAnng31050D	0	0	0	0	0	2.51829
BnaC07g28690D	0	0	0	0	0	2.51847
BnaA03g30760D	0	0	0	0	0	2.5195
BnaC03g01440D	0	0	0	0	0	2.51985
BnaA10g03670D	0	0	0	0	0	2.52261
BnaA05g34180D	0	0	0	0	0	2.52668
BnaC03g64870D	0	0	0	0	0	2.52671
BnaC08g44210D	0	0	0	0	0	2.52783
BnaC06g01580D	0	0	0	0	0	2.53286
BnaA01g11800D	0	0	0	0	0	2.54539
BnaC07g42580D	0	0	0	0	0	2.55192
BnaA03g26600D	0	0	0	0	0	2.55358
BnaC03g16220D	0	0	0	0	0	2.55376
BnaA05g23860D	0	0	0	0	0	2.55386
BnaA07g03490D	0	0	0	0	0	2.55723
BnaA04g06040D	0	0	0	0	0	2.55807
BnaC05g11890D	0	0	0	0	0	2.56636
BnaA08g11240D	0	0	0	0	0	2.57394
BnaA09g31690D	0	0	0	0	0	2.57477
BnaC03g07650D	0	0	0	0	0	2.57533
BnaC06g38200D	0	0	0	0	0	2.57675
BnaC08g01080D	0	0	0	0	0	2.5777
BnaA09g42180D	0	0	0	0	0	2.58262
BnaC05g12500D	0	0	0	0	0	2.58722
BnaC04g28260D	0	0	0	0	0	2.58766
BnaA09g32240D	0	0	0	0	0	2.58774
BnaC09g40550D	0	0	0	0	0	2.60053
BnaA09g48570D	0	0	0	0	0	2.60147
BnaC09g09080D	0	0	0	0	0	2.60289
BnaC03g06070D	0	0	0	0	0	2.60477
BnaC07g43260D	0	0	0	0	0	2.61332
BnaC02g36400D	0	0	0	0	0	2.62521
BnaA03g50190D	0	0	0	0	0	2.63181
BnaC03g01910D	0	0	0	0	0	2.63571
BnaC06g05410D	0	0	0	0	0	2.6373
BnaA03g24970D	0	0	0	0	0	2.6383
BnaA02g18370D	0	0	0	0	0	2.6396
BnaA01g06270D	0	0	0	0	0	2.64343
BnaA01g34180D	0	0	0	0	0	2.64707
BnaA03g12050D	0	0	0	0	0	2.64958
BnaA05g33400D	0	0	0	0	0	2.65325
BnaA05g31720D	0	0	0	0	0	2.65803
BnaC09g08170D	0	0	0	0	0	2.65855
BnaA07g19910D	0	0	0	0	0	2.66611
BnaA04g09680D	0	0	0	0	0	2.66857
BnaCnng19230D	0	0	0	0	0	2.67831
BnaA01g20660D	0	0	0	0	0	2.68042
BnaC03g25270D	0	0	0	0	0	2.68328
BnaC09g43980D	0	0	0	0	0	2.68665
BnaA01g12020D	0	0	0	0	0	2.68765
BnaA09g41080D	0	0	0	0	0	2.70077
BnaC07g35830D	0	0	0	0	0	2.7008
BnaA01g28970D	0	0	0	0	0	2.70672
BnaUnng02380D	0	0	0	0	0	2.71225
BnaCnng76140D	0	0	0	0	0	2.71875
BnaCnng66250D	0	0	0	0	0	2.71967
BnaA01g13950D	0	0	0	0	0	2.7239
BnaCnng13690D	0	0	0	0	0	2.72418
BnaAnng17960D	0	0	0	0	0	2.73338
BnaAnng34060D	0	0	0	0	0	2.74416
BnaA06g40890D	0	0	0	0	0	2.75057
BnaA07g36520D	0	0	0	0	0	2.75536
BnaC09g16770D	0	0	0	0	0	2.76244
BnaCnng20740D	0	0	0	0	0	2.76251
BnaAnng31310D	0	0	0	0	0	2.76523
BnaC05g32670D	0	0	0	0	0	2.77037
BnaC01g17060D	0	0	0	0	0	2.7752
BnaC07g30740D	0	0	0	0	0	2.77607
BnaC07g35670D	0	0	0	0	0	2.77754
BnaCnng53390D	0	0	0	0	0	2.78091
BnaA01g18050D	0	0	0	0	0	2.78093
BnaA06g23810D	0	0	0	0	0	2.79531
BnaCnng03640D	0	0	0	0	0	2.79538
BnaA04g10460D	0	0	0	0	0	2.80112
BnaC06g27130D	0	0	0	0	0	2.8016
BnaA07g25350D	0	1.94507	0	0	0	2.80199
BnaC06g09830D	0	0	0	0	0	2.80217
BnaC06g41560D	0	0	0	0	0	2.81543
BnaA06g40760D	0	0	0	0	0	2.82059
BnaC03g43300D	0	0	0	0	0	2.83143
BnaC06g42250D	0	0	0	0	0	2.83244
BnaC03g56180D	0	0	0	0	0	2.845
BnaC06g26450D	0	0	0	0	0	2.8587
BnaC03g53090D	0	0	0	0	0	2.86035
BnaA01g19350D	0	0	0	0	0	2.86138
BnaA06g10760D	0	0	0	0	0	2.86286
BnaC02g21070D	0	0	0	0	0	2.86431
BnaC05g20880D	0	0	0	0	0	2.87264
BnaA03g15020D	0	0	0	0	0	2.87281
BnaA03g13650D	0	0	0	0	0	2.87295
BnaA02g35710D	0	0	0	0	0	2.87699
BnaC03g20240D	0	0	0	0	0	2.87819
BnaA09g27390D	0	0	0	0	0	2.87884
BnaCnng47320D	0	0	0	0	0	2.9059
BnaCnng45350D	0	0	0	0	0	2.90644
BnaC09g12360D	0	0	0	0	0	2.9124
BnaA09g23770D	0	0	0	0	0	2.91717
BnaA06g12450D	0	0	0	0	0	2.91727
BnaC06g30120D	0	0	0	0	0	2.92565
BnaC06g13430D	0	0	0	0	0	2.926
BnaA06g24830D	0	0	0	0	0	2.92874
BnaCnng06220D	0	0	0	0	0	2.92936
BnaC09g42730D	0	0	0	0	0	2.93736
BnaA06g27460D	0	0	0	0	0	2.93824
BnaC09g18260D	0	0	0	0	0	2.94332
BnaA07g13160D	0	0	0	0	0	2.95239
BnaA05g18570D	0	0	0	0	0	2.95745
BnaA10g27610D	0	0	0	0	0	2.9668
BnaA05g34930D	0	0	0	0	0	2.96692
BnaAnng22680D	0	0	0	0	0	2.96883
BnaC03g21390D	0	0	0	0	0	2.97548
BnaC03g67380D	0	0	0	0	0	2.98231
BnaA01g34170D	0	0	0	0	0	2.9933
BnaA08g02780D	0	0	0	0	0	2.99443
BnaC07g49810D	0	0	0	0	0	2.99546
BnaAnng12900D	0	0	0	0	0	3.00551
BnaC04g28680D	0	0	0	0	0	3.01194
BnaA03g34740D	0	0	0	0	0	3.02161
BnaA03g05430D	0	0	0	0	0	3.03653
BnaA09g45510D	0	0	0	0	0	3.04399
BnaA06g31300D	0	0	0	0	0	3.0634
BnaCnng17350D	0	0	0	0	0	3.06778
BnaAnng09680D	0	0	0	0	0	3.08497
BnaA06g18900D	0	0	0	0	0	3.08966
BnaC06g24090D	0	0	0	0	0	3.11707
BnaC02g23840D	0	0	0	0	0	3.12424
BnaA03g06440D	0	0	0	0	0	3.12706
BnaC03g66890D	0	0	0	0	0	3.12896
BnaC03g06020D	0	0	0	0	0	3.14717
BnaC09g29270D	0	0	0	0	0	3.15869
BnaCnng23550D	0	0	0	0	0	3.17194
BnaC07g01900D	0	0	0	0	0	3.19009
BnaCnng48520D	0	0	0	0	0	3.19081
BnaCnng12780D	0	0	0	0	0	3.19086
BnaAnng05710D	0	0	0	0	0	3.19227
BnaA09g33470D	0	0	0	0	0	3.19884
BnaC02g12100D	0	0	0	0	0	3.21807
BnaA02g05700D	0	0	0	0	0	3.21901
BnaCnng12510D	0	0	0	0	0	3.21905
BnaC07g17600D	0	0	0	0	0	3.22421
BnaC05g25320D	0	0	0	0	0	3.25014
BnaC06g31870D	0	0	0	0	0	3.25068
BnaC08g17710D	0	0	0	0	0	3.25632
BnaA03g31030D	0	0	0	0	0	3.26304
BnaC08g18580D	0	0	0	0	0	3.26987
BnaC01g22900D	0	0	0	0	0	3.27636
BnaA06g29680D	0	0	0	0	0	3.2764
BnaA06g13700D	0	0	0	0	0	3.28018
BnaCnng23250D	0	0	0	0	0	3.29638
BnaC04g04210D	0	0	0	0	0	3.30386
BnaCnng52180D	0	0	0	0	0	3.31119
BnaC05g25430D	0	0	0	0	0	3.31425
BnaA04g02380D	0	0	0	0	0	3.31743
BnaA07g28440D	0	0	0	0	0	3.32283
BnaC01g36330D	0	0	0	0	0	3.32758
BnaA09g11970D	0	0	0	0	0	3.34035
BnaC05g09770D	0	0	0	0	0	3.34114
BnaA07g28820D	0	0	0	0	0	3.3433
BnaA10g19040D	0	0	0	0	0	3.34448
BnaA07g25640D	0	0	0	0	0	3.35694
BnaAnng32670D	0	0	0	0	0	3.37173
BnaC05g14980D	0	0	0	0	0	3.37325
BnaC03g32580D	0	0	0	0	0	3.37619
BnaA02g19720D	0	0	0	0	0	3.3803
BnaC02g10050D	0	0	0	0	0	3.3891
BnaA01g03620D	0	0	0	0	0	3.39645
BnaA07g23430D	0	0	0	0	0	3.39967
BnaC01g39520D	0	0	0	0	0	3.40666
BnaC04g45500D	0	0	0	0	0	3.42423
BnaA08g13860D	0	0	0	0	0	3.44279
BnaC05g50940D	0	0	0	0	0	3.45052
BnaA03g43160D	0	0	0	0	0	3.4606
BnaC03g57350D	0	0	0	0	0	3.47757
BnaA09g17060D	0	0	0	0	0	3.48538
BnaA08g14900D	0	0	0	0	0	3.48755
BnaA09g53450D	0	0	0	0	0	3.5071
BnaA03g48940D	0	0	0	0	0	3.52253
BnaC07g41280D	0	0	0	0	0	3.54347
BnaC09g11080D	0	0	0	0	0	3.56819
BnaAnng26570D	0	0	0	0	0	3.59303
BnaC05g50380D	0	0	0	0	0	3.62442
BnaCnng53700D	0	0	0	0	0	3.65396
BnaA08g11370D	0	0	0	0	0	3.66729
BnaC05g02810D	0	0	0	0	0	1.25251
BnaA06g35630D	0	0	0	0	0	1.25305
BnaA02g36490D	0	0	0	0	0	1.25341
BnaC05g00460D	0	0	0	0	0	1.25431
BnaA01g03200D	0	0	0	0	0	1.25531
BnaC03g52250D	0	0	0	0	0	1.25574
BnaA01g20450D	0	0	0	0	0	1.25587
BnaC08g34170D	0	0	0	0	0	1.25653
BnaA06g03070D	0	0	0	0	0	1.25698
BnaA08g22060D	0	0	0	0	0	1.25728
BnaA09g48250D	0	0	0	0	0	1.25767
BnaAnng22500D	0	0	0	0	0	1.25789
BnaC09g50570D	0	0	0	0	0	1.25926
BnaC01g32640D	0	0	0	0	0	1.26039
BnaC07g27870D	0	0	0	0	0	1.26042
BnaA06g39430D	0	0	0	0	0	1.26072
BnaC01g07700D	0	0	0	0	0	1.26101
BnaC08g25640D	0	0	0	0	0	1.26105
BnaA03g55560D	0	0	0	0	0	1.2617
BnaC07g50110D	0	0	0	0	0	1.26194
BnaC01g06320D	0	0	0	0	0	1.26199
BnaA08g14670D	0	0	0	0	0	1.26216
BnaC07g03480D	0	0	0	0	0	1.26315
BnaC05g51160D	0	0	0	0	0	1.26345
BnaC09g34020D	0	0	0	0	0	1.2637
BnaA09g34280D	0	0	0	0	0	1.26428
BnaC03g76260D	0	0	0	0	0	1.26428
BnaC01g12590D	0	0	0	0	0	1.26451
BnaC02g27560D	0	0	0	0	0	1.26503
BnaA01g06150D	0	0	0	0	0	1.26547
BnaC05g06780D	0	0	0	0	0	1.26643
BnaA01g14270D	0	0	0	0	0	1.26656
BnaAnng17350D	0	0	0	0	0	1.26683
BnaC04g02360D	0	0	0	0	0	1.26685
BnaA07g32020D	0	0	0	0	0	1.26742
BnaC05g33790D	0	0	0	0	0	1.26756
BnaC04g06760D	0	0	0	0	0	1.2684
BnaA01g03050D	0	0	0	0	0	1.26936
BnaA10g15220D	0	0	0	0	0	1.27007
BnaA03g42110D	0	0	0	0	0	1.27244
BnaC09g05340D	0	0	0	0	0	1.27384
BnaA05g05700D	0	0	0	0	0	1.27518
BnaA08g23110D	0	0	0	0	0	1.27526
BnaA01g00730D	0	0	0	0	0	1.27557
BnaAnng12480D	0	0	0	0	0	1.27574
BnaC03g36350D	0	0	0	0	0	1.27691
BnaC05g18130D	0	0	0	0	0	1.27691
BnaC01g19020D	0	0	0	0	0	1.27704
BnaA06g25920D	0	0	0	0	0	1.27803
BnaA03g57170D	0	0	0	0	0	1.27832
BnaA02g19290D	0	0	0	0	0	1.28032
BnaAnng15100D	0	0	0	0	0	1.28218
BnaC03g28080D	0	0	0	0	0	1.28235
BnaA04g13390D	0	0	0	0	0	1.28292
BnaA05g33520D	0	0	0	0	0	1.28352
BnaC04g11790D	0	0	0	0	0	1.28362
BnaA03g50840D	0	0	0	0	0	1.28437
BnaA09g25400D	0	0	0	0	0	1.28485
BnaC03g13760D	0	0	0	0	0	1.2853
BnaC01g28530D	0	0	0	0	0	1.28608
BnaCnng49870D	0	0	0	0	0	1.2871
BnaA08g28750D	0	0	0	0	0	1.2872
BnaC07g24460D	0	0	0	0	0	1.28763
BnaC03g28800D	0	0	0	0	0	1.28779
BnaA10g00170D	0	0	0	0	0	1.28792
BnaA01g01360D	0	0	0	0	0	1.28809
BnaC04g31360D	0	0	0	0	0	1.28903
BnaC03g36700D	0	0	0	0	0	1.2902
BnaC01g21340D	0	0	0	0	0	1.2918
BnaA03g32080D	0	0	0	0	0	1.29199
BnaA09g42590D	0	0	0	0	0	1.29199
BnaA10g25120D	0	0	0	0	0	1.29216
BnaC09g44540D	0	0	0	0	0	1.2924
BnaA09g15080D	0	0	0	0	0	1.29248
BnaCnng58510D	0	0	0	0	0	1.29384
BnaC05g17150D	0	0	0	0	0	1.29408
BnaA02g05290D	0	0	0	0	0	1.29418
BnaA09g01250D	0	0	0	0	0	1.29432
BnaC05g44540D	0	0	0	0	0	1.29517
BnaCnng30840D	0	0	0	0	0	1.2952
BnaA01g09940D	0	0	0	0	0	1.29615
BnaC05g17530D	0	0	0	0	0	1.29713
BnaC09g07340D	0	0	0	0	0	1.29757
BnaC05g00240D	0	0	0	0	0	1.29776
BnaA01g08680D	0	0	0	0	0	1.29896
BnaC04g15750D	0	0	0	0	0	1.2995
BnaC09g48560D	0	0	0	0	0	1.29991
BnaC06g19600D	0	0	0	0	0	1.3
BnaA02g24990D	0	0	0	0	0	1.3001
BnaC09g38410D	0	0	0	0	0	1.30017
BnaA03g20780D	0	0	0	0	0	1.30161
BnaA04g19880D	0	0	0	0	0	1.30235
BnaC05g00420D	0	0	0	0	0	1.30352
BnaA03g38050D	0	0	0	0	0	1.30358
BnaC02g21670D	0	0	0	0	0	1.30425
BnaA03g03110D	0	0	0	0	0	1.30682
BnaA03g42330D	0	0	0	0	0	1.30705
BnaA09g15320D	0	0	0	0	0	1.30829
BnaC05g14050D	0	0	0	0	0	1.30847
BnaA06g15400D	0	0	0	0	0	1.30905
BnaC04g29410D	0	0	0	0	0	1.30964
BnaA09g26270D	0	0	0	0	0	1.3102
BnaCnng11120D	0	0	0	0	0	1.31034
BnaC02g45740D	0	0	0	0	0	1.31043
BnaA03g35980D	0	0	0	0	0	1.31052
BnaC09g18810D	0	0	0	0	0	1.31056
BnaC06g25830D	0	0	0	0	0	1.31071
BnaA08g02470D	0	0	0	0	0	1.31112
BnaA05g22990D	0	0	0	0	0	1.31275
BnaA04g00440D	0	0	0	0	0	1.3135
BnaC09g51740D	0	0	0	0	0	1.3137
BnaA06g17170D	0	0	0	0	0	1.31654
BnaA08g22180D	0	0	0	0	0	1.31704
BnaC03g71890D	0	0	0	0	0	1.31735
BnaC01g04390D	0	0	0	0	0	1.31742
BnaAnng07030D	0	0	0	0	0	1.31814
BnaC03g70460D	0	0	0	0	0	1.31827
BnaC05g41950D	0	0	0	0	0	1.31828
BnaC04g38520D	0	0	0	0	0	1.31844
BnaC03g31970D	0	0	0	0	0	1.31892
BnaA07g17850D	0	0	0	0	0	1.31941
BnaC09g48570D	0	0	0	0	0	1.31945
BnaA05g01650D	0	0	0	0	0	1.32008
BnaC08g06550D	0	0	0	0	0	1.32129
BnaC04g50930D	0	0	0	0	0	1.32183
BnaC06g37960D	0	0	0	0	0	1.3219
BnaC03g14720D	0	0	0	0	0	1.32381
BnaC05g21240D	0	0	0	0	0	1.32382
BnaC01g09820D	0	0	0	0	0	1.32441
BnaC09g02930D	0	0	0	0	0	1.32566
BnaA06g17950D	0	0	0	0	0	1.32585
BnaA01g01340D	0	0	0	0	0	1.32617
BnaAnng21710D	0	0	0	0	0	1.32685
BnaA05g07300D	0	0	0	0	0	1.32766
BnaC07g38780D	0	0	0	0	0	1.32865
BnaA07g32220D	0	0	0	0	0	1.32963
BnaA06g00400D	0	0	0	0	0	1.32971
BnaC06g40000D	0	0	0	0	0	1.33039
BnaC05g05570D	0	0	0	0	0	1.33091
BnaA03g05930D	0	0	0	0	0	1.3315
BnaC05g11520D	0	0	0	0	0	1.33167
BnaC04g52100D	0	0	0	0	0	1.33295
BnaA05g04540D	0	0	0	0	0	1.33296
BnaC08g11140D	0	0	0	0	0	1.33403
BnaA04g09420D	0	0	0	0	0	1.3341
BnaC09g47040D	0	0	0	0	0	1.33431
BnaA06g37970D	0	0	0	0	0	1.33485
BnaA07g04370D	0	0	0	0	0	1.33491
BnaC08g43760D	0	0	0	0	0	1.33637
BnaAnng25360D	0	0	0	0	0	1.33648
BnaA01g07330D	0	0	0	0	0	1.33677
BnaC09g38440D	0	0	0	0	0	1.33711
BnaC04g01060D	0	0	0	0	0	1.33715
BnaC05g12920D	0	0	0	0	0	1.33735
BnaCnng57490D	0	0	0	0	0	1.33785
BnaAnng17740D	0	0	0	0	0	1.33865
BnaC06g17360D	0	0	0	0	0	1.33941
BnaA09g35590D	0	0	0	0	0	1.34007
BnaC04g49800D	0	0	0	0	0	1.3408
BnaA01g01910D	0	0	0	0	0	1.34096
BnaA02g19860D	0	0	0	0	0	1.34138
BnaC03g07000D	0	0	0	0	0	1.34174
BnaC01g20780D	0	0	0	0	0	1.34204
BnaA02g13100D	0	0	0	0	0	1.34281
BnaA09g54780D	0	0	0	0	0	1.3429
BnaA07g37590D	0	0	0	0	0	1.34311
BnaA07g03740D	0	0	0	0	0	1.34342
BnaA07g32210D	0	0	0	0	0	1.34345
BnaC09g49920D	0	0	0	0	0	1.3448
BnaC07g15950D	0	0	0	0	0	1.34535
BnaC03g21930D	0	0	0	0	0	1.34557
BnaC04g00430D	0	0	0	0	0	1.34609
BnaC06g16600D	0	0	0	0	0	1.34726
BnaC05g48120D	0	0	0	0	0	1.34798
BnaA06g22800D	0	0	0	0	0	1.34849
BnaC09g09070D	0	0	0	0	0	1.34983
BnaA07g06460D	0	0	0	0	0	1.35046
BnaA09g01310D	0	0	0	0	0	1.35056
BnaA03g20210D	0	0	0	0	0	1.35158
BnaA03g51900D	0	0	0	0	0	1.3517
BnaC02g41040D	0	0	0	0	0	1.35191
BnaA08g28350D	0	0	0	0	0	1.3526
BnaCnng06060D	0	0	0	0	0	1.35275
BnaC04g08100D	0	0	0	0	0	1.35276
BnaC06g05350D	0	0	0	0	0	1.35322
BnaC05g33690D	0	0	0	0	0	1.3533
BnaC07g21980D	0	0	0	0	0	1.35448
BnaA09g27350D	0	0	0	0	0	1.35487
BnaC07g22100D	0	0	0	0	0	1.35612
BnaC05g44140D	0	0	0	0	0	1.35682
BnaA06g35560D	0	0	0	0	0	1.35862
BnaC06g39200D	0	0	0	0	0	1.3611
BnaC05g00450D	0	0	0	0	0	1.36133
BnaA02g19410D	0	0	0	0	0	1.3626
BnaA01g09480D	0	0	0	0	0	1.3628
BnaC08g27590D	0	0	0	0	0	1.36456
BnaC04g46450D	0	0	0	0	0	1.36463
BnaC02g01070D	0	0	0	0	0	1.36487
BnaA03g56650D	0	0	0	0	0	1.36505
BnaC01g19800D	0	0	0	0	0	1.36507
BnaC06g27650D	0	0	0	0	0	1.36591
BnaC02g43960D	0	0	0	0	0	1.3664
BnaC05g49490D	0	0	0	0	0	1.36743
BnaA04g29490D	0	0	0	0	0	1.36767
BnaA08g20730D	0	0	0	0	0	1.36843
BnaC01g38510D	0	0	0	0	0	1.3688
BnaC04g42550D	0	0	0	0	0	1.36898
BnaC07g38560D	0	0	0	0	0	1.37093
BnaC06g01160D	0	0	0	0	0	1.37105
BnaC01g04460D	0	0	0	0	0	1.37163
BnaA01g35710D	0	0	0	0	0	1.37248
BnaC04g52580D	0	0	0	0	0	1.37359
BnaA09g49660D	0	0	0	0	0	1.37415
BnaC01g43040D	0	0	0	0	0	1.37417
BnaC04g10990D	0	0	0	0	0	1.37417
BnaC01g33110D	0	0	0	0	0	1.37769
BnaC04g14080D	0	0	0	0	0	1.38056
BnaC02g07050D	0	0	0	0	0	1.38058
BnaA09g51190D	0	0	0	0	0	1.3809
BnaC09g50050D	0	0	0	0	0	1.38246
BnaC02g40790D	0	0	0	0	0	1.38334
BnaA09g31620D	0	0	0	0	0	1.38429
BnaC04g45430D	0	0	0	0	0	1.38459
BnaA01g17560D	0	0	0	0	0	1.38552
BnaC04g36140D	0	0	0	0	0	1.38652
BnaC04g24980D	0	0	0	0	0	1.38835
BnaC03g29100D	0	0	0	0	0	1.38878
BnaA08g04360D	0	0	0	0	0	1.3892
BnaC08g32010D	0	0	0	0	0	1.38969
BnaA07g21530D	0	0	0	0	0	1.39017
BnaC06g42780D	0	0	0	0	0	1.39284
BnaA10g22750D	0	0	0	0	0	1.39339
BnaC07g22990D	0	0	0	0	0	1.39351
BnaC09g31380D	0	0	0	0	0	1.3938
BnaA03g31960D	0	0	0	0	0	1.39546
BnaA03g30060D	0	0	0	0	0	1.39594
BnaCnng06680D	0	0	0	0	0	1.39643
BnaA05g27460D	0	0	0	0	0	1.39688
BnaC03g48540D	0	0	0	0	0	1.3975
BnaC06g26320D	0	0	0	0	0	1.39769
BnaA08g18750D	0	0	0	0	0	1.39773
BnaA10g29520D	0	0	0	0	0	1.39843
BnaC04g07090D	0	0	0	0	0	1.39944
BnaC05g02100D	0	0	0	0	0	1.39945
BnaC04g02990D	0	0	0	0	0	1.3996
BnaC07g31080D	0	0	0	0	0	1.40143
BnaC04g36570D	0	0	0	0	0	1.40207
BnaC09g38370D	0	0	0	0	0	1.4023
BnaC01g26640D	0	0	0	0	0	1.40234
BnaC05g07350D	0	0	0	0	0	1.40374
BnaA09g12290D	0	0	0	0	0	1.40521
BnaA09g45580D	0	0	0	0	0	1.40691
BnaC06g36810D	0	0	0	0	0	1.40706
BnaC08g17560D	0	0	0	0	0	1.40783
BnaA09g39240D	0	0	0	0	0	1.40878
BnaC02g05800D	0	0	0	0	0	1.40895
BnaA02g18470D	0	0	0	0	0	1.40913
BnaCnng05580D	0	0	0	0	0	1.40947
BnaA08g01170D	0	0	0	0	0	1.41001
BnaC07g17390D	0	0	0	0	0	1.41024
BnaA06g01060D	0	0	0	0	0	1.41026
BnaC09g47970D	0	0	0	0	0	1.41039
BnaA03g19140D	0	0	0	0	0	1.41195
BnaC07g08240D	0	0	0	0	0	1.41238
BnaC03g38870D	0	0	0	0	0	1.41323
BnaCnng19430D	0	0	0	0	0	1.41333
BnaC08g26820D	0	0	0	0	0	1.41359
BnaC05g47780D	0	0	0	0	0	1.41377
BnaA06g12810D	0	0	0	0	0	1.41384
BnaCnng04240D	0	0	0	0	0	1.4151
BnaA09g39530D	0	0	0	0	0	1.41519
BnaC03g50700D	0	0	0	0	0	1.41583
BnaA08g22920D	0	0	0	0	0	1.41612
BnaA05g02290D	0	0	0	0	0	1.4173
BnaC05g05330D	0	0	0	0	0	1.41764
BnaA04g22550D	0	0	0	0	0	1.41876
BnaA07g10650D	0	0	0	0	0	1.41902
BnaC05g51350D	0	0	0	0	0	1.41921
BnaAnng07530D	0	0	0	0	0	1.41952
BnaC04g02450D	0	0	0	0	0	1.41979
BnaC05g15590D	0	0	0	0	0	1.42293
BnaA09g15970D	0	0	0	0	0	1.42349
BnaA09g34120D	0	0	0	0	0	1.42396
BnaA10g20190D	0	0	0	0	0	1.42408
BnaA09g03960D	0	0	0	0	0	1.42447
BnaA06g13080D	0	0	0	0	0	1.42565
BnaC09g48580D	0	0	0	0	0	1.42573
BnaC07g11630D	0	0	0	0	0	1.42592
BnaA01g05960D	0	0	0	0	0	1.42672
BnaC04g24260D	0	0	0	0	0	1.42788
BnaC09g46870D	0	0	0	0	0	1.42798
BnaA01g15130D	0	0	0	0	0	1.42826
BnaC09g11190D	0	0	0	0	0	1.4286
BnaA09g51200D	0	0	0	0	0	1.43015
BnaC04g11110D	0	0	0	0	0	1.43124
BnaA09g56490D	0	0	0	0	0	1.43149
BnaCnng06580D	0	0	0	0	0	1.43299
BnaC04g39630D	0	0	0	0	0	1.43326
BnaC07g43650D	0	0	0	0	0	1.43346
BnaA06g33960D	0	0	0	0	0	1.43426
BnaA01g36950D	0	0	0	0	0	1.43517
BnaA05g02180D	0	0	0	0	0	1.43561
BnaC04g05050D	0	0	0	0	0	1.43674
BnaC05g45340D	0	0	0	0	0	1.43709
BnaCnng29270D	0	0	0	0	0	1.43713
BnaC01g03050D	0	0	0	0	0	1.43741
BnaC08g37500D	0	0	0	0	0	1.43767
BnaC01g38380D	0	0	0	0	0	1.43909
BnaC06g05840D	0	0	0	0	0	1.44029
BnaC03g31140D	0	0	0	0	0	1.44055
BnaAnng31270D	0	0	0	0	0	1.44067
BnaA05g21020D	0	0	0	0	0	1.4409
BnaA03g41040D	0	0	0	0	0	1.44171
BnaA09g30080D	0	0	0	0	0	1.44236
BnaC01g16120D	0	0	0	0	0	1.44306
BnaC04g50310D	0	0	0	0	0	1.44312
BnaC07g46250D	0	0	0	0	0	1.44416
BnaC01g04620D	0	0	0	0	0	1.44438
BnaA08g26170D	0	0	0	0	0	1.44634
BnaC04g52230D	0	0	0	0	0	1.44669
BnaA02g10970D	0	0	0	0	0	1.44772
BnaA05g06880D	0	0	0	0	0	1.44859
BnaC05g03020D	0	0	0	0	0	1.44873
BnaC03g18040D	0	0	0	0	0	1.44889
BnaC07g32860D	0	0	0	0	0	1.44921
BnaC01g12800D	0	0	0	0	0	1.44962
BnaC03g48600D	0	0	0	0	0	1.45115
BnaC02g12950D	0	0	0	0	0	1.45522
BnaA06g14220D	0	0	0	0	0	1.45557
BnaC07g06580D	0	0	0	0	0	1.45595
BnaC05g44610D	0	0	0	0	0	1.45607
BnaC06g36580D	0	0	0	0	0	1.45779
BnaA01g02530D	0	0	0	0	0	1.45994
BnaC05g03010D	0	0	0	0	0	1.46016
BnaC07g19470D	0	0	0	0	0	1.4623
BnaC07g13840D	0	0	0	0	0	1.46263
BnaCnng36160D	0	0	0	0	0	1.46284
BnaA06g32440D	0	0	0	0	0	1.46388
BnaC08g01920D	0	0	0	0	0	1.46408
BnaA01g14080D	0	0	0	0	0	1.46526
BnaA02g35050D	0	0	0	0	0	1.4661
BnaA05g24930D	0	0	0	0	0	1.46641
BnaC08g26190D	0	0	0	0	0	1.46802
BnaC03g67710D	0	0	0	0	0	1.47029
BnaA10g11080D	0	0	0	0	0	1.47145
BnaC08g37780D	0	0	0	0	0	1.47235
BnaC02g37590D	0	0	0	0	0	1.47242
BnaA09g48160D	0	0	0	0	0	1.47318
BnaA05g22400D	0	0	0	0	0	1.47322
BnaAnng25490D	0	0	0	0	0	1.47336
BnaC03g09860D	0	0	0	0	0	1.47377
BnaA03g13550D	0	0	0	0	0	1.47424
BnaA10g10190D	0	0	0	0	0	1.47441
BnaC09g04640D	0	0	0	0	0	1.47497
BnaAnng41650D	0	0	0	0	0	1.47521
BnaC09g49610D	0	0	0	0	0	1.47528
BnaA06g07220D	0	0	0	0	0	1.47554
BnaC02g37740D	0	0	0	0	0	1.47626
BnaC06g18540D	0	0	0	0	0	1.47719
BnaA04g29680D	0	0	0	0	0	1.47814
BnaA08g28190D	0	0	0	0	0	1.479
BnaC06g22310D	0	0	0	0	0	1.48486
BnaCnng58360D	0	0	0	0	0	1.48515
BnaCnng52390D	0	0	0	0	0	1.4881
BnaC03g50820D	0	0	0	0	0	1.48866
BnaA08g27280D	0	0	0	0	0	1.48873
BnaA08g06260D	0	0	0	0	0	1.4896
BnaA05g34130D	0	0	0	0	0	1.49425
BnaC06g22050D	0	0	0	0	0	1.49433
BnaA03g45700D	0	0	0	0	0	1.49448
BnaA01g30490D	0	0	0	0	0	1.4945
BnaA09g45520D	0	0	0	0	0	1.49583
BnaA03g24240D	0	0	0	0	0	1.49618
BnaA05g12100D	0	0	0	0	0	1.497
BnaC09g53480D	0	0	0	0	0	1.4975
BnaA10g28610D	0	0	0	0	0	1.49804
BnaCnng19200D	0	0	0	0	0	1.49886
BnaC03g43680D	0	0	0	0	0	1.49983
BnaC04g54510D	0	0	0	0	0	1.50164
BnaC05g31560D	0	0	0	0	0	1.50384
BnaA09g30490D	0	0	0	0	0	1.50406
BnaC04g21990D	0	0	0	0	0	1.50462
BnaC07g23090D	0	0	0	0	0	1.50534
BnaC01g00540D	0	0	0	0	0	1.50597
BnaA05g35030D	0	0	0	0	0	1.50751
BnaC06g30040D	0	0	0	0	0	1.51037
BnaC04g05740D	0	0	0	0	0	1.5111
BnaC06g26190D	0	0	0	0	0	1.51191
BnaCnng01360D	0	0	0	0	0	1.51317
BnaCnng01480D	0	0	0	0	0	1.51368
BnaA10g18410D	0	0	0	0	0	1.51469
BnaA02g33520D	0	0	0	0	0	1.51598
BnaA10g07760D	0	0	0	0	0	1.51625
BnaAnng15990D	0	0	0	0	0	1.51638
BnaA10g23500D	0	0	0	0	0	1.51638
BnaC02g05070D	0	0	0	0	0	1.51893
BnaA06g19660D	0	0	0	0	0	1.52018
BnaC05g31250D	0	0	0	0	0	1.52162
BnaA06g27590D	0	0	0	0	0	1.52276
BnaA05g30860D	0	0	0	0	0	1.52396
BnaA03g21460D	0	0	0	0	0	1.52465
BnaA09g54290D	0	0	0	0	0	1.52501
BnaA02g06460D	0	0	0	0	0	1.52512
BnaAnng13520D	0	0	0	0	0	1.52549
BnaC01g02130D	0	0	0	0	0	1.52574
BnaC01g32590D	0	0	0	0	0	1.52651
BnaA07g38610D	0	0	0	0	0	1.5272
BnaC01g04180D	0	0	0	0	0	1.52739
BnaCnng73250D	0	0	0	0	0	1.52783
BnaC03g25530D	0	0	0	0	0	1.5283
BnaC09g25140D	0	0	0	0	0	1.52931
BnaC09g22400D	0	0	0	0	0	1.53029
BnaC02g41520D	0	0	0	0	0	1.53055
BnaC08g35970D	0	0	0	0	0	1.53123
BnaA01g35420D	0	0	0	0	0	1.53263
BnaA10g17890D	0	0	0	0	0	1.53293
BnaA06g15610D	0	0	0	0	0	1.53386
BnaA06g09170D	0	0	0	0	0	1.53502
BnaA09g28000D	0	0	0	0	0	1.53661
BnaC09g41010D	0	0	0	0	0	1.53872
BnaA07g05850D	0	0	0	0	0	1.53966
BnaC08g46010D	0	0	0	0	0	1.53989
BnaC07g21770D	0	0	0	0	0	1.54178
BnaC02g04420D	0	0	0	0	0	1.5419
BnaA10g25720D	0	0	0	0	0	1.54307
BnaA06g06150D	0	0	0	0	0	1.54381
BnaA03g17520D	0	0	0	0	0	1.54383
BnaC04g26710D	0	0	0	0	0	1.54582
BnaC03g14710D	0	0	0	0	0	1.54641
BnaCnng33370D	0	0	0	0	0	1.5515
BnaA01g21510D	0	0	0	0	0	1.55198
BnaC01g30100D	0	0	0	0	0	1.55225
BnaC03g14810D	0	0	0	0	0	1.55354
BnaC07g04210D	0	0	0	0	0	1.55369
BnaA05g25570D	0	0	0	0	0	1.55444
BnaC06g05650D	0	0	0	0	0	1.55633
BnaC05g09390D	0	0	0	0	0	1.55653
BnaC05g03430D	0	0	0	0	0	1.55829
BnaAnng03740D	0	0	0	0	0	1.55865
BnaCnng06770D	0	0	0	0	0	1.55913
BnaC05g46550D	0	0	0	0	0	1.55934
BnaC07g26120D	0	0	0	0	0	1.5603
BnaA03g50240D	0	0	0	0	0	1.56095
BnaC09g39170D	0	0	0	0	0	1.56097
BnaA01g18740D	0	0	0	0	0	1.56102
BnaA04g15520D	0	0	0	0	0	1.56145
BnaA08g15200D	0	0	0	0	0	1.56152
BnaA04g02760D	0	0	0	0	0	1.5616
BnaA09g00480D	0	0	0	0	0	1.5621
BnaC02g43080D	0	0	0	0	0	1.56436
BnaC03g00120D	0	0	0	0	0	1.56472
BnaA07g29460D	0	0	0	0	0	1.56487
BnaC09g02380D	0	0	0	0	0	1.56606
BnaCnng18810D	0	0	0	0	0	1.56625
BnaA09g22670D	0	0	0	0	0	1.56693
BnaC04g10730D	0	0	0	0	0	1.569
BnaA05g26120D	0	0	0	0	0	1.56947
BnaC03g36390D	0	0	0	0	0	1.56998
BnaA09g56660D	0	0	0	0	0	1.57111
BnaCnng23020D	0	0	0	0	0	1.57128
BnaCnng49530D	0	0	0	0	0	1.57141
BnaC01g08040D	0	0	0	0	0	1.57146
BnaAnng16720D	0	0	0	0	0	1.57189
BnaA08g12600D	0	0	0	0	0	1.57233
BnaC07g35500D	0	0	0	0	0	1.57301
BnaA05g33510D	0	0	0	0	0	1.57356
BnaA06g01180D	0	0	0	0	0	1.57463
BnaA03g03680D	0	0	0	0	0	1.5757
BnaA04g29560D	0	0	0	0	0	1.57599
BnaAnng13240D	0	0	0	0	0	1.57637
BnaA07g35640D	0	0	0	0	0	1.57759
BnaC07g45620D	0	0	0	0	0	1.57919
BnaAnng42010D	0	0	0	0	0	1.57963
BnaA05g10200D	0	0	0	0	0	1.58012
BnaA03g07830D	0	0	0	0	0	1.58066
BnaA05g25380D	0	0	0	0	0	1.58211
BnaC03g57180D	0	0	0	0	0	1.58237
BnaA09g51970D	0	0	0	0	0	1.58281
BnaA07g22900D	0	0	0	0	0	1.58304
BnaA06g34320D	0	0	0	0	0	1.5855
BnaA03g15610D	0	0	0	0	0	1.58559
BnaC09g43990D	0	0	0	0	0	1.58839
BnaA03g57630D	0	0	0	0	0	1.58864
BnaC03g21580D	0	0	0	0	0	1.58894
BnaC02g00470D	0	0	0	0	0	1.5894
BnaA07g18050D	0	0	0	0	0	1.58961
BnaA08g17820D	0	0	0	0	0	1.59057
BnaA05g33110D	0	0	0	0	0	1.59127
BnaA03g40660D	0	0	0	0	0	1.59321
BnaA10g17050D	0	0	0	0	0	1.59402
BnaA09g18190D	0	0	0	0	0	1.59473
BnaA10g20920D	0	0	0	0	0	1.59484
BnaC01g36080D	0	0	0	0	0	1.59586
BnaC09g15940D	0	0	0	0	0	1.59602
BnaA06g32060D	0	0	0	0	0	1.59793
BnaCnng49470D	0	0	0	0	0	1.59893
BnaC05g24240D	0	0	0	0	0	1.60031
BnaC04g40450D	0	0	0	0	0	1.60072
BnaA08g05730D	0	0	0	0	0	1.60143
BnaA01g07750D	0	0	0	0	0	1.60196
BnaA07g30990D	0	0	0	0	0	1.60253
BnaA06g24870D	0	0	0	0	0	1.60274
BnaA09g08470D	0	0	0	0	0	1.60295
BnaC04g23510D	0	0	0	0	0	1.60608
BnaA10g15800D	0	0	0	0	0	1.60624
BnaCnng52400D	0	0	0	0	0	1.60629
BnaC08g38360D	0	0	0	0	0	1.60718
BnaC07g21510D	0	0	0	0	0	1.60809
BnaA07g20320D	0	0	0	0	0	1.60822
BnaCnng25880D	0	0	0	0	0	1.60837
BnaC03g57570D	0	0	0	0	0	1.60912
BnaAnng26590D	0	0	0	0	0	1.60947
BnaC09g26860D	0	0	0	0	0	1.61233
BnaA04g17470D	0	0	0	0	0	1.61427
BnaC03g59270D	0	0	0	0	0	1.6146
BnaA09g08790D	0	0	0	0	0	1.61491
BnaC07g29460D	0	0	0	0	0	1.6164
BnaA01g06140D	0	0	0	0	0	1.61692
BnaC02g15270D	0	0	0	0	0	1.61916
BnaA03g10920D	0	0	0	0	0	1.61921
BnaA04g21260D	0	0	0	0	0	1.6196
BnaA07g35030D	0	0	0	0	0	1.62031
BnaC01g17890D	0	0	0	0	0	1.62072
BnaC08g41730D	0	0	0	0	0	1.6211
BnaA03g35880D	0	0	0	0	0	1.62144
BnaC08g46130D	0	0	0	0	0	1.6226
BnaC09g32680D	0	0	0	0	0	1.62299
BnaC06g21190D	0	0	0	0	0	1.62344
BnaCnng42990D	0	0	0	0	0	1.62383
BnaA07g13930D	0	0	0	0	0	1.62389
BnaCnng71390D	0	0	0	0	0	1.62473
BnaA10g20530D	0	0	0	0	0	1.62525
BnaC02g42680D	0	0	0	0	0	1.62577
BnaC08g17230D	0	0	0	0	0	1.62707
BnaC02g39460D	0	0	0	0	0	1.63132
BnaC05g16140D	0	0	0	0	0	1.63608
BnaC06g36590D	0	0	0	0	0	1.63667
BnaA09g46610D	0	0	0	0	0	1.637
BnaA07g10590D	0	0	0	0	0	1.63879
BnaC08g19320D	0	0	0	0	0	1.63889
BnaA08g00740D	0	0	0	0	0	1.6392
BnaA02g26600D	0	0	0	0	0	1.64014
BnaAnng03830D	0	0	0	0	0	1.64016
BnaA09g00130D	0	0	0	0	0	1.64053
BnaC08g18860D	0	0	0	0	0	1.64216
BnaA06g14360D	0	0	0	0	0	1.64226
BnaA06g24170D	0	0	0	0	0	1.64241
BnaA01g33290D	0	0	0	0	0	1.64315
BnaA06g16950D	0	0	0	0	0	1.64332
BnaC09g33860D	0	0	0	0	0	1.6446
BnaC03g73080D	0	0	0	0	0	1.64609
BnaC08g07230D	0	0	0	0	0	1.64766
BnaA05g23020D	0	0	0	0	0	1.6482
BnaC09g29290D	0	0	0	0	0	1.65149
BnaA08g26490D	0	0	0	0	0	1.65206
BnaA01g19590D	0	0	0	0	0	1.65327
BnaA07g10040D	0	0	0	0	0	1.65332
BnaA03g42280D	0	0	0	0	0	1.65598
BnaA09g05080D	0	0	0	0	0	1.65743
BnaA01g06700D	0	0	0	0	0	1.65818
BnaA09g27680D	0	0	0	0	0	1.65832
BnaC08g05600D	0	0	0	0	0	1.65897
BnaC05g36380D	0	0	0	0	0	1.66004
BnaA08g00140D	0	0	0	0	0	1.6603
BnaA02g11430D	0	0	0	0	0	1.66102
BnaA07g33420D	0	0	0	0	0	1.66266
BnaC08g18640D	0	0	0	0	0	1.66319
BnaC01g19960D	0	0	0	0	0	1.66331
BnaA03g05110D	0	0	0	0	0	1.66333
BnaA01g17140D	0	0	0	0	0	1.66406
BnaC06g24700D	0	0	0	0	0	1.66624
BnaAnng30990D	0	0	0	0	0	1.66632
BnaA06g06810D	0	0	0	0	0	1.66654
BnaA08g21750D	0	0	0	0	0	1.66702
BnaA07g02870D	0	0	0	0	0	1.66775
BnaA10g01930D	0	0	0	0	0	1.66996
BnaCnng25280D	0	0	0	0	0	1.67296
BnaC08g12300D	0	0	0	0	0	1.67348
BnaA06g33260D	0	0	0	0	0	1.674
BnaCnng09020D	0	0	0	0	0	1.67507
BnaA09g26420D	0	0	0	0	0	1.67529
BnaCnng36540D	0	0	0	0	0	1.67752
BnaAnng07130D	0	0	0	0	0	1.67831
BnaC06g32630D	0	0	0	0	0	1.67985
BnaC08g01760D	0	0	0	0	0	1.68238
BnaA09g04280D	0	0	0	0	0	1.6831
BnaA07g19820D	0	0	0	0	0	1.68386
BnaC06g21250D	0	0	0	0	0	1.68481
BnaA08g06540D	0	0	0	0	0	1.68524
BnaA03g08320D	0	0	0	0	0	1.68804
BnaA05g35680D	0	0	0	0	0	1.68903
BnaC07g16550D	0	0	0	0	0	1.69112
BnaCnng21490D	0	0	0	0	0	1.6922
BnaC05g05190D	0	0	0	0	0	1.6961
BnaA02g34200D	0	0	0	0	0	1.69675
BnaA02g13340D	0	0	0	0	0	1.69802
BnaC03g25540D	0	0	0	0	0	1.70029
BnaC03g31070D	0	0	0	0	0	1.70036
BnaC09g08090D	0	0	0	0	0	1.70215
BnaC09g20030D	0	0	0	0	0	1.70335
BnaA08g13840D	0	0	0	0	0	1.70415
BnaC09g43060D	0	0	0	0	0	1.70629
BnaC05g04350D	0	0	0	0	0	1.70685
BnaA07g08530D	0	0	0	0	0	1.70735
BnaA03g57640D	0	0	0	0	0	1.70817
BnaA05g13790D	0	0	0	0	0	1.70939
BnaC02g33330D	0	0	0	0	0	1.70939
BnaC03g12510D	0	0	0	0	0	1.71335
BnaA09g40490D	0	0	0	0	0	1.71349
BnaA07g35370D	0	0	0	0	0	1.71633
BnaC05g09400D	0	0	0	0	0	1.71752
BnaC02g47540D	0	0	0	0	0	1.71813
BnaC01g44940D	0	0	0	0	0	1.71983
BnaC04g09650D	0	0	0	0	0	1.72153
BnaC03g06640D	0	0	0	0	0	1.72158
BnaA09g27660D	0	0	0	0	0	1.7218
BnaA03g12630D	0	0	0	0	0	1.72283
BnaA06g31950D	0	0	0	0	0	1.72309
BnaA06g10590D	0	0	0	0	0	1.72386
BnaA07g14280D	0	0	0	0	0	1.72483
BnaC09g10360D	0	0	0	0	0	1.72689
BnaA10g21890D	0	0	0	0	0	1.72701
BnaA03g37780D	0	0	0	0	0	1.7282
BnaC03g71050D	0	0	0	0	0	1.72954
BnaC02g41120D	0	0	0	0	0	1.7316
BnaA08g18340D	0	0	0	0	0	1.73254
BnaC07g10150D	0	0	0	0	0	1.7339
BnaC03g34540D	0	0	0	0	0	1.7345
BnaC08g19040D	0	0	0	0	0	1.73465
BnaC03g08040D	0	0	0	0	0	1.73476
BnaCnng59650D	0	0	0	0	0	1.73859
BnaA07g27960D	0	0	0	0	0	1.74253
BnaC07g44600D	0	0	0	0	0	1.74408
BnaA06g04070D	0	0	0	0	0	1.74505
BnaA06g34350D	0	0	0	0	0	1.74558
BnaA06g32320D	0	0	0	0	0	1.74612
BnaA07g29550D	0	0	0	0	0	1.74999
BnaA07g34660D	0	0	0	0	0	1.75096
BnaA03g43870D	0	0	0	0	0	1.75524
BnaC09g34350D	0	0	0	0	0	1.7613
BnaA03g39970D	0	0	0	0	0	1.76177
BnaA06g36080D	0	0	0	0	0	1.76293
BnaA03g41560D	0	0	0	0	0	1.76329
BnaA08g04620D	0	0	0	0	0	1.7639
BnaA06g39100D	0	0	0	0	0	1.76402
BnaA08g09330D	0	0	0	0	0	1.76519
BnaA10g23330D	0	0	0	0	0	1.7654
BnaC07g17300D	0	0	0	0	0	1.76722
BnaC05g19270D	0	0	0	0	0	1.7673
BnaCnng78620D	0	0	0	0	0	1.76869
BnaAnng02190D	0	0	0	0	0	1.76958
BnaC08g21640D	0	0	0	0	0	1.7697
BnaCnng22350D	0	0	0	0	0	1.77262
BnaC08g11400D	0	0	0	0	0	1.77273
BnaC05g37730D	0	0	0	0	0	1.77282
BnaC05g48570D	0	0	0	0	0	1.77456
BnaA01g34130D	0	0	0	0	0	1.77471
BnaC05g12590D	0	0	0	0	0	1.77612
BnaC09g35440D	0	0	0	0	0	1.77818
BnaCnng05190D	0	0	0	0	0	1.77946
BnaCnng15830D	0	0	0	0	0	1.78001
BnaA09g10390D	0	0	0	0	0	1.78126
BnaA06g23380D	0	0	0	0	0	1.78331
BnaA06g25970D	0	0	0	0	0	1.78374
BnaA10g10950D	0	0	0	0	0	1.7844
BnaA07g32870D	0	0	0	0	0	1.78445
BnaC02g15950D	0	0	0	0	0	1.78599
BnaA06g08460D	0	0	0	0	0	1.78765
BnaC03g12390D	0	0	0	0	0	1.78776
BnaA06g17960D	0	0	0	0	0	1.78941
BnaC01g19520D	0	0	0	0	0	1.78961
BnaA03g13320D	0	0	0	0	0	1.79016
BnaA03g40020D	0	0	0	0	0	1.79232
BnaC05g07890D	0	0	0	0	0	1.7952
BnaC07g24800D	0	0	0	0	0	1.7979
BnaA05g30880D	0	0	0	0	0	1.8012
BnaC08g25050D	0	0	0	0	0	1.80169
BnaC01g16760D	0	0	0	0	0	1.80291
BnaA09g08810D	0	0	0	0	0	1.80305
BnaCnng62150D	0	0	0	0	0	1.80345
BnaC05g14600D	0	0	0	0	0	1.80551
BnaC03g30130D	0	0	0	0	0	1.80721
BnaA10g11120D	0	0	0	0	0	1.80784
BnaC07g40160D	0	0	0	0	0	1.80879
BnaC09g29420D	0	0	0	0	0	1.81481
BnaC04g03750D	0	0	0	0	0	1.81484
BnaC02g39630D	0	0	0	0	0	1.81492
BnaCnng39600D	0	0	0	0	0	1.81561
BnaA05g12980D	0	0	0	0	0	1.81793
BnaC09g20050D	0	0	0	0	0	1.81819
BnaC03g48750D	0	0	0	0	0	1.81924
BnaA05g29710D	0	0	0	0	0	1.82089
BnaA03g18990D	0	0	0	0	0	1.82136
BnaAnng04970D	0	0	0	0	0	1.82214
BnaA04g27830D	0	0	0	0	0	1.82707
BnaAnng34650D	0	0	0	0	0	1.82807
BnaAnng38640D	0	0	0	0	0	1.83151
BnaA05g16360D	0	0	0	0	0	1.83213
BnaC07g42720D	0	0	0	0	0	1.83537
BnaAnng37270D	0	0	0	0	0	1.83568
BnaC06g00180D	0	0	0	0	0	1.83597
BnaA08g16960D	0	0	0	0	0	1.83599
BnaA05g24000D	0	0	0	0	0	1.83652
BnaA09g17090D	0	0	0	0	0	1.83908
BnaCnng06700D	0	0	0	0	0	1.84079
BnaA09g02950D	0	0	0	0	0	1.84374
BnaC06g38020D	0	0	0	0	0	1.84508
BnaC08g41160D	0	0	0	0	0	1.84779
BnaCnng37450D	0	0	0	0	0	1.84935
BnaC04g45690D	0	0	0	0	0	1.85008
BnaC08g41800D	0	0	0	0	0	1.85313
BnaC03g51830D	0	0	0	0	0	1.85369
BnaA10g24440D	0	0	0	0	0	1.85529
BnaC02g00070D	0	0	0	0	0	1.85938
BnaC01g07220D	0	0	0	0	0	1.86118
BnaAnng23710D	0	0	0	0	0	1.8613
BnaC03g71690D	0	0	0	0	0	1.86162
BnaCnng64710D	0	0	0	0	0	1.8631
BnaC04g33730D	0	0	0	0	0	1.8639
BnaAnng32290D	0	0	0	0	0	1.86649
BnaC09g20850D	0	0	0	0	0	1.86762
BnaA09g35480D	0	0	0	0	0	1.86972
BnaC04g31650D	0	0	0	0	0	1.86993
BnaC05g03580D	0	0	0	0	0	1.87024
BnaA01g04520D	0	0	0	0	0	1.87127
BnaA09g32150D	0	0	0	0	0	1.87255
BnaA06g17590D	0	0	0	0	0	1.87369
BnaA04g04400D	0	0	0	0	0	1.87621
BnaA10g00370D	0	0	0	0	0	1.87654
BnaAnng37740D	0	0	0	0	0	1.8768
BnaA02g24930D	0	0	0	0	0	1.87715
BnaAnng27610D	0	0	0	0	0	1.87732
BnaA09g56870D	0	0	0	0	0	1.87767
BnaC01g25860D	0	0	0	0	0	1.87908
BnaC03g72010D	0	0	0	0	0	1.87957
BnaC01g12370D	0	0	0	0	0	1.87992
BnaA07g33470D	0	0	0	0	0	1.88042
BnaC09g48200D	0	0	0	0	0	1.88054
BnaA08g28140D	0	0	0	0	0	1.88186
BnaC06g13910D	0	0	0	0	0	1.88625
BnaC03g72550D	0	0	0	0	0	1.88708
BnaA04g02430D	0	0	0	0	0	1.88818
BnaC08g33100D	0	0	0	0	0	1.89002
BnaA07g01950D	0	0	0	0	0	1.89291
BnaA08g25620D	0	0	0	0	0	1.89398
BnaC07g09690D	0	0	0	0	0	1.8943
BnaA02g16580D	0	0	0	0	0	1.8986
BnaA03g05130D	0	0	0	0	0	1.9011
BnaC04g40990D	0	0	0	0	0	1.90435
BnaA03g21310D	0	0	0	0	0	1.90437
BnaC05g07900D	0	0	0	0	0	1.90544
BnaA09g42250D	0	0	0	0	0	1.90896
BnaA06g21110D	0	0	0	0	0	1.91066
BnaA07g21940D	0	0	0	0	0	1.9119
BnaA09g50650D	0	0	0	0	0	1.91225
BnaC09g04040D	0	0	0	0	0	1.9127
BnaA09g55020D	0	0	0	0	0	1.91323
BnaAnng28530D	0	0	0	0	0	1.91995
BnaUnng03250D	0	0	0	0	0	1.00124
BnaC05g13800D	0	0	0	0	0	1.002
BnaAnng36340D	0	0	0	0	0	1.00276
BnaC03g67410D	0	0	0	0	0	1.0028
BnaC08g17160D	0	0	0	0	0	1.00314
BnaA03g28480D	0	0	0	0	0	1.00383
BnaA06g37270D	0	0	0	0	0	1.00441
BnaA07g38760D	0	0	0	0	0	1.00444
BnaAnng31500D	0	0	0	0	0	1.00589
BnaC05g30280D	0	0	0	0	0	1.00609
BnaC08g23330D	0	0	0	0	0	1.00658
BnaC02g42690D	0	0	0	0	0	1.00679
BnaC03g50270D	0	0	0	0	0	1.00714
BnaA07g19020D	0	0	0	0	0	1.00757
BnaA09g34030D	0	0	0	0	0	1.00815
BnaC03g28320D	0	0	0	0	0	1.00901
BnaC06g38580D	0	0	0	0	0	1.01008
BnaC04g25820D	0	0	0	0	0	1.01021
BnaA01g00010D	0	0	0	0	0	1.01076
BnaC03g20950D	0	0	0	0	0	1.01092
BnaAnng21800D	0	0	0	0	0	1.011
BnaC02g33830D	0	0	0	0	0	1.01163
BnaC01g25760D	0	0	0	0	0	1.01197
BnaC05g06710D	0	0	0	0	0	1.01224
BnaC09g49020D	0	0	0	0	0	1.01291
BnaC08g24780D	0	0	0	0	0	1.01427
BnaCnng16760D	0	0	0	0	0	1.01489
BnaA03g30530D	0	0	0	0	0	1.01492
BnaC09g47840D	0	0	0	0	0	1.01528
BnaC08g02410D	0	0	0	0	0	1.01538
BnaC07g03550D	0	0	0	0	0	1.01541
BnaCnng19730D	0	0	0	0	0	1.01591
BnaC05g32790D	0	0	0	0	0	1.01635
BnaC09g02080D	0	0	0	0	0	1.01639
BnaC01g15560D	0	0	0	0	0	1.0167
BnaA03g06250D	0	0	0	0	0	1.01735
BnaC01g09700D	0	0	0	0	0	1.01792
BnaA02g33090D	0	0	0	0	0	1.01829
BnaC08g34420D	0	0	0	0	0	1.01867
BnaA10g09470D	0	0	0	0	0	1.01919
BnaA10g23270D	0	0	0	0	0	1.01985
BnaC04g26670D	0	0	0	0	0	1.01995
BnaC03g05780D	0	0	0	0	0	1.02128
BnaC02g12750D	0	0	0	0	0	1.02137
BnaA03g44400D	0	0	0	0	0	1.02314
BnaA07g34370D	0	0	0	0	0	1.02329
BnaA05g19630D	0	0	0	0	0	1.02345
BnaA05g09830D	0	0	0	0	0	1.02418
BnaCnng43180D	0	0	0	0	0	1.02425
BnaC04g54960D	0	0	0	0	0	1.02454
BnaC09g31680D	0	0	0	0	0	1.02521
BnaC03g30720D	0	0	0	0	0	1.0259
BnaC03g39420D	0	0	0	0	0	1.02614
BnaC04g01400D	0	0	0	0	0	1.02615
BnaA03g21800D	0	0	0	0	0	1.02628
BnaA03g16950D	0	0	0	0	0	1.02695
BnaC01g03610D	0	0	0	0	0	1.02739
BnaA02g07500D	0	0	0	0	0	1.02757
BnaC05g49730D	0	0	0	0	0	1.0277
BnaC04g35500D	0	0	0	0	0	1.02811
BnaC09g45200D	0	0	0	0	0	1.02816
BnaA08g24150D	0	0	0	0	0	1.02916
BnaC04g16450D	0	0	0	0	0	1.02964
BnaC07g31950D	0	0	0	0	0	1.02964
BnaCnng12150D	0	0	0	0	0	1.02977
BnaC05g14000D	0	0	0	0	0	1.0298
BnaC06g00540D	0	0	0	0	0	1.02992
BnaA07g38880D	0	0	0	0	0	1.03003
BnaA05g04210D	0	0	0	0	0	1.03044
BnaC09g33030D	0	0	0	0	0	1.03126
BnaA05g25120D	0	0	0	0	0	1.03199
BnaA04g14770D	0	0	0	0	0	1.03259
BnaC08g47980D	0	0	0	0	0	1.03263
BnaC09g51620D	0	0	0	0	0	1.03289
BnaA07g35060D	0	0	0	0	0	1.03356
BnaA02g02710D	0	0	0	0	0	1.03688
BnaC05g14920D	0	0	0	0	0	1.03737
BnaCnng17310D	0	0	0	0	0	1.03769
BnaA07g10570D	0	0	0	0	0	1.0377
BnaA06g22770D	0	0	0	0	0	1.03891
BnaA06g14560D	0	0	0	0	0	1.03909
BnaC02g46710D	0	0	0	0	0	1.03929
BnaA02g29490D	0	0	0	0	0	1.04027
BnaCnng63240D	0	0	0	0	0	1.04044
BnaC06g10900D	0	0	0	0	0	1.04198
BnaA03g13740D	0	0	0	0	0	1.04439
BnaC03g50130D	0	0	0	0	0	1.04544
BnaA03g01480D	0	0	0	0	0	1.0457
BnaA09g03060D	0	0	0	0	0	1.04595
BnaA09g27690D	0	0	0	0	0	1.04608
BnaA03g25430D	0	0	0	0	0	1.04609
BnaC09g21180D	0	0	0	0	0	1.04616
BnaC06g00380D	0	0	0	0	0	1.04641
BnaCnng57130D	0	0	0	0	0	1.04662
BnaC08g05950D	0	0	0	0	0	1.04728
BnaC07g50680D	0	0	0	0	0	1.0475
BnaCnng16060D	0	0	0	0	0	1.04777
BnaC09g19270D	0	0	0	0	0	1.04784
BnaA03g16640D	0	0	0	0	0	1.04919
BnaA07g07430D	0	0	0	0	0	1.04925
BnaCnng20770D	0	0	0	0	0	1.04943
BnaA09g33230D	0	0	0	0	0	1.05063
BnaA01g15870D	0	0	0	0	0	1.05211
BnaA02g12120D	0	0	0	0	0	1.05215
BnaA08g22930D	0	0	0	0	0	1.05259
BnaC01g29320D	0	0	0	0	0	1.05264
BnaC07g33180D	0	0	0	0	0	1.05302
BnaC03g58880D	0	0	0	0	0	1.05311
BnaC09g36820D	0	0	0	0	0	1.05338
BnaA10g25790D	0	0	0	0	0	1.05366
BnaC04g45620D	0	0	0	0	0	1.05435
BnaA01g19790D	0	0	0	0	0	1.05439
BnaA09g11230D	0	0	0	0	0	1.05509
BnaAnng00990D	0	0	0	0	0	1.05579
BnaA01g29460D	0	0	0	0	0	1.0561
BnaCnng24950D	0	0	0	0	0	1.05612
BnaC07g44090D	0	0	0	0	0	1.05623
BnaC06g38420D	0	0	0	0	0	1.05628
BnaA09g02880D	0	0	0	0	0	1.05861
BnaC05g44210D	0	0	0	0	0	1.05887
BnaC08g25900D	0	0	0	0	0	1.05918
BnaA07g12110D	0	0	0	0	0	1.05987
BnaC01g42090D	0	0	0	0	0	1.06046
BnaA03g46420D	0	0	0	0	0	1.06057
BnaA01g05900D	0	0	0	0	0	1.06077
BnaC08g22640D	0	0	0	0	0	1.06081
BnaC09g07640D	0	0	0	0	0	1.06165
BnaC06g18970D	0	0	0	0	0	1.06177
BnaA09g56530D	0	0	0	0	0	1.06285
BnaA09g33560D	0	0	0	0	0	1.06313
BnaC09g05190D	0	0	0	0	0	1.06322
BnaC02g00380D	0	0	0	0	0	1.06404
BnaC07g23920D	0	0	0	0	0	1.06419
BnaA02g10950D	0	0	0	0	0	1.0644
BnaC04g05480D	0	0	0	0	0	1.06514
BnaC09g25130D	0	0	0	0	0	1.06555
BnaA09g49350D	0	0	0	0	0	1.06581
BnaA01g22050D	0	0	0	0	0	1.06646
BnaC05g44000D	0	0	0	0	0	1.06804
BnaA05g27950D	0	0	0	0	0	1.07004
BnaC01g39330D	0	0	0	0	0	1.07089
BnaA02g08090D	0	0	0	0	0	1.07098
BnaA01g10580D	0	0	0	0	0	1.07123
BnaA04g12770D	0	0	0	0	0	1.07199
BnaA03g25960D	0	0	0	0	0	1.07245
BnaC04g03960D	0	0	0	0	0	1.07399
BnaC05g44130D	0	0	0	0	0	1.07417
BnaC09g23480D	0	0	0	0	0	1.07425
BnaA06g13230D	0	0	0	0	0	1.07527
BnaC08g43650D	0	0	0	0	0	1.07566
BnaC01g20500D	0	0	0	0	0	1.07585
BnaA02g01520D	0	0	0	0	0	1.07603
BnaC09g08100D	0	0	0	0	0	1.07627
BnaC08g40500D	0	0	0	0	0	1.07642
BnaC09g06170D	0	0	0	0	0	1.07661
BnaC03g20310D	0	0	0	0	0	1.07772
BnaCnng57670D	0	0	0	0	0	1.07784
BnaC03g37540D	0	0	0	0	0	1.07838
BnaC01g05650D	0	0	0	0	0	1.079
BnaA07g18360D	0	0	0	0	0	1.0791
BnaAnng22440D	0	0	0	0	0	1.07914
BnaA01g29610D	0	0	0	0	0	1.07969
BnaC07g20190D	0	0	0	0	0	1.08025
BnaC01g08580D	0	0	0	0	0	1.08175
BnaC08g45010D	0	0	0	0	0	1.08272
BnaC07g21670D	0	0	0	0	0	1.08287
BnaC02g44050D	0	0	0	0	0	1.08329
BnaCnng38440D	0	0	0	0	0	1.08359
BnaC04g30790D	0	0	0	0	0	1.08524
BnaC05g39300D	0	0	0	0	0	1.08538
BnaA05g17300D	0	0	0	0	0	1.08618
BnaC08g06440D	0	0	0	0	0	1.08662
BnaA06g32690D	0	0	0	0	0	1.08857
BnaA03g04590D	0	0	0	0	0	1.08941
BnaA01g16600D	0	0	0	0	0	1.09006
BnaC01g38550D	0	0	0	0	0	1.09052
BnaA04g18980D	0	0	0	0	0	1.09115
BnaA08g30020D	0	0	0	0	0	1.09129
BnaC07g50310D	0	0	0	0	0	1.09168
BnaCnng24910D	0	0	0	0	0	1.09168
BnaA09g34930D	0	0	0	0	0	1.09182
BnaAnng12130D	0	0	0	0	0	1.093
BnaC08g17590D	0	0	0	0	0	1.09455
BnaC05g20420D	0	0	0	0	0	1.09501
BnaC08g20810D	0	0	0	0	0	1.09545
BnaA06g23370D	0	0	0	0	0	1.09549
BnaA07g29140D	0	0	0	0	0	1.0958
BnaA04g19840D	0	0	0	0	0	1.09601
BnaA02g19850D	0	0	0	0	0	1.09614
BnaA08g26010D	0	0	0	0	0	1.09659
BnaC05g41220D	0	0	0	0	0	1.09689
BnaC08g36980D	0	0	0	0	0	1.09705
BnaC01g36990D	0	0	0	0	0	1.0975
BnaC06g40040D	0	0	0	0	0	1.09812
BnaA03g57520D	0	0	0	0	0	1.09819
BnaA10g15650D	0	0	0	0	0	1.09938
BnaC05g30260D	0	0	0	0	0	1.10029
BnaA04g22430D	0	0	0	0	0	1.10144
BnaC05g46990D	0	0	0	0	0	1.10289
BnaA09g27270D	0	0	0	0	0	1.10322
BnaA03g03200D	0	0	0	0	0	1.10496
BnaC02g42250D	0	0	0	0	0	1.1052
BnaC07g11980D	0	0	0	0	0	1.10532
BnaA02g26680D	0	0	0	0	0	1.10535
BnaCnng03040D	0	0	0	0	0	1.10607
BnaA03g14580D	0	0	0	0	0	1.1065
BnaA02g25530D	0	0	0	0	0	1.10656
BnaA09g44810D	0	0	0	0	0	1.10805
BnaC08g34700D	0	0	0	0	0	1.10897
BnaC08g42510D	0	0	0	0	0	1.10935
BnaC06g29110D	0	0	0	0	0	1.10986
BnaA02g03050D	0	0	0	0	0	1.11047
BnaC01g11040D	0	0	0	0	0	1.11052
BnaA02g20230D	0	0	0	0	0	1.11081
BnaC07g11210D	0	0	0	0	0	1.11121
BnaA01g16530D	0	0	0	0	0	1.11157
BnaC07g48490D	0	0	0	0	0	1.11314
BnaA03g34240D	0	0	0	0	0	1.1133
BnaA01g05660D	0	0	0	0	0	1.11333
BnaC01g04280D	0	0	0	0	0	1.11441
BnaC07g36250D	0	0	0	0	0	1.11443
BnaC05g18480D	0	0	0	0	0	1.11482
BnaC05g45070D	0	0	0	0	0	1.11593
BnaA09g52410D	0	0	0	0	0	1.11617
BnaA06g34210D	0	0	0	0	0	1.11629
BnaA08g17020D	0	0	0	0	0	1.1165
BnaA04g22070D	0	0	0	0	0	1.11966
BnaA02g11890D	0	0	0	0	0	1.11979
BnaC08g00600D	0	0	0	0	0	1.12005
BnaAnng00800D	0	0	0	0	0	1.12059
BnaC08g10200D	0	0	0	0	0	1.1206
BnaC05g44290D	0	0	0	0	0	1.12066
BnaA06g23210D	0	0	0	0	0	1.12107
BnaC08g19950D	0	0	0	0	0	1.12114
BnaA08g22020D	0	0	0	0	0	1.1216
BnaA05g29350D	0	0	0	0	0	1.12265
BnaA10g07320D	0	0	0	0	0	1.12305
BnaC06g06210D	0	0	0	0	0	1.12394
BnaC01g02070D	0	0	0	0	0	1.12441
BnaA05g31630D	0	0	0	0	0	1.12494
BnaA07g10420D	0	0	0	0	0	1.12496
BnaA07g13430D	0	0	0	0	0	1.12515
BnaC05g07800D	0	0	0	0	0	1.12541
BnaA06g40080D	0	0	0	0	0	1.12703
BnaA03g04640D	0	0	0	0	0	1.12722
BnaC03g73280D	0	0	0	0	0	1.1273
BnaC06g26680D	0	0	0	0	0	1.1273
BnaCnng62280D	0	0	0	0	0	1.12767
BnaA10g15830D	0	0	0	0	0	1.12797
BnaC03g60240D	0	0	0	0	0	1.12919
BnaA08g16320D	0	0	0	0	0	1.13035
BnaC02g34830D	0	0	0	0	0	1.13047
BnaC05g22710D	0	0	0	0	0	1.13053
BnaA09g45450D	0	0	0	0	0	1.13077
BnaC06g06250D	0	0	0	0	0	1.1308
BnaCnng29120D	0	0	0	0	0	1.13325
BnaC03g18600D	0	0	0	0	0	1.13368
BnaA08g13380D	0	0	0	0	0	1.13408
BnaA05g14540D	0	0	0	0	0	1.13592
BnaA06g26790D	0	0	0	0	0	1.13595
BnaC01g24140D	0	0	0	0	0	1.13708
BnaC08g33560D	0	0	0	0	0	1.13778
BnaA05g06450D	0	0	0	0	0	1.13913
BnaA09g26960D	0	0	0	0	0	1.13968
BnaC08g33050D	0	0	0	0	0	1.14031
BnaAnng40320D	0	0	0	0	0	1.14049
BnaA09g55850D	0	0	0	0	0	1.14054
BnaA07g31010D	0	0	0	0	0	1.14061
BnaA03g40730D	0	0	0	0	0	1.14189
BnaC03g16650D	0	0	0	0	0	1.14241
BnaC01g44140D	0	0	0	0	0	1.14267
BnaA04g05850D	0	0	0	0	0	1.14278
BnaC05g09070D	0	0	0	0	0	1.14283
BnaA01g01690D	0	0	0	0	0	1.14299
BnaA10g02180D	0	0	0	0	0	1.14381
BnaA07g31410D	0	0	0	0	0	1.14446
BnaCnng02250D	0	0	0	0	0	1.14557
BnaA02g36500D	0	0	0	0	0	1.14566
BnaA01g18660D	0	0	0	0	0	1.14621
BnaA09g28100D	0	0	0	0	0	1.14633
BnaA08g04350D	0	0	0	0	0	1.14637
BnaC03g34690D	0	0	0	0	0	1.1464
BnaAnng15620D	0	0	0	0	0	1.14731
BnaAnng00720D	0	0	0	0	0	1.14847
BnaAnng12470D	0	0	0	0	0	1.14874
BnaA06g30390D	0	0	0	0	0	1.15003
BnaC04g37590D	0	0	0	0	0	1.15054
BnaC07g13450D	0	0	0	0	0	1.15109
BnaC06g36100D	0	0	0	0	0	1.15122
BnaC04g53720D	0	0	0	0	0	1.15127
BnaC02g02650D	0	0	0	0	0	1.15136
BnaA09g24630D	0	0	0	0	0	1.15206
BnaC06g13860D	0	0	0	0	0	1.15216
BnaAnng00040D	0	0	0	0	0	1.15218
BnaC05g02740D	0	0	0	0	0	1.15222
BnaC06g37130D	0	0	0	0	0	1.15248
BnaC03g78170D	0	0	0	0	0	1.15265
BnaCnng15960D	0	0	0	0	0	1.15296
BnaC08g39680D	0	0	0	0	0	1.15328
BnaA03g16990D	0	0	0	0	0	1.15341
BnaC07g07290D	0	0	0	0	0	1.15614
BnaAnng03940D	0	0	0	0	0	1.15667
BnaA05g00310D	0	0	0	0	0	1.15764
BnaA03g17020D	0	0	0	0	0	1.15788
BnaA09g04940D	0	0	0	0	0	1.15812
BnaC07g13660D	0	0	0	0	0	1.15951
BnaA09g51790D	0	0	0	0	0	1.15954
BnaC02g08820D	0	0	0	0	0	1.16019
BnaA03g01590D	0	0	0	0	0	1.16098
BnaC05g21260D	0	0	0	0	0	1.1615
BnaC03g25650D	0	0	0	0	0	1.1616
BnaA08g27650D	0	0	0	0	0	1.16167
BnaC03g26070D	0	0	0	0	0	1.16187
BnaA06g03860D	0	0	0	0	0	1.16188
BnaA07g26810D	0	0	0	0	0	1.16209
BnaC03g25840D	0	0	0	0	0	1.16324
BnaC05g00510D	0	0	0	0	0	1.1641
BnaUnng00720D	0	0	0	0	0	1.16415
BnaC09g42440D	0	0	0	0	0	1.16432
BnaC05g41610D	0	0	0	0	0	1.16521
BnaA09g31440D	0	0	0	0	0	1.16551
BnaA01g14130D	0	0	0	0	0	1.16604
BnaC04g15330D	0	0	0	0	0	1.16612
BnaA10g00330D	0	0	0	0	0	1.16614
BnaA10g26390D	0	0	0	0	0	1.16672
BnaA01g11090D	0	0	0	0	0	1.16731
BnaC07g27240D	0	0	0	0	0	1.16752
BnaC02g08370D	0	0	0	0	0	1.16804
BnaA01g29870D	0	0	0	0	0	1.16822
BnaA03g06520D	0	0	0	0	0	1.16837
BnaAnng02310D	0	0	0	0	0	1.16953
BnaC03g37090D	0	0	0	0	0	1.16993
BnaA04g04550D	0	0	0	0	0	1.17144
BnaA02g10760D	0	0	0	0	0	1.17165
BnaC07g26280D	0	0	0	0	0	1.17176
BnaA03g32250D	0	0	0	0	0	1.17238
BnaC02g43800D	0	0	0	0	0	1.17252
BnaA02g34220D	0	0	0	0	0	1.17315
BnaA07g15390D	0	0	0	0	0	1.1732
BnaA03g20980D	0	0	0	0	0	1.17363
BnaA09g40600D	0	0	0	0	0	1.17425
BnaA08g08540D	0	0	0	0	0	1.17442
BnaC08g18790D	0	0	0	0	0	1.17458
BnaC09g02300D	0	0	0	0	0	1.17483
BnaA09g21110D	0	0	0	0	0	1.17533
BnaA05g31930D	0	0	0	0	0	1.17638
BnaA09g05630D	0	0	0	0	0	1.177
BnaA09g07030D	0	0	0	0	0	1.17829
BnaA02g19700D	0	0	0	0	0	1.17872
BnaC03g64590D	0	0	0	0	0	1.17942
BnaC08g22980D	0	0	0	0	0	1.18
BnaA05g20960D	0	0	0	0	0	1.18062
BnaC03g29850D	0	0	0	0	0	1.18071
BnaC01g37230D	0	0	0	0	0	1.18127
BnaA10g19670D	0	0	0	0	0	1.1814
BnaC06g23310D	0	0	0	0	0	1.18186
BnaC04g22040D	0	0	0	0	0	1.18204
BnaA06g34240D	0	0	0	0	0	1.18267
BnaA01g26720D	0	0	0	0	0	1.18356
BnaA07g05940D	0	0	0	0	0	1.1839
BnaA05g20240D	0	0	0	0	0	1.18416
BnaC02g47770D	0	0	0	0	0	1.18441
BnaA05g28100D	0	0	0	0	0	1.18455
BnaC08g27270D	0	0	0	0	0	1.18546
BnaA08g10030D	0	0	0	0	0	1.18555
BnaA09g16040D	0	0	0	0	0	1.18564
BnaA06g05280D	0	0	0	0	0	1.18568
BnaC03g31100D	0	0	0	0	0	1.186
BnaA05g01330D	0	0	0	0	0	1.18669
BnaA05g29800D	0	0	0	0	0	1.18671
BnaA06g21300D	0	0	0	0	0	1.18757
BnaCnng10730D	0	0	0	0	0	1.1876
BnaC03g72350D	0	0	0	0	0	1.18776
BnaA07g22650D	0	0	0	0	0	1.188
BnaA06g22070D	0	0	0	0	0	1.18841
BnaC09g15510D	0	0	0	0	0	1.18843
BnaC04g01070D	0	0	0	0	0	1.1888
BnaA09g52450D	0	0	0	0	0	1.18936
BnaA03g31320D	0	0	0	0	0	1.18942
BnaC03g09470D	0	0	0	0	0	1.18952
BnaC09g30620D	0	0	0	0	0	1.18992
BnaA04g09570D	0	0	0	0	0	1.19073
BnaC03g22170D	0	0	0	0	0	1.19091
BnaA04g26520D	0	0	0	0	0	1.19181
BnaA03g57940D	0	0	0	0	0	1.19197
BnaC01g02400D	0	0	0	0	0	1.19382
BnaC03g08550D	0	0	0	0	0	1.19423
BnaAnng18240D	0	0	0	0	0	1.19452
BnaA02g25390D	0	0	0	0	0	1.19515
BnaC07g31660D	0	0	0	0	0	1.19575
BnaCnng40390D	0	0	0	0	0	1.19607
BnaC01g39730D	0	0	0	0	0	1.19642
BnaA07g35130D	0	0	0	0	0	1.19759
BnaC07g28790D	0	0	0	0	0	1.19789
BnaA09g38190D	0	0	0	0	0	1.19822
BnaAnng37460D	0	0	0	0	0	1.19916
BnaAnng14330D	0	0	0	0	0	1.19918
BnaA01g30570D	0	0	0	0	0	1.19921
BnaA07g12060D	0	0	0	0	0	1.19949
BnaA09g50330D	0	0	0	0	0	1.1996
BnaA10g25000D	0	0	0	0	0	1.20051
BnaA10g21090D	0	0	0	0	0	1.2013
BnaA04g14250D	0	0	0	0	0	1.20153
BnaC05g12030D	0	0	0	0	0	1.204
BnaA07g16170D	0	0	0	0	0	1.20507
BnaC01g41760D	0	0	0	0	0	1.20577
BnaC01g03790D	0	0	0	0	0	1.20654
BnaA03g46510D	0	0	0	0	0	1.20898
BnaA10g28060D	0	0	0	0	0	1.21075
BnaA04g16530D	0	0	0	0	0	1.21101
BnaC04g05380D	0	0	0	0	0	1.21103
BnaC08g46000D	0	0	0	0	0	1.21112
BnaA07g32360D	0	0	0	0	0	1.21173
BnaA10g09180D	0	0	0	0	0	1.21353
BnaC04g21240D	0	0	0	0	0	1.21364
BnaC08g42890D	0	0	0	0	0	1.21405
BnaA08g04220D	0	0	0	0	0	1.21425
BnaCnng07380D	0	0	0	0	0	1.21456
BnaC03g17440D	0	0	0	0	0	1.21465
BnaC07g00560D	0	0	0	0	0	1.21543
BnaA05g23620D	0	0	0	0	0	1.21638
BnaC03g20050D	0	0	0	0	0	1.21672
BnaA06g25030D	0	0	0	0	0	1.21674
BnaC02g34800D	0	0	0	0	0	1.21699
BnaC05g01130D	0	0	0	0	0	1.2179
BnaC03g69760D	0	0	0	0	0	1.21875
BnaCnng64600D	0	0	0	0	0	1.22157
BnaC01g20120D	0	0	0	0	0	1.2224
BnaA06g31800D	0	0	0	0	0	1.22256
BnaC09g44670D	0	0	0	0	0	1.22495
BnaA04g24070D	0	0	0	0	0	1.22527
BnaC05g04750D	0	0	0	0	0	1.22584
BnaA07g32230D	0	0	0	0	0	1.22596
BnaA09g00350D	0	0	0	0	0	1.22698
BnaCnng62490D	0	0	0	0	0	1.22738
BnaA07g24600D	0	0	0	0	0	1.22865
BnaC02g06510D	0	0	0	0	0	1.2297
BnaA07g23850D	0	0	0	0	0	1.22974
BnaA03g57550D	0	0	0	0	0	1.22988
BnaA04g04420D	0	0	0	0	0	1.23071
BnaA07g30000D	0	0	0	0	0	1.23072
BnaAnng16300D	0	0	0	0	0	1.23089
BnaA03g24470D	0	0	0	0	0	1.23135
BnaC04g42540D	0	0	0	0	0	1.2315
BnaA05g05930D	0	0	0	0	0	1.23183
BnaA05g24870D	0	0	0	0	0	1.23228
BnaA10g10300D	0	0	0	0	0	1.23239
BnaA03g23660D	0	0	0	0	0	1.2324
BnaC08g50020D	0	0	0	0	0	1.2325
BnaA01g24360D	0	0	0	0	0	1.23257
BnaC01g02780D	0	0	0	0	0	1.23323
BnaC08g03570D	0	0	0	0	0	1.23422
BnaC09g36920D	0	0	0	0	0	1.23564
BnaC05g40000D	0	0	0	0	0	1.23629
BnaC01g02370D	0	0	0	0	0	1.23702
BnaC05g27530D	0	0	0	0	0	1.23795
BnaC03g19280D	0	0	0	0	0	1.23804
BnaC03g34330D	0	0	0	0	0	1.2393
BnaA10g10760D	0	0	0	0	0	1.2397
BnaC08g30150D	0	0	0	0	0	1.23972
BnaC09g11490D	0	0	0	0	0	1.24138
BnaA02g29730D	0	0	0	0	0	1.24207
BnaC09g41580D	0	0	0	0	0	1.24216
BnaC09g16320D	0	0	0	0	0	1.24322
BnaA05g23920D	0	0	0	0	0	1.24461
BnaC05g21590D	0	0	0	0	0	1.24564
BnaA10g23790D	0	0	0	0	0	1.24737
BnaA03g37150D	0	0	0	0	0	1.24747
BnaAnng13880D	0	0	0	0	0	1.24807
BnaC09g38120D	0	0	0	0	0	1.24875
BnaC06g16920D	0	0	0	0	0	1.25062
BnaC04g28440D	0	0	0	0	0	1.25237
BnaCnng73390D	0	0	0	0	-2.10693	0
BnaCnng55190D	0	0	0	0	-1.93127	0
BnaC07g36760D	0	0	0	0	-1.87264	0
BnaA02g18700D	0	-2.32663	0	0	-1.81739	0
BnaCnng39740D	0	0	0	0	-1.76676	0
BnaC03g45960D	0	0	0	0	-1.71619	0
BnaA08g24180D	0	-2.20824	0	0	-1.41421	0
BnaA05g34410D	0	0	0	0	-1.25823	0
BnaC04g03400D	0	0	0	0	-1.24236	0
BnaA06g26510D	0	0	0	0	-2.98263	0
BnaC03g22990D	0	0	0	0	-2.81993	0
BnaA06g33560D	0	0	0	0	-2.68986	0
BnaAnng31630D	0	0	0	0	-2.62531	0
BnaC09g37240D	0	0	0	0	-2.43947	0
BnaC09g49910D	0	0	0	0	-2.43578	0
BnaC01g17020D	0	0	0	0	-2.3289	0
BnaC04g04080D	0	0	0	0	-2.27781	0
BnaA08g20230D	0	0	0	0	-4.58124	0
BnaC03g01430D	0	-2.05652	0	0	-3.26073	0
BnaC03g23030D	0	0	0	0	-3.20335	0

## Sheet: PI cluster 5
Bna_gene_id	UP	PILFD2	PILFD5	PILFD10	PILFD20	PILFD30
BnaA09g00750D	0	4.07027	4.43412	4.65098	3.67621	5.01625
BnaA06g40790D	0	4.30218	4.39743	4.46102	3.96407	5.22664
BnaC05g04600D	0	4.12174	4.39695	4.50832	3.57465	4.85172
BnaC06g18580D	0	3.91077	3.92409	4.1083	3.99853	5.22997
BnaA08g16670D	0	0	5.37655	5.57767	4.82043	6.35735
BnaA03g23580D	0	3.99377	4.16813	4.22424	3.63596	4.75969
BnaA03g35630D	0	4.05824	4.03466	4.04909	3.64726	4.89311
BnaCnng19220D	0	3.99024	4.36149	3.78179	3.69425	4.94966
BnaA09g39720D	0	3.52948	4.5464	4.67364	3.09231	4.09802
BnaA10g23870D	0	4.0867	4.5207	4.21717	3.02712	4.19803
BnaA09g04970D	0	3.84204	3.97681	4.13132	3.22202	4.62882
BnaC03g34580D	0	3.93387	4.23873	4.26794	2.73895	4.64489
BnaA09g43940D	0	3.68419	3.88914	4.0412	3.35557	4.66974
BnaC02g12730D	0	3.86285	3.87238	3.95425	3.53171	4.68459
BnaA10g10880D	0	3.75365	3.73847	3.7979	3.47361	4.71497
BnaC08g32950D	0	3.77292	3.79989	3.80333	3.32702	4.74485
BnaA05g32260D	0	3.71288	3.82375	3.88555	3.58484	4.81604
BnaC09g44650D	0	3.74056	3.84953	3.94154	3.41777	4.84182
BnaC03g41470D	0	3.83077	3.9863	3.68669	3.5677	4.95915
BnaC04g19100D	0	0	5.01829	5.25347	4.38509	5.67795
BnaA03g40500D	0	3.81672	3.99009	3.49096	3.12198	4.23372
BnaA02g35410D	0	3.61898	3.82262	3.83781	3.25855	4.39211
BnaC09g04500D	0	3.54846	3.7222	3.77568	3.06108	4.45228
BnaA09g02760D	0	3.52917	3.67414	3.76778	3.29687	4.50696
BnaC03g58910D	0	3.58201	4.03995	3.74113	3.03147	4.51695
BnaC03g71790D	0	3.65362	3.6677	3.84971	3.35305	4.51959
BnaA04g12240D	0	3.53713	3.60091	3.43831	3.27347	4.53032
BnaA10g23880D	0	3.38416	3.7607	3.77805	3.27758	4.54422
BnaA07g00870D	0	3.66641	3.8363	3.89219	3.27183	4.57235
BnaA08g16720D	0	3.53285	3.71572	3.75869	3.2588	4.59198
BnaC02g13820D	0	3.50815	3.67036	3.80196	3.23433	4.61418
BnaA08g18320D	0	3.25378	4.11971	3.96097	2.27906	3.67147
BnaA06g08900D	0	3.51662	3.82453	4.01913	2.7001	4.1093
BnaA09g47460D	0	3.5636	3.51448	3.50866	3.0132	4.15316
BnaA02g05410D	0	3.23303	3.41095	3.59326	3.07009	4.15485
BnaA03g10620D	0	3.2119	3.57895	3.59919	2.94764	4.18097
BnaC02g12030D	0	3.12415	3.33386	3.45815	2.948	4.2491
BnaA09g18340D	0	3.39711	3.58518	3.72119	3.25758	4.36891
BnaC08g36500D	0	3.41174	3.64512	3.77635	3.09924	4.39665
BnaA10g23860D	0	3.49418	3.75572	3.22924	2.69526	4.40306
BnaA09g47550D	0	4.62884	4.56502	0	3.50001	4.55529
BnaA09g04200D	0	0	4.51103	4.54828	3.9053	5.57344
BnaCnng66900D	0	2.8068	3.74562	3.52582	2.62885	3.5902
BnaA05g05550D	0	3.21595	3.44128	3.47184	2.75951	3.84059
BnaCnng08890D	0	0	4.56549	4.82733	3.79408	5.27371
BnaC09g43110D	0	0	4.49533	4.21797	3.87067	5.31646
BnaC09g33580D	0	3.13943	3.29803	3.19797	2.52135	3.61004
BnaC04g36920D	0	3.38691	3.26233	2.92666	2.39289	3.65853
BnaA05g00800D	0	2.86197	3.21403	3.32851	2.76924	3.7488
BnaC07g33060D	0	2.92769	3.02973	3.09477	2.80463	3.99065
BnaC04g46690D	0	3.00406	3.06305	3.14921	2.73947	3.99779
BnaC03g35500D	0	3.14985	3.18646	2.64814	2.33503	4.19595
BnaA08g18150D	0	0	4.35292	4.02147	3.51593	4.90741
BnaA10g15660D	0	0	5.2995	0	4.76032	6.03019
BnaA06g31290D	0	2.84447	3.47203	3.0839	2.16787	3.6531
BnaC02g22250D	0	2.14273	3.0415	3.54038	3.76092	3.74038
BnaC09g47860D	0	2.74944	3.10123	3.12471	2.59562	3.76493
BnaC02g38360D	0	3.24352	3.16168	2.48815	2.29522	3.90427
BnaA10g06640D	0	3.42655	3.50065	0	3.0606	4.20844
BnaA03g36390D	0	2.79333	3.02239	3.14963	2.33263	3.52461
BnaC05g35510D	0	2.63374	3.08792	3.20098	2.4114	3.62197
BnaC03g42260D	0	2.83538	2.99554	3.12833	2.4459	3.64116
BnaA05g32340D	0	2.66362	2.84232	2.97416	2.38448	3.68687
BnaA05g22270D	0	2.62218	2.98416	3.00758	2.55189	3.76222
BnaA01g01750D	0	2.83879	2.79149	2.75617	2.55874	3.84873
BnaCnng30550D	0	2.6432	2.82293	2.77819	2.87682	3.97716
BnaAnng31880D	0	2.73427	2.6597	2.91446	2.33216	3.4521
BnaA01g02230D	0	2.74591	2.81663	3.02921	2.3043	3.50332
BnaC03g27970D	0	2.77068	2.75684	2.78393	2.55393	3.59601
BnaC07g25330D	0	2.66209	3.0555	2.43421	1.8494	3.24494
BnaA10g04370D	0	2.64505	2.78128	3.11278	1.72997	3.27088
BnaC01g39610D	0	2.81555	2.6607	2.25208	1.89288	3.51968
BnaC03g63960D	0	2.53506	2.73746	2.50907	2.12549	3.32288
BnaCnng08080D	0	2.4618	2.67778	2.80608	2.07001	3.22604
BnaA01g14490D	0	2.32293	2.76983	2.79332	1.92451	3.26542
BnaC06g14690D	0	2.20838	3.6573	0	3.26404	3.13696
BnaA08g03920D	0	2.45231	2.6772	2.73847	2.03045	3.14534
BnaA09g11080D	0	2.37323	2.4749	2.51929	2.18322	3.56765
BnaC03g51470D	0	2.51065	2.42156	2.09409	2.36348	3.59927
BnaAnng36730D	0	1.98257	3.30384	0	2.92118	3.95986
BnaC05g22110D	0	0	4.51268	0	3.44636	4.77753
BnaCnng67100D	0	0	4.25825	0	3.46166	4.84073
BnaA10g05260D	0	2.25783	2.59009	2.57581	2.06499	3.25517
BnaC03g44780D	0	2.21472	2.43365	2.4596	2.04647	3.30088
BnaA03g35520D	0	2.30289	2.39757	2.61088	2.59946	3.36945
BnaA04g02260D	0	0	3.62898	3.43439	3.0301	4.27696
BnaC08g00120D	0	2.19255	2.45079	2.51511	1.97428	3.11563
BnaC09g11360D	0	2.27491	2.2784	2.3837	2.04529	3.23122
BnaC09g21800D	0	0	3.36142	3.46117	2.9687	4.15198
BnaA03g11700D	0	2.28664	2.38263	2.53506	1.73994	2.94449
BnaC03g13310D	0	2.19488	2.34279	2.55972	1.90868	2.957
BnaC08g16080D	0	2.08064	2.40023	2.38101	2.16308	3.06239
BnaA09g40020D	0	2.19436	2.26091	2.13912	2.13565	3.2873
BnaC06g43940D	0	0	3.25721	3.89863	3.72703	3.61352

## Sheet: PI cluster 6
Bna_gene_id	UP	PILFD2	PILFD5	PILFD10	PILFD20	PILFD30
BnaA07g30180D	0	0	0	0	-1.68366	-5.33144
BnaC08g37340D	0	0	0	0	-1.7887	-5.0718
BnaA03g19290D	0	0	0	0	-1.69219	-5.02525
BnaA09g33600D	0	0	0	0	-1.34328	-4.94801
BnaC03g03510D	0	0	0	0	-3.24248	-4.92391
BnaC09g10140D	0	0	0	0	0	-4.89268
BnaC06g09380D	0	0	0	0	-1.38068	-4.23508
BnaC07g36770D	0	0	0	0	0	-4.14231
BnaAnng27090D	0	0	0	0	0	-4.12725
BnaC07g22770D	0	0	0	0	0	-3.86894
BnaA07g24460D	0	0	0	0	0	-3.85654
BnaA09g33610D	0	0	0	0	0	-3.84634
BnaA09g26470D	0	0	0	0	0	-3.79814
BnaC06g06610D	0	0	0	0	0	-3.70183
BnaA08g15350D	0	0	0	0	-1.06388	-3.66133
BnaC05g15230D	0	0	0	0	0	-3.60099
BnaA04g03900D	0	0	0	0	0	-3.50361
BnaC01g01500D	0	0	0	0	0	-3.49399
BnaA07g24790D	0	0	0	0	0	-3.49249
BnaA02g20850D	0	0	0	0	-1.89214	-3.48263
BnaA06g23270D	0	0	0	0	0	-3.4494
BnaAnng37680D	0	0	0	0	0	-3.43913
BnaA02g37020D	0	0	0	0	0	-3.4203
BnaC01g38800D	0	0	0	0	-2.28621	-3.36518
BnaA08g04980D	0	0	0	0	0	-3.35696
BnaA03g11840D	0	0	0	0	0	-3.2748
BnaA03g51820D	0	0	0	0	0	-3.12708
BnaC05g34410D	0	0	0	0	0	-3.10065
BnaCnng40440D	0	0	0	0	0	-3.09128
BnaA04g16920D	0	0	0	0	0	-3.04152
BnaA01g37010D	0	0	0	0	0	-3.03085
BnaA02g28980D	0	0	0	0	0	-3.01452
BnaA05g18690D	0	0	0	0	0	-3.01264
BnaC05g49600D	0	0	0	0	0	-3.01096
BnaA08g25590D	0	0	0	0	0	-3.00821
BnaA10g01510D	0	0	0	0	0	-2.98732
BnaC05g46390D	0	0	0	0	0	-2.97781
BnaC03g67980D	0	0	0	0	0	-2.97137
BnaC04g05720D	0	0	0	0	0	-2.96614
BnaA05g00610D	0	0	0	0	0	-2.89761
BnaA08g21960D	0	0	0	0	0	-2.86585
BnaA07g11930D	0	0	0	0	-1.84275	-2.86545
BnaAnng13950D	0	0	0	0	0	-2.85287
BnaC01g20890D	0	0	0	0	0	-2.83935
BnaA03g36080D	0	0	0	0	0	-2.83788
BnaCnng45670D	0	0	0	0	0	-2.81158
BnaA10g12540D	0	0	0	0	0	-2.80815
BnaC01g14580D	0	0	0	0	0	-2.80223
BnaC01g03470D	0	0	0	0	0	-2.80202
BnaC02g42140D	0	0	0	0	0	-2.77137
BnaC06g30920D	0	0	0	0	0	-2.76081
BnaC08g28170D	0	0	0	0	0	-2.74316
BnaA09g05570D	0	0	0	0	0	-2.7304
BnaA01g00690D	0	0	0	0	0	-2.69199
BnaA04g16160D	0	0	0	0	0	-2.68999
BnaC02g39370D	0	0	0	0	0	-2.68209
BnaA08g13200D	0	0	0	0	0	-2.67827
BnaAnng27140D	0	0	0	0	0	-2.67636
BnaA08g26110D	0	0	0	0	0	-2.65248
BnaC03g59010D	0	0	0	0	0	-2.65038
BnaC05g37000D	0	0	0	0	0	-2.62614
BnaA09g13300D	0	0	0	-2.15579	-1.38035	-2.61259
BnaC07g15280D	0	0	0	0	0	-2.60373
BnaA06g31250D	0	0	0	0	0	-2.58947
BnaCnng62690D	0	0	0	0	0	-2.57434
BnaC04g52190D	0	0	0	0	0	-2.52855
BnaA01g34970D	0	0	0	0	-1.18589	-2.52111
BnaC07g25390D	0	0	0	0	0	-2.51238
BnaC07g18940D	0	0	0	0	0	-2.50674
BnaC01g11750D	0	0	0	0	0	-2.50246
BnaA05g18490D	0	0	0	0	0	-2.49816
BnaA09g28990D	0	0	0	0	-1.32351	-2.48321
BnaC04g44870D	0	0	0	0	0	-2.4423
BnaA04g27870D	0	0	0	0	0	-2.44105
BnaA09g47290D	0	0	0	0	0	-2.43816
BnaA04g20380D	0	0	0	0	0	-2.42717
BnaA01g26430D	0	0	0	0	0	-2.38425
BnaC07g35800D	0	0	0	0	0	-2.36465
BnaC09g46170D	0	0	0	0	0	-2.3316
BnaC03g65700D	0	0	0	0	0	-2.31417
BnaC02g11560D	0	0	0	0	0	-2.3092
BnaC01g08910D	0	0	0	0	0	-2.30829
BnaA09g30120D	0	0	0	0	0	-2.23442
BnaAnng10720D	0	0	0	0	0	-2.23385
BnaC03g78090D	0	0	0	0	0	-2.21263
BnaC08g26410D	0	0	0	0	0	-2.2075
BnaAnng09460D	0	0	0	0	0	-2.19418
BnaCnng61850D	0	0	0	0	0	-2.1776
BnaA08g04950D	0	0	0	0	0	-2.17281
BnaC02g18120D	0	0	0	0	0	-2.16659
BnaA06g14510D	0	0	0	0	0	-2.164
BnaA01g37200D	0	0	0	0	0	-2.14753
BnaC07g36640D	0	0	0	0	0	-2.1418
BnaAnng01940D	0	0	0	0	0	-2.14132
BnaC07g47480D	0	0	0	0	0	-2.13505
BnaA03g10230D	0	0	0	0	0	-2.1037
BnaC07g48400D	0	0	0	0	0	-2.09762
BnaA05g19720D	0	0	0	0	0	-2.06745
BnaA01g32760D	0	0	0	0	0	-2.05823
BnaC06g12920D	0	0	0	0	-1.27585	-2.05416
BnaA08g05350D	0	0	0	0	0	-2.04704
BnaA06g22560D	0	0	0	0	0	-2.0408
BnaCnng68450D	0	0	0	0	0	-2.03967
BnaC04g56200D	0	0	0	0	0	-2.03843
BnaA03g45520D	0	0	0	0	0	-2.02674
BnaC03g61940D	0	0	0	0	0	-2.02242
BnaC02g16350D	0	0	0	0	0	-2.0139
BnaA08g21920D	0	0	0	0	0	-2.00993
BnaA05g03750D	0	0	0	0	0	-1.99348
BnaC01g41150D	0	0	0	0	0	-1.98154
BnaC09g48680D	0	0	0	0	0	-1.9563
BnaC08g18330D	0	0	0	0	0	-1.94681
BnaA02g08160D	0	0	0	0	0	-1.9323
BnaC03g14930D	0	0	0	0	0	-1.92935
BnaC08g47390D	0	0	0	0	0	-1.89821
BnaC04g05470D	0	0	0	0	0	-1.88988
BnaC08g31950D	0	0	0	0	0	-1.88132
BnaC05g34400D	0	0	0	0	0	-1.85998
BnaA05g26420D	0	0	0	0	0	-1.85721
BnaC03g14450D	0	0	0	0	0	-1.85577
BnaA10g24060D	0	0	0	0	0	-1.85062
BnaC09g32850D	0	0	0	0	0	-1.83459
BnaC06g17690D	0	0	0	0	0	-1.83229
BnaA01g00670D	0	0	0	0	0	-1.81838
BnaA10g00970D	0	0	0	0	0	-1.80566
BnaA10g05120D	0	0	0	0	0	-1.79827
BnaA03g48600D	0	0	0	0	0	-1.78345
BnaC08g11780D	0	0	0	0	0	-1.782
BnaA05g23260D	0	0	0	0	0	-1.74784
BnaA08g04230D	0	0	0	0	0	-1.74771
BnaA01g35000D	0	0	0	0	0	-1.74357
BnaC08g39110D	0	0	0	0	0	-1.73868
BnaC02g23440D	0	0	0	0	0	-1.73726
BnaA07g07560D	0	0	0	0	0	-1.73111
BnaA09g05360D	0	0	0	0	0	-1.72436
BnaA06g02010D	0	0	0	0	0	-1.72351
BnaA08g31150D	0	0	0	0	0	-1.71728
BnaA05g01480D	0	0	0	0	0	-1.71551
BnaA03g28510D	0	0	0	0	0	-1.70953
BnaC06g21530D	0	0	0	0	0	-1.70949
BnaA01g37180D	0	0	0	0	0	-1.6936
BnaA10g30410D	0	0	0	0	0	-1.69136
BnaA01g30340D	0	0	0	0	0	-1.68752
BnaA06g28320D	0	0	0	0	0	-1.68146
BnaA10g14220D	0	0	0	0	0	-1.67935
BnaA07g28200D	0	0	0	0	0	-1.67484
BnaA05g24200D	0	0	0	0	0	-1.65201
BnaCnng21080D	0	0	0	0	0	-1.65056
BnaA05g06090D	0	0	0	0	0	-1.64731
BnaC06g15910D	0	0	0	0	0	-1.64225
BnaC05g30560D	0	0	0	0	0	-1.62804
BnaC04g06690D	0	0	0	0	0	-1.61993
BnaA10g05030D	0	0	0	0	0	-1.61311
BnaC08g42910D	0	0	0	0	0	-1.60276
BnaA06g40430D	0	0	0	0	0	-1.60243
BnaC04g51910D	0	0	0	0	0	-1.59967
BnaA03g45390D	0	0	0	0	0	-1.5976
BnaA08g25410D	0	0	0	0	0	-1.59648
BnaC08g32290D	0	0	0	0	0	-1.58184
BnaC07g29570D	0	0	0	0	0	-1.57742
BnaC06g24400D	0	0	0	0	0	-1.56927
BnaA04g12570D	0	0	0	0	0	-1.56756
BnaA02g06580D	0	0	0	0	0	-1.56646
BnaC03g34980D	0	0	0	0	0	-1.55456
BnaA01g36880D	0	0	0	0	0	-1.52534
BnaC07g15170D	0	0	0	0	0	-1.51187
BnaC06g29080D	0	0	0	0	0	-1.5041
BnaC02g13790D	0	0	0	0	0	-1.50125
BnaC08g15380D	0	0	0	0	0	-1.4997
BnaA03g53100D	0	0	0	0	0	-1.49733
BnaC09g13080D	0	0	0	0	0	-1.48904
BnaA02g05540D	0	0	0	0	0	-1.46669
BnaC06g16270D	0	0	0	0	0	-1.46407
BnaA08g29500D	0	0	0	0	0	-1.45421
BnaC09g41090D	0	0	0	0	0	-1.44846
BnaA05g33740D	0	0	0	0	0	-1.43908
BnaC03g75690D	0	0	0	0	0	-1.43271
BnaC05g47610D	0	0	0	0	0	-1.42728
BnaA02g01650D	0	0	0	0	0	-1.42266
BnaA07g02730D	0	0	0	0	0	-1.42176
BnaA10g23380D	0	0	0	0	0	-1.42103
BnaA05g33180D	0	0	0	0	0	-1.41858
BnaA09g22890D	0	0	0	0	0	-1.41853
BnaC03g22680D	0	0	0	0	0	-1.40978
BnaC01g32800D	0	0	0	0	0	-1.40898
BnaA04g18330D	0	0	0	0	0	-1.40848
BnaA06g39210D	0	0	0	0	0	-1.40782
BnaAnng21020D	0	0	0	0	0	-1.39455
BnaA05g27100D	0	0	0	0	0	-1.39283
BnaAnng06240D	0	0	0	0	0	-1.39173
BnaA09g12410D	0	0	0	0	0	-1.3866
BnaA01g34730D	0	0	0	0	0	-1.38552
BnaC01g38150D	0	0	0	0	0	-1.37315
BnaA08g28590D	0	0	0	0	0	-1.37026
BnaAnng19200D	0	0	0	0	0	-1.36992
BnaA08g15260D	0	0	0	0	0	-1.35736
BnaA05g12950D	0	0	0	0	0	-1.3564
BnaA06g11890D	0	0	0	0	0	-1.35216
BnaC08g48530D	0	0	0	0	0	-1.344
BnaC09g15370D	0	0	0	0	0	-1.33747
BnaCnng76220D	0	0	0	0	0	-1.33727
BnaC08g15340D	0	0	0	0	0	-1.33602
BnaC05g44310D	0	0	0	0	0	-1.33269
BnaA07g38680D	0	0	0	0	0	-1.33162
BnaA09g07690D	0	0	0	0	0	-1.33121
BnaC04g10770D	0	0	0	0	0	-1.32474
BnaA07g28390D	0	0	0	0	0	-1.32435
BnaA07g16710D	0	0	0	0	0	-1.3241
BnaC07g30960D	0	0	0	0	0	-1.31761
BnaA09g25030D	0	0	0	0	0	-1.31201
BnaCnng45710D	0	0	0	0	0	-1.31199
BnaA07g01210D	0	0	0	0	0	-1.31186
BnaC02g35940D	0	0	0	0	0	-1.30639
BnaA08g21600D	0	0	0	0	0	-1.28668
BnaC09g41840D	0	0	0	0	0	-1.28362
BnaA06g21680D	0	0	0	0	0	-1.28267
BnaA08g16180D	0	0	0	0	0	-1.28066
BnaCnng55470D	0	0	0	0	0	-1.27826
BnaC01g11650D	0	0	0	0	0	-1.27694
BnaA05g04350D	0	0	0	0	0	-1.27552
BnaA07g38790D	0	0	0	0	0	-1.27434
BnaA04g24360D	0	0	0	0	0	-1.27362
BnaC03g19000D	0	0	0	0	0	-1.25572
BnaC08g22930D	0	0	0	0	0	-1.25088
BnaAnng10570D	0	0	0	0	0	-1.24851
BnaC08g05450D	0	0	0	0	0	-1.248
BnaC03g71040D	0	0	0	0	0	-1.24006
BnaC06g22380D	0	0	0	0	0	-1.23795
BnaC02g48740D	0	0	0	0	0	-1.23289
BnaA03g25790D	0	0	0	0	0	-1.23225
BnaC01g22400D	0	0	0	0	0	-1.23187
BnaCnng04610D	0	0	0	0	0	-1.231
BnaC04g28400D	0	0	0	0	0	-1.2273
BnaC07g47240D	0	0	0	0	0	-1.226
BnaC05g03040D	0	0	0	0	0	-1.22574
BnaA03g06030D	0	0	0	0	0	-1.22322
BnaC06g30180D	0	0	0	0	0	-1.22102
BnaC07g35270D	0	0	0	0	0	-1.21539
BnaC03g25140D	0	0	0	0	0	-1.21462
BnaA01g36300D	0	0	0	0	0	-1.21104
BnaC04g23100D	0	0	0	0	0	-1.20657
BnaC09g00690D	0	0	0	0	0	-1.18272
BnaC06g37990D	0	0	0	0	0	-1.18204
BnaA04g05380D	0	0	0	0	0	-1.18102
BnaA02g30740D	0	0	0	0	0	-1.1802
BnaA07g32310D	0	0	0	0	0	-1.17873
BnaC07g41980D	0	0	0	0	0	-1.16626
BnaA10g24080D	0	0	0	0	0	-1.15582
BnaA07g20280D	0	0	0	0	0	-1.15304
BnaC03g72370D	0	0	0	0	0	-1.14927
BnaA01g34740D	0	0	0	0	0	-1.14822
BnaA01g02060D	0	0	0	0	0	-1.14465
BnaA03g59850D	0	0	0	0	0	-1.14361
BnaC03g52570D	0	0	0	0	0	-1.14357
BnaC08g20880D	0	0	0	0	0	-1.14059
BnaA01g08410D	0	0	0	0	0	-1.13741
BnaA09g07820D	0	0	0	0	0	-1.13356
BnaA02g14850D	0	0	0	0	0	-1.13004
BnaA05g25030D	0	0	0	0	0	-1.12562
BnaAnng33720D	0	0	0	0	0	-1.12561
BnaA08g25730D	0	0	0	0	0	-1.12203
BnaC03g59440D	0	0	0	0	0	-1.12029
BnaA03g48610D	0	0	0	0	0	-1.1192
BnaC02g05940D	0	0	0	0	0	-1.11355
BnaAnng40400D	0	0	0	0	0	-1.11286
BnaA09g07170D	0	0	0	0	0	-1.1126
BnaC04g09850D	0	0	0	0	0	-1.10496
BnaC03g60710D	0	0	0	0	0	-1.10378
BnaC01g40400D	0	0	0	0	0	-1.09474
BnaA09g45540D	0	0	0	0	0	-1.08536
BnaC05g15170D	0	0	0	0	0	-1.08489
BnaA02g32550D	0	0	0	0	0	-1.08237
BnaA07g19460D	0	0	0	0	0	-1.07607
BnaC03g70570D	0	0	0	0	0	-1.07555
BnaCnng63870D	0	0	0	0	0	-1.0704
BnaA09g44980D	0	0	0	0	0	-1.06824
BnaA04g20060D	0	0	0	0	0	-1.06724
BnaA10g24600D	0	0	0	0	0	-1.06444
BnaA07g10140D	0	0	0	0	0	-1.06221
BnaA01g03040D	0	0	0	0	0	-1.05638
BnaC08g20070D	0	0	0	0	0	-1.05499
[truncated: 1,851 more rows]

## Sheet: PI cluster 7
Bna_gene_id	UP	PILFD2	PILFD5	PILFD10	PILFD20	PILFD30
[truncated: 228 more rows]

[truncated: 11 more sheets: PI cluster 8, PI cluster 9, PC cluster 1, PC cluster 2, PC cluster 3, PC cluster 4, PC cluster 5, PC cluster 6, PC cluster 7, PC cluster 8, PC cluster 9]
