# Supplementary material for: Time-Course Transcriptome Analysis of Compatible and Incompatible Pollen-Stigma Interactions in Brassica napus L
Source: Front Plant Sci. 2017 May 3;8:682. doi: 10.3389/fpls.2017.00682 (PMC5413569; doi:10.3389/fpls.2017.00682)
Supplement: Supplementary file 6 [file DataSheet5.XLSX]

## Sheet: PC early special
Bna_gene_id	UP	PILFD2	PILFD5	PILFD10	PILFD20	PILFD30
BnaA08g31700D	0	0	5.48568	0	0	0
BnaA09g39990D	0	0	4.52677	0	0	0
BnaA07g07570D	0	2.63156	2.06601	0	0	0
BnaA04g00410D	0	2.16343	2.15097	1.96379	0	0
BnaCnng76410D	0	0	0	5.67608	0	0
BnaA07g26840D	0	6.03953	6.15664	5.78274	0	0
BnaC08g24040D	0	-2.00818	0	0	0	0
BnaC07g27160D	0	-5.61525	0	0	0	0
BnaA10g05950D	0	5.96454	6.24506	0	0	0

## Sheet: PI early special
Bna_gene_id	UP	PILFD2	PILFD5	PILFD10	PILFD20	PILFD30
BnaC08g24040D	0	-2.24338	0	0	0	0
BnaA07g37360D	0	0	0	2.25354	0	0
BnaC06g31250D	0	0	0	2.8273	0	0
BnaC04g19090D	0	3.59656	0	0	0	0
BnaA06g38790D	0	4.12319	0	0	0	0
BnaC03g68700D	0	4.24202	0	0	0	0
BnaA10g19030D	0	5.01053	0	0	0	0
BnaA04g12680D	0	5.56598	0	0	0	0
BnaAnng22170D	0	5.62995	0	0	0	0
BnaC05g49450D	0	4.05781	0	0	0	0
BnaA03g02780D	0	4.21943	0	0	0	0
BnaCnng66370D	0	4.23288	0	0	0	0
BnaC09g06660D	0	4.2956	0	0	0	0
BnaC08g41570D	0	4.32833	0	0	0	0
BnaA05g23180D	0	4.3337	0	0	0	0
BnaA06g06940D	0	4.39938	0	0	0	0
BnaC01g15210D	0	4.4181	0	0	0	0
BnaC02g31860D	0	4.46241	0	0	0	0
BnaAnng22350D	0	4.53261	0	0	0	0
BnaA06g02890D	0	4.54367	0	0	0	0
BnaC07g50170D	0	4.54528	0	0	0	0
BnaC09g08600D	0	4.56933	0	0	0	0
BnaCnng40610D	0	4.56958	0	0	0	0
BnaC03g72360D	0	4.59203	0	0	0	0
BnaC08g01090D	0	4.60366	0	0	0	0
BnaC07g39790D	0	4.61181	0	0	0	0
BnaA03g11370D	0	4.64535	0	0	0	0
BnaC07g03890D	0	4.71198	0	0	0	0
BnaAnng00740D	0	4.71834	0	0	0	0
BnaA09g13080D	0	4.73018	0	0	0	0
BnaAnng36290D	0	4.74215	0	0	0	0
BnaA03g35940D	0	4.80836	0	0	0	0
BnaA01g20020D	0	4.843	0	0	0	0
BnaA09g47560D	0	4.86137	0	0	0	0
BnaCnng03680D	0	4.90752	0	0	0	0
BnaC03g56120D	0	5.12837	0	0	0	0
BnaC06g30460D	0	5.20702	0	0	0	0
BnaC08g14430D	0	5.22531	0	0	0	0
BnaC05g05800D	0	5.30724	0	0	0	0
BnaC03g05340D	0	5.41348	0	0	0	0
BnaC05g46080D	0	5.41844	0	0	0	0
BnaC01g16000D	0	5.4429	0	0	0	0
BnaA03g09580D	0	5.44602	0	0	0	0
BnaA05g27230D	0	5.48278	0	0	0	0
BnaC03g41630D	0	5.49781	0	0	0	0
BnaA06g34060D	0	5.67876	0	0	0	0
BnaA06g03230D	0	5.72944	0	0	0	0
BnaA03g07410D	0	5.775	0	0	0	0
BnaA08g12730D	0	5.80713	0	0	0	0
BnaC03g30220D	0	5.89913	0	0	0	0
BnaA06g27630D	0	6.05738	0	0	0	0
BnaA10g01310D	0	6.11367	0	0	0	0
BnaC02g29640D	0	6.14867	0	0	0	0
BnaC08g06380D	0	6.2446	0	0	0	0
BnaA07g21860D	0	6.48212	0	0	0	0
BnaC08g43350D	0	6.54865	0	0	0	0
BnaA05g05520D	0	6.69153	0	0	0	0
BnaA04g19300D	0	6.84329	0	0	0	0
BnaAnng16900D	0	6.8814	0	0	0	0
BnaA06g29020D	0	7.07866	0	0	0	0
