# Supplementary material for: Time-Course Transcriptome Analysis of Compatible and Incompatible Pollen-Stigma Interactions in Brassica napus L
Source: Front Plant Sci. 2017 May 3;8:682. doi: 10.3389/fpls.2017.00682 (PMC5413569; doi:10.3389/fpls.2017.00682)
Supplement: Supplementary file 7 [file DataSheet6.XLSX]

## Sheet: PI
Bna_gene_id	UP	PILFD2	PILFD5	PILFD10	PILFD20	PILFD30
BnaA04g26890D	0	5.41046	5.7362	5.89424	5.15205	6.50246
BnaA01g26320D	0	6.07015	6.09674	5.92227	5.58194	6.53279
BnaA03g56990D	0	5.52284	5.76968	5.62923	5.11509	6.57231
BnaCnng60280D	0	5.4764	5.63053	5.78501	5.2274	6.57738
BnaC01g37680D	0	5.41576	5.65408	5.79354	5.23588	6.57836
BnaC04g00460D	0	5.60586	5.81505	5.9476	5.26367	6.603
BnaC03g72420D	0	5.54128	5.73606	5.89331	5.31199	6.61684
BnaA03g21590D	0	5.4033	5.6812	5.81567	5.44252	6.70184
BnaCnng46510D	0	5.69777	5.62136	5.73532	5.34229	6.72555
BnaC06g15410D	0	5.83614	5.68169	5.92156	5.33153	6.72713
BnaC03g77110D	0	6.03671	6.01134	6.00018	5.71648	6.73318
BnaAnng10550D	0	5.78067	5.96315	6.15805	5.38967	6.74259
BnaC05g10650D	0	5.65965	5.72853	5.87471	5.38832	6.74351
BnaC04g48730D	0	5.67737	6.03416	6.13758	5.59344	6.79979
BnaC04g09250D	0	5.49954	5.83516	5.82842	5.33909	6.83395
BnaC05g03710D	0	5.76524	5.91384	5.87736	5.45852	6.85149
BnaC03g33160D	0	5.83657	6.00627	6.04888	5.43669	6.86211
BnaC02g11010D	0	6.00062	6.12504	6.19318	5.58766	6.86948
BnaC05g48590D	0	5.86128	6.00992	6.09585	5.63641	6.90307
BnaC03g17520D	0	5.81022	5.83307	6.01936	5.67366	6.90853
BnaC03g70650D	0	5.81882	6.07637	6.12852	5.46248	6.95279
BnaC02g01620D	0	5.84335	6.15191	6.13162	5.60215	7.16243
BnaC07g36660D	0	5.90665	6.07642	6.1446	5.8398	7.17525
BnaC08g50100D	0	6.44834	6.49191	6.60279	6.10116	7.45543
BnaA10g01390D	0	5.51455	5.80943	5.86897	5.03858	6.34942
BnaC06g29240D	0	5.54975	5.68427	5.8213	5.17549	6.3896
BnaC03g62750D	0	5.37821	5.9663	5.9632	5.05365	6.43451
BnaA08g08890D	0	5.47131	6.01402	6.04187	5.1353	6.46249
BnaA01g01830D	0	5.59537	5.63547	5.92655	4.82666	6.46672
BnaC02g47960D	0	5.46144	5.67623	5.84463	5.15184	6.47994
BnaA03g08850D	0	5.75184	6.22694	6.31536	5.12699	6.5048
BnaAnng03110D	0	5.57538	5.76814	5.76639	5.15323	6.52433
BnaC05g50860D	0	5.5614	5.66099	5.558	5.37099	6.54317
BnaA10g05640D	0	5.6872	5.99377	6.1535	5.25174	6.55279
BnaA02g08480D	0	5.43869	5.65249	5.71039	5.20836	6.55329
BnaA03g19250D	0	5.68281	5.73012	5.66449	5.21684	6.5589
BnaC09g22170D	0	5.93926	6.24907	6.43273	5.21791	6.56312
BnaA08g13410D	0	5.40813	5.68043	5.75529	5.12842	6.57422
BnaCnng08650D	0	5.60412	5.83578	5.85208	5.24008	6.58181
BnaA07g22480D	0	5.60319	5.62266	5.85691	5.18854	6.58184
BnaCnng14580D	0	5.47747	5.72174	5.78688	5.09898	6.58834
BnaC04g43840D	0	5.55298	5.69868	5.77906	5.07773	6.59525
BnaA09g04150D	0	5.54819	5.87173	5.79811	5.29254	6.59893
BnaA09g14940D	0	5.74657	5.57453	5.73074	5.13821	6.60478
BnaC09g03550D	0	5.73739	6.06312	6.06643	5.29965	6.60564
BnaC01g11000D	0	5.59251	5.87603	5.8968	5.27008	6.60997
BnaA05g33680D	0	5.41031	5.73785	5.55371	5.5182	6.61174
BnaC09g52000D	0	5.61704	6.02093	6.1575	5.41424	6.61629
BnaC07g45340D	0	5.5392	5.62688	5.80064	5.30297	6.61815
BnaC03g32550D	0	5.45632	5.59303	5.65742	5.25911	6.6305
BnaC01g29960D	0	5.62635	5.8753	6.01648	5.23262	6.63708
BnaC04g00950D	0	5.48559	5.63923	5.61981	5.26292	6.63729
BnaA03g34960D	0	5.62221	5.7704	5.73802	5.30985	6.64944
BnaA01g29830D	0	5.55072	5.79691	5.93711	5.3092	6.64956
BnaA03g27350D	0	5.84749	5.97989	6.02059	5.46758	6.6577
BnaA10g07190D	0	5.53597	5.75511	5.77906	5.27081	6.6897
BnaA03g32810D	0	5.39249	5.68748	5.75949	5.28772	6.6905
BnaC03g22940D	0	5.65584	5.66583	5.98313	5.41362	6.70104
BnaC09g00590D	0	5.72707	6.01706	5.25467	5.29259	6.70541
BnaA03g27560D	0	5.3753	5.68951	5.94284	5.12671	6.70842
BnaC03g37910D	0	5.50577	5.82283	5.73055	5.40829	6.70895
BnaC01g04350D	0	5.9105	6.09191	6.04008	5.56159	6.71116
BnaC05g35370D	0	5.58655	5.88193	6.10253	5.2471	6.71183
BnaC02g44910D	0	5.54157	5.736	5.73716	5.23759	6.71382
BnaA07g15740D	0	5.54883	5.74004	5.67022	5.42045	6.72093
BnaCnng05800D	0	5.83357	6.18039	6.44187	5.25882	6.72176
BnaAnng24780D	0	5.49742	5.46177	5.74979	5.31247	6.72491
BnaA03g59650D	0	5.84198	6.12578	6.30471	5.33814	6.72581
BnaAnng31850D	0	5.71442	5.79301	5.98008	5.50846	6.73168
BnaAnng11370D	0	5.72319	6.13621	6.23691	5.38806	6.7332
BnaA09g41420D	0	5.78711	6.00702	6.06258	5.33024	6.73417
BnaAnng12170D	0	5.58614	5.81792	5.62597	5.34066	6.73426
BnaA04g03610D	0	5.52673	5.90216	5.83243	5.39866	6.74703
BnaA04g24900D	0	5.65328	5.97792	6.10254	5.45591	6.74805
BnaA02g30620D	0	5.51477	5.66925	5.76057	5.40248	6.75179
BnaA03g22710D	0	5.71575	5.87636	5.95588	5.37773	6.75567
BnaC04g25940D	0	5.84902	5.98972	6.0944	5.56938	6.75729
BnaC05g00650D	0	5.55205	5.7548	5.78598	5.36251	6.76861
BnaCnng05770D	0	5.60998	5.97561	5.98729	5.36072	6.77035
BnaCnng75130D	0	5.43044	5.61256	5.6163	5.37927	6.77096
BnaC02g31900D	0	5.68371	6.11686	6.14353	5.34134	6.77428
BnaA09g47760D	0	5.77809	6.18581	6.4383	5.30922	6.77457
BnaCnng52120D	0	5.48523	5.95297	6.01876	5.19196	6.78886
BnaCnng73190D	0	5.50027	5.72398	5.87739	5.47079	6.79323
BnaC03g39840D	0	5.56567	5.89713	6.02165	5.47046	6.80267
BnaC02g28140D	0	5.57899	5.92759	6.06162	5.54681	6.80539
BnaC05g39970D	0	5.57995	5.88362	6.0139	5.46798	6.81516
BnaA03g34410D	0	5.54267	5.85784	5.98964	5.51516	6.82479
BnaA02g36510D	0	5.86824	6.23859	6.34517	5.44526	6.83044
BnaCnng29100D	0	5.75964	5.84203	6.1256	5.54192	6.83106
BnaA03g39490D	0	5.52072	5.74215	5.79142	5.42732	6.83552
BnaA05g25890D	0	5.65204	5.97942	6.07612	5.44452	6.83731
BnaA01g03090D	0	6.00771	6.16584	6.0882	5.65861	6.83747
BnaA06g13170D	0	5.68844	5.81946	5.9729	5.43689	6.83984
BnaC05g14670D	0	5.59849	5.86578	5.98482	5.35708	6.84199
BnaA04g27680D	0	5.91565	6.01919	5.82665	5.52462	6.84966
BnaA10g00580D	0	5.4925	5.76911	5.67488	5.35268	6.85
BnaC07g30310D	0	5.86082	6.15816	6.19107	5.32795	6.85087
BnaA02g26540D	0	5.6271	5.70928	5.8256	5.58592	6.85107
BnaA09g51020D	0	5.89918	5.89092	5.9714	5.57238	6.85216
BnaAnng12200D	0	5.67903	5.91004	5.99679	5.39075	6.8549
BnaA03g14480D	0	5.87505	6.03645	6.14687	5.67272	6.85517
BnaA08g03570D	0	5.54317	5.92047	5.79797	5.42814	6.85559
BnaA08g04750D	0	5.7278	5.89189	6.06033	5.52522	6.85585
BnaA08g11700D	0	6.09862	6.0934	6.07678	5.70602	6.85722
BnaA05g00810D	0	5.84756	6.06686	6.15665	5.50947	6.85838
BnaA06g06610D	0	5.63802	6.0299	6.1349	5.45493	6.86303
BnaA03g31930D	0	5.81119	6.3188	6.42395	5.3343	6.86875
BnaC09g06650D	0	5.5804	5.73137	5.80148	5.60809	6.86891
BnaC01g33860D	0	5.53398	5.69155	5.75888	5.4216	6.87101
BnaA08g23970D	0	5.82431	5.91867	6.07816	5.59034	6.88131
BnaA03g28740D	0	5.9684	6.25574	6.43865	5.55526	6.88979
BnaC07g18740D	0	5.86102	6.14138	6.07332	5.63946	6.90215
BnaC03g26740D	0	5.86199	6.02049	6.21109	5.64343	6.90235
BnaA03g27540D	0	5.53726	5.68865	5.94691	5.48741	6.9097
BnaAnng13710D	0	5.48943	5.73416	5.64591	5.53108	6.91452
BnaC07g27480D	0	6.10447	6.42134	6.45199	5.63069	6.92907
BnaA10g03800D	0	5.76132	5.95147	5.92472	5.56926	6.93357
BnaA03g21600D	0	5.9156	6.24004	6.35017	5.59236	6.93672
BnaC01g02960D	0	5.81696	5.73707	5.92995	5.0585	6.94308
BnaAnng07690D	0	6.11435	6.39391	6.45208	5.56893	6.95259
BnaA03g35840D	0	6.00686	6.04007	6.12666	5.6159	6.95473
BnaA06g29240D	0	5.99722	6.29399	6.39939	5.52378	6.9678
BnaA03g53130D	0	5.84745	5.98722	6.19235	5.61645	6.9731
BnaA08g29220D	0	5.69442	5.96755	6.00217	5.43892	6.97526
BnaC03g58650D	0	6.07927	6.29825	6.12405	6.18062	6.97675
BnaAnng25230D	0	5.97077	6.03543	6.02864	5.76683	6.97771
BnaC02g42230D	0	5.74295	5.83321	5.70894	5.67723	6.98404
BnaA01g26480D	0	5.59114	5.65512	5.73982	5.60154	6.98623
BnaA01g05340D	0	5.8408	6.08805	6.10306	5.55713	6.99458
BnaCnng13510D	0	5.97288	6.222	6.26856	5.53669	6.99556
BnaA09g34580D	0	5.75786	5.86794	6.03304	5.619	6.99702
BnaA06g07350D	0	6.0102	6.25721	6.30329	5.54233	7.02769
BnaA06g09240D	0	5.81287	5.90681	6.07817	5.70649	7.03153
BnaA09g19110D	0	5.7971	5.96278	6.07347	5.52688	7.03426
BnaC06g18960D	0	5.69165	5.96303	5.9613	5.46594	7.03822
BnaA06g26670D	0	5.86084	6.17377	6.30879	5.58579	7.04964
BnaA10g26020D	0	5.72554	6.06247	6.05361	5.65953	7.05617
BnaA07g18960D	0	6.01322	6.28968	6.38406	5.61159	7.05649
BnaA02g27380D	0	5.98302	6.25955	6.42769	5.78232	7.07134
BnaA09g45930D	0	6.56199	6.81049	7.05422	5.716	7.07394
BnaCnng10780D	0	5.94841	5.8355	5.93476	5.68217	7.10292
BnaC08g05510D	0	6.00712	6.07305	6.17211	5.67948	7.11159
BnaCnng42690D	0	6.07439	6.20871	6.21526	5.96825	7.11707
BnaA03g02030D	0	5.78067	6.04395	6.0054	5.87288	7.12033
BnaC04g11500D	0	6.27828	6.44764	6.60286	5.83901	7.12507
BnaC03g41680D	0	5.91456	5.99352	6.08249	5.71248	7.13624
BnaA03g29100D	0	5.77829	6.04386	5.99882	5.74984	7.13896
BnaAnng21170D	0	5.87063	5.95811	5.95192	5.76957	7.31857
BnaC03g06470D	0	5.78893	6.2953	6.09483	6.02058	7.35155
BnaCnng64550D	0	6.22208	6.08829	6.34186	6.03818	7.36591
BnaA03g58460D	0	6.02768	6.18342	6.29422	5.9908	7.43827
BnaA02g02970D	0	5.8785	5.76036	6.07513	5.35932	7.49824
BnaA05g10500D	0	6.35309	6.36856	6.43095	6.17428	7.5189
BnaC02g06390D	0	6.34454	6.26695	6.55475	5.37969	7.55118
BnaC06g23370D	0	6.63694	6.74177	6.92686	6.1471	7.62713
BnaA03g30180D	0	6.00517	6.10449	6.03888	6.50274	7.79363
BnaA03g50770D	0	5.59735	5.8729	5.64202	5.36752	6.16813
BnaC03g73850D	0	5.81094	5.93059	5.74738	5.36571	6.2402
BnaC09g21050D	0	5.44632	5.58375	5.68873	5.20478	6.62556
BnaC03g32590D	0	5.40584	5.78875	6.12882	4.73898	6.21035
BnaC03g34360D	0	5.50771	5.74041	5.78499	4.93411	6.39196
BnaC02g17750D	0	5.35908	5.67024	5.73404	5.17328	6.39284
BnaC03g27530D	0	5.48096	5.7557	5.64572	5.01606	6.46582
BnaC08g50140D	0	5.39553	5.64387	5.71547	5.06363	6.51259
BnaC06g14040D	0	5.41046	5.64358	5.60054	5.21264	6.57961
BnaCnng48740D	0	5.27166	5.46843	5.49388	5.38485	6.6808
BnaC03g54030D	0	5.38291	5.47706	5.49465	5.27767	6.71523
BnaA04g27260D	0	5.44872	5.37699	5.63449	4.90225	6.9954
BnaC09g38100D	0	5.30708	5.64255	5.68219	5.13676	6.4199
BnaA02g07920D	0	5.4537	5.58868	5.64298	5.07783	6.44857
BnaC07g45470D	0	5.45398	5.50121	5.65528	5.01364	6.45938
BnaC03g32670D	0	5.48187	5.62943	5.60743	4.96181	6.50464
BnaA03g58450D	0	5.30319	5.5685	5.5765	5.22246	6.53617
BnaA07g33190D	0	5.32543	5.62957	5.43878	5.13281	6.59206
BnaC07g49180D	0	5.26874	5.44988	5.5153	5.27768	6.59533
BnaA06g30420D	0	5.25639	5.42555	5.50148	5.36388	6.62893
BnaC01g33660D	0	5.55787	5.77474	5.53737	5.13675	6.06133
BnaA09g37510D	0	5.23065	5.6834	5.73199	5.00185	6.34938
BnaCnng71770D	0	5.26977	5.75183	5.69327	4.91467	6.35792
BnaC04g51500D	0	5.27229	5.54388	5.65362	5.06331	6.39036
BnaA02g04760D	0	5.34623	5.64991	5.64327	4.92741	6.39154
BnaC07g25300D	0	5.34868	5.49471	5.45236	5.23999	6.42404
BnaA09g13690D	0	5.29008	5.66944	5.61451	5.01887	6.43527
BnaC01g27710D	0	5.50378	5.40838	5.44308	5.2451	6.46461
BnaA01g22900D	0	5.33017	5.56334	5.54382	5.01398	6.48003
BnaA06g21100D	0	5.05296	5.58914	5.52901	5.26463	6.49899
BnaA07g18750D	0	5.2461	5.58461	5.43757	5.12744	6.50832
BnaC05g01430D	0	5.23752	5.53576	5.59969	5.15612	6.51277
BnaA07g14690D	0	5.34885	5.38984	5.52634	5.16764	6.52303
BnaC09g44510D	0	5.39602	5.41358	5.50868	5.09026	6.57556
BnaC03g35490D	0	5.27969	5.35427	5.46054	5.27785	6.59551
BnaC08g25550D	0	5.3371	5.39906	5.31528	5.27141	6.61178
BnaA02g27790D	0	5.17565	5.80491	5.43254	5.12695	6.35002
BnaCnng41410D	0	5.13335	5.63467	5.67544	5.06018	6.35868
BnaA01g22700D	0	5.34997	5.74093	5.44812	4.92263	6.36049
BnaC02g04170D	0	5.34092	5.43778	5.53351	5.11901	6.40766
BnaCnng04950D	0	5.24641	5.43298	5.44353	5.28673	6.41799
BnaA06g35670D	0	5.23735	5.48239	5.61688	4.92402	6.43412
BnaA02g13590D	0	5.21028	5.54646	5.70876	4.91547	6.43698
BnaA03g19650D	0	5.17251	5.58111	5.54723	4.87302	6.13133
BnaC03g45950D	0	5.3734	5.42495	5.30333	5.12029	6.20348
BnaA04g05320D	0	5.28923	5.34755	5.48088	4.87276	6.23725
BnaCnng31830D	0	5.1421	5.50738	5.5941	4.91821	6.25246
BnaC03g33860D	0	5.15901	5.42575	5.53455	4.94935	6.25696
BnaC03g60370D	0	5.28248	5.44702	5.49359	4.96891	6.26695
BnaC08g21170D	0	4.9935	5.50501	5.64435	4.84224	6.27577
BnaA06g15820D	0	5.0512	5.5598	5.67289	4.84355	6.27965
BnaA05g34110D	0	5.19004	5.28641	5.45066	5.0152	6.28422
BnaC09g15570D	0	5.51319	5.3568	5.32991	4.97623	6.30932
BnaC02g34750D	0	5.17297	5.37817	5.52509	5.04547	6.32205
BnaA10g15570D	0	5.14177	5.44094	5.48181	5.10712	6.33688
BnaC04g25500D	0	5.15658	5.4982	5.63356	4.97424	6.33856
BnaA03g22500D	0	5.2797	5.34173	5.24747	4.92403	6.3418
BnaA06g31320D	0	5.31274	5.43098	5.38396	5.15894	6.34186
BnaA01g16670D	0	5.14599	5.19148	5.40746	4.84379	6.34592
BnaC08g03920D	0	5.05473	5.54232	5.50344	4.95345	6.34812
BnaA01g36400D	0	5.22513	5.27672	5.43321	5.12062	6.35997
BnaA05g02520D	0	5.10491	5.43996	5.37793	5.09261	6.38399
BnaA05g25900D	0	5.13256	5.40896	5.23165	4.97869	6.40848
BnaC03g32350D	0	5.12414	5.34116	5.29016	5.06058	6.41095
BnaA05g16950D	0	4.99512	5.32094	5.42397	5.05452	6.41504
BnaA02g04170D	0	5.2549	5.32926	5.40133	5.14351	6.42818
BnaA09g02340D	0	5.10365	5.35787	5.37143	5.11596	6.4427
BnaCnng18160D	0	5.04981	5.30928	5.2389	4.9993	6.44567
BnaA08g27230D	0	5.07612	5.38493	5.45737	5.09944	6.45968
BnaA08g18330D	0	5.07668	5.2395	5.33279	5.0913	6.52299
BnaC03g34350D	0	5.07029	5.30186	5.19287	5.30146	6.61781
BnaC04g02280D	0	5.08237	4.99809	5.13233	5.20406	6.72791
BnaC06g31750D	0	5.68001	5.7984	5.6803	4.20534	5.66272
BnaC05g02570D	0	5.43621	5.33663	5.38216	4.63885	5.93448
BnaC07g47390D	0	5.16383	5.22361	5.28498	4.72846	5.98008
BnaA03g38910D	0	5.33598	5.4133	5.28118	5.13501	6.01255
BnaA01g14010D	0	5.15662	5.51143	5.4678	4.69279	6.0527
BnaC01g16500D	0	5.24271	5.52488	5.51329	4.65751	6.08084
BnaA01g09410D	0	5.12803	5.36592	5.32831	4.72035	6.109
BnaA09g09160D	0	5.07498	5.21439	5.02205	4.92693	6.13268
BnaC04g28060D	0	5.27519	5.2552	5.39837	4.76368	6.13892
BnaC09g51360D	0	4.90699	5.31691	5.41294	4.70583	6.14742
BnaC05g29750D	0	5.06695	5.2856	5.35831	4.89485	6.16221
BnaC05g39980D	0	5.07602	5.38007	5.1581	4.79774	6.19984
BnaA03g48660D	0	4.98904	5.28345	5.37028	4.75054	6.22656
BnaA09g13680D	0	5.08211	5.43317	5.66284	4.76149	6.23182
BnaA10g20620D	0	5.19143	5.35927	5.43124	4.93047	6.23743
BnaC03g58660D	0	5.02335	5.33119	5.27403	4.93804	6.2509
BnaC07g28310D	0	5.04844	5.18488	4.93651	4.82225	6.30266
BnaA01g15090D	0	5.12851	5.30525	5.2394	4.40525	5.81174
BnaC05g08260D	0	4.88729	5.33751	5.42869	4.3881	5.84749
BnaC03g60420D	0	4.97171	4.94167	5.15799	4.57287	5.92175
BnaC06g37750D	0	4.86287	5.27145	5.14646	4.75008	6.03748
BnaA05g26490D	0	4.90713	5.29414	5.07009	4.8462	6.04049
BnaC09g09390D	0	4.86565	4.99323	5.02728	4.82438	6.09586
BnaCnng10290D	0	4.8171	5.23846	5.25442	4.63831	6.12495
BnaC09g03610D	0	4.61321	4.8761	4.9225	4.71369	6.2414
BnaC09g04570D	0	5.00675	5.06801	5.12756	4.46936	5.71083
BnaC03g38600D	0	4.84439	5.1337	5.13814	4.44669	5.7599
BnaC04g42320D	0	4.78829	5.02097	5.09396	4.56188	5.84402
BnaA09g04230D	0	4.67548	4.95635	4.92585	4.53158	6.06412
BnaC01g17820D	0	4.95297	5.17128	4.93536	4.32642	5.69972
BnaC03g50220D	0	4.80711	4.87089	4.76819	4.56325	5.74961
BnaA03g39260D	0	4.89046	4.97774	4.73678	4.43467	5.88931
BnaA08g30830D	0	4.57563	5.00289	4.78076	4.66031	5.97034
BnaC01g03500D	0	4.6885	4.8522	5.03761	4.35401	5.59368
BnaAnng28400D	0	4.68827	5.04697	4.89039	4.50896	5.63437
BnaC03g23540D	0	4.59201	4.90401	4.87931	4.61113	5.74581
BnaC03g74760D	0	3.35393	3.66668	5.11122	5.81791	6.56406
BnaA06g22030D	0	3.39051	3.57634	5.19697	5.81997	6.69511
BnaA04g20360D	0	4.57262	4.86928	4.9372	4.2683	5.54615
BnaA06g20250D	0	4.65383	4.67312	4.62435	4.40154	5.83641
BnaC03g58640D	0	4.51427	4.66895	4.39559	4.50009	5.9692
BnaA04g20340D	0	4.60184	4.73188	4.80368	4.23321	5.5644
BnaA03g29240D	0	4.79033	4.99818	4.29198	4.23017	5.6705
BnaA07g17460D	0	4.10174	4.17595	3.68282	5.33493	6.59559
BnaC09g48600D	0	4.6865	4.98252	4.7046	4.10094	5.42316
BnaC03g06740D	0	4.69102	4.84063	4.74018	3.95145	5.60551
BnaA03g32800D	0	4.65168	4.81041	4.56606	4.17209	5.44189
BnaA02g16670D	0	4.65377	4.78521	4.42052	4.29908	5.51383
BnaC03g37900D	0	4.54417	4.7865	4.49349	4.15164	5.58053
BnaC05g10210D	0	4.54015	4.86898	5.08103	3.8844	5.25517
BnaA10g03960D	0	4.48495	4.71988	4.82165	4.17928	5.42025
BnaC04g33890D	0	4.29099	4.99679	5.45176	3.665	5.064
BnaC05g04080D	0	4.46823	4.60785	4.76707	4.14995	5.31314
BnaA02g09870D	0	4.49227	4.65577	4.73688	3.96535	5.44918
BnaC07g36670D	0	4.34078	4.55142	4.59761	4.20402	5.52857
BnaAnng03120D	0	4.42088	4.77387	4.75942	3.89628	5.20663
BnaC04g05270D	0	4.41329	4.58144	4.66046	4.03489	5.3346
BnaC03g46580D	0	4.54744	4.5883	4.29377	4.0122	5.42986
BnaA01g19850D	0	4.25719	4.59198	4.67852	4.04777	5.45569
BnaA03g05190D	0	4.43451	4.72851	4.59708	3.56295	5.21679
BnaCnng37520D	0	0	3.4364	3.41433	3.19878	2.39317
BnaA03g16020D	0	1.98565	2.27158	2.432	1.61091	2.68919
BnaA03g47910D	0	1.94032	2.26132	2.58671	1.64031	2.9133
BnaC03g09740D	0	1.81756	1.9678	1.97568	1.83534	2.9952
BnaA05g19820D	0	2.65951	0	3.11474	2.17058	3.39521
BnaC05g33160D	0	0	3.12079	3.26048	3.28617	1.74868
BnaA06g38950D	0	0	3.10354	3.33522	3.06386	1.83663
BnaA03g41960D	0	1.81597	2.02032	2.06076	1.45721	2.61103
BnaA10g02860D	0	2.35999	0	2.82062	1.97776	3.17167
BnaA07g28880D	0	0	2.21507	2.90727	3.06564	3.05991
BnaA09g29520D	0	0	2.43875	3.36948	3.09838	3.24076
BnaC04g06800D	0	0	0	4.24717	4.58186	3.71404
BnaCnng02400D	0	0	3.31722	0	2.54613	3.74706
BnaC04g48490D	0	0	0	3.70976	3.26252	3.75212
BnaC03g19130D	0	0	0	3.68881	2.86092	4.05778
BnaC02g36770D	0	0	0	2.95983	3.59577	4.09482
BnaA09g54980D	0	0	0	3.51914	4.01336	4.43242
BnaA04g06350D	0	0	3.24974	0	3.73286	4.47895
BnaC08g35620D	0	0	0	3.2991	3.823	4.93583
BnaA03g23290D	0	0	0	4.9333	4.13062	5.37207
BnaC03g54480D	0	0	0	4.30055	4.17031	5.79015
BnaA10g00230D	0	0	0	5.51161	5.03257	6.37191
BnaA02g26300D	0	0	0	4.46578	5.54518	6.3726
BnaA02g09800D	0	0	0	6.1075	5.13201	6.65181
BnaCnng44030D	0	0	0	3.47918	3.79919	3.20241
BnaA09g34540D	0	0	0	4.41757	0	4.95635
BnaA07g30920D	0	0	0	3.39927	3.40759	2.25096
BnaC05g47160D	0	0	0	2.71571	2.07008	3.20007
BnaCnng71300D	0	3.29546	0	0	2.47194	3.9548
BnaA10g14100D	0	0	0	0	4.41843	4.47215
BnaA09g00750D	0	4.07027	4.43412	4.65098	3.67621	5.01625
BnaA06g40790D	0	4.30218	4.39743	4.46102	3.96407	5.22664
BnaC05g04600D	0	4.12174	4.39695	4.50832	3.57465	4.85172
BnaC06g18580D	0	3.91077	3.92409	4.1083	3.99853	5.22997
BnaA08g16670D	0	0	5.37655	5.57767	4.82043	6.35735
BnaA03g23580D	0	3.99377	4.16813	4.22424	3.63596	4.75969
BnaA03g35630D	0	4.05824	4.03466	4.04909	3.64726	4.89311
BnaCnng19220D	0	3.99024	4.36149	3.78179	3.69425	4.94966
BnaA09g39720D	0	3.52948	4.5464	4.67364	3.09231	4.09802
BnaA10g23870D	0	4.0867	4.5207	4.21717	3.02712	4.19803
BnaA09g04970D	0	3.84204	3.97681	4.13132	3.22202	4.62882
BnaC03g34580D	0	3.93387	4.23873	4.26794	2.73895	4.64489
BnaA09g43940D	0	3.68419	3.88914	4.0412	3.35557	4.66974
BnaC02g12730D	0	3.86285	3.87238	3.95425	3.53171	4.68459
BnaA10g10880D	0	3.75365	3.73847	3.7979	3.47361	4.71497
BnaC08g32950D	0	3.77292	3.79989	3.80333	3.32702	4.74485
BnaA05g32260D	0	3.71288	3.82375	3.88555	3.58484	4.81604
BnaC09g44650D	0	3.74056	3.84953	3.94154	3.41777	4.84182
BnaC03g41470D	0	3.83077	3.9863	3.68669	3.5677	4.95915
BnaC04g19100D	0	0	5.01829	5.25347	4.38509	5.67795
BnaA03g40500D	0	3.81672	3.99009	3.49096	3.12198	4.23372
BnaA02g35410D	0	3.61898	3.82262	3.83781	3.25855	4.39211
BnaC09g04500D	0	3.54846	3.7222	3.77568	3.06108	4.45228
BnaA09g02760D	0	3.52917	3.67414	3.76778	3.29687	4.50696
BnaC03g58910D	0	3.58201	4.03995	3.74113	3.03147	4.51695
BnaC03g71790D	0	3.65362	3.6677	3.84971	3.35305	4.51959
BnaA04g12240D	0	3.53713	3.60091	3.43831	3.27347	4.53032
BnaA10g23880D	0	3.38416	3.7607	3.77805	3.27758	4.54422
BnaA07g00870D	0	3.66641	3.8363	3.89219	3.27183	4.57235
BnaA08g16720D	0	3.53285	3.71572	3.75869	3.2588	4.59198
BnaC02g13820D	0	3.50815	3.67036	3.80196	3.23433	4.61418
BnaA08g18320D	0	3.25378	4.11971	3.96097	2.27906	3.67147
BnaA06g08900D	0	3.51662	3.82453	4.01913	2.7001	4.1093
BnaA09g47460D	0	3.5636	3.51448	3.50866	3.0132	4.15316
BnaA02g05410D	0	3.23303	3.41095	3.59326	3.07009	4.15485
BnaA03g10620D	0	3.2119	3.57895	3.59919	2.94764	4.18097
BnaC02g12030D	0	3.12415	3.33386	3.45815	2.948	4.2491
BnaA09g18340D	0	3.39711	3.58518	3.72119	3.25758	4.36891
BnaC08g36500D	0	3.41174	3.64512	3.77635	3.09924	4.39665
BnaA10g23860D	0	3.49418	3.75572	3.22924	2.69526	4.40306
BnaA09g47550D	0	4.62884	4.56502	0	3.50001	4.55529
BnaA09g04200D	0	0	4.51103	4.54828	3.9053	5.57344
BnaCnng66900D	0	2.8068	3.74562	3.52582	2.62885	3.5902
BnaA05g05550D	0	3.21595	3.44128	3.47184	2.75951	3.84059
BnaCnng08890D	0	0	4.56549	4.82733	3.79408	5.27371
BnaC09g43110D	0	0	4.49533	4.21797	3.87067	5.31646
BnaC09g33580D	0	3.13943	3.29803	3.19797	2.52135	3.61004
BnaC04g36920D	0	3.38691	3.26233	2.92666	2.39289	3.65853
BnaA05g00800D	0	2.86197	3.21403	3.32851	2.76924	3.7488
BnaC07g33060D	0	2.92769	3.02973	3.09477	2.80463	3.99065
BnaC04g46690D	0	3.00406	3.06305	3.14921	2.73947	3.99779
BnaC03g35500D	0	3.14985	3.18646	2.64814	2.33503	4.19595
BnaA08g18150D	0	0	4.35292	4.02147	3.51593	4.90741
BnaA10g15660D	0	0	5.2995	0	4.76032	6.03019
BnaA06g31290D	0	2.84447	3.47203	3.0839	2.16787	3.6531
BnaC02g22250D	0	2.14273	3.0415	3.54038	3.76092	3.74038
BnaC09g47860D	0	2.74944	3.10123	3.12471	2.59562	3.76493
BnaC02g38360D	0	3.24352	3.16168	2.48815	2.29522	3.90427
BnaA10g06640D	0	3.42655	3.50065	0	3.0606	4.20844
BnaA03g36390D	0	2.79333	3.02239	3.14963	2.33263	3.52461
BnaC05g35510D	0	2.63374	3.08792	3.20098	2.4114	3.62197
BnaC03g42260D	0	2.83538	2.99554	3.12833	2.4459	3.64116
BnaA05g32340D	0	2.66362	2.84232	2.97416	2.38448	3.68687
BnaA05g22270D	0	2.62218	2.98416	3.00758	2.55189	3.76222
BnaA01g01750D	0	2.83879	2.79149	2.75617	2.55874	3.84873
BnaCnng30550D	0	2.6432	2.82293	2.77819	2.87682	3.97716
BnaAnng31880D	0	2.73427	2.6597	2.91446	2.33216	3.4521
BnaA01g02230D	0	2.74591	2.81663	3.02921	2.3043	3.50332
BnaC03g27970D	0	2.77068	2.75684	2.78393	2.55393	3.59601
BnaC07g25330D	0	2.66209	3.0555	2.43421	1.8494	3.24494
BnaA10g04370D	0	2.64505	2.78128	3.11278	1.72997	3.27088
BnaC01g39610D	0	2.81555	2.6607	2.25208	1.89288	3.51968
BnaC03g63960D	0	2.53506	2.73746	2.50907	2.12549	3.32288
BnaCnng08080D	0	2.4618	2.67778	2.80608	2.07001	3.22604
BnaA01g14490D	0	2.32293	2.76983	2.79332	1.92451	3.26542
BnaC06g14690D	0	2.20838	3.6573	0	3.26404	3.13696
BnaA08g03920D	0	2.45231	2.6772	2.73847	2.03045	3.14534
BnaA09g11080D	0	2.37323	2.4749	2.51929	2.18322	3.56765
BnaC03g51470D	0	2.51065	2.42156	2.09409	2.36348	3.59927
BnaC05g22110D	0	0	4.51268	0	3.44636	4.77753
BnaA10g05260D	0	2.25783	2.59009	2.57581	2.06499	3.25517
BnaC03g44780D	0	2.21472	2.43365	2.4596	2.04647	3.30088
BnaA03g35520D	0	2.30289	2.39757	2.61088	2.59946	3.36945
BnaA04g02260D	0	0	3.62898	3.43439	3.0301	4.27696
BnaC08g00120D	0	2.19255	2.45079	2.51511	1.97428	3.11563
BnaC09g11360D	0	2.27491	2.2784	2.3837	2.04529	3.23122
BnaC09g21800D	0	0	3.36142	3.46117	2.9687	4.15198
BnaA03g11700D	0	2.28664	2.38263	2.53506	1.73994	2.94449
BnaC03g13310D	0	2.19488	2.34279	2.55972	1.90868	2.957
BnaC08g16080D	0	2.08064	2.40023	2.38101	2.16308	3.06239
BnaA09g40020D	0	2.19436	2.26091	2.13912	2.13565	3.2873
BnaC06g43940D	0	0	3.25721	3.89863	3.72703	3.61352
BnaC04g47440D	0	5.60637	0	0	5.08473	6.45743
BnaC03g27410D	0	5.80491	0	0	5.27063	6.71125
BnaC03g76390D	0	5.8367	0	6.07965	5.53347	6.83724
BnaCnng61530D	0	5.87398	0	0	5.69509	7.0474
BnaC03g18640D	0	6.05572	0	0	5.67471	7.0904
BnaCnng51570D	0	4.41997	0	4.60417	3.86646	5.32198
BnaC03g48810D	0	4.45842	0	4.87707	4.03707	5.53121
BnaC05g12390D	0	4.75281	0	5.03865	4.45021	5.73841
BnaA03g50780D	0	5.74518	0	0	5.43887	6.15825
BnaCnng23280D	0	4.97278	0	4.85587	4.72239	6.22835
BnaA05g20840D	0	5.30787	0	5.74979	4.64257	6.31135
BnaC03g45190D	0	5.16905	0	0	4.7953	6.37446
BnaC08g41880D	0	5.23547	0	0	4.95039	6.53801
BnaA06g19910D	0	5.39848	0	5.71535	5.08688	6.57168
BnaA08g19130D	0	5.44955	0	5.65886	5.2508	6.63261
BnaA08g03150D	0	5.41723	0	5.69721	5.14397	6.66676
BnaA09g28190D	0	5.31184	0	0	5.28175	6.75395
BnaC03g73820D	0	5.80131	0	0	5.57944	6.9167
BnaA07g16480D	0	5.97838	0	0	5.55569	6.94525
BnaC02g39350D	0	5.98749	0	6.27898	5.64961	6.95373
BnaC07g19810D	0	5.74559	0	6.06639	5.35181	7.02104
BnaA03g27650D	0	5.99568	0	0	5.53474	7.02896
BnaC06g12590D	0	5.67618	0	5.85084	5.69672	7.03516
BnaAnng08580D	0	6.11478	0	0	5.63146	7.05626
BnaA06g19700D	0	5.72679	0	5.89517	5.82101	7.15899
BnaC08g40000D	0	6.56683	0	6.96988	5.77222	7.16833
BnaAnng35410D	0	5.38128	0	0	5.90664	7.32373
BnaA07g16250D	0	3.88306	0	4.21802	3.6048	5.04799
BnaA07g18550D	0	3.89629	0	4.21457	3.4969	5.10915
BnaC02g43880D	0	3.85317	0	0	4.04124	5.18727
BnaC09g03330D	0	4.62899	0	0	3.9422	5.21321
BnaA05g22710D	0	4.06318	0	0	3.76407	5.22074
BnaA06g10890D	0	4.13397	0	0	4.02414	5.33209
BnaC09g08620D	0	4.62186	0	0	4.14318	5.35516
BnaC05g40510D	0	5.14082	0	0	4.49744	5.72648
BnaC09g08530D	0	4.93474	0	0	4.65513	6.02429
BnaC06g10490D	0	4.75473	0	0	4.77417	6.20417
BnaC08g01520D	0	5.12347	0	0	4.96252	6.33353
BnaA08g20630D	0	3.68468	0	4.08893	2.87087	4.33045
BnaA10g18990D	0	3.73274	0	4.13551	3.39065	4.50047
BnaC08g01580D	0	3.69491	0	0	3.07934	4.50332
BnaA02g11790D	0	4.08535	0	0	3.52366	4.6013
BnaA10g19340D	0	4.14437	0	0	3.28095	4.74023
BnaCnng73470D	0	3.37477	0	3.61559	3.28114	4.21131
BnaC02g47880D	0	0	0	5.43802	6.41418	7.10375
BnaCnng59120D	0	3.15286	0	3.33877	3.18253	4.25902
BnaA07g26840D	0	5.9509	6.19626	6.307	5.53455	7.01653
BnaC04g00440D	0	1.79056	2.27546	2.35473	1.34213	2.59907
BnaA08g09560D	0	1.83639	2.02011	2.079	1.54546	2.63648
BnaA06g24410D	0	1.72594	2.15449	2.20584	1.61278	2.68382
BnaC05g50160D	0	0	3.26818	3.83634	3.24492	2.75527
BnaA06g35470D	0	1.79785	1.98616	2.05888	1.53522	2.7655
BnaC08g46700D	0	1.90738	2.12461	2.07362	1.76387	2.81787
BnaC07g47300D	0	2.67431	0	2.83467	2.56143	4.02012
BnaA06g32020D	0	1.918	2.12214	2.2061	0	2.24158
BnaA01g10780D	0	1.77013	2.04916	1.99402	1.27464	2.26415
BnaA02g35880D	0	1.78395	2.02073	2.12741	1.50096	2.4594
BnaC07g20290D	0	1.62186	1.85674	1.83177	1.45607	2.46565
BnaC01g12360D	0	1.62937	1.88304	1.89961	1.59781	2.57039
BnaC04g33430D	0	1.67097	1.80693	1.91881	1.85524	2.6687
BnaC07g22030D	0	1.77595	1.92455	1.98076	1.66729	2.6758
BnaA03g28700D	0	0	3.13912	3.30867	2.71633	3.94561
BnaC03g54940D	0	0	3.14083	3.18251	2.58418	0
BnaC03g22390D	0	0	2.67064	2.82652	2.75507	1.79886
BnaA05g19210D	0	0	2.16397	2.44806	2.16066	2.29443
BnaC04g38620D	0	0	1.96664	2.38591	2.81096	2.5527
BnaC01g11140D	0	1.53281	1.73928	1.67416	1.46045	2.59548
BnaA02g16460D	0	0	2.03879	2.27512	2.61797	2.7026
BnaA07g25880D	0	0	2.23313	2.64821	2.91512	2.81615
BnaA10g11500D	0	0	0	3.82575	3.38802	3.65714
BnaA02g28700D	0	0	0	3.04187	3.31344	3.99999
BnaA10g07620D	0	0	0	2.93493	3.06901	4.0448
BnaC05g09910D	0	0	0	2.88941	3.4991	4.40743
BnaA09g39990D	0	0	0	4.72772	4.17195	5.70685
BnaC01g02870D	0	1.58784	1.5975	1.94665	1.15098	2.15894
BnaA09g47100D	0	0	1.94569	2.08041	1.71018	2.65415
BnaA09g10210D	0	2.19194	0	2.29865	2.10014	3.02408
BnaCnng20480D	0	0	0	2.53503	3.06023	3.56488
BnaA06g05490D	0	0	0	2.29227	2.91275	4.10334
BnaA08g30600D	0	1.68447	1.98201	1.88459	0	2.16668
BnaC03g39000D	0	0	0	3.27828	3.01311	2.39214
BnaA02g31930D	0	0	2.2904	2.29482	0	2.54349
BnaC04g23900D	0	0	0	3.1736	2.79068	2.87004
BnaA03g10420D	0	0	0	2.6375	2.94637	3.065
BnaA04g02800D	0	0	0	3.33098	3.2072	1.95753
BnaC06g40170D	0	0	0	3.04261	3.58921	2.15538
BnaC08g24010D	0	0	1.69575	1.88786	2.13569	2.19157
BnaA04g27560D	0	0	0	3.02097	2.62742	2.35951
BnaCnng51430D	0	1.80041	0	2.04147	1.54557	2.52166
BnaC06g27490D	0	0	0	2.51556	2.61156	2.65326
BnaC08g22570D	0	1.7376	0	1.94569	1.53025	2.68121
BnaA03g55320D	0	0	0	2.28056	3.02327	2.7659
BnaCnng28420D	0	1.92077	0	1.83093	1.64693	2.939
BnaAnng07270D	0	0	0	2.62174	2.24682	2.9833
BnaA06g21090D	0	0	0	1.99248	2.59177	3.15561
BnaC06g32670D	0	0	0	2.04686	2.5674	3.19169
BnaA04g10500D	0	0	0	1.9708	2.57078	3.49526
BnaC06g17580D	0	0	0	3.23438	0	4.01186
BnaC08g27710D	0	0	0	3.20308	2.56742	1.61691
BnaA07g35260D	0	0	0	2.92254	3.26528	1.73336
BnaA06g12890D	0	0	0	2.94985	2.22706	1.74071
BnaC07g49750D	0	0	0	2.81682	2.17124	2.16141
BnaA01g05060D	0	0	0	2.64764	2.68001	2.35522
BnaA02g27990D	0	1.75299	0	1.96142	1.44714	2.36752
BnaC08g48860D	0	0	0	2.34339	1.84162	2.65984
BnaA07g15770D	0	0	0	2.32213	2.47712	2.7281
BnaA07g29470D	0	0	0	1.87151	2.39564	3.0034
BnaA08g23120D	0	0	0	2.93465	2.44267	1.44816
BnaA04g15600D	0	0	0	1.95874	2.63521	2.67217
BnaA09g30300D	0	0	0	1.85322	2.04775	2.91725
BnaC03g21360D	0	0	0	2.70033	2.75536	1.19758
BnaA03g17820D	0	0	0	2.68806	2.65246	1.39938
BnaA03g50170D	0	0	0	1.96952	2.39666	2.47771
BnaC09g45480D	0	0	0	1.95895	2.16873	2.65731
BnaA05g10680D	0	0	0	1.7846	2.43269	2.73622
BnaC07g16820D	0	0	0	2.53066	2.37219	1.30134
BnaA02g09590D	0	0	0	2.47561	1.81732	1.69741
BnaCnng26490D	0	0	0	2.27948	2.1418	1.40151
BnaC06g31950D	0	0	0	1.83573	1.45675	2.52929
BnaA10g29660D	0	1.46887	0	1.58846	1.40436	2.1981
BnaA05g09030D	0	0	0	1.74933	1.64618	2.33828
BnaC08g36840D	0	0	0	2.82889	2.30597	0
BnaA06g31630D	0	0	0	2.02872	2.26282	1.43963
BnaA03g33790D	0	0	0	2.08636	2.17704	1.48451
BnaA07g28600D	0	0	0	1.69944	2.02936	2.18137
BnaC04g24800D	0	0	0	2.64335	2.60034	0
BnaC01g32200D	0	0	0	2.40276	0	2.81929
BnaAnng36730D	0	1.98257	3.30384	0	2.92118	3.95986
BnaCnng67100D	0	0	4.25825	0	3.46166	4.84073
BnaA10g05950D	0	5.88839	0	6.11371	5.34111	6.86068
BnaCnng76410D	0	5.71198	0	0	5.36176	0

## Sheet: PC
Bna_gene_id	UP	PCLFD2	PCLFD5	PCLFD10	PCLFD20	PCLFD30
BnaA07g17460D	0	6.36876	6.19153	6.07004	6.47233	6.44372
BnaA02g27380D	0	6.32621	6.08945	6.1587	6.7084	6.78382
BnaA05g10500D	0	6.22606	6.44598	6.03284	6.95703	7.20446
BnaA02g36510D	0	6.13207	6.12119	6.04685	6.38064	6.55802
BnaA03g58460D	0	6.10643	6.13478	5.96677	6.74736	6.99943
BnaCnng13510D	0	6.03651	6.13018	5.90537	6.45059	6.6582
BnaC09g52000D	0	6.00923	5.88708	5.76015	6.40883	6.48742
BnaCnng05770D	0	6.00601	5.7935	5.61189	6.28196	6.56526
BnaA01g03090D	0	5.88507	6.17499	5.64018	6.4808	6.64539
BnaA06g09240D	0	5.8828	6.00073	5.77844	6.51086	6.72358
BnaA10g01390D	0	5.8323	5.6297	5.56868	5.86456	6.30394
BnaC03g72420D	0	5.76767	5.64391	5.49045	6.26225	6.52962
BnaAnng31850D	0	5.76279	5.79621	5.63721	6.33962	6.6651
BnaC04g00460D	0	5.73507	5.80077	5.51351	6.14277	6.47446
BnaC06g15410D	0	5.72524	5.82011	5.4996	6.44059	6.81847
BnaC05g03710D	0	5.71495	5.97681	5.57069	6.38635	6.61691
BnaC02g47960D	0	5.71293	5.49804	5.54592	6.17336	6.32061
BnaC01g37680D	0	5.66357	5.49317	5.39132	6.17752	6.30231
BnaA01g22900D	0	5.63794	5.5388	5.44886	5.82384	6.06147
BnaA02g30620D	0	5.62897	5.78472	5.51161	6.16289	6.47565
BnaCnng60280D	0	5.6246	5.58103	5.4544	6.09618	6.32104
BnaCnng29100D	0	5.61896	5.73485	5.3796	6.3731	6.7716
BnaA02g04760D	0	5.6054	5.66053	5.32385	6.00443	6.35696
BnaC06g29240D	0	5.57101	5.69598	5.47412	6.17079	6.10252
BnaA03g19250D	0	5.56227	5.82072	5.44917	6.13412	6.49543
BnaA03g21590D	0	5.5543	5.52706	5.39004	6.32292	6.54131
BnaC07g45470D	0	5.54531	5.44583	5.2238	6.03503	6.3361
BnaA08g19130D	0	5.54133	5.36176	5.2212	6.48143	6.2491
BnaC01g02960D	0	5.50323	5.9226	5.837	5.34373	6.42841
BnaC08g21170D	0	5.48998	5.28579	5.22728	5.91016	6.15314
BnaA02g13590D	0	5.47625	5.49661	5.26682	6.07617	6.04273
BnaC01g16500D	0	5.46986	5.35297	5.07299	5.95285	6.32129
BnaA03g56990D	0	5.45239	5.4842	5.10736	6.22029	6.67193
BnaA03g27350D	0	5.44462	5.24236	4.98765	6.30707	6.2748
BnaCnng48740D	0	5.42505	5.24437	5.06406	6.39	6.58308
BnaA07g33190D	0	5.40891	5.46744	4.95485	6.29347	6.63154
BnaA08g18330D	0	5.30024	5.1452	5.04822	6.07085	6.39024
BnaC03g35490D	0	5.27853	5.13475	4.93257	6.23752	6.49419
BnaA03g38910D	0	5.25333	5.66034	4.57659	6.15958	6.61105
BnaA10g20620D	0	5.22639	5.35426	5.13257	5.7475	6.08023
BnaA05g25900D	0	5.22526	5.46733	4.78732	6.16913	6.47473
BnaC03g60370D	0	5.22176	5.54592	5.07602	5.82365	6.12512
BnaC05g02570D	0	5.19342	5.61055	4.86525	5.74273	6.16597
BnaC02g34750D	0	5.17952	5.25332	5.13743	5.8663	6.13127
BnaA09g04230D	0	4.99886	4.8222	4.63093	5.85599	6.02049
BnaA05g26490D	0	4.88937	5.05805	4.4336	6.01693	6.41766
BnaC09g48600D	0	4.7616	5.16696	4.35772	5.57928	6.16723
BnaAnng03120D	0	4.58528	4.53331	4.369	4.67668	4.99468
BnaA10g23870D	0	3.75679	5.16466	3.47104	5.43257	6.41735
BnaA10g18990D	0	3.66324	4.62643	3.48474	4.57378	5.2853
BnaA02g35410D	0	3.62558	3.68555	3.41453	3.97789	4.22906
BnaA10g10880D	0	3.61043	3.89044	3.61657	4.34943	4.50525
BnaC02g13820D	0	3.5977	3.63506	3.37444	4.11436	4.38012
BnaA07g00870D	0	3.58626	3.84579	3.51226	4.02277	4.39245
BnaA03g40500D	0	3.41109	4.34511	3.09659	5.00354	6.01152
BnaC08g40000D	0	6.71082	6.56761	6.49218	6.55844	6.8898
BnaC06g23370D	0	6.60916	6.80381	6.60998	6.91328	7.28589
BnaC07g18740D	0	6.33752	6.18777	5.96876	6.68186	6.84302
BnaC07g27480D	0	6.31939	6.22715	6.08928	6.47462	6.69309
BnaC04g11500D	0	6.28434	6.67418	6.10407	6.54224	6.90364
BnaA03g08850D	0	6.26536	6.08374	5.84332	6.24541	6.37197
BnaA03g31930D	0	6.25935	6.0815	6.1353	6.45357	6.64045
BnaA03g28740D	0	6.2488	6.29438	6.23513	6.52827	6.70748
BnaAnng07690D	0	6.22604	6.28623	6.10441	6.43578	6.77365
BnaC08g50100D	0	6.20171	6.35174	6.0023	6.84069	7.3135
BnaCnng64550D	0	6.19025	6.40656	5.9827	6.75243	7.20277
BnaC02g31900D	0	6.1722	5.87286	5.81919	6.53255	6.64237
BnaAnng11370D	0	6.17024	5.98344	5.85835	6.43041	6.53404
BnaA06g29240D	0	6.16327	6.13558	6.04583	6.46284	6.7554
BnaA06g26670D	0	6.15415	6.01927	5.92598	6.60354	6.59359
BnaCnng05800D	0	6.14056	6.0906	5.9988	6.03947	6.4332
BnaA03g21600D	0	6.12366	6.07489	5.9415	6.50579	6.5449
BnaA09g13680D	0	6.11784	5.45749	5.74847	6.23151	6.35309
BnaA07g18960D	0	6.08179	6.22395	5.94177	6.44574	6.6961
BnaC09g22170D	0	6.0815	5.98101	5.88522	6.04699	6.24522
BnaA09g47760D	0	6.07872	6.0607	5.97229	6.34003	6.48724
BnaCnng42690D	0	6.06557	6.18441	5.82083	6.77821	7.05298
BnaC04g48730D	0	6.06172	5.91188	5.82007	6.30616	6.48922
BnaA03g35840D	0	6.05997	6.03801	5.78973	6.51763	6.81396
BnaC02g28140D	0	6.04865	5.86393	5.90973	6.39433	6.57748
BnaC07g30310D	0	6.04392	5.99388	5.78559	6.43246	6.43236
BnaC03g32590D	0	6.04253	5.78513	5.55629	5.7234	6.07145
BnaA06g07350D	0	6.04089	6.07822	5.8517	6.45752	6.76906
BnaA03g59650D	0	6.03633	5.99491	5.86472	6.13229	6.55675
BnaA06g13170D	0	6.03141	5.80476	5.55317	6.49624	6.69227
BnaA10g05640D	0	6.01384	5.8613	5.76214	6.13581	6.31097
BnaA03g53130D	0	6.00278	5.99366	5.80038	6.47005	6.82365
BnaC02g39350D	0	6.00218	6.17861	5.83785	6.3489	6.87524
BnaA10g26020D	0	6.00115	5.86676	5.69971	6.59811	6.89206
BnaC03g06470D	0	6.0008	6.11942	5.61834	7.17349	6.98629
BnaC07g36660D	0	5.99917	5.97871	5.81144	6.60085	6.84732
BnaA04g27680D	0	5.99453	5.89076	5.7697	6.52421	6.70482
BnaAnng25230D	0	5.98502	6.17315	5.80693	6.61353	6.95364
BnaC02g11010D	0	5.97481	6.06301	5.69954	6.48454	6.71289
BnaA03g27560D	0	5.9702	5.85995	5.7958	5.93995	6.24833
BnaA05g00810D	0	5.96607	6.05059	5.74979	6.38345	6.6661
BnaA06g06610D	0	5.96563	5.8727	5.58262	6.55827	6.80791
BnaA03g14480D	0	5.96338	6.03149	5.74885	6.44562	6.76353
BnaC09g03550D	0	5.96132	5.8263	5.59203	6.4351	6.49978
BnaA03g34410D	0	5.96126	5.74193	5.76041	6.36637	6.51404
BnaC01g29960D	0	5.9558	5.84426	5.71407	6.08721	6.32475
BnaC03g26740D	0	5.95446	6.02349	5.77185	6.42089	6.74469
BnaC07g19810D	0	5.95369	5.7729	0	6.46804	6.78357
BnaAnng21170D	0	5.94947	5.91854	5.76867	6.59109	6.9718
BnaC03g41680D	0	5.93941	5.97997	5.78319	6.55859	6.81856
BnaA08g08890D	0	5.93931	5.87761	5.63616	6.17677	6.45129
BnaC04g25940D	0	5.93548	6.01787	5.70744	6.38308	6.69958
BnaC02g01620D	0	5.93352	5.9788	5.65303	6.58429	6.83174
BnaA08g23970D	0	5.92971	5.91474	5.74836	6.40464	6.67234
BnaC03g76390D	0	5.92957	6.13133	5.72486	6.53596	6.58462
BnaCnng52120D	0	5.9267	5.726	5.75471	6.37714	6.36908
BnaA03g02030D	0	5.92554	5.56167	5.45448	6.71569	7.02874
BnaC03g58650D	0	5.92499	5.83989	5.8999	6.33193	6.86739
BnaC03g39840D	0	5.9211	5.85887	5.75025	6.34772	6.58675
BnaA05g25890D	0	5.9205	5.91665	5.67424	6.34825	6.46578
BnaAnng12200D	0	5.91586	5.91877	5.69434	6.32789	6.49158
BnaA08g11700D	0	5.91504	6.23033	5.64246	6.73032	6.90481
BnaC09g00590D	0	5.90206	5.83837	5.73029	6.06789	6.53601
BnaC03g62750D	0	5.89957	5.77815	5.55847	6.10553	6.36649
BnaA09g34580D	0	5.89688	5.87745	5.70348	6.44187	6.76128
BnaC03g32350D	0	5.89487	5.65698	5.45784	6.15709	6.41066
BnaA04g24900D	0	5.88865	5.54677	5.63689	6.38242	6.4386
BnaA01g01830D	0	5.88862	6.01928	6.013	5.84781	6.84069
BnaA09g51020D	0	5.87497	5.95382	5.64831	6.47016	6.82212
BnaC03g17520D	0	5.86617	5.86372	5.60801	6.53326	6.73737
BnaC01g04350D	0	5.86374	6.13487	5.60419	6.49554	6.65063
BnaC01g11000D	0	5.8541	5.69343	5.4702	6.3382	6.55167
BnaA08g03570D	0	5.85285	5.73509	5.53001	6.4905	6.5672
BnaC03g37910D	0	5.85265	5.68588	5.50491	6.38713	6.52822
BnaA01g05340D	0	5.85118	6.15652	5.7514	6.2971	6.58439
BnaC02g42230D	0	5.84894	5.79762	5.43587	6.68668	6.84855
BnaA09g41420D	0	5.84595	5.98533	5.61298	6.1411	6.59962
BnaA01g26320D	0	5.84479	6.13043	5.51431	6.58428	6.79368
BnaA09g04150D	0	5.83858	5.51755	5.34818	6.42461	6.57645
BnaC05g48590D	0	5.83781	6.04864	5.6274	6.36106	6.74374
BnaC03g70650D	0	5.83619	5.96592	5.7128	6.26748	6.58641
BnaA09g19110D	0	5.8355	6.13367	5.70041	6.60877	6.97637
BnaC03g77110D	0	5.83037	6.19939	5.52917	6.62816	6.8114
BnaA01g22700D	0	5.82934	5.27661	5.43172	6.00968	6.06901
BnaC05g14670D	0	5.82697	5.79332	5.49476	6.34523	6.59068
BnaA06g19700D	0	5.81924	5.68082	0	6.73995	6.91933
BnaA03g22710D	0	5.81555	5.81958	5.60818	6.41837	6.74914
BnaAnng10550D	0	5.81469	5.89809	5.83414	6.2648	6.54851
BnaA09g13690D	0	5.80768	5.25325	5.5463	6.26386	6.32435
BnaC09g06650D	0	5.8031	5.92096	5.68245	6.36972	6.75349
BnaC05g39970D	0	5.79587	5.8757	5.58445	6.33998	6.47834
BnaA10g03800D	0	5.79399	5.98821	5.59005	6.49763	6.72231
BnaA01g29830D	0	5.79277	5.75296	5.52913	6.31013	6.40788
BnaC06g18960D	0	5.7791	6.01329	5.74132	6.25671	6.6643
BnaA08g04750D	0	5.7605	5.84167	5.73746	6.32225	6.63792
BnaC09g51360D	0	5.75835	4.96838	5.21922	5.86162	5.97963
BnaC03g33160D	0	5.75532	6.02261	5.79234	6.23057	6.60814
BnaCnng73190D	0	5.7506	5.72174	5.488	6.35863	6.63722
BnaCnng41410D	0	5.747	5.40209	5.33998	6.08646	6.25537
BnaA08g29220D	0	5.74332	5.90285	5.60439	6.23555	6.52871
BnaC03g34360D	0	5.74177	5.70194	5.34416	5.86871	6.21084
BnaA04g03610D	0	5.74094	5.68911	5.55505	6.20786	6.35174
BnaCnng10780D	0	5.7359	5.71537	5.5507	6.60157	6.87263
BnaA09g37510D	0	5.72668	5.46817	5.45461	6.11305	6.1806
BnaCnng31830D	0	5.71169	5.25506	5.45591	6.05017	6.16172
BnaC02g06390D	0	5.70794	6.41794	6.36424	5.60185	6.63133
BnaA08g13410D	0	5.69906	5.50242	5.38899	6.11781	6.46281
BnaCnng08650D	0	5.69687	5.66069	5.51082	6.04176	6.43911
BnaA03g32810D	0	5.69081	5.53872	5.35219	6.30483	6.42703
BnaC08g05510D	0	5.69037	5.89825	5.66012	6.71496	7.0196
BnaA03g19650D	0	5.68604	5.37168	5.17308	5.89879	6.12004
BnaC03g32550D	0	5.68301	5.58502	5.3547	6.26893	6.59288
BnaAnng13710D	0	5.68285	5.51654	5.33778	6.44916	6.62405
BnaA03g29100D	0	5.68266	5.76502	5.45037	6.30735	6.50532
BnaC08g50140D	0	5.67816	5.40115	5.46166	6.07458	6.21621
BnaC04g09250D	0	5.66968	5.66218	5.47379	6.28929	6.6355
BnaC05g35370D	0	5.66656	5.87038	5.75419	6.17539	6.3743
BnaA10g07190D	0	5.66465	5.70758	5.35969	6.25189	6.52828
BnaA03g34960D	0	5.66256	5.73683	5.43567	6.12994	6.41501
BnaC07g45340D	0	5.64554	5.6554	5.42395	6.17083	6.50405
BnaA04g26890D	0	5.63939	5.27859	5.41566	5.99138	6.23504
BnaC03g73850D	0	5.63282	6.05437	5.21579	6.16099	6.63212
BnaA09g14940D	0	5.62706	5.78149	5.29426	6.3186	6.60738
BnaC05g10650D	0	5.61458	5.79492	5.54217	6.17233	6.40979
BnaA03g50770D	0	5.6118	5.96522	5.09031	6.1106	6.31507
BnaA01g26480D	0	5.61137	5.77289	5.36102	6.48774	6.75191
BnaA06g21100D	0	5.60999	5.33264	5.1512	6.11698	6.40481
BnaAnng03110D	0	5.60672	5.59274	5.44845	6.09281	6.35825
BnaA02g26540D	0	5.60584	5.649	5.40104	6.30682	6.561
BnaC01g33860D	0	5.6026	5.67581	5.37959	6.39656	6.63202
BnaC06g12590D	0	5.59425	5.9035	5.63213	6.39629	6.76009
BnaA05g02520D	0	5.59386	5.28836	5.27181	6.11635	6.42851
BnaC06g14040D	0	5.5938	5.59302	5.22591	6.13662	6.42646
BnaC05g00650D	0	5.59234	5.75676	5.35031	6.28237	6.63808
BnaC08g03920D	0	5.58956	5.23584	5.23864	6.0071	6.04589
BnaA03g39490D	0	5.58938	5.67187	5.41357	6.25693	6.46102
BnaC08g25550D	0	5.58785	5.36553	5.41467	6.14454	6.36996
BnaC02g17750D	0	5.57888	5.49836	5.29043	6.07681	6.18065
BnaC09g38100D	0	5.57786	5.6565	5.17926	6.21995	6.52673
BnaA08g03150D	0	5.56472	5.44051	5.30502	6.25027	6.4732
BnaAnng24780D	0	5.56	5.67109	5.34083	6.09843	6.48228
BnaC04g51500D	0	5.55545	5.41832	5.3033	5.92381	6.09625
BnaC01g33660D	0	5.55371	5.85554	5.16056	6.07475	6.24019
BnaA07g15740D	0	5.5516	5.58717	5.23892	6.27166	6.60388
BnaA07g22480D	0	5.54238	5.7506	5.61906	5.82341	6.16398
BnaA06g15820D	0	5.5416	5.41742	5.38114	5.89382	6.12321
BnaAnng12170D	0	5.53583	5.92329	5.39047	6.15259	6.54325
BnaA02g08480D	0	5.53373	5.56809	5.32328	5.93635	6.27605
BnaCnng14580D	0	5.53372	5.57768	5.24682	6.08875	6.373
BnaA03g58450D	0	5.53276	5.48879	5.29677	5.96516	6.29785
BnaC02g44910D	0	5.52659	5.44198	5.33372	6.16825	6.53738
BnaA05g33680D	0	5.51507	5.46644	5.17446	6.61801	6.39311
BnaA03g27540D	0	5.49849	5.66446	5.34089	5.98242	6.28875
BnaA10g00580D	0	5.49802	5.63213	5.23264	6.28246	6.64375
BnaCnng46510D	0	5.49156	5.325	5.25485	6.2522	6.57824
BnaC05g50860D	0	5.48447	5.7259	5.28642	6.24363	6.49988
BnaCnng75130D	0	5.46564	5.53671	5.2645	6.18802	6.56743
BnaC04g43840D	0	5.46256	5.86261	5.32344	5.83158	6.29982
BnaC04g00950D	0	5.45955	5.50705	5.26488	6.17756	6.32186
BnaC03g22940D	0	5.45754	5.81251	5.2782	6.26692	6.69883
BnaA08g16670D	0	5.45547	5.48852	5.13259	5.96712	6.38455
BnaA06g35670D	0	5.45285	5.40459	5.19832	5.81547	6.1724
BnaC03g32670D	0	5.44956	5.66987	5.42421	5.98057	6.39759
BnaA06g19910D	0	5.4436	5.46173	5.14922	5.96711	6.48785
BnaC07g49180D	0	5.44317	5.42428	5.21514	6.31188	6.55312
BnaA02g02970D	0	5.43357	6.02498	5.95663	5.4734	6.41906
BnaA02g07920D	0	5.43217	5.62515	5.21264	6.00501	6.12818
BnaA01g14010D	0	5.42644	5.40856	5.05998	6.00745	6.33468
BnaCnng71770D	0	5.4226	5.45126	5.10501	5.67608	6.1596
BnaA05g20840D	0	5.40338	5.50594	5.13832	5.9556	6.49158
BnaA06g30420D	0	5.40134	5.32557	5.16239	6.35661	6.64408
BnaA10g15570D	0	5.39422	5.4152	4.90324	6.08121	6.40495
BnaC03g33860D	0	5.39229	5.50206	5.34442	5.80669	6.02629
BnaCnng04950D	0	5.38773	5.15435	5.15861	6.46694	6.21354
BnaC09g21050D	0	5.38353	5.5908	5.19523	6.26922	6.57288
BnaA04g05320D	0	5.38353	5.32957	4.89845	6.14764	6.55229
BnaA02g04170D	0	5.37151	5.36387	5.18374	6.01539	6.3707
BnaC03g34350D	0	5.35845	5.30098	4.98741	6.29584	6.41481
BnaC01g27710D	0	5.34791	5.42602	5.04106	6.20274	6.49751
BnaA09g02340D	0	5.34738	5.09751	4.97559	6.1502	6.28317
BnaC03g54030D	0	5.34612	5.14486	5.15348	6.26604	6.44726
BnaA08g27230D	0	5.33932	5.24607	5.09331	6.01888	6.36352
BnaA04g27260D	0	5.32769	5.79188	5.43989	5.56721	6.47733
BnaCnng23280D	0	5.31644	5.27494	5.03714	5.8537	5.87924
BnaC06g31750D	0	5.31328	5.79016	4.98496	5.58881	6.03164
BnaC05g29750D	0	5.30994	5.30305	5.06577	5.6674	6.09209
BnaA05g16950D	0	5.30436	5.3351	5.15205	5.88718	6.13459
BnaA01g09410D	0	5.3043	5.1284	4.95821	5.88698	5.98884
BnaC05g01430D	0	5.29769	5.31897	5.15006	5.98823	6.33097
BnaA03g48660D	0	5.29368	5.05936	4.9022	5.80386	6.06151
BnaC02g04170D	0	5.28888	5.53682	5.23839	6.01584	6.22847
BnaC04g02280D	0	5.27914	5.02499	4.98457	6.41588	6.62533
BnaC03g45950D	0	5.27449	5.68301	4.71444	6.23706	6.76144
BnaA07g14690D	0	5.27426	5.47277	5.22413	0	6.34241
BnaA05g34110D	0	5.2506	5.40848	5.08873	5.70385	6.16975
BnaA02g27790D	0	5.24666	5.51947	4.64346	6.3227	6.80289
BnaA07g18750D	0	5.22799	5.22961	4.95727	6.03362	6.35988
BnaC07g25300D	0	5.22381	5.3607	4.85986	6.02063	6.34749
BnaC04g19100D	0	5.2235	5.30339	5.11908	5.46144	5.87666
BnaA01g36400D	0	5.21907	5.27075	4.95534	5.97822	6.1814
BnaC09g44510D	0	5.21201	5.59052	5.18674	5.94396	0
BnaC05g08260D	0	5.20939	5.10642	4.81542	5.56025	5.77022
BnaC04g25500D	0	5.19545	5.38726	5.03242	5.72325	6.04026
BnaC03g23540D	0	5.18821	4.8847	4.61138	5.57818	5.84079
BnaA01g16670D	0	5.1796	5.28254	5.05542	5.8487	6.17607
BnaC04g28060D	0	5.17868	5.43607	4.75348	6.08316	6.57433
BnaA03g22500D	0	5.14608	5.15683	4.9882	0	6.28913
BnaA06g31320D	0	5.12887	5.28683	4.88711	6.07104	6.25755
BnaCnng10290D	0	5.12662	5.10974	4.86226	5.69853	6.06664
BnaC06g37750D	0	5.1121	5.1658	4.72156	5.86576	6.27768
BnaC05g39980D	0	5.09689	5.36164	4.6791	6.08708	6.50463
BnaCnng18160D	0	5.08441	5.1052	4.90606	5.83975	5.97982
BnaC03g60420D	0	5.07866	5.00131	4.76968	5.74199	6.01064
BnaA09g09160D	0	5.07763	5.03167	4.8934	5.77263	6.0952
BnaC07g47390D	0	5.04446	5.2828	4.82863	5.67743	5.89949
BnaC09g15570D	0	5.04007	5.41687	4.86872	6.13202	6.26716
BnaA08g30830D	0	5.03553	4.57543	4.46678	5.74133	5.85911
BnaC03g45190D	0	5.03024	5.14113	0	5.82374	6.32173
BnaC09g03610D	0	5.025	4.18265	4.69506	5.86303	6.00655
BnaC03g58660D	0	5.00801	5.06468	4.84139	5.76497	6.19144
BnaC09g09390D	0	4.98892	5.05027	4.79658	5.76095	5.91387
BnaA01g15090D	0	4.94879	5.54798	4.61876	5.9269	6.58071
BnaA04g20360D	0	4.91678	4.76775	4.67929	5.2993	5.37563
BnaC01g17820D	0	4.89521	5.40423	4.42161	5.84206	6.49527
BnaA03g30180D	0	4.88009	5.49815	5.04804	5.12987	5.36006
BnaC05g10210D	0	4.87099	4.72952	4.74613	4.89828	5.09348
BnaC07g28310D	0	4.81049	5.55824	4.33504	6.10529	6.92787
BnaAnng28400D	0	4.78745	5.18259	4.19561	5.75495	6.44012
BnaC04g42320D	0	4.7872	4.97237	4.77754	5.35127	5.71967
BnaC04g05270D	0	4.7339	4.58545	4.4421	4.96203	5.22166
BnaA03g39260D	0	4.73281	5.33048	4.32539	6.06085	6.63883
BnaA04g20340D	0	4.6968	4.55334	4.489	5.36456	5.4868
BnaA10g03960D	0	4.64409	4.7405	4.44482	5.08526	5.2951
BnaC05g04080D	0	4.62741	4.71953	4.45126	5.0389	5.23596
BnaC01g03500D	0	4.62618	4.7952	4.52305	5.07801	5.35043
BnaC03g50220D	0	4.59604	5.19075	4.47813	5.80485	0
BnaC04g33890D	0	4.57581	4.87066	4.30315	4.74771	5.30534
BnaA02g09870D	0	4.57528	4.53042	4.41324	4.98727	5.2511
BnaA03g32800D	0	4.53842	4.96833	4.13407	5.7921	6.16051
BnaA09g39720D	0	4.52585	4.99757	3.82505	4.85795	5.85767
BnaC07g36670D	0	4.51264	4.51742	4.26688	4.812	5.16185
BnaC03g58640D	0	4.465	4.15379	4.31498	5.30007	5.26538
BnaA01g19850D	0	4.41457	4.618	4.20112	5.09256	5.39547
BnaA09g04200D	0	4.40543	4.84234	4.08665	5.31907	5.37096
BnaC03g37900D	0	4.36494	5.02875	4.03118	5.92102	6.20203
BnaC05g04600D	0	4.30096	4.29262	4.00245	4.47636	4.84393
BnaA09g00750D	0	4.29059	4.29017	4.13644	4.55384	4.68149
BnaA03g29240D	0	4.29039	5.19073	4.13536	5.6981	6.12171
BnaCnng19220D	0	4.27984	4.23469	4.06704	4.56723	4.71827
BnaA07g16250D	0	4.22958	4.15498	4.0577	4.55823	4.62606
BnaC03g34580D	0	4.17384	4.09648	3.85285	3.9311	4.32122
BnaA06g40790D	0	4.16299	4.44776	4.06156	4.84497	5.08876
BnaCnng51570D	0	4.13746	5.01047	4.11599	5.19021	5.8475
BnaA09g04970D	0	4.11103	3.94805	3.82242	4.02208	4.18085
BnaA03g35630D	0	3.96296	4.19149	3.71928	4.51073	4.74958
BnaA07g18550D	0	3.94347	3.96074	3.94641	4.58469	4.91956
BnaC02g12730D	0	3.93801	3.97555	3.60649	4.35895	4.6105
BnaA03g23580D	0	3.80797	4.28746	3.8364	4.60404	4.75966
BnaC03g41470D	0	3.79484	4.07382	3.63098	4.41231	4.66775
BnaA06g08900D	0	3.78594	3.63588	3.5673	3.62911	3.93887
BnaA09g43940D	0	3.75321	3.86346	3.58296	4.20687	4.38844
BnaA09g02760D	0	3.73237	3.65293	3.51059	4.10797	4.49512
BnaC09g44650D	0	3.7323	3.947	3.66412	4.19794	4.58221
BnaC06g18580D	0	3.71308	3.6897	3.65531	4.20919	4.67667
BnaA05g32260D	0	3.69575	3.77389	3.41728	4.39756	4.86516
BnaA10g23880D	0	3.67568	3.54688	3.38966	4.0539	4.32903
BnaC03g71790D	0	3.64288	3.66768	3.5365	4.06502	4.45268
BnaC08g32950D	0	3.60171	3.47296	3.38012	4.15531	4.602
BnaA08g16720D	0	3.53179	3.8626	3.51711	4.12767	4.35422
BnaC03g58910D	0	3.48361	4.07535	3.21425	4.50859	4.98871
BnaA06g22030D	0	3.4653	2.94221	3.77341	5.60369	6.88697
BnaA10g23860D	0	3.28973	4.7793	2.71766	4.98725	5.92466
BnaA08g18320D	0	3.24017	4.49784	2.98055	4.30952	5.36042
BnaA09g45930D	0	0	6.75261	6.61469	6.61989	6.91755
BnaC03g27530D	0	0	5.68963	5.30953	6.14712	6.37545
BnaA10g15660D	0	0	5.10265	5.07593	5.70028	5.82169
BnaA03g47910D	0	2.46425	2.21691	2.20482	2.27799	2.85735
BnaA03g11700D	0	2.24313	2.37293	2.13046	2.47237	2.83823
BnaA05g19820D	0	0	2.84654	0	2.92675	3.49687
BnaA10g14100D	0	0	0	0	4.56514	5.60335
BnaA09g34540D	0	0	0	0	4.44412	4.84683
BnaC02g36770D	0	0	0	0	3.58058	4.47301
BnaA07g28880D	0	0	0	0	3.55672	4.05014
BnaC08g00120D	0	2.35827	2.45211	0	2.67695	3.21933
BnaC03g13310D	0	2.18222	2.42798	2.03987	2.43915	2.87243
BnaA03g16020D	0	2.17203	2.09189	1.95462	2.34452	2.63583
BnaC03g44780D	0	2.15164	2.52287	2.0891	2.38393	3.10487
BnaA09g40020D	0	2.1475	2.35162	0	3.03742	3.03749
BnaC08g16080D	0	2.11767	2.23764	2.08093	2.6819	2.8513
BnaC09g11360D	0	2.09133	2.41667	2.19624	2.48994	2.89834
BnaA03g41960D	0	1.96983	2.03327	1.84645	2.47203	2.82575
BnaC03g09740D	0	1.89465	1.88369	1.72805	2.53652	2.82935
BnaC08g01580D	0	0	3.64159	0	3.92229	4.24563
BnaCnng02400D	0	0	3.41456	0	3.8424	4.36982
BnaAnng31880D	0	0	2.86479	0	3.2516	3.49194
BnaC05g47160D	0	0	2.72994	0	3.18404	3.19556
BnaA05g32340D	0	0	2.69301	2.50902	2.94652	3.5937
BnaA01g14490D	0	0	2.64985	0	2.61785	3.08219
BnaC05g33160D	0	0	2.16862	3.18398	3.65459	3.5205
BnaA04g06350D	0	0	0	3.97191	3.90135	4.30724
BnaC04g48490D	0	0	0	3.28672	3.87255	4.2253
BnaA09g29520D	0	0	0	2.6315	3.34026	3.86072
BnaC06g14690D	0	0	0	2.52568	3.30402	4.12046
BnaA02g26300D	0	0	0	0	5.29937	6.18076
BnaA08g18150D	0	0	0	0	4.98795	5.32972
BnaA03g23290D	0	0	0	0	4.95547	5.21454
BnaC04g06800D	0	0	0	0	4.59451	4.9823
BnaC06g43940D	0	0	0	0	4.38725	4.64169
BnaC08g35620D	0	0	0	0	3.88945	4.80706
BnaA09g54980D	0	0	0	0	3.81299	5.15443
BnaA07g30920D	0	0	0	0	3.73103	4.08674
BnaCnng44030D	0	0	0	0	3.58289	4.16466
BnaA04g02260D	0	3.60694	0	3.11047	4.09602	4.39105
BnaC09g21800D	0	3.5644	3.19686	0	3.79452	4.12748
BnaC03g19130D	0	3.48237	3.39776	0	3.58594	3.91219
BnaA10g06640D	0	3.36227	3.1957	0	3.96846	4.29513
BnaCnng73470D	0	3.31754	3.49163	0	4.0141	4.56735
BnaC05g35510D	0	2.86796	3.00358	2.51747	3.20201	3.65874
BnaC03g42260D	0	2.72014	3.05052	2.61869	3.09226	3.30826
BnaA01g01750D	0	2.66238	2.88465	2.53596	3.21604	3.52748
BnaC03g63960D	0	2.65297	2.64572	2.46134	2.82599	3.04565
BnaA08g03920D	0	2.61815	2.62677	2.28678	2.61371	2.95904
BnaA10g04370D	0	2.61787	2.85604	2.65234	2.86185	2.9177
BnaCnng08080D	0	2.57402	2.59081	2.454	2.81213	2.99216
BnaA03g36390D	0	2.56769	2.98792	2.60447	3.24156	3.42363
BnaA10g05260D	0	2.54238	2.6394	2.37652	2.85442	2.97792
BnaA10g02860D	0	2.52131	2.80825	2.38644	2.73454	3.1415
BnaC03g27970D	0	2.47424	2.82775	2.43172	3.20837	3.39263
BnaA06g38950D	0	2.32068	0	3.17433	3.07228	3.32433
BnaC03g51470D	0	2.21997	2.34868	1.92599	3.4225	3.82173
BnaA09g11080D	0	2.19169	2.67209	2.33612	2.74987	3.20622
BnaA03g35520D	0	2.17464	2.30732	2.1904	3.01909	3.24168
BnaC09g08620D	0	0	5.2552	0	5.20409	5.7679
BnaC09g08530D	0	0	5.02897	0	5.37121	5.78415
BnaC03g38600D	0	0	4.91374	0	5.50611	5.68704
BnaC09g04570D	0	0	4.82255	0	5.38004	5.69938
BnaA06g20250D	0	0	4.80004	0	5.74115	6.18491
BnaC03g48810D	0	0	4.77522	0	5.03022	5.34614
BnaA10g19340D	0	0	4.75114	0	5.25701	5.87457
BnaC06g10490D	0	0	4.72257	0	5.90212	6.13853
BnaA02g16670D	0	0	4.72034	0	5.78032	6.19398
BnaC05g22110D	0	0	4.70599	0	5.22746	5.70476
BnaC03g54480D	0	0	4.68206	0	5.75056	6.16514
BnaC09g43110D	0	0	4.60347	0	5.37244	5.64773
BnaA06g10890D	0	0	4.35034	0	4.70595	5.25225
BnaA05g22710D	0	0	4.33668	0	4.56561	4.91135
BnaCnng71300D	0	0	4.27309	0	5.29875	5.97289
BnaCnng59120D	0	0	3.28769	2.96855	3.51365	4.25694
BnaCnng37520D	0	0	2.36987	3.34323	3.57949	3.82298
BnaC02g47880D	0	0	0	0	6.40325	7.22482
BnaA08g20630D	0	3.86011	3.7383	0	3.79201	4.19529
BnaA05g00800D	0	3.15192	3.12054	2.92044	3.38914	3.51422
BnaA01g02230D	0	3.13961	2.91513	2.77776	3.69084	4.0101
BnaC04g46690D	0	3.09777	3.06371	2.73864	3.79581	4.01797
BnaC09g47860D	0	3.03256	2.97875	2.7891	3.38571	3.63727
BnaC07g33060D	0	2.98035	3.19411	2.84761	3.4105	3.81021
BnaA05g22270D	0	2.9633	2.85364	2.64021	3.40717	3.55755
BnaCnng30550D	0	2.8778	2.70214	2.8268	3.66149	3.80302
BnaC03g35500D	0	2.61552	4.22893	0	4.42105	5.44333
BnaC02g22250D	0	2.21634	2.31476	3.27654	3.94573	4.59022
BnaC01g39610D	0	2.1697	3.82325	1.85753	3.85806	5.09508
BnaAnng08580D	0	0	6.29588	0	6.45845	0
BnaCnng61530D	0	0	6.1069	0	6.37697	0
BnaA03g50780D	0	0	6.09277	0	6.28898	6.31048
BnaC03g73820D	0	0	6.00356	0	6.40982	6.67314
BnaA02g09800D	0	0	5.87027	0	6.15785	6.49371
BnaC09g03330D	0	0	5.82676	0	5.72369	6.91537
BnaC04g47440D	0	0	5.74417	0	6.01496	6.41836
BnaC05g40510D	0	0	5.65792	0	5.58118	6.18777
BnaA09g28190D	0	0	5.35831	0	6.56833	6.36278
BnaA10g00230D	0	0	5.30122	0	5.9883	6.32393
BnaA03g05190D	0	0	5.22703	0	5.60254	6.43542
BnaC08g41880D	0	0	5.15005	0	6.0698	6.60879
BnaC03g46580D	0	0	4.97963	0	5.59318	6.26786
BnaA09g47550D	0	0	4.97834	0	5.74123	6.53563
BnaA02g11790D	0	4.25595	4.46187	0	4.42122	4.6814
BnaC02g43880D	0	4.0361	3.9226	0	4.67562	5.13796
BnaA05g05550D	0	3.28322	3.38808	3.18562	3.52273	3.81068
BnaC02g12030D	0	3.25127	3.29839	3.13236	3.65555	3.96931
BnaC09g33580D	0	2.94222	3.43198	2.63585	3.87471	4.28829
BnaC07g25330D	0	2.40176	4.06976	2.4502	3.7077	4.72872
BnaAnng35410D	0	0	6.76491	0	6.79253	6.96941
BnaC03g18640D	0	0	6.28011	0	6.32866	6.85628
BnaA03g27650D	0	0	5.99542	0	6.43897	6.78965
BnaA07g16480D	0	0	5.99386	0	6.67066	6.9637
BnaC03g27410D	0	0	5.94352	0	6.52805	6.89986
BnaC08g01520D	0	0	5.36517	0	5.7277	0
BnaC03g74760D	0	3.5337	0	3.70802	5.63653	6.82188
BnaC04g36920D	0	3.48092	4.72748	0	5.32396	6.0765
BnaA03g10620D	0	3.46538	3.49032	3.16935	3.66157	4.02162
BnaA02g05410D	0	3.24402	3.42288	3.19341	3.81969	4.02992
BnaA09g47460D	0	3.19568	3.50702	3.13396	3.88537	3.88897
BnaA06g31290D	0	2.82871	4.27038	2.68538	3.81961	4.82693
BnaC02g38360D	0	2.56294	4.25585	2.17728	4.89426	5.75543
BnaCnng08890D	0	4.70804	4.53125	0	5.04793	5.175
BnaC08g36500D	0	3.52448	3.37821	3.36781	3.88503	4.09773
BnaCnng66900D	0	3.443	3.5898	2.7883	4.2362	5.3291
BnaC05g12390D	0	4.79474	4.79728	0	5.11112	5.66522
BnaC03g06740D	0	4.46015	5.05982	0	5.66166	6.36553
BnaA04g12240D	0	3.57893	3.25327	3.41915	4.23456	4.55952
BnaC09g04500D	0	3.59048	3.70247	3.35044	3.88761	4.14504
BnaA09g18340D	0	3.69399	3.4635	3.26884	4.19311	4.42789
BnaC09g33280D	0	0	2.47111	0	2.9105	3.09722
BnaA02g07080D	0	0	0	0	5.93667	6.27981
BnaC04g50020D	0	0	0	0	5.5068	6.52152
BnaC07g38360D	0	0	0	0	5.08326	6.06133
BnaA02g10360D	0	0	0	0	5.0616	5.08814
BnaA08g18440D	0	0	2.51081	0	3.48638	3.70194
BnaC04g50470D	0	0	0	0	6.089	6.36391
BnaA07g08200D	0	0	0	0	5.83953	6.10797
BnaA05g18860D	0	0	0	0	5.8395	6.07191
BnaA03g37560D	0	0	0	0	5.83601	6.4269
BnaA03g53200D	0	0	0	0	5.76793	6.145
BnaA04g18240D	0	0	0	0	5.75782	6.20063
BnaC08g32060D	0	0	0	0	5.75235	5.90276
BnaA07g36770D	0	0	0	0	5.67296	5.75509
BnaC07g29340D	0	0	0	0	5.60048	5.87234
BnaC09g19870D	0	0	0	0	5.34055	5.78226
BnaC04g02260D	0	0	0	0	5.31444	5.84383
BnaA04g13950D	0	0	0	0	5.25217	6.12723
BnaC08g32350D	0	0	0	0	5.13703	5.52302
BnaA04g19460D	0	0	0	0	5.13402	5.6153
BnaC07g28380D	0	0	0	0	5.10472	5.64287
BnaCnng23550D	0	0	0	0	5.02764	6.06709
BnaC05g35890D	0	0	0	0	5.0097	5.36327
BnaCnng14120D	0	0	0	0	4.99415	5.36718
BnaC05g00310D	0	0	0	0	4.88763	5.18536
BnaA03g11060D	0	0	0	0	4.81718	4.79513
BnaA07g28890D	0	0	0	0	4.80716	5.07878
BnaC01g37690D	0	0	0	0	4.76351	5.3833
BnaA06g27700D	0	0	0	0	4.70461	5.03029
BnaC08g06180D	0	0	0	0	4.60253	4.7561
BnaA03g43350D	0	0	0	0	4.5946	4.87147
BnaCnng40460D	0	0	0	0	4.5177	5.84547
BnaC06g28370D	0	0	0	0	4.50345	5.21796
BnaAnng01320D	0	0	0	0	4.43105	5.42941
BnaA01g25310D	0	0	0	0	4.39725	5.12125
BnaA08g00950D	0	0	0	0	4.3365	4.72915
BnaC05g30810D	0	0	0	0	4.26717	4.84681
BnaA03g13650D	0	0	0	0	4.20717	4.6119
BnaC03g13800D	0	0	0	0	4.07995	4.41494
BnaC03g06930D	0	0	0	0	4.06643	4.38384
BnaC02g14450D	0	0	0	0	4.06039	4.14068
BnaC09g38510D	0	0	0	0	4.04711	4.03897
BnaC02g26030D	0	0	0	0	4.03938	4.3988
BnaC03g32580D	0	0	0	0	3.97484	3.67447
BnaA08g13860D	0	0	0	0	3.96081	3.86754
BnaA07g17280D	0	0	0	0	3.88067	4.68574
BnaA03g56770D	0	0	0	0	3.87552	4.09883
BnaC05g45900D	0	0	0	0	3.87235	4.39331
BnaA07g26300D	0	0	0	0	3.86923	4.79204
BnaA10g23540D	0	0	0	0	3.85423	3.8212
BnaA09g19780D	0	0	0	0	3.84412	4.21231
BnaC05g12500D	0	0	0	0	3.81931	4.66005
BnaC05g14980D	0	0	0	0	3.79964	5.04172
BnaA01g13950D	0	0	0	0	3.77475	3.93535
BnaC08g17880D	0	0	0	0	3.68328	4.01884
BnaA05g19830D	0	0	0	0	3.61377	4.3673
BnaCnng62360D	0	0	4.72108	0	5.39544	5.74145
BnaC03g06790D	0	0	4.66161	0	5.2837	6.07144
BnaA03g05250D	0	0	4.5826	0	5.00923	5.85512
BnaA06g23180D	0	0	4.57859	0	5.07562	5.82909
BnaA03g28130D	0	0	0	0	7.06204	7.30723
BnaA09g30960D	0	0	0	0	6.77578	6.91222
BnaA01g21610D	0	0	0	0	6.65286	7.06434
BnaC01g20450D	0	0	0	0	6.48418	6.75502
BnaA03g15420D	0	0	0	0	6.43974	6.87574
BnaA05g14020D	0	0	0	0	6.33178	6.69614
BnaC08g48010D	0	0	0	0	6.29698	6.6045
BnaA07g19230D	0	0	0	0	6.23834	6.48339
BnaA07g19700D	0	0	0	0	6.22744	6.79347
BnaA03g16500D	0	0	0	0	6.20931	6.67152
BnaA02g31020D	0	0	0	0	6.20722	6.58893
BnaC04g22130D	0	0	0	0	6.07532	6.74674
