# Supplementary material for: Time-Course Transcriptome Analysis of Compatible and Incompatible Pollen-Stigma Interactions in Brassica napus L
Source: Front Plant Sci. 2017 May 3;8:682. doi: 10.3389/fpls.2017.00682 (PMC5413569; doi:10.3389/fpls.2017.00682)
Supplement: Supplementary file 9 [file DataSheet8.XLSX]

## Sheet: PC
Bna_gene_id	UP	PCLFD2	PCLFD5	PCLFD10	PCLFD20	PCLFD30
BnaC07g27160D	0	-5.61525	0	0	0	0
BnaC08g24040D	0	-2.00818	0	0	0	0
BnaA08g31700D	0	0	5.48568	0	0	0
BnaA09g39990D	0	0	4.52677	0	0	0
BnaCnng76410D	0	0	0	5.67608	0	0
BnaA04g00410D	0	2.16343	2.15097	1.96379	0	0
BnaA07g07570D	0	2.63156	2.06601	0	0	0
BnaA10g05950D	0	5.96454	6.24506	0	0	0
BnaA07g26840D	0	6.03953	6.15664	5.78274	0	0

## Sheet: PI
Bna_gene_id	UP	PILFD2	PILFD5	PILFD10	PILFD20	PILFD30
BnaC08g24040D	0	-2.24338	0	0	0	0
BnaA07g37360D	0	0	0	2.25354	0	0
BnaC06g31250D	0	0	0	2.8273	0	0
BnaC04g19090D	0	3.59656	0	0	0	0
BnaC05g49450D	0	4.05781	0	0	0	0
BnaA06g38790D	0	4.12319	0	0	0	0
BnaA03g02780D	0	4.21943	0	0	0	0
BnaCnng66370D	0	4.23288	0	0	0	0
BnaC03g68700D	0	4.24202	0	0	0	0
BnaC09g06660D	0	4.2956	0	0	0	0
BnaC08g41570D	0	4.32833	0	0	0	0
BnaA05g23180D	0	4.3337	0	0	0	0
BnaA06g06940D	0	4.39938	0	0	0	0
BnaC01g15210D	0	4.4181	0	0	0	0
BnaC02g31860D	0	4.46241	0	0	0	0
BnaAnng22350D	0	4.53261	0	0	0	0
BnaA06g02890D	0	4.54367	0	0	0	0
BnaC07g50170D	0	4.54528	0	0	0	0
BnaC09g08600D	0	4.56933	0	0	0	0
BnaCnng40610D	0	4.56958	0	0	0	0
BnaC03g72360D	0	4.59203	0	0	0	0
BnaC08g01090D	0	4.60366	0	0	0	0
BnaC07g39790D	0	4.61181	0	0	0	0
BnaA03g11370D	0	4.64535	0	0	0	0
BnaC07g03890D	0	4.71198	0	0	0	0
BnaAnng00740D	0	4.71834	0	0	0	0
BnaA09g13080D	0	4.73018	0	0	0	0
BnaAnng36290D	0	4.74215	0	0	0	0
BnaA03g35940D	0	4.80836	0	0	0	0
BnaA01g20020D	0	4.843	0	0	0	0
BnaA09g47560D	0	4.86137	0	0	0	0
BnaCnng03680D	0	4.90752	0	0	0	0
BnaA10g19030D	0	5.01053	0	0	0	0
BnaC03g56120D	0	5.12837	0	0	0	0
BnaC06g30460D	0	5.20702	0	0	0	0
BnaC08g14430D	0	5.22531	0	0	0	0
BnaC05g05800D	0	5.30724	0	0	0	0
BnaC03g05340D	0	5.41348	0	0	0	0
BnaC05g46080D	0	5.41844	0	0	0	0
BnaC01g16000D	0	5.4429	0	0	0	0
BnaA03g09580D	0	5.44602	0	0	0	0
BnaA05g27230D	0	5.48278	0	0	0	0
BnaC03g41630D	0	5.49781	0	0	0	0
BnaA04g12680D	0	5.56598	0	0	0	0
BnaAnng22170D	0	5.62995	0	0	0	0
BnaA06g34060D	0	5.67876	0	0	0	0
BnaA06g03230D	0	5.72944	0	0	0	0
BnaA03g07410D	0	5.775	0	0	0	0
BnaA08g12730D	0	5.80713	0	0	0	0
BnaC03g30220D	0	5.89913	0	0	0	0
BnaA06g27630D	0	6.05738	0	0	0	0
BnaA10g01310D	0	6.11367	0	0	0	0
BnaC02g29640D	0	6.14867	0	0	0	0
BnaC08g06380D	0	6.2446	0	0	0	0
BnaA07g21860D	0	6.48212	0	0	0	0
BnaC08g43350D	0	6.54865	0	0	0	0
BnaA05g05520D	0	6.69153	0	0	0	0
BnaA04g19300D	0	6.84329	0	0	0	0
BnaAnng16900D	0	6.8814	0	0	0	0
BnaA06g29020D	0	7.07866	0	0	0	0

## Sheet: PC GO
Level	GO ID	Term	Type	NodeScore	%Seq	#Seqs	Sequences
4	GO:0070727	cellular macromolecule localization	Biological Process	0.13	12.5	1	BnaC08g24040D
5	GO:0009791	post-embryonic development	Biological Process	0.36	12.5	1	BnaC07g27160D
4	GO:0009314	response to radiation	Biological Process	0.79	12.5	1	BnaA07g07570D
4	GO:0008104	protein localization	Biological Process	0.13	12.5	1	BnaC08g24040D
6	GO:0061458	reproductive system development	Biological Process	0.22	12.5	1	BnaC07g27160D
3	GO:0051641	cellular localization	Biological Process	0.49	12.5	1	BnaC08g24040D
5	GO:0050790	regulation of catalytic activity	Biological Process	0.6	12.5	1	BnaCnng76410D
6	GO:0034622	cellular macromolecular complex assembly	Biological Process	0.36	12.5	1	BnaA07g26840D
4	GO:0051649	establishment of localization in cell	Biological Process	0.43	12.5	1	BnaC08g24040D
2	GO:0065007	biological regulation	Biological Process	0.22	12.5	1	BnaCnng76410D
5	GO:0065003	macromolecular complex assembly	Biological Process	0.22	12.5	1	BnaA07g26840D
3	GO:0065009	regulation of molecular function	Biological Process	0.36	12.5	1	BnaCnng76410D
8	GO:0006605	protein targeting	Biological Process	0.6	12.5	1	BnaC08g24040D
4	GO:0070271	protein complex biogenesis	Biological Process	0.22	12.5	1	BnaA07g26840D
5	GO:0034613	cellular protein localization	Biological Process	0.22	12.5	1	BnaC08g24040D
5	GO:0009892	negative regulation of metabolic process	Biological Process	0.6	12.5	1	BnaCnng76410D
3	GO:1902578	single-organism localization	Biological Process	0.49	12.5	1	BnaC08g24040D
4	GO:0009653	anatomical structure morphogenesis	Biological Process	0.26	25	2	BnaA09g39990D, BnaCnng76410D
5	GO:0009416	response to light stimulus	Biological Process	1.32	12.5	1	BnaA07g07570D
2	GO:0044699	single-organism process	Biological Process	1.5	50	4	BnaC08g24040D, BnaC07g27160D, BnaA09g39990D, BnaCnng76410D
5	GO:0016192	vesicle-mediated transport	Biological Process	0.43	25	2	BnaC08g24040D, BnaA07g26840D
8	GO:0048268	clathrin coat assembly	Biological Process	1	12.5	1	BnaA07g26840D
4	GO:0019222	regulation of metabolic process	Biological Process	0.36	12.5	1	BnaCnng76410D
6	GO:0034284	response to monosaccharide	Biological Process	0.36	12.5	1	BnaA07g07570D
4	GO:0043933	macromolecular complex subunit organization	Biological Process	0.13	12.5	1	BnaA07g26840D
6	GO:1902582	single-organism intracellular transport	Biological Process	0.72	12.5	1	BnaC08g24040D
4	GO:1902580	single-organism cellular localization	Biological Process	0.6	12.5	1	BnaC08g24040D
4	GO:1901135	carbohydrate derivative metabolic process	Biological Process	0.13	12.5	1	BnaC08g24040D
6	GO:0009664	plant-type cell wall organization	Biological Process	1.2	25	2	BnaA09g39990D, BnaA04g00410D
5	GO:1901137	carbohydrate derivative biosynthetic process	Biological Process	0.22	12.5	1	BnaC08g24040D
7	GO:0072594	establishment of protein localization to organelle	Biological Process	0.36	12.5	1	BnaC08g24040D
5	GO:0005976	polysaccharide metabolic process	Biological Process	0.36	12.5	1	BnaCnng76410D
4	GO:0005975	carbohydrate metabolic process	Biological Process	4.29	50	4	BnaC08g24040D, BnaC07g27160D, BnaCnng76410D, BnaA04g00410D
3	GO:0071704	organic substance metabolic process	Biological Process	2.61	50	4	BnaC08g24040D, BnaC07g27160D, BnaCnng76410D, BnaA04g00410D
5	GO:0071822	protein complex subunit organization	Biological Process	0.22	12.5	1	BnaA07g26840D
5	GO:0071702	organic substance transport	Biological Process	0.13	12.5	1	BnaC08g24040D
5	GO:0060560	developmental growth involved in morphogenesis	Biological Process	0.43	25	2	BnaA09g39990D, BnaCnng76410D
9	GO:0048316	seed development	Biological Process	0.6	12.5	1	BnaC07g27160D
7	GO:0006886	intracellular protein transport	Biological Process	0.36	12.5	1	BnaC08g24040D
3	GO:0003006	developmental process involved in reproduction	Biological Process	1.8	37.5	3	BnaC07g27160D, BnaA09g39990D, BnaCnng76410D
3	GO:0044085	cellular component biogenesis	Biological Process	0.13	12.5	1	BnaA07g26840D
7	GO:0010218	response to far red light	Biological Process	1	12.5	1	BnaA07g07570D
10	GO:0010214	seed coat development	Biological Process	1	12.5	1	BnaC07g27160D
8	GO:0072666	establishment of protein localization to vacuole	Biological Process	0.6	12.5	1	BnaC08g24040D
7	GO:0072665	protein localization to vacuole	Biological Process	0.6	12.5	1	BnaC08g24040D
1	GO:0008150	biological_process	Biological Process	3.06	87.5	7	BnaC08g24040D, BnaC07g27160D, BnaA09g39990D, BnaCnng76410D, BnaA04g00410D, BnaA07g07570D, BnaA07g26840D
4	GO:0006091	generation of precursor metabolites and energy	Biological Process	0.6	12.5	1	BnaA07g07570D
2	GO:0008152	metabolic process	Biological Process	2.14	62.5	5	BnaC08g24040D, BnaC07g27160D, BnaCnng76410D, BnaA04g00410D, BnaA07g07570D
3	GO:0042221	response to chemical	Biological Process	0.08	12.5	1	BnaA07g07570D
3	GO:0044763	single-organism cellular process	Biological Process	0.79	37.5	3	BnaC08g24040D, BnaA09g39990D, BnaCnng76410D
8	GO:0006892	post-Golgi vesicle-mediated transport	Biological Process	0.6	12.5	1	BnaC08g24040D
5	GO:0044765	single-organism transport	Biological Process	0.43	12.5	1	BnaC08g24040D
3	GO:0044767	single-organism developmental process	Biological Process	0.65	37.5	3	BnaC07g27160D, BnaA09g39990D, BnaCnng76410D
9	GO:0006896	Golgi to vacuole transport	Biological Process	1	12.5	1	BnaC08g24040D
5	GO:0045184	establishment of protein localization	Biological Process	0.22	12.5	1	BnaC08g24040D
2	GO:0051179	localization	Biological Process	0.34	25	2	BnaC08g24040D, BnaA07g26840D
4	GO:0044092	negative regulation of molecular function	Biological Process	0.6	12.5	1	BnaCnng76410D
4	GO:0007275	multicellular organismal development	Biological Process	0.22	12.5	1	BnaC07g27160D
7	GO:0007034	vacuolar transport	Biological Process	1.2	12.5	1	BnaC08g24040D
9	GO:0006623	protein targeting to vacuole	Biological Process	1	12.5	1	BnaC08g24040D
7	GO:0048588	developmental cell growth	Biological Process	1.2	25	2	BnaA09g39990D, BnaCnng76410D
2	GO:0050896	response to stimulus	Biological Process	0.33	12.5	1	BnaA07g07570D
6	GO:0034645	cellular macromolecule biosynthetic process	Biological Process	0.22	12.5	1	BnaC08g24040D
7	GO:0009101	glycoprotein biosynthetic process	Biological Process	0.36	12.5	1	BnaC08g24040D
6	GO:0009100	glycoprotein metabolic process	Biological Process	0.22	12.5	1	BnaC08g24040D
4	GO:1901576	organic substance biosynthetic process	Biological Process	0.13	12.5	1	BnaC08g24040D
2	GO:0022414	reproductive process	Biological Process	1.08	37.5	3	BnaC07g27160D, BnaA09g39990D, BnaCnng76410D
4	GO:1901575	organic substance catabolic process	Biological Process	0.22	12.5	1	BnaCnng76410D
6	GO:0048468	cell development	Biological Process	0.72	25	2	BnaA09g39990D, BnaCnng76410D
4	GO:0048589	developmental growth	Biological Process	0.72	25	2	BnaA09g39990D, BnaCnng76410D
4	GO:0006996	organelle organization	Biological Process	0.22	12.5	1	BnaA07g26840D
5	GO:0030154	cell differentiation	Biological Process	0.43	25	2	BnaA09g39990D, BnaCnng76410D
3	GO:0050789	regulation of biological process	Biological Process	0.22	12.5	1	BnaCnng76410D
6	GO:0015031	protein transport	Biological Process	0.22	12.5	1	BnaC08g24040D
7	GO:0045488	pectin metabolic process	Biological Process	0.6	12.5	1	BnaCnng76410D
4	GO:0048519	negative regulation of biological process	Biological Process	0.36	12.5	1	BnaCnng76410D
3	GO:0044710	single-organism metabolic process	Biological Process	0.08	12.5	1	BnaC08g24040D
7	GO:0043623	cellular protein complex assembly	Biological Process	0.6	12.5	1	BnaA07g26840D
7	GO:0009827	plant-type cell wall modification	Biological Process	2	25	2	BnaA09g39990D, BnaA04g00410D
7	GO:0009826	unidimensional cell growth	Biological Process	0.72	25	2	BnaA09g39990D, BnaCnng76410D
8	GO:0045490	pectin catabolic process	Biological Process	1	12.5	1	BnaCnng76410D
6	GO:0010393	galacturonan metabolic process	Biological Process	0.36	12.5	1	BnaCnng76410D
4	GO:0010033	response to organic substance	Biological Process	0.13	12.5	1	BnaA07g07570D
8	GO:0010154	fruit development	Biological Process	0.36	12.5	1	BnaC07g27160D
7	GO:0000904	cell morphogenesis involved in differentiation	Biological Process	1.2	25	2	BnaA09g39990D, BnaCnng76410D
6	GO:0000902	cell morphogenesis	Biological Process	0.72	25	2	BnaA09g39990D, BnaCnng76410D
5	GO:0046907	intracellular transport	Biological Process	0.72	12.5	1	BnaC08g24040D
6	GO:0042545	cell wall modification	Biological Process	4.2	37.5	3	BnaA09g39990D, BnaCnng76410D, BnaA04g00410D
2	GO:0040007	growth	Biological Process	0.43	25	2	BnaA09g39990D, BnaCnng76410D
5	GO:0044723	single-organism carbohydrate metabolic process	Biological Process	0.13	12.5	1	BnaC08g24040D
6	GO:0043086	negative regulation of catalytic activity	Biological Process	1	12.5	1	BnaCnng76410D
6	GO:0016482	cytoplasmic transport	Biological Process	1.2	12.5	1	BnaC08g24040D
6	GO:0033365	protein localization to organelle	Biological Process	0.36	12.5	1	BnaC08g24040D
8	GO:0009932	cell tip growth	Biological Process	1.2	25	2	BnaA09g39990D, BnaCnng76410D
3	GO:0071554	cell wall organization or biogenesis	Biological Process	1.51	37.5	3	BnaA09g39990D, BnaCnng76410D, BnaA04g00410D
5	GO:0071555	cell wall organization	Biological Process	2.52	37.5	3	BnaA09g39990D, BnaCnng76410D, BnaA04g00410D
2	GO:0051704	multi-organism process	Biological Process	0.26	25	2	BnaA09g39990D, BnaCnng76410D
7	GO:0010114	response to red light	Biological Process	1	12.5	1	BnaA07g07570D
7	GO:0043413	macromolecule glycosylation	Biological Process	0.36	12.5	1	BnaC08g24040D
5	GO:0043412	macromolecule modification	Biological Process	0.22	12.5	1	BnaC08g24040D
4	GO:0071669	plant-type cell wall organization or biogenesis	Biological Process	0.72	25	2	BnaA09g39990D, BnaA04g00410D
6	GO:0036211	protein modification process	Biological Process	0.22	12.5	1	BnaC08g24040D
8	GO:0009750	response to fructose	Biological Process	1	12.5	1	BnaA07g07570D
4	GO:0022607	cellular component assembly	Biological Process	0.13	12.5	1	BnaA07g26840D
8	GO:0006486	protein glycosylation	Biological Process	0.6	12.5	1	BnaC08g24040D
9	GO:0006487	protein N-linked glycosylation	Biological Process	1	12.5	1	BnaC08g24040D
3	GO:0044238	primary metabolic process	Biological Process	2.61	50	4	BnaC08g24040D, BnaC07g27160D, BnaCnng76410D, BnaA04g00410D
6	GO:0009637	response to blue light	Biological Process	1	12.5	1	BnaA07g07570D
4	GO:1901700	response to oxygen-containing compound	Biological Process	0.13	12.5	1	BnaA07g07570D
3	GO:0044237	cellular metabolic process	Biological Process	0.44	25	2	BnaC08g24040D, BnaA07g07570D
6	GO:0070085	glycosylation	Biological Process	0.22	12.5	1	BnaC08g24040D
3	GO:0009628	response to abiotic stimulus	Biological Process	0.48	12.5	1	BnaA07g07570D
5	GO:0016050	vesicle organization	Biological Process	0.36	12.5	1	BnaA07g26840D
5	GO:0016052	carbohydrate catabolic process	Biological Process	0.36	12.5	1	BnaCnng76410D
5	GO:0019684	photosynthesis, light reaction	Biological Process	0.6	12.5	1	BnaA07g07570D
7	GO:0048608	reproductive structure development	Biological Process	0.36	12.5	1	BnaC07g27160D
6	GO:0009765	photosynthesis, light harvesting	Biological Process	1	12.5	1	BnaA07g07570D
4	GO:0044249	cellular biosynthetic process	Biological Process	0.13	12.5	1	BnaC08g24040D
4	GO:0006810	transport	Biological Process	0.56	25	2	BnaC08g24040D, BnaA07g26840D
6	GO:0009639	response to red or far red light	Biological Process	1.2	12.5	1	BnaA07g07570D
5	GO:0048731	system development	Biological Process	0.13	12.5	1	BnaC07g27160D
6	GO:0000272	polysaccharide catabolic process	Biological Process	0.6	12.5	1	BnaCnng76410D
3	GO:0016043	cellular component organization	Biological Process	1.3	50	4	BnaA09g39990D, BnaCnng76410D, BnaA04g00410D, BnaA07g26840D
2	GO:0071840	cellular component organization or biogenesis	Biological Process	0.78	50	4	BnaA09g39990D, BnaCnng76410D, BnaA04g00410D, BnaA07g26840D
4	GO:0016049	cell growth	Biological Process	0.72	25	2	BnaA09g39990D, BnaCnng76410D
5	GO:0019538	protein metabolic process	Biological Process	0.13	12.5	1	BnaC08g24040D
5	GO:0009057	macromolecule catabolic process	Biological Process	0.36	12.5	1	BnaCnng76410D
6	GO:0006461	protein complex assembly	Biological Process	0.36	12.5	1	BnaA07g26840D
3	GO:0009056	catabolic process	Biological Process	0.13	12.5	1	BnaCnng76410D
3	GO:0048856	anatomical structure development	Biological Process	1.32	37.5	3	BnaC07g27160D, BnaA09g39990D, BnaCnng76410D
7	GO:0006464	cellular protein modification process	Biological Process	0.36	12.5	1	BnaC08g24040D
5	GO:0009059	macromolecule biosynthetic process	Biological Process	0.13	12.5	1	BnaC08g24040D
3	GO:0009058	biosynthetic process	Biological Process	0.08	12.5	1	BnaC08g24040D
4	GO:0045229	external encapsulating structure organization	Biological Process	1.51	37.5	3	BnaA09g39990D, BnaCnng76410D, BnaA04g00410D
4	GO:0009856	pollination	Biological Process	0.72	25	2	BnaA09g39990D, BnaCnng76410D
4	GO:0043170	macromolecule metabolic process	Biological Process	0.35	25	2	BnaC08g24040D, BnaCnng76410D
5	GO:0032989	cellular component morphogenesis	Biological Process	0.43	25	2	BnaA09g39990D, BnaCnng76410D
5	GO:0044260	cellular macromolecule metabolic process	Biological Process	0.13	12.5	1	BnaC08g24040D
3	GO:0033036	macromolecule localization	Biological Process	0.08	12.5	1	BnaC08g24040D
2	GO:0032502	developmental process	Biological Process	1.08	37.5	3	BnaC07g27160D, BnaA09g39990D, BnaCnng76410D
2	GO:0032501	multicellular organismal process	Biological Process	0.39	37.5	3	BnaC07g27160D, BnaA09g39990D, BnaCnng76410D
4	GO:0061024	membrane organization	Biological Process	0.22	12.5	1	BnaA07g26840D
3	GO:0044703	multi-organism reproductive process	Biological Process	0.43	25	2	BnaA09g39990D, BnaCnng76410D
3	GO:0044706	multi-multicellular organism process	Biological Process	0.43	25	2	BnaA09g39990D, BnaCnng76410D
9	GO:0009860	pollen tube growth	Biological Process	2	25	2	BnaA09g39990D, BnaCnng76410D
3	GO:0044707	single-multicellular organism process	Biological Process	0.22	12.5	1	BnaC07g27160D
5	GO:0009743	response to carbohydrate	Biological Process	0.22	12.5	1	BnaA07g07570D
6	GO:0044267	cellular protein metabolic process	Biological Process	0.22	12.5	1	BnaC08g24040D
7	GO:0009746	response to hexose	Biological Process	0.6	12.5	1	BnaA07g07570D
2	GO:0009987	cellular process	Biological Process	1.73	75	6	BnaC08g24040D, BnaA09g39990D, BnaCnng76410D, BnaA04g00410D, BnaA07g07570D, BnaA07g26840D
4	GO:0048869	cellular developmental process	Biological Process	0.43	25	2	BnaA09g39990D, BnaCnng76410D
3	GO:0044702	single organism reproductive process	Biological Process	1.56	37.5	3	BnaC07g27160D, BnaA09g39990D, BnaCnng76410D
5	GO:0048868	pollen tube development	Biological Process	1.2	25	2	BnaA09g39990D, BnaCnng76410D
7	GO:0006901	vesicle coating	Biological Process	0.6	12.5	1	BnaA07g26840D
6	GO:0006900	membrane budding	Biological Process	0.36	12.5	1	BnaA07g26840D
3	GO:0051234	establishment of localization	Biological Process	0.34	25	2	BnaC08g24040D, BnaA07g26840D
4	GO:0015979	photosynthesis	Biological Process	0.36	12.5	1	BnaA07g07570D
7	GO:0048193	Golgi vesicle transport	Biological Process	0.36	12.5	1	BnaC08g24040D
6	GO:0043229	intracellular organelle	Cellular Component	3.34	62.5	5	BnaC08g24040D, BnaA10g05950D, BnaA07g07570D, BnaA04g00410D, BnaA07g26840D
9	GO:0044431	Golgi apparatus part	Cellular Component	1.2	12.5	1	BnaC08g24040D
10	GO:0044434	chloroplast part	Cellular Component	1.8	12.5	1	BnaA07g07570D
2	GO:0043226	organelle	Cellular Component	2.14	62.5	5	BnaC08g24040D, BnaA10g05950D, BnaA07g07570D, BnaA04g00410D, BnaA07g26840D
7	GO:0044436	thylakoid part	Cellular Component	0.49	12.5	1	BnaA07g07570D
9	GO:0044435	plastid part	Cellular Component	1.08	12.5	1	BnaA07g07570D
3	GO:0043227	membrane-bounded organelle	Cellular Component	3.43	62.5	5	BnaC08g24040D, BnaA10g05950D, BnaA07g07570D, BnaA04g00410D, BnaA07g26840D
2	GO:0005623	cell	Cellular Component	3.28	100	8	BnaC08g24040D, BnaC07g27160D, BnaA08g31700D, BnaA10g05950D, BnaCnng76410D, BnaA07g07570D, BnaA04g00410D, BnaA07g26840D
7	GO:0043231	intracellular membrane-bounded organelle	Cellular Component	5.16	62.5	5	BnaC08g24040D, BnaA10g05950D, BnaA07g07570D, BnaA04g00410D, BnaA07g26840D
7	GO:0044444	cytoplasmic part	Cellular Component	5.09	50	4	BnaC08g24040D, BnaA07g07570D, BnaA04g00410D, BnaA07g26840D
3	GO:0043234	protein complex	Cellular Component	1.92	37.5	3	BnaC08g24040D, BnaA07g07570D, BnaA07g26840D
7	GO:0044446	intracellular organelle part	Cellular Component	1.37	25	2	BnaC08g24040D, BnaA07g07570D
5	GO:0005886	plasma membrane	Cellular Component	2.6	25	2	BnaC08g24040D, BnaA08g31700D
8	GO:0005634	nucleus	Cellular Component	1	12.5	1	BnaA10g05950D
7	GO:0031226	intrinsic component of plasma membrane	Cellular Component	0.6	12.5	1	BnaC08g24040D
4	GO:0031224	intrinsic component of membrane	Cellular Component	0.36	12.5	1	BnaC08g24040D
11	GO:0009534	chloroplast thylakoid	Cellular Component	0.6	12.5	1	BnaA07g07570D
10	GO:0009532	plastid stroma	Cellular Component	0.36	12.5	1	BnaA07g07570D
8	GO:0009536	plastid	Cellular Component	0.65	12.5	1	BnaA07g07570D
12	GO:0009535	chloroplast thylakoid membrane	Cellular Component	1	12.5	1	BnaA07g07570D
6	GO:0044459	plasma membrane part	Cellular Component	0.6	12.5	1	BnaC08g24040D
3	GO:0044464	cell part	Cellular Component	5.46	100	8	BnaC08g24040D, BnaC07g27160D, BnaA08g31700D, BnaA10g05950D, BnaCnng76410D, BnaA07g07570D, BnaA04g00410D, BnaA07g26840D
4	GO:0005622	intracellular	Cellular Component	2.54	62.5	5	BnaC08g24040D, BnaA10g05950D, BnaA07g07570D, BnaA04g00410D, BnaA07g26840D
9	GO:0030118	clathrin coat	Cellular Component	1	12.5	1	BnaA07g26840D
8	GO:0030117	membrane coat	Cellular Component	0.6	12.5	1	BnaA07g26840D
6	GO:0005737	cytoplasm	Cellular Component	3.44	50	4	BnaC08g24040D, BnaA07g07570D, BnaA04g00410D, BnaA07g26840D
8	GO:0005739	mitochondrion	Cellular Component	2	25	2	BnaA07g07570D, BnaA07g26840D
6	GO:0005618	cell wall	Cellular Component	1.2	25	2	BnaC07g27160D, BnaCnng76410D
4	GO:0071944	cell periphery	Cellular Component	1.99	50	4	BnaC08g24040D, BnaC07g27160D, BnaA08g31700D, BnaCnng76410D
8	GO:0005794	Golgi apparatus	Cellular Component	2.96	25	2	BnaC08g24040D, BnaA07g07570D
2	GO:0030054	cell junction	Cellular Component	0.36	12.5	1	BnaCnng76410D
11	GO:0009570	chloroplast stroma	Cellular Component	0.6	12.5	1	BnaA07g07570D
6	GO:0009579	thylakoid	Cellular Component	0.43	12.5	1	BnaA07g07570D
8	GO:0005887	integral component of plasma membrane	Cellular Component	1	12.5	1	BnaC08g24040D
8	GO:0005783	endoplasmic reticulum	Cellular Component	1	12.5	1	BnaC08g24040D
3	GO:0044422	organelle part	Cellular Component	0.82	25	2	BnaC08g24040D, BnaA07g07570D
3	GO:0044425	membrane part	Cellular Component	1.08	37.5	3	BnaC08g24040D, BnaA07g07570D, BnaA07g26840D
5	GO:0044424	intracellular part	Cellular Component	4.23	62.5	5	BnaC08g24040D, BnaA10g05950D, BnaA07g07570D, BnaA04g00410D, BnaA07g26840D
3	GO:0048475	coated membrane	Cellular Component	0.36	12.5	1	BnaA07g26840D
4	GO:0012505	endomembrane system	Cellular Component	2.38	25	2	BnaC08g24040D, BnaA07g07570D
5	GO:0090406	pollen tube	Cellular Component	1	12.5	1	BnaCnng76410D
9	GO:0042651	thylakoid membrane	Cellular Component	0.36	12.5	1	BnaA07g07570D
4	GO:0031988	membrane-bounded vesicle	Cellular Component	0.6	12.5	1	BnaA04g00410D
3	GO:0005911	cell-cell junction	Cellular Component	0.6	12.5	1	BnaCnng76410D
3	GO:0031982	vesicle	Cellular Component	0.36	12.5	1	BnaA04g00410D
8	GO:0031984	organelle subcompartment	Cellular Component	0.82	25	2	BnaC08g24040D, BnaA07g07570D
2	GO:0005576	extracellular region	Cellular Component	6.2	62.5	5	BnaC08g24040D, BnaC07g27160D, BnaCnng76410D, BnaA04g00410D, BnaA07g07570D
1	GO:0005575	cellular_component	Cellular Component	7.88	100	8	BnaC08g24040D, BnaC07g27160D, BnaA08g31700D, BnaA10g05950D, BnaCnng76410D, BnaA07g07570D, BnaA04g00410D, BnaA07g26840D
4	GO:0098796	membrane protein complex	Cellular Component	0.72	25	2	BnaA07g07570D, BnaA07g26840D
10	GO:0031976	plastid thylakoid	Cellular Component	0.36	12.5	1	BnaA07g07570D
4	GO:0031975	envelope	Cellular Component	0.22	12.5	1	BnaA07g07570D
11	GO:0009941	chloroplast envelope	Cellular Component	1	12.5	1	BnaA07g07570D
8	GO:0031967	organelle envelope	Cellular Component	0.36	12.5	1	BnaA07g07570D
6	GO:0030076	light-harvesting complex	Cellular Component	1	12.5	1	BnaA07g07570D
9	GO:0009507	chloroplast	Cellular Component	1.08	12.5	1	BnaA07g07570D
4	GO:0009506	plasmodesma	Cellular Component	1	12.5	1	BnaCnng76410D
3	GO:0048046	apoplast	Cellular Component	2	25	2	BnaC07g27160D, BnaA07g07570D
10	GO:0009522	photosystem I	Cellular Component	1	12.5	1	BnaA07g07570D
9	GO:0009521	photosystem	Cellular Component	0.6	12.5	1	BnaA07g07570D
10	GO:0098791	Golgi subcompartment	Cellular Component	0.6	12.5	1	BnaC08g24040D
10	GO:0009526	plastid envelope	Cellular Component	0.6	12.5	1	BnaA07g07570D
2	GO:0032991	macromolecular complex	Cellular Component	1.15	37.5	3	BnaC08g24040D, BnaA07g07570D, BnaA07g26840D
10	GO:0017119	Golgi transport complex	Cellular Component	1	12.5	1	BnaC08g24040D
4	GO:0042995	cell projection	Cellular Component	0.6	12.5	1	BnaCnng76410D
11	GO:0005802	trans-Golgi network	Cellular Component	1	12.5	1	BnaC08g24040D
8	GO:0031410	cytoplasmic vesicle	Cellular Component	0.6	12.5	1	BnaA04g00410D
2	GO:0055044	symplast	Cellular Component	0.6	12.5	1	BnaCnng76410D
7	GO:0009505	plant-type cell wall	Cellular Component	2	25	2	BnaC07g27160D, BnaCnng76410D
2	GO:0016020	membrane	Cellular Component	2.12	50	4	BnaC08g24040D, BnaA08g31700D, BnaA07g07570D, BnaA07g26840D
11	GO:0055035	plastid thylakoid membrane	Cellular Component	0.6	12.5	1	BnaA07g07570D
5	GO:0016021	integral component of membrane	Cellular Component	0.6	12.5	1	BnaC08g24040D
8	GO:0034357	photosynthetic membrane	Cellular Component	0.58	12.5	1	BnaA07g07570D
9	GO:0016023	cytoplasmic membrane-bounded vesicle	Cellular Component	1	12.5	1	BnaA04g00410D
5	GO:0030312	external encapsulating structure	Cellular Component	0.72	25	2	BnaC07g27160D, BnaCnng76410D
12	GO:0010287	plastoglobule	Cellular Component	1	12.5	1	BnaA07g07570D
6	GO:0005509	calcium ion binding	Molecular Function	1	12.5	1	BnaC08g24040D
5	GO:0016876	ligase activity, forming aminoacyl-tRNA and related compounds	Molecular Function	0.6	12.5	1	BnaA04g00410D
5	GO:0004553	hydrolase activity, hydrolyzing O-glycosyl compounds	Molecular Function	1.32	25	2	BnaC07g27160D, BnaA04g00410D
8	GO:0032559	adenyl ribonucleotide binding	Molecular Function	0.6	12.5	1	BnaA04g00410D
3	GO:0005515	protein binding	Molecular Function	2.6	25	2	BnaC08g24040D, BnaA07g26840D
5	GO:0046872	metal ion binding	Molecular Function	2.6	25	2	BnaC08g24040D, BnaA07g07570D
6	GO:0032553	ribonucleotide binding	Molecular Function	0.22	12.5	1	BnaA04g00410D
7	GO:0032555	purine ribonucleotide binding	Molecular Function	0.36	12.5	1	BnaA04g00410D
3	GO:1901363	heterocyclic compound binding	Molecular Function	0.58	25	2	BnaA04g00410D, BnaA07g07570D
6	GO:0032550	purine ribonucleoside binding	Molecular Function	0.6	12.5	1	BnaA04g00410D
4	GO:0042277	peptide binding	Molecular Function	0.22	12.5	1	BnaC08g24040D
1	GO:0003674	molecular_function	Molecular Function	2.42	75	6	BnaC08g24040D, BnaC07g27160D, BnaCnng76410D, BnaA07g07570D, BnaA04g00410D, BnaA07g26840D
5	GO:0000166	nucleotide binding	Molecular Function	0.13	12.5	1	BnaA04g00410D
5	GO:0032549	ribonucleoside binding	Molecular Function	0.36	12.5	1	BnaA04g00410D
3	GO:0016874	ligase activity	Molecular Function	0.22	12.5	1	BnaA04g00410D
4	GO:0016875	ligase activity, forming carbon-oxygen bonds	Molecular Function	0.36	12.5	1	BnaA04g00410D
3	GO:0030234	enzyme regulator activity	Molecular Function	0.6	12.5	1	BnaCnng76410D
6	GO:0030599	pectinesterase activity	Molecular Function	1	12.5	1	BnaCnng76410D
5	GO:0035639	purine ribonucleoside triphosphate binding	Molecular Function	0.6	12.5	1	BnaA04g00410D
3	GO:0033218	amide binding	Molecular Function	0.13	12.5	1	BnaC08g24040D
4	GO:0001882	nucleoside binding	Molecular Function	0.22	12.5	1	BnaA04g00410D
4	GO:0016788	hydrolase activity, acting on ester bonds	Molecular Function	0.96	12.5	1	BnaCnng76410D
9	GO:0005524	ATP binding	Molecular Function	1	12.5	1	BnaA04g00410D
4	GO:0016798	hydrolase activity, acting on glycosyl bonds	Molecular Function	0.79	25	2	BnaC07g27160D, BnaA04g00410D
5	GO:0005543	phospholipid binding	Molecular Function	0.36	12.5	1	BnaA07g26840D
7	GO:0005545	1-phosphatidylinositol binding	Molecular Function	1	12.5	1	BnaA07g26840D
3	GO:0097159	organic cyclic compound binding	Molecular Function	0.58	25	2	BnaA04g00410D, BnaA07g07570D
6	GO:0017076	purine nucleotide binding	Molecular Function	0.22	12.5	1	BnaA04g00410D
6	GO:0010209	vacuolar sorting signal binding	Molecular Function	0.6	12.5	1	BnaC08g24040D
4	GO:0030276	clathrin binding	Molecular Function	1	12.5	1	BnaA07g26840D
3	GO:0016787	hydrolase activity	Molecular Function	1.05	37.5	3	BnaC07g27160D, BnaCnng76410D, BnaA04g00410D
3	GO:0036094	small molecule binding	Molecular Function	0.13	12.5	1	BnaA04g00410D
6	GO:0004812	aminoacyl-tRNA ligase activity	Molecular Function	1	12.5	1	BnaA04g00410D
3	GO:0097367	carbohydrate derivative binding	Molecular Function	0.13	12.5	1	BnaA04g00410D
4	GO:0046906	tetrapyrrole binding	Molecular Function	0.6	12.5	1	BnaA07g07570D
7	GO:0009044	xylan 1,4-beta-xylosidase activity	Molecular Function	1	12.5	1	BnaA04g00410D
2	GO:0005488	binding	Molecular Function	2.67	50	4	BnaC08g24040D, BnaA07g07570D, BnaA04g00410D, BnaA07g26840D
3	GO:0008289	lipid binding	Molecular Function	0.22	12.5	1	BnaA07g26840D
5	GO:0001883	purine nucleoside binding	Molecular Function	0.36	12.5	1	BnaA04g00410D
2	GO:0003824	catalytic activity	Molecular Function	0.76	37.5	3	BnaC07g27160D, BnaCnng76410D, BnaA04g00410D
6	GO:0015926	glucosidase activity	Molecular Function	0.6	12.5	1	BnaC07g27160D
6	GO:0035091	phosphatidylinositol binding	Molecular Function	0.6	12.5	1	BnaA07g26840D
7	GO:0009940	amino-terminal vacuolar sorting propeptide binding	Molecular Function	1	12.5	1	BnaC08g24040D
6	GO:0097599	xylanase activity	Molecular Function	0.6	12.5	1	BnaA04g00410D
4	GO:1901265	nucleoside phosphate binding	Molecular Function	0.36	12.5	1	BnaA04g00410D
7	GO:0008422	beta-glucosidase activity	Molecular Function	1	12.5	1	BnaC07g27160D
2	GO:0098772	molecular function regulator	Molecular Function	0.36	12.5	1	BnaCnng76410D
4	GO:0004857	enzyme inhibitor activity	Molecular Function	1	12.5	1	BnaCnng76410D
5	GO:0045330	aspartyl esterase activity	Molecular Function	1	12.5	1	BnaCnng76410D
5	GO:0005048	signal sequence binding	Molecular Function	0.36	12.5	1	BnaC08g24040D
5	GO:0016168	chlorophyll binding	Molecular Function	1	12.5	1	BnaA07g07570D
3	GO:0043167	ion binding	Molecular Function	1.28	50	4	BnaC08g24040D, BnaA07g07570D, BnaA04g00410D, BnaA07g26840D
6	GO:0046556	alpha-L-arabinofuranosidase activity	Molecular Function	1	12.5	1	BnaC07g27160D
4	GO:0043169	cation binding	Molecular Function	1.56	25	2	BnaC08g24040D, BnaA07g07570D
4	GO:0043168	anion binding	Molecular Function	0.58	25	2	BnaA04g00410D, BnaA07g26840D
7	GO:0030554	adenyl nucleotide binding	Molecular Function	0.36	12.5	1	BnaA04g00410D
5	GO:0052689	carboxylic ester hydrolase activity	Molecular Function	0.6	12.5	1	BnaCnng76410D

## Sheet: PI GO
Level	GO ID	Term	Type	NodeScore	%Seq	#Seqs	Sequences
1	GO:0008150	biological_process	Biological Process	69.81	94.34	50	BnaA07g37360D, BnaCnng03680D, BnaC09g08600D, BnaCnng66370D, BnaA10g19030D, BnaC08g41570D, BnaC05g05800D, BnaC08g06380D, BnaA05g27230D, BnaC03g68700D, BnaA06g03230D, BnaC01g15210D, BnaC05g49450D, BnaC08g01090D, BnaAnng22170D, BnaC03g72360D, BnaA06g34060D, BnaC01g16000D, BnaC02g29640D, BnaC08g14430D, BnaC08g24040D, BnaAnng36290D, BnaA06g06940D, BnaA03g09580D, BnaC09g06660D, BnaC08g43350D, BnaA06g29…
1	GO:0005575	cellular_component	Cellular Component	45.56	100	53	BnaA07g37360D, BnaCnng03680D, BnaC09g08600D, BnaA10g19030D, BnaCnng66370D, BnaC08g41570D, BnaA06g27630D, BnaC05g05800D, BnaA05g27230D, BnaC08g06380D, BnaC03g68700D, BnaC01g15210D, BnaA06g03230D, BnaC05g49450D, BnaC08g01090D, BnaA06g34060D, BnaAnng22170D, BnaC03g72360D, BnaC01g16000D, BnaC02g29640D, BnaC08g14430D, BnaC05g46080D, BnaC08g24040D, BnaAnng36290D, BnaA06g06940D, BnaA03g09580D, BnaC09g06…
1	GO:0003674	molecular_function	Molecular Function	18.81	83.02	44	BnaA06g38790D, BnaCnng03680D, BnaC09g08600D, BnaCnng66370D, BnaA10g19030D, BnaC07g03890D, BnaA03g11370D, BnaC03g30220D, BnaA09g13080D, BnaC08g41570D, BnaC05g05800D, BnaC08g06380D, BnaA05g27230D, BnaC03g68700D, BnaA06g03230D, BnaC02g31860D, BnaA05g23180D, BnaA04g19300D, BnaA05g05520D, BnaC07g50170D, BnaC05g49450D, BnaC08g01090D, BnaC03g72360D, BnaA06g34060D, BnaAnng22170D, BnaC03g05340D, BnaC01g16…
2	GO:0032502	developmental process	Biological Process	27.98	52.83	28	BnaA07g21860D, BnaA06g38790D, BnaA07g37360D, BnaCnng03680D, BnaC07g03890D, BnaA10g19030D, BnaCnng66370D, BnaA03g11370D, BnaA09g13080D, BnaC08g41570D, BnaA08g12730D, BnaC08g06380D, BnaC03g68700D, BnaA06g03230D, BnaA05g23180D, BnaC05g49450D, BnaA01g20020D, BnaAnng22170D, BnaC03g05340D, BnaC06g31250D, BnaAnng16900D, BnaC02g29640D, BnaC08g14430D, BnaAnng36290D, BnaA06g06940D, BnaA03g09580D, BnaC03g56…
2	GO:0032501	multicellular organismal process	Biological Process	14.63	47.17	25	BnaA07g21860D, BnaA06g38790D, BnaA07g37360D, BnaCnng03680D, BnaC07g03890D, BnaA10g19030D, BnaCnng66370D, BnaA03g11370D, BnaA09g13080D, BnaC08g41570D, BnaC08g06380D, BnaC03g68700D, BnaA05g23180D, BnaC05g49450D, BnaA01g20020D, BnaAnng22170D, BnaC03g05340D, BnaAnng16900D, BnaC02g29640D, BnaC08g14430D, BnaAnng36290D, BnaA06g06940D, BnaA03g09580D, BnaC03g56120D, BnaA06g29020D
2	GO:0009987	cellular process	Biological Process	35.44	79.25	42	BnaA06g38790D, BnaCnng03680D, BnaC09g08600D, BnaA10g19030D, BnaCnng66370D, BnaC07g03890D, BnaA09g13080D, BnaC08g41570D, BnaC05g05800D, BnaA08g12730D, BnaC08g06380D, BnaC03g68700D, BnaA06g03230D, BnaC01g15210D, BnaA05g23180D, BnaC02g31860D, BnaA04g19300D, BnaC07g50170D, BnaC05g49450D, BnaA05g05520D, BnaC08g01090D, BnaA01g20020D, BnaAnng22170D, BnaC03g72360D, BnaA06g34060D, BnaC01g16000D, BnaC03g05…
2	GO:0044699	single-organism process	Biological Process	46.43	77.36	41	BnaA06g38790D, BnaA07g37360D, BnaCnng03680D, BnaA10g19030D, BnaCnng66370D, BnaC07g03890D, BnaA03g11370D, BnaA09g13080D, BnaC08g41570D, BnaC05g05800D, BnaC08g06380D, BnaA05g27230D, BnaC03g68700D, BnaA06g03230D, BnaC01g15210D, BnaA05g23180D, BnaC02g31860D, BnaA04g19300D, BnaC07g50170D, BnaA05g05520D, BnaC05g49450D, BnaC08g01090D, BnaA01g20020D, BnaC03g72360D, BnaAnng22170D, BnaC01g16000D, BnaC03g05…
2	GO:0008152	metabolic process	Biological Process	41.65	56.6	30	BnaA07g37360D, BnaC09g08600D, BnaCnng66370D, BnaC07g03890D, BnaC08g41570D, BnaA08g12730D, BnaC08g06380D, BnaC03g68700D, BnaA06g03230D, BnaC02g31860D, BnaA04g19300D, BnaC05g49450D, BnaA05g05520D, BnaC08g01090D, BnaA06g34060D, BnaAnng22170D, BnaC03g72360D, BnaC01g16000D, BnaC03g05340D, BnaC06g31250D, BnaAnng16900D, BnaAnng22350D, BnaC08g14430D, BnaA06g02890D, BnaC08g24040D, BnaC03g41630D, BnaA03g07…
2	GO:0051179	localization	Biological Process	4.06	26.42	14	BnaA06g38790D, BnaC07g50170D, BnaC08g01090D, BnaA07g37360D, BnaAnng22170D, BnaC06g31250D, BnaA06g02890D, BnaA10g19030D, BnaC08g24040D, BnaA06g06940D, BnaA03g09580D, BnaC05g05800D, BnaC08g43350D, BnaA05g27230D
2	GO:0022414	reproductive process	Biological Process	14.98	39.62	21	BnaC03g68700D, BnaA07g21860D, BnaA05g23180D, BnaA06g38790D, BnaC05g49450D, BnaA01g20020D, BnaAnng22170D, BnaC03g05340D, BnaAnng16900D, BnaC02g29640D, BnaC08g14430D, BnaC07g03890D, BnaA10g19030D, BnaCnng66370D, BnaA06g06940D, BnaA09g13080D, BnaC08g41570D, BnaA03g09580D, BnaC03g56120D, BnaA06g29020D, BnaC08g06380D
2	GO:0071840	cellular component organization or biogenesis	Biological Process	9.23	45.28	24	BnaC03g68700D, BnaA06g03230D, BnaA05g23180D, BnaA06g38790D, BnaC05g49450D, BnaC08g01090D, BnaA01g20020D, BnaAnng22170D, BnaA06g34060D, BnaC03g05340D, BnaC06g31250D, BnaAnng16900D, BnaC02g29640D, BnaC07g03890D, BnaC08g14430D, BnaA10g19030D, BnaCnng66370D, BnaC07g39790D, BnaA06g06940D, BnaA09g13080D, BnaC08g41570D, BnaC03g56120D, BnaA06g29020D, BnaC08g06380D
2	GO:0000003	reproduction	Biological Process	0.22	1.89	1	BnaA03g09580D
2	GO:0002376	immune system process	Biological Process	0.36	1.89	1	BnaC06g31250D
2	GO:0023052	signaling	Biological Process	4.35	16.98	9	BnaC03g68700D, BnaC01g15210D, BnaA05g23180D, BnaC02g31860D, BnaA05g05520D, BnaAnng22170D, BnaC03g72360D, BnaAnng16900D, BnaC07g03890D
2	GO:0050896	response to stimulus	Biological Process	12.65	28.3	15	BnaC03g68700D, BnaC01g15210D, BnaA05g23180D, BnaC02g31860D, BnaA05g05520D, BnaA07g37360D, BnaAnng22170D, BnaC03g72360D, BnaC06g31250D, BnaAnng16900D, BnaCnng66370D, BnaC07g03890D, BnaAnng36290D, BnaC03g30220D, BnaA05g27230D
2	GO:0040007	growth	Biological Process	26.95	41.51	22	BnaC03g68700D, BnaA06g03230D, BnaA05g23180D, BnaA06g38790D, BnaC05g49450D, BnaA01g20020D, BnaAnng22170D, BnaC03g05340D, BnaC06g31250D, BnaAnng16900D, BnaC02g29640D, BnaC07g03890D, BnaC08g14430D, BnaA10g19030D, BnaCnng66370D, BnaAnng36290D, BnaA06g06940D, BnaA09g13080D, BnaC08g41570D, BnaC03g56120D, BnaA06g29020D, BnaC08g06380D
2	GO:0065007	biological regulation	Biological Process	10.04	43.4	23	BnaC03g68700D, BnaA06g03230D, BnaC01g15210D, BnaA05g23180D, BnaC02g31860D, BnaA04g19300D, BnaC05g49450D, BnaC07g50170D, BnaA05g05520D, BnaAnng22170D, BnaC03g72360D, BnaCnng03680D, BnaC03g05340D, BnaC09g08600D, BnaC06g31250D, BnaAnng16900D, BnaA10g19030D, BnaC07g03890D, BnaC08g14430D, BnaAnng36290D, BnaAnng00740D, BnaC08g41570D, BnaC08g06380D
2	GO:0051704	multi-organism process	Biological Process	8.7	39.62	21	BnaC03g68700D, BnaA05g23180D, BnaA07g21860D, BnaA06g38790D, BnaC05g49450D, BnaA01g20020D, BnaC03g05340D, BnaAnng16900D, BnaC02g29640D, BnaCnng66370D, BnaC08g14430D, BnaC07g03890D, BnaA10g19030D, BnaA06g06940D, BnaA09g13080D, BnaC08g41570D, BnaA03g09580D, BnaC03g56120D, BnaA06g29020D, BnaC08g06380D, BnaA05g27230D
2	GO:0005576	extracellular region	Cellular Component	9.2	15.09	8	BnaC08g24040D, BnaA05g23180D, BnaC07g39790D, BnaAnng00740D, BnaA06g34060D, BnaAnng22170D, BnaA08g12730D, BnaAnng22350D
2	GO:0032991	macromolecular complex	Cellular Component	4.51	9.43	5	BnaC08g24040D, BnaC07g39790D, BnaC08g01090D, BnaC01g16000D, BnaC02g29640D
2	GO:0016020	membrane	Cellular Component	39.77	45.28	24	BnaC03g68700D, BnaA06g03230D, BnaA05g23180D, BnaA06g38790D, BnaA04g19300D, BnaC07g50170D, BnaC08g01090D, BnaA06g34060D, BnaAnng22170D, BnaC03g05340D, BnaC06g31250D, BnaAnng16900D, BnaA06g02890D, BnaA10g19030D, BnaC08g14430D, BnaC08g24040D, BnaA03g11370D, BnaA06g06940D, BnaA03g09580D, BnaC05g05800D, BnaC09g06660D, BnaC08g43350D, BnaA05g27230D, BnaC08g06380D
2	GO:0030054	cell junction	Cellular Component	1.56	3.77	2	BnaA05g23180D, BnaC06g31250D
2	GO:0005623	cell	Cellular Component	16.92	92.45	49	BnaA07g37360D, BnaCnng03680D, BnaC09g08600D, BnaCnng66370D, BnaA10g19030D, BnaC08g41570D, BnaA06g27630D, BnaC05g05800D, BnaC08g06380D, BnaC03g68700D, BnaC01g15210D, BnaA06g03230D, BnaC05g49450D, BnaC08g01090D, BnaA06g34060D, BnaAnng22170D, BnaC03g72360D, BnaC01g16000D, BnaC02g29640D, BnaC08g14430D, BnaC05g46080D, BnaC08g24040D, BnaAnng36290D, BnaA06g06940D, BnaA03g09580D, BnaC09g06660D, BnaA06g29…
2	GO:0043226	organelle	Cellular Component	9.62	62.26	33	BnaA07g21860D, BnaA06g38790D, BnaA07g37360D, BnaCnng03680D, BnaC09g08600D, BnaC07g03890D, BnaCnng66370D, BnaA03g11370D, BnaC03g30220D, BnaA06g27630D, BnaC05g05800D, BnaC01g15210D, BnaA05g23180D, BnaA04g19300D, BnaA05g05520D, BnaC07g50170D, BnaC08g01090D, BnaA01g20020D, BnaC03g72360D, BnaC01g16000D, BnaC03g05340D, BnaC02g29640D, BnaC05g46080D, BnaC08g24040D, BnaA03g02780D, BnaC03g41630D, BnaA03g07…
2	GO:0055044	symplast	Cellular Component	0.6	1.89	1	BnaA05g23180D
2	GO:0098772	molecular function regulator	Molecular Function	0.59	7.55	4	BnaA09g13080D, BnaC05g49450D, BnaC08g41570D, BnaC07g03890D
2	GO:0001071	nucleic acid binding transcription factor activity	Molecular Function	1.2	3.77	2	BnaAnng36290D, BnaC09g08600D
2	GO:0060089	molecular transducer activity	Molecular Function	1.2	3.77	2	BnaA05g05520D, BnaC03g72360D
2	GO:0005488	binding	Molecular Function	21.68	58.49	31	BnaA06g38790D, BnaCnng03680D, BnaC09g08600D, BnaA10g19030D, BnaCnng66370D, BnaC07g03890D, BnaA03g11370D, BnaC03g30220D, BnaC08g06380D, BnaC03g68700D, BnaA06g03230D, BnaC02g31860D, BnaA05g23180D, BnaA04g19300D, BnaA05g05520D, BnaC08g01090D, BnaC03g72360D, BnaC03g05340D, BnaC01g16000D, BnaC06g31250D, BnaAnng16900D, BnaC02g29640D, BnaC08g14430D, BnaC08g24040D, BnaA03g02780D, BnaC03g41630D, BnaA03g07…
2	GO:0005215	transporter activity	Molecular Function	0.84	15.09	8	BnaA06g38790D, BnaC07g50170D, BnaA03g09580D, BnaC05g05800D, BnaC08g43350D, BnaA06g02890D, BnaA05g27230D, BnaA10g19030D
2	GO:0003824	catalytic activity	Molecular Function	5.44	43.4	23	BnaC03g68700D, BnaA06g03230D, BnaC02g31860D, BnaA04g19300D, BnaA05g05520D, BnaC08g01090D, BnaC03g72360D, BnaCnng03680D, BnaA06g34060D, BnaAnng22170D, BnaC03g05340D, BnaC01g16000D, BnaAnng16900D, BnaC02g29640D, BnaAnng22350D, BnaC08g14430D, BnaCnng66370D, BnaA06g02890D, BnaC03g41630D, BnaA03g07410D, BnaAnng00740D, BnaC09g06660D, BnaC08g06380D
3	GO:0051641	cellular localization	Biological Process	1.14	5.66	3	BnaC08g24040D, BnaA06g06940D, BnaA06g38790D
3	GO:0002252	immune effector process	Biological Process	0.6	1.89	1	BnaC06g31250D
3	GO:1902578	single-organism localization	Biological Process	4.31	20.75	11	BnaC08g24040D, BnaC07g50170D, BnaA07g37360D, BnaA03g09580D, BnaC05g05800D, BnaAnng22170D, BnaC06g31250D, BnaC08g43350D, BnaA06g02890D, BnaA10g19030D, BnaA05g27230D
3	GO:0044085	cellular component biogenesis	Biological Process	0.57	5.66	3	BnaC08g01090D, BnaAnng22170D, BnaC06g31250D
3	GO:0050789	regulation of biological process	Biological Process	14.74	39.62	21	BnaC03g68700D, BnaA06g03230D, BnaC01g15210D, BnaA05g23180D, BnaC02g31860D, BnaA04g19300D, BnaC05g49450D, BnaA05g05520D, BnaAnng22170D, BnaC03g72360D, BnaCnng03680D, BnaC03g05340D, BnaC09g08600D, BnaC06g31250D, BnaAnng16900D, BnaC07g03890D, BnaC08g14430D, BnaAnng36290D, BnaAnng00740D, BnaC08g41570D, BnaC08g06380D
3	GO:0044710	single-organism metabolic process	Biological Process	6.31	18.87	10	BnaC08g24040D, BnaAnng36290D, BnaA04g19300D, BnaA05g05520D, BnaC08g01090D, BnaC03g72360D, BnaAnng22170D, BnaC06g31250D, BnaAnng22350D, BnaA06g02890D
3	GO:0009719	response to endogenous stimulus	Biological Process	0.98	7.55	4	BnaA05g23180D, BnaC02g31860D, BnaAnng22170D, BnaC06g31250D
3	GO:0016043	cellular component organization	Biological Process	15.02	45.28	24	BnaC03g68700D, BnaA06g03230D, BnaA05g23180D, BnaA06g38790D, BnaC05g49450D, BnaC08g01090D, BnaA01g20020D, BnaAnng22170D, BnaA06g34060D, BnaC03g05340D, BnaC06g31250D, BnaAnng16900D, BnaC02g29640D, BnaC07g03890D, BnaC08g14430D, BnaA10g19030D, BnaCnng66370D, BnaC07g39790D, BnaA06g06940D, BnaA09g13080D, BnaC08g41570D, BnaC03g56120D, BnaA06g29020D, BnaC08g06380D
3	GO:0032504	multicellular organism reproduction	Biological Process	0.36	1.89	1	BnaA03g09580D
3	GO:0044703	multi-organism reproductive process	Biological Process	11.3	37.74	20	BnaC03g68700D, BnaA07g21860D, BnaA05g23180D, BnaA06g38790D, BnaC05g49450D, BnaA01g20020D, BnaC03g05340D, BnaAnng16900D, BnaC02g29640D, BnaC08g14430D, BnaC07g03890D, BnaA10g19030D, BnaCnng66370D, BnaA06g06940D, BnaA09g13080D, BnaC08g41570D, BnaA03g09580D, BnaC03g56120D, BnaA06g29020D, BnaC08g06380D
3	GO:0044706	multi-multicellular organism process	Biological Process	11.17	35.85	19	BnaC03g68700D, BnaA07g21860D, BnaA05g23180D, BnaA06g38790D, BnaC05g49450D, BnaA01g20020D, BnaC03g05340D, BnaAnng16900D, BnaC02g29640D, BnaC08g14430D, BnaC07g03890D, BnaA10g19030D, BnaCnng66370D, BnaA06g06940D, BnaA09g13080D, BnaC08g41570D, BnaC03g56120D, BnaA06g29020D, BnaC08g06380D
3	GO:0044707	single-multicellular organism process	Biological Process	11.4	20.75	11	BnaA03g11370D, BnaA05g23180D, BnaAnng36290D, BnaA07g37360D, BnaA03g09580D, BnaAnng22170D, BnaCnng03680D, BnaAnng16900D, BnaA06g29020D, BnaC08g06380D, BnaC08g14430D
3	GO:0044700	single organism signaling	Biological Process	7.22	16.98	9	BnaC03g68700D, BnaC01g15210D, BnaA05g23180D, BnaC02g31860D, BnaA05g05520D, BnaAnng22170D, BnaC03g72360D, BnaAnng16900D, BnaC07g03890D
3	GO:0044702	single organism reproductive process	Biological Process	12.24	33.96	18	BnaC03g68700D, BnaA05g23180D, BnaA06g38790D, BnaC05g49450D, BnaA01g20020D, BnaAnng22170D, BnaC03g05340D, BnaAnng16900D, BnaC02g29640D, BnaC07g03890D, BnaA10g19030D, BnaCnng66370D, BnaA06g06940D, BnaA09g13080D, BnaC08g41570D, BnaA03g09580D, BnaC03g56120D, BnaA06g29020D
3	GO:0051234	establishment of localization	Biological Process	5.13	26.42	14	BnaA06g38790D, BnaC07g50170D, BnaC08g01090D, BnaA07g37360D, BnaAnng22170D, BnaC06g31250D, BnaA06g02890D, BnaA10g19030D, BnaC08g24040D, BnaA06g06940D, BnaA03g09580D, BnaC05g05800D, BnaC08g43350D, BnaA05g27230D
3	GO:0042221	response to chemical	Biological Process	2.59	13.21	7	BnaA05g23180D, BnaC02g31860D, BnaAnng36290D, BnaA07g37360D, BnaAnng22170D, BnaC06g31250D, BnaCnng66370D
3	GO:0044238	primary metabolic process	Biological Process	7.76	37.74	20	BnaC03g68700D, BnaA06g03230D, BnaC02g31860D, BnaA05g05520D, BnaAnng22170D, BnaC03g72360D, BnaC09g08600D, BnaC03g05340D, BnaC06g31250D, BnaAnng16900D, BnaAnng22350D, BnaC08g14430D, BnaCnng66370D, BnaC08g24040D, BnaC03g41630D, BnaA03g07410D, BnaAnng36290D, BnaAnng00740D, BnaC09g06660D, BnaC08g06380D
3	GO:0044237	cellular metabolic process	Biological Process	3.29	30.19	16	BnaC03g68700D, BnaA06g03230D, BnaC02g31860D, BnaAnng22170D, BnaC09g08600D, BnaC03g05340D, BnaC06g31250D, BnaAnng16900D, BnaC08g14430D, BnaCnng66370D, BnaC08g24040D, BnaC03g41630D, BnaA03g07410D, BnaAnng36290D, BnaA08g12730D, BnaC08g06380D
3	GO:0006807	nitrogen compound metabolic process	Biological Process	4.17	7.55	4	BnaAnng36290D, BnaA07g37360D, BnaC09g08600D, BnaC06g31250D
3	GO:0009056	catabolic process	Biological Process	0.58	3.77	2	BnaAnng22170D, BnaC06g31250D
3	GO:0048856	anatomical structure development	Biological Process	29.33	52.83	28	BnaA07g21860D, BnaA06g38790D, BnaA07g37360D, BnaCnng03680D, BnaC07g03890D, BnaA10g19030D, BnaCnng66370D, BnaA03g11370D, BnaA09g13080D, BnaC08g41570D, BnaA08g12730D, BnaC08g06380D, BnaC03g68700D, BnaA06g03230D, BnaA05g23180D, BnaC05g49450D, BnaA01g20020D, BnaAnng22170D, BnaC03g05340D, BnaC06g31250D, BnaAnng16900D, BnaC02g29640D, BnaC08g14430D, BnaAnng36290D, BnaA06g06940D, BnaA03g09580D, BnaC03g56…
3	GO:0009058	biosynthetic process	Biological Process	1.26	7.55	4	BnaC08g24040D, BnaAnng36290D, BnaAnng22170D, BnaC09g08600D
3	GO:0006950	response to stress	Biological Process	11.62	11.32	6	BnaA05g23180D, BnaAnng36290D, BnaC03g30220D, BnaC06g31250D, BnaCnng66370D, BnaC07g03890D
3	GO:0003006	developmental process involved in reproduction	Biological Process	23.64	39.62	21	BnaC03g68700D, BnaA07g21860D, BnaA05g23180D, BnaA06g38790D, BnaC05g49450D, BnaA01g20020D, BnaAnng22170D, BnaC03g05340D, BnaAnng16900D, BnaC02g29640D, BnaC08g14430D, BnaC07g03890D, BnaA10g19030D, BnaCnng66370D, BnaA06g06940D, BnaA09g13080D, BnaC08g41570D, BnaA03g09580D, BnaC03g56120D, BnaA06g29020D, BnaC08g06380D
3	GO:0009628	response to abiotic stimulus	Biological Process	3.21	9.43	5	BnaAnng36290D, BnaC03g30220D, BnaA05g23180D, BnaAnng22170D, BnaC07g03890D
3	GO:0009607	response to biotic stimulus	Biological Process	0.71	5.66	3	BnaA05g23180D, BnaCnng66370D, BnaA05g27230D
3	GO:0009605	response to external stimulus	Biological Process	0.84	7.55	4	BnaA05g23180D, BnaAnng22170D, BnaCnng66370D, BnaA05g27230D
3	GO:0043473	pigmentation	Biological Process	0.13	1.89	1	BnaAnng22170D
3	GO:0065008	regulation of biological quality	Biological Process	1.06	11.32	6	BnaA05g23180D, BnaA04g19300D, BnaC07g50170D, BnaAnng22170D, BnaC06g31250D, BnaA10g19030D
3	GO:0065009	regulation of molecular function	Biological Process	2.98	7.55	4	BnaC05g49450D, BnaAnng00740D, BnaC08g41570D, BnaC07g03890D
3	GO:0071704	organic substance metabolic process	Biological Process	8.16	41.51	22	BnaC03g68700D, BnaA06g03230D, BnaC02g31860D, BnaA04g19300D, BnaA05g05520D, BnaAnng22170D, BnaC03g72360D, BnaC09g08600D, BnaC03g05340D, BnaC06g31250D, BnaAnng16900D, BnaAnng22350D, BnaC08g14430D, BnaCnng66370D, BnaC08g24040D, BnaC03g41630D, BnaA03g07410D, BnaAnng36290D, BnaAnng00740D, BnaC09g06660D, BnaA08g12730D, BnaC08g06380D
3	GO:0044763	single-organism cellular process	Biological Process	42.19	67.92	36	BnaA06g38790D, BnaCnng03680D, BnaA10g19030D, BnaCnng66370D, BnaC07g03890D, BnaA09g13080D, BnaC08g41570D, BnaC05g05800D, BnaC08g06380D, BnaC03g68700D, BnaA06g03230D, BnaC01g15210D, BnaA05g23180D, BnaC02g31860D, BnaA04g19300D, BnaC07g50170D, BnaC05g49450D, BnaA05g05520D, BnaA01g20020D, BnaAnng22170D, BnaC03g72360D, BnaC01g16000D, BnaC03g05340D, BnaC06g31250D, BnaAnng16900D, BnaC02g29640D, BnaC08g14…
3	GO:0044767	single-organism developmental process	Biological Process	23.34	49.06	26	BnaA06g38790D, BnaA07g37360D, BnaCnng03680D, BnaC07g03890D, BnaA10g19030D, BnaCnng66370D, BnaA03g11370D, BnaA09g13080D, BnaC08g41570D, BnaC08g06380D, BnaC03g68700D, BnaA06g03230D, BnaA05g23180D, BnaC05g49450D, BnaA01g20020D, BnaAnng22170D, BnaC03g05340D, BnaC06g31250D, BnaAnng16900D, BnaC02g29640D, BnaC08g14430D, BnaAnng36290D, BnaA06g06940D, BnaA03g09580D, BnaC03g56120D, BnaA06g29020D
3	GO:0008283	cell proliferation	Biological Process	1	1.89	1	BnaA05g23180D
3	GO:0071554	cell wall organization or biogenesis	Biological Process	7.08	22.64	12	BnaA06g38790D, BnaC05g49450D, BnaC08g41570D, BnaA01g20020D, BnaAnng22170D, BnaA06g34060D, BnaC03g56120D, BnaAnng16900D, BnaA08g12730D, BnaA10g19030D, BnaC07g03890D, BnaCnng66370D
3	GO:0051716	cellular response to stimulus	Biological Process	7.22	16.98	9	BnaC03g68700D, BnaC01g15210D, BnaA05g23180D, BnaC02g31860D, BnaA05g05520D, BnaAnng22170D, BnaC03g72360D, BnaAnng16900D, BnaC07g03890D
3	GO:0033036	macromolecule localization	Biological Process	0.73	5.66	3	BnaC08g24040D, BnaA06g06940D, BnaA06g38790D
3	GO:0048475	coated membrane	Cellular Component	0.36	1.89	1	BnaC08g01090D
3	GO:0048046	apoplast	Cellular Component	2	3.77	2	BnaA05g23180D, BnaC07g39790D
3	GO:0044464	cell part	Cellular Component	28.2	92.45	49	BnaA07g37360D, BnaCnng03680D, BnaC09g08600D, BnaCnng66370D, BnaA10g19030D, BnaC08g41570D, BnaA06g27630D, BnaC05g05800D, BnaC08g06380D, BnaC03g68700D, BnaC01g15210D, BnaA06g03230D, BnaC05g49450D, BnaC08g01090D, BnaA06g34060D, BnaAnng22170D, BnaC03g72360D, BnaC01g16000D, BnaC02g29640D, BnaC08g14430D, BnaC05g46080D, BnaC08g24040D, BnaAnng36290D, BnaA06g06940D, BnaA03g09580D, BnaC09g06660D, BnaA06g29…
3	GO:0044422	organelle part	Cellular Component	2.78	11.32	6	BnaC08g24040D, BnaA05g23180D, BnaC07g39790D, BnaA04g19300D, BnaC01g16000D, BnaC02g29640D
3	GO:0044425	membrane part	Cellular Component	7.32	24.53	13	BnaC03g68700D, BnaA06g38790D, BnaC08g01090D, BnaAnng16900D, BnaA06g02890D, BnaA10g19030D, BnaC08g24040D, BnaA03g11370D, BnaA03g09580D, BnaC05g05800D, BnaC09g06660D, BnaC08g43350D, BnaA05g27230D
3	GO:0005911	cell-cell junction	Cellular Component	2.6	3.77	2	BnaA05g23180D, BnaC06g31250D
3	GO:0098805	whole membrane	Cellular Component	1.03	5.66	3	BnaA05g23180D, BnaAnng16900D, BnaA10g19030D
3	GO:0031982	vesicle	Cellular Component	0.22	1.89	1	BnaA06g06940D
3	GO:0043228	non-membrane-bounded organelle	Cellular Component	1.42	5.66	3	BnaC07g39790D, BnaC01g16000D, BnaC02g29640D
3	GO:0043227	membrane-bounded organelle	Cellular Component	13.82	60.38	32	BnaA07g21860D, BnaA06g38790D, BnaA07g37360D, BnaCnng03680D, BnaC09g08600D, BnaC07g03890D, BnaCnng66370D, BnaA03g11370D, BnaC03g30220D, BnaA06g27630D, BnaC05g05800D, BnaC01g15210D, BnaA05g23180D, BnaA04g19300D, BnaA05g05520D, BnaC07g50170D, BnaC08g01090D, BnaA01g20020D, BnaC03g72360D, BnaC01g16000D, BnaC03g05340D, BnaC05g46080D, BnaC08g24040D, BnaA03g02780D, BnaC03g41630D, BnaA03g07410D, BnaAnng36…
3	GO:0043234	protein complex	Cellular Component	7.52	9.43	5	BnaC08g24040D, BnaC07g39790D, BnaC08g01090D, BnaC01g16000D, BnaC02g29640D
3	GO:1901476	carbohydrate transporter activity	Molecular Function	0.13	1.89	1	BnaA06g02890D
3	GO:0005515	protein binding	Molecular Function	23.96	32.08	17	BnaA05g23180D, BnaA04g19300D, BnaA06g38790D, BnaA05g05520D, BnaC08g01090D, BnaCnng03680D, BnaC09g08600D, BnaC01g16000D, BnaC06g31250D, BnaA10g19030D, BnaC07g03890D, BnaA03g02780D, BnaC08g24040D, BnaA03g11370D, BnaC07g39790D, BnaA06g06940D, BnaAnng00740D
3	GO:0036094	small molecule binding	Molecular Function	9.59	24.53	13	BnaC03g68700D, BnaA06g03230D, BnaC02g31860D, BnaC01g16000D, BnaC03g05340D, BnaAnng16900D, BnaC02g29640D, BnaC08g14430D, BnaCnng66370D, BnaA10g19030D, BnaC03g41630D, BnaA03g07410D, BnaC08g06380D
3	GO:0016491	oxidoreductase activity	Molecular Function	5.01	7.55	4	BnaA04g19300D, BnaAnng00740D, BnaC08g01090D, BnaA06g02890D
3	GO:0022892	substrate-specific transporter activity	Molecular Function	1.35	15.09	8	BnaA06g38790D, BnaC07g50170D, BnaA03g09580D, BnaC05g05800D, BnaC08g43350D, BnaA06g02890D, BnaA05g27230D, BnaA10g19030D
3	GO:0005085	guanyl-nucleotide exchange factor activity	Molecular Function	0.36	1.89	1	BnaC07g03890D
3	GO:0022857	transmembrane transporter activity	Molecular Function	0.75	13.21	7	BnaC07g50170D, BnaA03g09580D, BnaC05g05800D, BnaC08g43350D, BnaA06g02890D, BnaA05g27230D, BnaA10g19030D
3	GO:0030234	enzyme regulator activity	Molecular Function	0.62	5.66	3	BnaA09g13080D, BnaC05g49450D, BnaC08g41570D
3	GO:0044877	macromolecular complex binding	Molecular Function	1.08	5.66	3	BnaA05g23180D, BnaC01g16000D, BnaC06g31250D
3	GO:0097159	organic cyclic compound binding	Molecular Function	7.7	28.3	15	BnaC03g68700D, BnaA06g03230D, BnaC02g31860D, BnaC01g16000D, BnaC03g05340D, BnaC09g08600D, BnaAnng16900D, BnaC02g29640D, BnaC08g14430D, BnaCnng66370D, BnaA10g19030D, BnaC03g41630D, BnaA03g07410D, BnaAnng36290D, BnaC08g06380D
3	GO:0003700	sequence-specific DNA binding transcription factor activity	Molecular Function	2	3.77	2	BnaAnng36290D, BnaC09g08600D
3	GO:0004871	signal transducer activity	Molecular Function	2	3.77	2	BnaA05g05520D, BnaC03g72360D
3	GO:0043167	ion binding	Molecular Function	3.37	28.3	15	BnaC03g68700D, BnaA06g03230D, BnaC02g31860D, BnaC08g01090D, BnaC03g72360D, BnaC03g05340D, BnaC01g16000D, BnaAnng16900D, BnaC08g14430D, BnaCnng66370D, BnaC08g24040D, BnaC03g41630D, BnaA03g07410D, BnaC03g30220D, BnaC08g06380D
3	GO:0016829	lyase activity	Molecular Function	0.22	1.89	1	BnaA06g34060D
3	GO:1901363	heterocyclic compound binding	Molecular Function	7.7	28.3	15	BnaC03g68700D, BnaA06g03230D, BnaC02g31860D, BnaC01g16000D, BnaC03g05340D, BnaC09g08600D, BnaAnng16900D, BnaC02g29640D, BnaC08g14430D, BnaCnng66370D, BnaA10g19030D, BnaC03g41630D, BnaA03g07410D, BnaAnng36290D, BnaC08g06380D
3	GO:0016740	transferase activity	Molecular Function	1.58	20.75	11	BnaC03g68700D, BnaA06g03230D, BnaC03g41630D, BnaA03g07410D, BnaC02g31860D, BnaCnng03680D, BnaC03g05340D, BnaAnng16900D, BnaC08g06380D, BnaC08g14430D, BnaCnng66370D
3	GO:0016787	hydrolase activity	Molecular Function	2.26	15.09	8	BnaA05g05520D, BnaAnng00740D, BnaC03g72360D, BnaAnng22170D, BnaC01g16000D, BnaC09g06660D, BnaC02g29640D, BnaAnng22350D
3	GO:0097367	carbohydrate derivative binding	Molecular Function	1.43	20.75	11	BnaC03g68700D, BnaA06g03230D, BnaC03g41630D, BnaA03g07410D, BnaC02g31860D, BnaC01g16000D, BnaC03g05340D, BnaAnng16900D, BnaC08g06380D, BnaC08g14430D, BnaCnng66370D
3	GO:0033218	amide binding	Molecular Function	0.13	1.89	1	BnaC08g24040D
3	GO:0008289	lipid binding	Molecular Function	0.22	1.89	1	BnaC08g01090D
4	GO:0050793	regulation of developmental process	Biological Process	4.32	18.87	10	BnaC03g68700D, BnaA06g03230D, BnaA05g23180D, BnaAnng36290D, BnaAnng22170D, BnaC03g05340D, BnaAnng16900D, BnaC07g03890D, BnaC08g06380D, BnaC08g14430D
4	GO:0050794	regulation of cellular process	Biological Process	18.6	33.96	18	BnaC03g68700D, BnaA06g03230D, BnaC01g15210D, BnaA05g23180D, BnaC02g31860D, BnaA04g19300D, BnaA05g05520D, BnaAnng22170D, BnaC03g72360D, BnaCnng03680D, BnaC03g05340D, BnaC09g08600D, BnaC06g31250D, BnaAnng16900D, BnaC07g03890D, BnaC08g14430D, BnaAnng36290D, BnaC08g06380D
4	GO:0071495	cellular response to endogenous stimulus	Biological Process	0.43	3.77	2	BnaA05g23180D, BnaAnng22170D
4	GO:0051649	establishment of localization in cell	Biological Process	1.51	5.66	3	BnaC08g24040D, BnaA06g06940D, BnaA06g38790D
4	GO:1902580	single-organism cellular localization	Biological Process	0.6	1.89	1	BnaC08g24040D
4	GO:0005975	carbohydrate metabolic process	Biological Process	3.93	5.66	3	BnaC08g24040D, BnaAnng22170D, BnaC09g06660D
4	GO:0044087	regulation of cellular component biogenesis	Biological Process	0.08	1.89	1	BnaC06g31250D
4	GO:0019953	sexual reproduction	Biological Process	0.22	1.89	1	BnaA03g09580D
4	GO:0044092	negative regulation of molecular function	Biological Process	0.6	1.89	1	BnaAnng00740D
4	GO:1901698	response to nitrogen compound	Biological Process	0.96	3.77	2	BnaA07g37360D, BnaC06g31250D
4	GO:0006629	lipid metabolic process	Biological Process	5.56	9.43	5	BnaAnng36290D, BnaA05g05520D, BnaC03g72360D, BnaAnng22170D, BnaAnng22350D
4	GO:0044711	single-organism biosynthetic process	Biological Process	0.92	3.77	2	BnaAnng36290D, BnaAnng22170D
4	GO:0044712	single-organism catabolic process	Biological Process	0.36	1.89	1	BnaC06g31250D
4	GO:0019748	secondary metabolic process	Biological Process	0.72	3.77	2	BnaAnng36290D, BnaC06g31250D
4	GO:0042546	cell wall biogenesis	Biological Process	0.6	1.89	1	BnaAnng22170D
4	GO:0016049	cell growth	Biological Process	43.96	41.51	22	BnaC03g68700D, BnaA06g03230D, BnaA05g23180D, BnaA06g38790D, BnaC05g49450D, BnaA01g20020D, BnaAnng22170D, BnaC03g05340D, BnaC06g31250D, BnaAnng16900D, BnaC02g29640D, BnaC07g03890D, BnaC08g14430D, BnaA10g19030D, BnaCnng66370D, BnaAnng36290D, BnaA06g06940D, BnaA09g13080D, BnaC08g41570D, BnaC03g56120D, BnaA06g29020D, BnaC08g06380D
4	GO:0061024	membrane organization	Biological Process	0.22	1.89	1	BnaC08g01090D
4	GO:0051239	regulation of multicellular organismal process	Biological Process	3.35	13.21	7	BnaC03g68700D, BnaA05g23180D, BnaAnng36290D, BnaAnng22170D, BnaC03g05340D, BnaAnng16900D, BnaC07g03890D
4	GO:0070727	cellular macromolecule localization	Biological Process	1.21	5.66	3	BnaC08g24040D, BnaA06g06940D, BnaA06g38790D
4	GO:0008104	protein localization	Biological Process	1.21	5.66	3	BnaC08g24040D, BnaA06g06940D, BnaA06g38790D
4	GO:0007017	microtubule-based process	Biological Process	0.73	3.77	2	BnaA05g23180D, BnaC01g16000D
4	GO:0030029	actin filament-based process	Biological Process	3.59	13.21	7	BnaC03g68700D, BnaC07g39790D, BnaC05g49450D, BnaC07g50170D, BnaC08g41570D, BnaC06g31250D, BnaCnng66370D
4	GO:0009653	anatomical structure morphogenesis	Biological Process	10.01	41.51	22	BnaC03g68700D, BnaA06g03230D, BnaA05g23180D, BnaA06g38790D, BnaC05g49450D, BnaA07g37360D, BnaA01g20020D, BnaAnng22170D, BnaC03g05340D, BnaC06g31250D, BnaAnng16900D, BnaC02g29640D, BnaC07g03890D, BnaC08g14430D, BnaA10g19030D, BnaCnng66370D, BnaA06g06940D, BnaA09g13080D, BnaC08g41570D, BnaC03g56120D, BnaA06g29020D, BnaC08g06380D
4	GO:0019222	regulation of metabolic process	Biological Process	3.77	11.32	6	BnaAnng36290D, BnaC05g49450D, BnaAnng00740D, BnaC08g41570D, BnaC09g08600D, BnaC07g03890D
4	GO:0055114	oxidation-reduction process	Biological Process	3	5.66	3	BnaA04g19300D, BnaC08g01090D, BnaA06g02890D
4	GO:0045730	respiratory burst	Biological Process	0.6	1.89	1	BnaC06g31250D
4	GO:0007275	multicellular organismal development	Biological Process	15.64	18.87	10	BnaA03g11370D, BnaA05g23180D, BnaAnng36290D, BnaA07g37360D, BnaA03g09580D, BnaAnng22170D, BnaCnng03680D, BnaA06g29020D, BnaC08g06380D, BnaC08g14430D
4	GO:0051186	cofactor metabolic process	Biological Process	0.22	1.89	1	BnaAnng22170D
4	GO:0034641	cellular nitrogen compound metabolic process	Biological Process	0.22	5.66	3	BnaAnng36290D, BnaC09g08600D, BnaC06g31250D
4	GO:0022411	cellular component disassembly	Biological Process	0.16	3.77	2	BnaA05g23180D, BnaC07g39790D
4	GO:0007049	cell cycle	Biological Process	3.12	5.66	3	BnaA05g23180D, BnaCnng03680D, BnaC06g31250D
4	GO:0022412	cellular process involved in reproduction in multicellular organism	Biological Process	0.6	1.89	1	BnaA03g09580D
4	GO:0044281	small molecule metabolic process	Biological Process	0.92	5.66	3	BnaAnng36290D, BnaA04g19300D, BnaAnng22170D
4	GO:0010033	response to organic substance	Biological Process	1.94	9.43	5	BnaA05g23180D, BnaC02g31860D, BnaAnng22170D, BnaC06g31250D, BnaCnng66370D
4	GO:0046483	heterocycle metabolic process	Biological Process	0.22	5.66	3	BnaAnng36290D, BnaC09g08600D, BnaC06g31250D
4	GO:0009266	response to temperature stimulus	Biological Process	3.12	5.66	3	BnaC03g30220D, BnaAnng36290D, BnaC07g03890D
4	GO:0071669	plant-type cell wall organization or biogenesis	Biological Process	10.8	20.75	11	BnaA06g38790D, BnaC05g49450D, BnaC08g41570D, BnaA01g20020D, BnaAnng22170D, BnaA06g34060D, BnaC03g56120D, BnaAnng16900D, BnaA10g19030D, BnaC07g03890D, BnaCnng66370D
4	GO:0048609	multicellular organismal reproductive process	Biological Process	0.22	1.89	1	BnaA03g09580D
4	GO:0044249	cellular biosynthetic process	Biological Process	0.92	5.66	3	BnaC08g24040D, BnaAnng36290D, BnaC09g08600D
4	GO:0006810	transport	Biological Process	8.56	26.42	14	BnaA06g38790D, BnaC07g50170D, BnaC08g01090D, BnaA07g37360D, BnaAnng22170D, BnaC06g31250D, BnaA06g02890D, BnaA10g19030D, BnaC08g24040D, BnaA06g06940D, BnaA03g09580D, BnaC05g05800D, BnaC08g43350D, BnaA05g27230D
4	GO:0044248	cellular catabolic process	Biological Process	0.6	1.89	1	BnaC06g31250D
4	GO:0043170	macromolecule metabolic process	Biological Process	3.94	32.08	17	BnaC03g68700D, BnaA06g03230D, BnaC02g31860D, BnaAnng22170D, BnaC09g08600D, BnaC03g05340D, BnaC06g31250D, BnaAnng16900D, BnaC08g14430D, BnaCnng66370D, BnaC08g24040D, BnaC03g41630D, BnaA03g07410D, BnaAnng36290D, BnaAnng00740D, BnaA08g12730D, BnaC08g06380D
4	GO:0010035	response to inorganic substance	Biological Process	1.9	5.66	3	BnaAnng36290D, BnaA05g23180D, BnaA07g37360D
4	GO:0048869	cellular developmental process	Biological Process	9.09	41.51	22	BnaC03g68700D, BnaA06g03230D, BnaA05g23180D, BnaA06g38790D, BnaC05g49450D, BnaA01g20020D, BnaAnng22170D, BnaC03g05340D, BnaC06g31250D, BnaAnng16900D, BnaC02g29640D, BnaC07g03890D, BnaC08g14430D, BnaA10g19030D, BnaCnng66370D, BnaA06g06940D, BnaA09g13080D, BnaC08g41570D, BnaA03g09580D, BnaC03g56120D, BnaA06g29020D, BnaC08g06380D
4	GO:1901615	organic hydroxy compound metabolic process	Biological Process	0.35	1.89	1	BnaAnng22170D
4	GO:0001101	response to acid chemical	Biological Process	2.14	7.55	4	BnaC02g31860D, BnaAnng36290D, BnaA05g23180D, BnaA07g37360D
4	GO:0043900	regulation of multi-organism process	Biological Process	2.4	7.55	4	BnaC03g68700D, BnaC03g05340D, BnaAnng16900D, BnaC07g03890D
4	GO:2000241	regulation of reproductive process	Biological Process	2.4	7.55	4	BnaC03g68700D, BnaC03g05340D, BnaAnng16900D, BnaC07g03890D
4	GO:0006970	response to osmotic stress	Biological Process	0.6	1.89	1	BnaAnng36290D
4	GO:0006725	cellular aromatic compound metabolic process	Biological Process	0.22	5.66	3	BnaAnng36290D, BnaC09g08600D, BnaC06g31250D
4	GO:0070271	protein complex biogenesis	Biological Process	0.29	3.77	2	BnaC08g01090D, BnaC06g31250D
4	GO:0023051	regulation of signaling	Biological Process	0.08	1.89	1	BnaC07g03890D
4	GO:1901360	organic cyclic compound metabolic process	Biological Process	0.57	7.55	4	BnaAnng36290D, BnaAnng22170D, BnaC09g08600D, BnaC06g31250D
4	GO:0043933	macromolecular complex subunit organization	Biological Process	1.99	11.32	6	BnaA05g23180D, BnaC07g39790D, BnaC05g49450D, BnaC08g01090D, BnaC08g41570D, BnaC06g31250D
4	GO:1901135	carbohydrate derivative metabolic process	Biological Process	0.13	1.89	1	BnaC08g24040D
4	GO:0006952	defense response	Biological Process	0.96	3.77	2	BnaA05g23180D, BnaC06g31250D
4	GO:0048583	regulation of response to stimulus	Biological Process	0.08	1.89	1	BnaC07g03890D
4	GO:1901576	organic substance biosynthetic process	Biological Process	1.31	7.55	4	BnaC08g24040D, BnaAnng36290D, BnaAnng22170D, BnaC09g08600D
4	GO:1901575	organic substance catabolic process	Biological Process	0.36	1.89	1	BnaAnng22170D
4	GO:0048589	developmental growth	Biological Process	14.69	39.62	21	BnaC03g68700D, BnaA06g03230D, BnaA05g23180D, BnaA06g38790D, BnaC05g49450D, BnaA01g20020D, BnaAnng22170D, BnaC03g05340D, BnaC06g31250D, BnaAnng16900D, BnaC02g29640D, BnaC07g03890D, BnaC08g14430D, BnaA10g19030D, BnaCnng66370D, BnaA06g06940D, BnaA09g13080D, BnaC08g41570D, BnaC03g56120D, BnaA06g29020D, BnaC08g06380D
4	GO:0006996	organelle organization	Biological Process	1.78	11.32	6	BnaA05g23180D, BnaC07g39790D, BnaC05g49450D, BnaC08g01090D, BnaC08g41570D, BnaC06g31250D
4	GO:0010817	regulation of hormone levels	Biological Process	0.43	1.89	1	BnaAnng22170D
4	GO:0021700	developmental maturation	Biological Process	1.07	7.55	4	BnaA05g23180D, BnaAnng22170D, BnaC08g06380D, BnaC08g14430D
4	GO:0040008	regulation of growth	Biological Process	9.14	16.98	9	BnaC03g68700D, BnaA06g03230D, BnaA05g23180D, BnaAnng22170D, BnaC03g05340D, BnaAnng16900D, BnaC07g03890D, BnaC08g06380D, BnaC08g14430D
4	GO:0006790	sulfur compound metabolic process	Biological Process	0.22	1.89	1	BnaAnng22170D
4	GO:0006793	phosphorus metabolic process	Biological Process	2.78	20.75	11	BnaC03g68700D, BnaA06g03230D, BnaC03g41630D, BnaA03g07410D, BnaC02g31860D, BnaAnng22170D, BnaC03g05340D, BnaAnng16900D, BnaC08g06380D, BnaC08g14430D, BnaCnng66370D
4	GO:0022607	cellular component assembly	Biological Process	0.18	3.77	2	BnaC08g01090D, BnaC06g31250D
4	GO:0009888	tissue development	Biological Process	1.77	11.32	6	BnaA05g23180D, BnaAnng36290D, BnaAnng22170D, BnaA08g12730D, BnaC08g06380D, BnaC08g14430D
4	GO:0009856	pollination	Biological Process	18.62	35.85	19	BnaC03g68700D, BnaA07g21860D, BnaA05g23180D, BnaA06g38790D, BnaC05g49450D, BnaA01g20020D, BnaC03g05340D, BnaAnng16900D, BnaC02g29640D, BnaC08g14430D, BnaC07g03890D, BnaA10g19030D, BnaCnng66370D, BnaA06g06940D, BnaA09g13080D, BnaC08g41570D, BnaC03g56120D, BnaA06g29020D, BnaC08g06380D
4	GO:0009314	response to radiation	Biological Process	0.08	1.89	1	BnaAnng22170D
4	GO:0043476	pigment accumulation	Biological Process	0.22	1.89	1	BnaAnng22170D
4	GO:0042592	homeostatic process	Biological Process	0.92	7.55	4	BnaA05g23180D, BnaA04g19300D, BnaC07g50170D, BnaA10g19030D
4	GO:0043207	response to external biotic stimulus	Biological Process	1.18	5.66	3	BnaA05g23180D, BnaCnng66370D, BnaA05g27230D
4	GO:0007154	cell communication	Biological Process	7.22	16.98	9	BnaC03g68700D, BnaC01g15210D, BnaA05g23180D, BnaC02g31860D, BnaA05g05520D, BnaAnng22170D, BnaC03g72360D, BnaAnng16900D, BnaC07g03890D
4	GO:0048519	negative regulation of biological process	Biological Process	0.36	1.89	1	BnaAnng00740D
4	GO:0048518	positive regulation of biological process	Biological Process	0.21	3.77	2	BnaA05g23180D, BnaC06g31250D
4	GO:0090066	regulation of anatomical structure size	Biological Process	0.41	3.77	2	BnaAnng22170D, BnaC06g31250D
4	GO:0010118	stomatal movement	Biological Process	0.36	1.89	1	BnaA05g23180D
4	GO:1901700	response to oxygen-containing compound	Biological Process	2.5	9.43	5	BnaC02g31860D, BnaAnng36290D, BnaA05g23180D, BnaA07g37360D, BnaC06g31250D
4	GO:0070887	cellular response to chemical stimulus	Biological Process	0.26	3.77	2	BnaA05g23180D, BnaAnng22170D
4	GO:0006928	movement of cell or subcellular component	Biological Process	2.4	7.55	4	BnaC03g68700D, BnaC07g50170D, BnaC01g16000D, BnaCnng66370D
4	GO:0045229	external encapsulating structure organization	Biological Process	6.12	20.75	11	BnaA06g38790D, BnaC05g49450D, BnaC08g41570D, BnaA01g20020D, BnaAnng22170D, BnaA06g34060D, BnaC03g56120D, BnaAnng16900D, BnaA10g19030D, BnaC07g03890D, BnaCnng66370D
4	GO:0045177	apical part of cell	Cellular Component	1.2	3.77	2	BnaAnng16900D, BnaA10g19030D
4	GO:0098589	membrane region	Cellular Component	0.72	3.77	2	BnaAnng16900D, BnaA10g19030D
4	GO:0098796	membrane protein complex	Cellular Component	0.36	1.89	1	BnaC08g01090D
4	GO:0009506	plasmodesma	Cellular Component	1	1.89	1	BnaA05g23180D
4	GO:0042995	cell projection	Cellular Component	1.2	3.77	2	BnaA05g23180D, BnaAnng16900D
4	GO:0005622	intracellular	Cellular Component	14.98	71.7	38	BnaA07g21860D, BnaA06g38790D, BnaA07g37360D, BnaCnng03680D, BnaC09g08600D, BnaC07g03890D, BnaCnng66370D, BnaA03g11370D, BnaA09g47560D, BnaC03g30220D, BnaC08g41570D, BnaA06g27630D, BnaC05g05800D, BnaC01g15210D, BnaA05g23180D, BnaC02g31860D, BnaA04g19300D, BnaC05g49450D, BnaA05g05520D, BnaC07g50170D, BnaC08g01090D, BnaA01g20020D, BnaC03g72360D, BnaC03g05340D, BnaC01g16000D, BnaC02g29640D, BnaC05g46…
4	GO:0031988	membrane-bounded vesicle	Cellular Component	0.36	1.89	1	BnaA06g06940D
4	GO:0031975	envelope	Cellular Component	0.13	1.89	1	BnaA04g19300D
4	GO:0031224	intrinsic component of membrane	Cellular Component	8.88	22.64	12	BnaC08g24040D, BnaC03g68700D, BnaA03g11370D, BnaA06g38790D, BnaA03g09580D, BnaC05g05800D, BnaC09g06660D, BnaAnng16900D, BnaC08g43350D, BnaA05g27230D, BnaA06g02890D, BnaA10g19030D
4	GO:0071944	cell periphery	Cellular Component	11.76	32.08	17	BnaC03g68700D, BnaA06g03230D, BnaA05g23180D, BnaA06g34060D, BnaAnng22170D, BnaC03g05340D, BnaC06g31250D, BnaAnng16900D, BnaC08g14430D, BnaA10g19030D, BnaC08g24040D, BnaA03g11370D, BnaA06g06940D, BnaAnng00740D, BnaA03g09580D, BnaC09g06660D, BnaC08g06380D
4	GO:0012505	endomembrane system	Cellular Component	2.98	5.66	3	BnaC08g24040D, BnaA05g23180D, BnaA06g06940D
4	GO:0031090	organelle membrane	Cellular Component	0.96	3.77	2	BnaA05g23180D, BnaA04g19300D
4	GO:0005522	profilin binding	Molecular Function	1	1.89	1	BnaC06g31250D
4	GO:0005516	calmodulin binding	Molecular Function	1	1.89	1	BnaA10g19030D
4	GO:0016627	oxidoreductase activity, acting on the CH-CH group of donors	Molecular Function	0.72	3.77	2	BnaC08g01090D, BnaA06g02890D
4	GO:0016667	oxidoreductase activity, acting on a sulfur group of donors	Molecular Function	0.96	1.89	1	BnaA04g19300D
4	GO:0060589	nucleoside-triphosphatase regulator activity	Molecular Function	0.43	3.77	2	BnaC05g49450D, BnaC08g41570D
4	GO:1901265	nucleoside phosphate binding	Molecular Function	12.12	24.53	13	BnaC03g68700D, BnaA06g03230D, BnaC02g31860D, BnaC01g16000D, BnaC03g05340D, BnaAnng16900D, BnaC02g29640D, BnaC08g14430D, BnaCnng66370D, BnaA10g19030D, BnaC03g41630D, BnaA03g07410D, BnaC08g06380D
4	GO:0022891	substrate-specific transmembrane transporter activity	Molecular Function	1.25	13.21	7	BnaC07g50170D, BnaA03g09580D, BnaC05g05800D, BnaC08g43350D, BnaA06g02890D, BnaA05g27230D, BnaA10g19030D
4	GO:0005088	Ras guanyl-nucleotide exchange factor activity	Molecular Function	0.6	1.89	1	BnaC07g03890D
4	GO:0008565	protein transporter activity	Molecular Function	1	1.89	1	BnaA06g38790D
4	GO:0042277	peptide binding	Molecular Function	0.22	1.89	1	BnaC08g24040D
4	GO:0030276	clathrin binding	Molecular Function	1	1.89	1	BnaC08g01090D
4	GO:0004857	enzyme inhibitor activity	Molecular Function	0.6	1.89	1	BnaA09g13080D
4	GO:0016835	carbon-oxygen lyase activity	Molecular Function	0.36	1.89	1	BnaA06g34060D
4	GO:0043169	cation binding	Molecular Function	1.44	7.55	4	BnaC08g24040D, BnaC03g30220D, BnaC03g72360D, BnaC03g05340D
4	GO:0043168	anion binding	Molecular Function	4.18	22.64	12	BnaC03g68700D, BnaA06g03230D, BnaC03g41630D, BnaA03g07410D, BnaC02g31860D, BnaC08g01090D, BnaC01g16000D, BnaC03g05340D, BnaAnng16900D, BnaC08g06380D, BnaC08g14430D, BnaCnng66370D
4	GO:0016817	hydrolase activity, acting on acid anhydrides	Molecular Function	0.16	3.77	2	BnaC01g16000D, BnaC02g29640D
4	GO:0016772	transferase activity, transferring phosphorus-containing groups	Molecular Function	2.64	20.75	11	BnaC03g68700D, BnaA06g03230D, BnaC03g41630D, BnaA03g07410D, BnaC02g31860D, BnaCnng03680D, BnaC03g05340D, BnaAnng16900D, BnaC08g06380D, BnaC08g14430D, BnaCnng66370D
4	GO:0003676	nucleic acid binding	Molecular Function	0.72	3.77	2	BnaAnng36290D, BnaC09g08600D
4	GO:0016788	hydrolase activity, acting on ester bonds	Molecular Function	2.06	5.66	3	BnaA05g05520D, BnaC03g72360D, BnaAnng22350D
4	GO:0016798	hydrolase activity, acting on glycosyl bonds	Molecular Function	1.2	3.77	2	BnaAnng22170D, BnaC09g06660D
4	GO:0042802	identical protein binding	Molecular Function	3	5.66	3	BnaA03g11370D, BnaAnng00740D, BnaC07g03890D
4	GO:0022803	passive transmembrane transporter activity	Molecular Function	0.05	1.89	1	BnaA10g19030D
4	GO:0022804	active transmembrane transporter activity	Molecular Function	0.23	5.66	3	BnaC05g05800D, BnaC08g43350D, BnaA06g02890D
4	GO:0005484	SNAP receptor activity	Molecular Function	2	3.77	2	BnaA06g06940D, BnaA06g38790D
4	GO:0032403	protein complex binding	Molecular Function	1.8	5.66	3	BnaA05g23180D, BnaC01g16000D, BnaC06g31250D
4	GO:0046983	protein dimerization activity	Molecular Function	0.6	1.89	1	BnaC09g08600D
4	GO:0008233	peptidase activity	Molecular Function	0.22	1.89	1	BnaAnng00740D
4	GO:0017171	serine hydrolase activity	Molecular Function	0.36	1.89	1	BnaAnng00740D
4	GO:0001882	nucleoside binding	Molecular Function	2.38	20.75	11	BnaC03g68700D, BnaA06g03230D, BnaC03g41630D, BnaA03g07410D, BnaC02g31860D, BnaC01g16000D, BnaC03g05340D, BnaAnng16900D, BnaC08g06380D, BnaC08g14430D, BnaCnng66370D
4	GO:0008092	cytoskeletal protein binding	Molecular Function	2.28	7.55	4	BnaA05g23180D, BnaC07g39790D, BnaC01g16000D, BnaC06g31250D
5	GO:0050790	regulation of catalytic activity	Biological Process	4.96	7.55	4	BnaC05g49450D, BnaAnng00740D, BnaC08g41570D, BnaC07g03890D
5	GO:0010087	phloem or xylem histogenesis	Biological Process	0.6	1.89	1	BnaA08g12730D
5	GO:0035383	thioester metabolic process	Biological Process	0.36	1.89	1	BnaAnng22170D
5	GO:0000278	mitotic cell cycle	Biological Process	3.2	3.77	2	BnaA05g23180D, BnaC06g31250D
5	GO:1902589	single-organism organelle organization	Biological Process	2.52	9.43	5	BnaA05g23180D, BnaC07g39790D, BnaC05g49450D, BnaC08g41570D, BnaC06g31250D
5	GO:0005976	polysaccharide metabolic process	Biological Process	1.42	1.89	1	BnaAnng22170D
5	GO:0060560	developmental growth involved in morphogenesis	Biological Process	14.88	39.62	21	BnaC03g68700D, BnaA06g03230D, BnaA05g23180D, BnaA06g38790D, BnaC05g49450D, BnaA01g20020D, BnaAnng22170D, BnaC03g05340D, BnaC06g31250D, BnaAnng16900D, BnaC02g29640D, BnaC07g03890D, BnaC08g14430D, BnaA10g19030D, BnaCnng66370D, BnaA06g06940D, BnaA09g13080D, BnaC08g41570D, BnaC03g56120D, BnaA06g29020D, BnaC08g06380D
5	GO:0044089	positive regulation of cellular component biogenesis	Biological Process	0.13	1.89	1	BnaC06g31250D
5	GO:0045184	establishment of protein localization	Biological Process	1.3	5.66	3	BnaC08g24040D, BnaA06g06940D, BnaA06g38790D
5	GO:0048229	gametophyte development	Biological Process	2.02	3.77	2	BnaA03g11370D, BnaA03g09580D
5	GO:0046907	intracellular transport	Biological Process	2.52	5.66	3	BnaC08g24040D, BnaA06g06940D, BnaA06g38790D
5	GO:0014070	response to organic cyclic compound	Biological Process	0.6	1.89	1	BnaC06g31250D
5	GO:0009725	response to hormone	Biological Process	1.03	5.66	3	BnaA05g23180D, BnaC02g31860D, BnaAnng22170D
5	GO:0044723	single-organism carbohydrate metabolic process	Biological Process	0.49	3.77	2	BnaC08g24040D, BnaAnng22170D
5	GO:0019725	cellular homeostasis	Biological Process	0.94	5.66	3	BnaA04g19300D, BnaC07g50170D, BnaA10g19030D
5	GO:0008610	lipid biosynthetic process	Biological Process	0.94	3.77	2	BnaAnng36290D, BnaAnng22170D
5	GO:0043412	macromolecule modification	Biological Process	2.64	20.75	11	BnaC08g24040D, BnaC03g68700D, BnaA06g03230D, BnaC03g41630D, BnaA03g07410D, BnaC02g31860D, BnaC03g05340D, BnaAnng16900D, BnaC08g06380D, BnaC08g14430D, BnaCnng66370D
5	GO:0048285	organelle fission	Biological Process	0.36	1.89	1	BnaA05g23180D
5	GO:0016050	vesicle organization	Biological Process	0.36	1.89	1	BnaC08g01090D
5	GO:0016052	carbohydrate catabolic process	Biological Process	0.6	1.89	1	BnaAnng22170D
5	GO:0019538	protein metabolic process	Biological Process	3.15	22.64	12	BnaC08g24040D, BnaC03g68700D, BnaA06g03230D, BnaC03g41630D, BnaA03g07410D, BnaC02g31860D, BnaAnng00740D, BnaC03g05340D, BnaAnng16900D, BnaC08g06380D, BnaC08g14430D, BnaCnng66370D
5	GO:0032989	cellular component morphogenesis	Biological Process	9.59	39.62	21	BnaC03g68700D, BnaA06g03230D, BnaA05g23180D, BnaA06g38790D, BnaC05g49450D, BnaA01g20020D, BnaAnng22170D, BnaC03g05340D, BnaC06g31250D, BnaAnng16900D, BnaC02g29640D, BnaC07g03890D, BnaC08g14430D, BnaA10g19030D, BnaCnng66370D, BnaA06g06940D, BnaA09g13080D, BnaC08g41570D, BnaC03g56120D, BnaA06g29020D, BnaC08g06380D
5	GO:0032984	macromolecular complex disassembly	Biological Process	0.26	3.77	2	BnaA05g23180D, BnaC07g39790D
5	GO:0032970	regulation of actin filament-based process	Biological Process	0.05	1.89	1	BnaC06g31250D
5	GO:0007010	cytoskeleton organization	Biological Process	2	9.43	5	BnaA05g23180D, BnaC07g39790D, BnaC05g49450D, BnaC08g41570D, BnaC06g31250D
5	GO:0090332	stomatal closure	Biological Process	0.6	1.89	1	BnaA05g23180D
5	GO:0022402	cell cycle process	Biological Process	0.6	1.89	1	BnaA05g23180D
5	GO:0007018	microtubule-based movement	Biological Process	1	1.89	1	BnaC01g16000D
5	GO:0034613	cellular protein localization	Biological Process	2.02	5.66	3	BnaC08g24040D, BnaA06g06940D, BnaA06g38790D
5	GO:0090558	plant epidermis development	Biological Process	1.78	7.55	4	BnaA05g23180D, BnaAnng22170D, BnaC08g06380D, BnaC08g14430D
5	GO:0009651	response to salt stress	Biological Process	1	1.89	1	BnaAnng36290D
5	GO:0009892	negative regulation of metabolic process	Biological Process	0.6	1.89	1	BnaAnng00740D
5	GO:0009416	response to light stimulus	Biological Process	0.13	1.89	1	BnaAnng22170D
5	GO:0009415	response to water	Biological Process	1.56	3.77	2	BnaAnng36290D, BnaA05g23180D
5	GO:0009409	response to cold	Biological Process	4.2	5.66	3	BnaC03g30220D, BnaAnng36290D, BnaC07g03890D
5	GO:0009408	response to heat	Biological Process	1	1.89	1	BnaAnng36290D
5	GO:0016192	vesicle-mediated transport	Biological Process	4.43	7.55	4	BnaC08g24040D, BnaA06g06940D, BnaA06g38790D, BnaC08g01090D
5	GO:0018130	heterocycle biosynthetic process	Biological Process	0.16	3.77	2	BnaAnng36290D, BnaC09g08600D
5	GO:0033993	response to lipid	Biological Process	0.6	1.89	1	BnaC02g31860D
5	GO:0010646	regulation of cell communication	Biological Process	0.08	1.89	1	BnaC07g03890D
5	GO:0071822	protein complex subunit organization	Biological Process	3.32	11.32	6	BnaA05g23180D, BnaC07g39790D, BnaC05g49450D, BnaC08g01090D, BnaC08g41570D, BnaC06g31250D
5	GO:0031323	regulation of cellular metabolic process	Biological Process	0.79	3.77	2	BnaAnng36290D, BnaC09g08600D
5	GO:0040034	regulation of development, heterochronic	Biological Process	0.36	1.89	1	BnaAnng36290D
5	GO:0051171	regulation of nitrogen compound metabolic process	Biological Process	0.16	3.77	2	BnaAnng36290D, BnaC09g08600D
5	GO:0010467	gene expression	Biological Process	1.32	5.66	3	BnaAnng36290D, BnaC09g08600D, BnaC06g31250D
5	GO:0007276	gamete generation	Biological Process	0.36	1.89	1	BnaA03g09580D
5	GO:0030048	actin filament-based movement	Biological Process	3	5.66	3	BnaC03g68700D, BnaC07g50170D, BnaCnng66370D
5	GO:0048878	chemical homeostasis	Biological Process	0.94	5.66	3	BnaA05g23180D, BnaC07g50170D, BnaA10g19030D
5	GO:0048638	regulation of developmental growth	Biological Process	6.84	16.98	9	BnaC03g68700D, BnaA06g03230D, BnaA05g23180D, BnaAnng22170D, BnaC03g05340D, BnaAnng16900D, BnaC07g03890D, BnaC08g06380D, BnaC08g14430D
5	GO:1901617	organic hydroxy compound biosynthetic process	Biological Process	0.58	1.89	1	BnaAnng22170D
5	GO:0044283	small molecule biosynthetic process	Biological Process	0.71	3.77	2	BnaAnng36290D, BnaAnng22170D
5	GO:0010243	response to organonitrogen compound	Biological Process	0.6	1.89	1	BnaC06g31250D
5	GO:0002679	respiratory burst involved in defense response	Biological Process	1	1.89	1	BnaC06g31250D
5	GO:0009057	macromolecule catabolic process	Biological Process	0.6	1.89	1	BnaAnng22170D
5	GO:0044255	cellular lipid metabolic process	Biological Process	0.22	1.89	1	BnaAnng36290D
5	GO:0009059	macromolecule biosynthetic process	Biological Process	1.16	7.55	4	BnaC08g24040D, BnaAnng36290D, BnaAnng22170D, BnaC09g08600D
5	GO:0044260	cellular macromolecule metabolic process	Biological Process	4.16	30.19	16	BnaC03g68700D, BnaA06g03230D, BnaC02g31860D, BnaAnng22170D, BnaC09g08600D, BnaC03g05340D, BnaC06g31250D, BnaAnng16900D, BnaC08g14430D, BnaCnng66370D, BnaC08g24040D, BnaC03g41630D, BnaA03g07410D, BnaAnng36290D, BnaA08g12730D, BnaC08g06380D
5	GO:0044262	cellular carbohydrate metabolic process	Biological Process	0.22	1.89	1	BnaAnng22170D
5	GO:0010038	response to metal ion	Biological Process	0.6	1.89	1	BnaA05g23180D
5	GO:0048868	pollen tube development	Biological Process	30.04	35.85	19	BnaC03g68700D, BnaA07g21860D, BnaA05g23180D, BnaA06g38790D, BnaC05g49450D, BnaA01g20020D, BnaC03g05340D, BnaAnng16900D, BnaC02g29640D, BnaC08g14430D, BnaC07g03890D, BnaA10g19030D, BnaCnng66370D, BnaA06g06940D, BnaA09g13080D, BnaC08g41570D, BnaC03g56120D, BnaA06g29020D, BnaC08g06380D
5	GO:0044271	cellular nitrogen compound biosynthetic process	Biological Process	0.16	3.77	2	BnaAnng36290D, BnaC09g08600D
5	GO:0006732	coenzyme metabolic process	Biological Process	0.36	1.89	1	BnaAnng22170D
5	GO:0035264	multicellular organism growth	Biological Process	0.6	1.89	1	BnaA05g23180D
5	GO:1901362	organic cyclic compound biosynthetic process	Biological Process	0.73	5.66	3	BnaAnng36290D, BnaAnng22170D, BnaC09g08600D
5	GO:0060255	regulation of macromolecule metabolic process	Biological Process	0.72	3.77	2	BnaAnng36290D, BnaC09g08600D
5	GO:1901137	carbohydrate derivative biosynthetic process	Biological Process	0.22	1.89	1	BnaC08g24040D
5	GO:0080090	regulation of primary metabolic process	Biological Process	0.37	3.77	2	BnaAnng36290D, BnaC09g08600D
5	GO:2000026	regulation of multicellular organismal development	Biological Process	0.58	3.77	2	BnaAnng36290D, BnaAnng22170D
5	GO:0051726	regulation of cell cycle	Biological Process	2.6	3.77	2	BnaA05g23180D, BnaCnng03680D
5	GO:0009832	plant-type cell wall biogenesis	Biological Process	1	1.89	1	BnaAnng22170D
5	GO:0009825	multidimensional cell growth	Biological Process	1	1.89	1	BnaAnng22170D
5	GO:0051128	regulation of cellular component organization	Biological Process	8.39	16.98	9	BnaC03g68700D, BnaA06g03230D, BnaA05g23180D, BnaC03g05340D, BnaC06g31250D, BnaAnng16900D, BnaC07g03890D, BnaC08g06380D, BnaC08g14430D
5	GO:0009846	pollen germination	Biological Process	1	1.89	1	BnaAnng16900D
5	GO:0042445	hormone metabolic process	Biological Process	0.36	1.89	1	BnaAnng22170D
5	GO:0006796	phosphate-containing compound metabolic process	Biological Process	4.03	18.87	10	BnaC03g68700D, BnaA06g03230D, BnaC03g41630D, BnaA03g07410D, BnaC02g31860D, BnaC03g05340D, BnaAnng16900D, BnaC08g06380D, BnaC08g14430D, BnaCnng66370D
5	GO:0022603	regulation of anatomical structure morphogenesis	Biological Process	3.38	13.21	7	BnaC03g68700D, BnaA06g03230D, BnaC03g05340D, BnaAnng16900D, BnaC07g03890D, BnaC08g06380D, BnaC08g14430D
5	GO:0032886	regulation of microtubule-based process	Biological Process	0.13	1.89	1	BnaA05g23180D
5	GO:0009889	regulation of biosynthetic process	Biological Process	0.79	3.77	2	BnaAnng36290D, BnaC09g08600D
5	GO:0006139	nucleobase-containing compound metabolic process	Biological Process	0.37	5.66	3	BnaAnng36290D, BnaC09g08600D, BnaC06g31250D
5	GO:0009404	toxin metabolic process	Biological Process	0.6	1.89	1	BnaC06g31250D
5	GO:0019438	aromatic compound biosynthetic process	Biological Process	0.16	3.77	2	BnaAnng36290D, BnaC09g08600D
5	GO:0097305	response to alcohol	Biological Process	0.6	1.89	1	BnaC02g31860D
5	GO:0009790	embryo development	Biological Process	3	5.66	3	BnaA03g11370D, BnaA05g23180D, BnaCnng03680D
5	GO:0009791	post-embryonic development	Biological Process	0.44	3.77	2	BnaA05g23180D, BnaAnng22170D
5	GO:0065003	macromolecular complex assembly	Biological Process	0.29	3.77	2	BnaC08g01090D, BnaC06g31250D
5	GO:0007389	pattern specification process	Biological Process	1	1.89	1	BnaAnng22170D
5	GO:0043480	pigment accumulation in tissues	Biological Process	0.36	1.89	1	BnaAnng22170D
5	GO:0008202	steroid metabolic process	Biological Process	0.58	1.89	1	BnaAnng22170D
5	GO:0071705	nitrogen compound transport	Biological Process	2.26	7.55	4	BnaA07g37360D, BnaC06g31250D, BnaA06g02890D, BnaA05g27230D
5	GO:0032535	regulation of cellular component size	Biological Process	0.68	3.77	2	BnaAnng22170D, BnaC06g31250D
5	GO:0071702	organic substance transport	Biological Process	2.64	11.32	6	BnaC08g24040D, BnaA06g06940D, BnaA06g38790D, BnaC06g31250D, BnaA06g02890D, BnaA05g27230D
5	GO:0006082	organic acid metabolic process	Biological Process	0.13	1.89	1	BnaAnng36290D
5	GO:0044765	single-organism transport	Biological Process	6.79	20.75	11	BnaC08g24040D, BnaC07g50170D, BnaA07g37360D, BnaA03g09580D, BnaC05g05800D, BnaAnng22170D, BnaC06g31250D, BnaC08g43350D, BnaA06g02890D, BnaA10g19030D, BnaA05g27230D
5	GO:0006066	alcohol metabolic process	Biological Process	0.58	1.89	1	BnaAnng22170D
5	GO:0007165	signal transduction	Biological Process	12.03	16.98	9	BnaC03g68700D, BnaC01g15210D, BnaC02g31860D, BnaA05g23180D, BnaA05g05520D, BnaAnng22170D, BnaC03g72360D, BnaAnng16900D, BnaC07g03890D
5	GO:0043455	regulation of secondary metabolic process	Biological Process	0.6	1.89	1	BnaAnng36290D
5	GO:0030154	cell differentiation	Biological Process	6.66	37.74	20	BnaC03g68700D, BnaA05g23180D, BnaA06g38790D, BnaC05g49450D, BnaA01g20020D, BnaAnng22170D, BnaC03g05340D, BnaAnng16900D, BnaC02g29640D, BnaC07g03890D, BnaA10g19030D, BnaCnng66370D, BnaC08g14430D, BnaA06g06940D, BnaA09g13080D, BnaC08g41570D, BnaA03g09580D, BnaC03g56120D, BnaA06g29020D, BnaC08g06380D
5	GO:0048522	positive regulation of cellular process	Biological Process	0.35	3.77	2	BnaA05g23180D, BnaC06g31250D
5	GO:0051707	response to other organism	Biological Process	1.32	5.66	3	BnaA05g23180D, BnaCnng66370D, BnaA05g27230D
5	GO:0071310	cellular response to organic substance	Biological Process	0.43	3.77	2	BnaA05g23180D, BnaAnng22170D
5	GO:0010119	regulation of stomatal movement	Biological Process	0.6	1.89	1	BnaA05g23180D
5	GO:0071555	cell wall organization	Biological Process	10.2	20.75	11	BnaA06g38790D, BnaC05g49450D, BnaC08g41570D, BnaA01g20020D, BnaAnng22170D, BnaA06g34060D, BnaC03g56120D, BnaAnng16900D, BnaA10g19030D, BnaC07g03890D, BnaCnng66370D
5	GO:0018904	ether metabolic process	Biological Process	0.6	1.89	1	BnaA04g19300D
5	GO:0042180	cellular ketone metabolic process	Biological Process	0.36	1.89	1	BnaAnng36290D
5	GO:0048731	system development	Biological Process	2.78	13.21	7	BnaA05g23180D, BnaAnng36290D, BnaA07g37360D, BnaA03g09580D, BnaAnng22170D, BnaC08g06380D, BnaC08g14430D
5	GO:0090487	secondary metabolite catabolic process	Biological Process	0.6	1.89	1	BnaC06g31250D
5	GO:0010167	response to nitrate	Biological Process	1	1.89	1	BnaA07g37360D
5	GO:0098588	bounding membrane of organelle	Cellular Component	0.6	1.89	1	BnaA05g23180D
5	GO:0016021	integral component of membrane	Cellular Component	12.2	20.75	11	BnaC08g24040D, BnaC03g68700D, BnaA03g11370D, BnaA06g38790D, BnaA03g09580D, BnaC05g05800D, BnaAnng16900D, BnaC08g43350D, BnaA05g27230D, BnaA06g02890D, BnaA10g19030D
5	GO:0030312	external encapsulating structure	Cellular Component	0.6	1.89	1	BnaAnng00740D
5	GO:0044424	intracellular part	Cellular Component	24.96	71.7	38	BnaA07g21860D, BnaA06g38790D, BnaA07g37360D, BnaCnng03680D, BnaC09g08600D, BnaC07g03890D, BnaCnng66370D, BnaA03g11370D, BnaA09g47560D, BnaC03g30220D, BnaC08g41570D, BnaA06g27630D, BnaC05g05800D, BnaC01g15210D, BnaA05g23180D, BnaC02g31860D, BnaA04g19300D, BnaC05g49450D, BnaA05g05520D, BnaC07g50170D, BnaC08g01090D, BnaA01g20020D, BnaC03g72360D, BnaC03g05340D, BnaC01g16000D, BnaC02g29640D, BnaC05g46…
5	GO:0005886	plasma membrane	Cellular Component	19	30.19	16	BnaC03g68700D, BnaA06g03230D, BnaA05g23180D, BnaA06g34060D, BnaAnng22170D, BnaC03g05340D, BnaC06g31250D, BnaAnng16900D, BnaC08g14430D, BnaA10g19030D, BnaC08g24040D, BnaA03g11370D, BnaA06g06940D, BnaA03g09580D, BnaC09g06660D, BnaC08g06380D
5	GO:0031225	anchored component of membrane	Cellular Component	2.6	3.77	2	BnaA03g09580D, BnaC09g06660D
5	GO:0090406	pollen tube	Cellular Component	2	3.77	2	BnaA05g23180D, BnaAnng16900D
5	GO:0016628	oxidoreductase activity, acting on the CH-CH group of donors, NAD or NADP as acceptor	Molecular Function	1.2	3.77	2	BnaC08g01090D, BnaA06g02890D
5	GO:0016671	oxidoreductase activity, acting on a sulfur group of donors, disulfide as acceptor	Molecular Function	1	1.89	1	BnaA04g19300D
5	GO:0005543	phospholipid binding	Molecular Function	0.36	1.89	1	BnaC08g01090D
5	GO:0046910	pectinesterase inhibitor activity	Molecular Function	1	1.89	1	BnaA09g13080D
5	GO:0015144	carbohydrate transmembrane transporter activity	Molecular Function	0.22	1.89	1	BnaA06g02890D
5	GO:0005342	organic acid transmembrane transporter activity	Molecular Function	0.43	1.89	1	BnaA05g27230D
5	GO:0016298	lipase activity	Molecular Function	3.43	5.66	3	BnaA05g05520D, BnaC03g72360D, BnaAnng22350D
5	GO:0005089	Rho guanyl-nucleotide exchange factor activity	Molecular Function	1	1.89	1	BnaC07g03890D
5	GO:0046872	metal ion binding	Molecular Function	2.4	7.55	4	BnaC08g24040D, BnaC03g30220D, BnaC03g72360D, BnaC03g05340D
5	GO:0016837	carbon-oxygen lyase activity, acting on polysaccharides	Molecular Function	0.6	1.89	1	BnaA06g34060D
5	GO:0003779	actin binding	Molecular Function	2.6	3.77	2	BnaC07g39790D, BnaC06g31250D
5	GO:0016818	hydrolase activity, acting on acid anhydrides, in phosphorus-containing anhydrides	Molecular Function	0.26	3.77	2	BnaC01g16000D, BnaC02g29640D
5	GO:0016773	phosphotransferase activity, alcohol group as acceptor	Molecular Function	4.39	20.75	11	BnaC03g68700D, BnaA06g03230D, BnaC03g41630D, BnaA03g07410D, BnaC02g31860D, BnaCnng03680D, BnaC03g05340D, BnaAnng16900D, BnaC08g06380D, BnaC08g14430D, BnaCnng66370D
5	GO:0004553	hydrolase activity, hydrolyzing O-glycosyl compounds	Molecular Function	2	3.77	2	BnaAnng22170D, BnaC09g06660D
5	GO:0000166	nucleotide binding	Molecular Function	15.03	24.53	13	BnaC03g68700D, BnaA06g03230D, BnaC02g31860D, BnaC01g16000D, BnaC03g05340D, BnaC02g29640D, BnaAnng16900D, BnaC08g14430D, BnaCnng66370D, BnaA10g19030D, BnaC03g41630D, BnaA03g07410D, BnaC08g06380D
5	GO:0003677	DNA binding	Molecular Function	1.2	3.77	2	BnaAnng36290D, BnaC09g08600D
5	GO:0070011	peptidase activity, acting on L-amino acid peptides	Molecular Function	0.36	1.89	1	BnaAnng00740D
5	GO:0016301	kinase activity	Molecular Function	4.39	20.75	11	BnaC03g68700D, BnaA06g03230D, BnaC03g41630D, BnaA03g07410D, BnaC02g31860D, BnaCnng03680D, BnaC03g05340D, BnaAnng16900D, BnaC08g06380D, BnaC08g14430D, BnaCnng66370D
5	GO:0015036	disulfide oxidoreductase activity	Molecular Function	0.6	1.89	1	BnaA04g19300D
5	GO:0015267	channel activity	Molecular Function	0.08	1.89	1	BnaA10g19030D
5	GO:0015075	ion transmembrane transporter activity	Molecular Function	1.73	13.21	7	BnaC07g50170D, BnaA03g09580D, BnaC05g05800D, BnaC08g43350D, BnaA06g02890D, BnaA05g27230D, BnaA10g19030D
5	GO:0005048	signal sequence binding	Molecular Function	0.36	1.89	1	BnaC08g24040D
5	GO:0030695	GTPase regulator activity	Molecular Function	0.72	3.77	2	BnaC05g49450D, BnaC08g41570D
5	GO:0015291	secondary active transmembrane transporter activity	Molecular Function	0.39	5.66	3	BnaC05g05800D, BnaC08g43350D, BnaA06g02890D
5	GO:0046982	protein heterodimerization activity	Molecular Function	1	1.89	1	BnaC09g08600D
5	GO:0032549	ribonucleoside binding	Molecular Function	3.96	20.75	11	BnaC03g68700D, BnaA06g03230D, BnaC03g41630D, BnaA03g07410D, BnaC02g31860D, BnaC01g16000D, BnaC03g05340D, BnaAnng16900D, BnaC08g06380D, BnaC08g14430D, BnaCnng66370D
5	GO:0042578	phosphoric ester hydrolase activity	Molecular Function	0.43	3.77	2	BnaA05g05520D, BnaC03g72360D
5	GO:0035639	purine ribonucleoside triphosphate binding	Molecular Function	6.6	20.75	11	BnaC03g68700D, BnaA06g03230D, BnaC03g41630D, BnaA03g07410D, BnaC02g31860D, BnaC01g16000D, BnaC03g05340D, BnaAnng16900D, BnaC08g06380D, BnaC08g14430D, BnaCnng66370D
5	GO:0001883	purine nucleoside binding	Molecular Function	3.96	20.75	11	BnaC03g68700D, BnaA06g03230D, BnaC03g41630D, BnaA03g07410D, BnaC02g31860D, BnaC01g16000D, BnaC03g05340D, BnaAnng16900D, BnaC08g06380D, BnaC08g14430D, BnaCnng66370D
5	GO:0015631	tubulin binding	Molecular Function	1.2	3.77	2	BnaA05g23180D, BnaC01g16000D
6	GO:0061458	reproductive system development	Biological Process	0.05	1.89	1	BnaAnng22170D
6	GO:0006811	ion transport	Biological Process	3.23	15.09	8	BnaC07g50170D, BnaA07g37360D, BnaA03g09580D, BnaC05g05800D, BnaC06g31250D, BnaC08g43350D, BnaA10g19030D, BnaA05g27230D
6	GO:0006818	hydrogen transport	Biological Process	0.72	3.77	2	BnaC05g05800D, BnaC08g43350D
6	GO:0000280	nuclear division	Biological Process	0.6	1.89	1	BnaA05g23180D
6	GO:1902582	single-organism intracellular transport	Biological Process	0.72	1.89	1	BnaC08g24040D
6	GO:0010089	xylem development	Biological Process	1	1.89	1	BnaA08g12730D
6	GO:0006637	acyl-CoA metabolic process	Biological Process	0.6	1.89	1	BnaAnng22170D
6	GO:0009914	hormone transport	Biological Process	0.36	1.89	1	BnaAnng22170D
6	GO:0048468	cell development	Biological Process	8.57	35.85	19	BnaC03g68700D, BnaA05g23180D, BnaA06g38790D, BnaC05g49450D, BnaA01g20020D, BnaAnng22170D, BnaC03g05340D, BnaAnng16900D, BnaC02g29640D, BnaC07g03890D, BnaA10g19030D, BnaCnng66370D, BnaC08g14430D, BnaA06g06940D, BnaA09g13080D, BnaC08g41570D, BnaC03g56120D, BnaA06g29020D, BnaC08g06380D
6	GO:0048232	male gamete generation	Biological Process	0.6	1.89	1	BnaA03g09580D
6	GO:0000902	cell morphogenesis	Biological Process	15.98	39.62	21	BnaC03g68700D, BnaA06g03230D, BnaA05g23180D, BnaA06g38790D, BnaC05g49450D, BnaA01g20020D, BnaAnng22170D, BnaC03g05340D, BnaC06g31250D, BnaAnng16900D, BnaC02g29640D, BnaC07g03890D, BnaC08g14430D, BnaA10g19030D, BnaCnng66370D, BnaA06g06940D, BnaA09g13080D, BnaC08g41570D, BnaC03g56120D, BnaA06g29020D, BnaC08g06380D
6	GO:0006694	steroid biosynthetic process	Biological Process	0.96	1.89	1	BnaAnng22170D
6	GO:0009966	regulation of signal transduction	Biological Process	0.13	1.89	1	BnaC07g03890D
6	GO:0042545	cell wall modification	Biological Process	6	18.87	10	BnaA06g38790D, BnaC05g49450D, BnaC08g41570D, BnaA01g20020D, BnaA06g34060D, BnaC03g56120D, BnaAnng16900D, BnaA10g19030D, BnaC07g03890D, BnaCnng66370D
6	GO:0016482	cytoplasmic transport	Biological Process	1.2	1.89	1	BnaC08g24040D
6	GO:0090627	plant epidermal cell differentiation	Biological Process	1.78	7.55	4	BnaA05g23180D, BnaAnng22170D, BnaC08g06380D, BnaC08g14430D
6	GO:0006662	glycerol ether metabolic process	Biological Process	1	1.89	1	BnaA04g19300D
6	GO:0016051	carbohydrate biosynthetic process	Biological Process	0.6	1.89	1	BnaAnng22170D
6	GO:0016053	organic acid biosynthetic process	Biological Process	0.22	1.89	1	BnaAnng36290D
6	GO:0007346	regulation of mitotic cell cycle	Biological Process	1	1.89	1	BnaA05g23180D
6	GO:0098542	defense response to other organism	Biological Process	0.6	1.89	1	BnaA05g23180D
6	GO:0006461	protein complex assembly	Biological Process	0.49	3.77	2	BnaC08g01090D, BnaC06g31250D
6	GO:0008643	carbohydrate transport	Biological Process	1	1.89	1	BnaA06g02890D
6	GO:0009735	response to cytokinin	Biological Process	0.36	1.89	1	BnaAnng22170D
6	GO:0009733	response to auxin	Biological Process	0.36	1.89	1	BnaA05g23180D
6	GO:0009737	response to abscisic acid	Biological Process	1	1.89	1	BnaC02g31860D
6	GO:0090333	regulation of stomatal closure	Biological Process	1	1.89	1	BnaA05g23180D
6	GO:0034622	cellular macromolecular complex assembly	Biological Process	0.44	3.77	2	BnaC08g01090D, BnaC06g31250D
6	GO:0019219	regulation of nucleobase-containing compound metabolic process	Biological Process	0.26	3.77	2	BnaAnng36290D, BnaC09g08600D
6	GO:0022622	root system development	Biological Process	3.86	9.43	5	BnaA05g23180D, BnaA03g09580D, BnaAnng22170D, BnaC08g06380D, BnaC08g14430D
6	GO:0009411	response to UV	Biological Process	0.22	1.89	1	BnaAnng22170D
6	GO:0009414	response to water deprivation	Biological Process	2.6	3.77	2	BnaAnng36290D, BnaA05g23180D
6	GO:0009407	toxin catabolic process	Biological Process	1	1.89	1	BnaC06g31250D
6	GO:0009664	plant-type cell wall organization	Biological Process	17	20.75	11	BnaA06g38790D, BnaC05g49450D, BnaC08g41570D, BnaA01g20020D, BnaAnng22170D, BnaA06g34060D, BnaC03g56120D, BnaAnng16900D, BnaA10g19030D, BnaC07g03890D, BnaCnng66370D
6	GO:0019216	regulation of lipid metabolic process	Biological Process	0.36	1.89	1	BnaAnng36290D
6	GO:0031326	regulation of cellular biosynthetic process	Biological Process	1.32	3.77	2	BnaAnng36290D, BnaC09g08600D
6	GO:0090304	nucleic acid metabolic process	Biological Process	0.52	5.66	3	BnaAnng36290D, BnaC09g08600D, BnaC06g31250D
6	GO:0010468	regulation of gene expression	Biological Process	1.2	3.77	2	BnaAnng36290D, BnaC09g08600D
6	GO:0034654	nucleobase-containing compound biosynthetic process	Biological Process	0.26	3.77	2	BnaAnng36290D, BnaC09g08600D
6	GO:0008361	regulation of cell size	Biological Process	1	1.89	1	BnaAnng22170D
6	GO:0034645	cellular macromolecule biosynthetic process	Biological Process	0.94	5.66	3	BnaC08g24040D, BnaAnng36290D, BnaC09g08600D
6	GO:0010200	response to chitin	Biological Process	1	1.89	1	BnaC06g31250D
6	GO:0030036	actin cytoskeleton organization	Biological Process	2.98	7.55	4	BnaC07g39790D, BnaC05g49450D, BnaC08g41570D, BnaC06g31250D
6	GO:0044036	cell wall macromolecule metabolic process	Biological Process	1	1.89	1	BnaA08g12730D
6	GO:0044042	glucan metabolic process	Biological Process	0.36	1.89	1	BnaAnng22170D
6	GO:0035556	intracellular signal transduction	Biological Process	3.13	5.66	3	BnaA05g05520D, BnaC03g72360D, BnaC07g03890D
6	GO:0000226	microtubule cytoskeleton organization	Biological Process	0.22	1.89	1	BnaA05g23180D
6	GO:0001558	regulation of cell growth	Biological Process	13.64	15.09	8	BnaC03g68700D, BnaA06g03230D, BnaA05g23180D, BnaC03g05340D, BnaAnng16900D, BnaC07g03890D, BnaC08g06380D, BnaC08g14430D
6	GO:0033365	protein localization to organelle	Biological Process	0.36	1.89	1	BnaC08g24040D
6	GO:0010252	auxin homeostasis	Biological Process	1	1.89	1	BnaA05g23180D
6	GO:0036211	protein modification process	Biological Process	4.25	20.75	11	BnaC08g24040D, BnaC03g68700D, BnaA06g03230D, BnaC03g41630D, BnaA03g07410D, BnaC02g31860D, BnaC03g05340D, BnaAnng16900D, BnaC08g06380D, BnaC08g14430D, BnaCnng66370D
6	GO:0000272	polysaccharide catabolic process	Biological Process	1	1.89	1	BnaAnng22170D
6	GO:0045595	regulation of cell differentiation	Biological Process	0.86	7.55	4	BnaC03g68700D, BnaC03g05340D, BnaAnng16900D, BnaC07g03890D
6	GO:0044264	cellular polysaccharide metabolic process	Biological Process	0.36	1.89	1	BnaAnng22170D
6	GO:0044267	cellular protein metabolic process	Biological Process	4.25	20.75	11	BnaC08g24040D, BnaC03g68700D, BnaA06g03230D, BnaC03g41630D, BnaA03g07410D, BnaC02g31860D, BnaC03g05340D, BnaAnng16900D, BnaC08g06380D, BnaC08g14430D, BnaCnng66370D
6	GO:0046686	response to cadmium ion	Biological Process	1	1.89	1	BnaA05g23180D
6	GO:0010048	vernalization response	Biological Process	1	1.89	1	BnaC07g03890D
6	GO:0006720	isoprenoid metabolic process	Biological Process	0.36	1.89	1	BnaAnng36290D
6	GO:0048367	shoot system development	Biological Process	0.43	3.77	2	BnaA07g37360D, BnaAnng22170D
6	GO:0046165	alcohol biosynthetic process	Biological Process	0.96	1.89	1	BnaAnng22170D
6	GO:0016310	phosphorylation	Biological Process	6.72	18.87	10	BnaC03g68700D, BnaA06g03230D, BnaC03g41630D, BnaA03g07410D, BnaC02g31860D, BnaC03g05340D, BnaAnng16900D, BnaC08g06380D, BnaC08g14430D, BnaCnng66370D
6	GO:0006508	proteolysis	Biological Process	1	1.89	1	BnaAnng00740D
6	GO:0016128	phytosteroid metabolic process	Biological Process	0.36	1.89	1	BnaAnng22170D
6	GO:0015031	protein transport	Biological Process	2.02	5.66	3	BnaC08g24040D, BnaA06g06940D, BnaA06g38790D
6	GO:0051130	positive regulation of cellular component organization	Biological Process	0.35	3.77	2	BnaA05g23180D, BnaC06g31250D
6	GO:0016125	sterol metabolic process	Biological Process	0.6	1.89	1	BnaAnng22170D
6	GO:0040014	regulation of multicellular organism growth	Biological Process	1	1.89	1	BnaA05g23180D
6	GO:0042446	hormone biosynthetic process	Biological Process	0.6	1.89	1	BnaAnng22170D
6	GO:0070085	glycosylation	Biological Process	0.22	1.89	1	BnaC08g24040D
6	GO:0032870	cellular response to hormone stimulus	Biological Process	0.72	3.77	2	BnaA05g23180D, BnaAnng22170D
6	GO:0051336	regulation of hydrolase activity	Biological Process	0.6	1.89	1	BnaC07g03890D
6	GO:0009620	response to fungus	Biological Process	0.6	1.89	1	BnaCnng66370D
6	GO:0009624	response to nematode	Biological Process	1	1.89	1	BnaA05g27230D
6	GO:0009617	response to bacterium	Biological Process	0.6	1.89	1	BnaA05g23180D
6	GO:0009555	pollen development	Biological Process	2.36	3.77	2	BnaA03g11370D, BnaA03g09580D
6	GO:0009553	embryo sac development	Biological Process	1	1.89	1	BnaA03g11370D
6	GO:0043241	protein complex disassembly	Biological Process	0.43	3.77	2	BnaA05g23180D, BnaC07g39790D
6	GO:0010583	response to cyclopentenone	Biological Process	1	1.89	1	BnaC06g31250D
6	GO:1903047	mitotic cell cycle process	Biological Process	0.6	1.89	1	BnaA05g23180D
6	GO:0043436	oxoacid metabolic process	Biological Process	0.13	1.89	1	BnaAnng36290D
6	GO:0010556	regulation of macromolecule biosynthetic process	Biological Process	0.72	3.77	2	BnaAnng36290D, BnaC09g08600D
6	GO:0009100	glycoprotein metabolic process	Biological Process	0.22	1.89	1	BnaC08g24040D
6	GO:0007166	cell surface receptor signaling pathway	Biological Process	0.72	3.77	2	BnaC03g68700D, BnaAnng16900D
6	GO:0010565	regulation of cellular ketone metabolic process	Biological Process	0.6	1.89	1	BnaAnng36290D
6	GO:0048513	organ development	Biological Process	4.55	13.21	7	BnaA05g23180D, BnaAnng36290D, BnaA07g37360D, BnaA03g09580D, BnaAnng22170D, BnaC08g06380D, BnaC08g14430D
6	GO:0043086	negative regulation of catalytic activity	Biological Process	1	1.89	1	BnaAnng00740D
6	GO:0055082	cellular chemical homeostasis	Biological Process	0.56	3.77	2	BnaC07g50170D, BnaA10g19030D
6	GO:0055085	transmembrane transport	Biological Process	6.3	9.43	5	BnaA03g09580D, BnaC05g05800D, BnaC08g43350D, BnaA06g02890D, BnaA10g19030D
6	GO:0045454	cell redox homeostasis	Biological Process	1	1.89	1	BnaA04g19300D
6	GO:0050801	ion homeostasis	Biological Process	0.56	3.77	2	BnaC07g50170D, BnaA10g19030D
6	GO:0015851	nucleobase transport	Biological Process	0.6	1.89	1	BnaA06g02890D
6	GO:0033043	regulation of organelle organization	Biological Process	0.26	3.77	2	BnaA05g23180D, BnaC06g31250D
6	GO:0015849	organic acid transport	Biological Process	0.78	3.77	2	BnaC06g31250D, BnaA05g27230D
6	GO:0006900	membrane budding	Biological Process	0.36	1.89	1	BnaC08g01090D
6	GO:0050826	response to freezing	Biological Process	1	1.89	1	BnaAnng36290D
6	GO:0005737	cytoplasm	Cellular Component	25.02	35.85	19	BnaC01g15210D, BnaA05g23180D, BnaC02g31860D, BnaA04g19300D, BnaC05g49450D, BnaC08g01090D, BnaC03g05340D, BnaC02g29640D, BnaC07g03890D, BnaC08g24040D, BnaC03g41630D, BnaA03g07410D, BnaA03g11370D, BnaA09g47560D, BnaC03g30220D, BnaA06g06940D, BnaC08g41570D, BnaA03g09580D, BnaA06g29020D
6	GO:0044459	plasma membrane part	Cellular Component	3	9.43	5	BnaC08g24040D, BnaA03g11370D, BnaA03g09580D, BnaAnng16900D, BnaA10g19030D
6	GO:0005618	cell wall	Cellular Component	1	1.89	1	BnaAnng00740D
6	GO:0043229	intracellular organelle	Cellular Component	15.65	62.26	33	BnaA07g21860D, BnaA06g38790D, BnaA07g37360D, BnaCnng03680D, BnaC09g08600D, BnaC07g03890D, BnaCnng66370D, BnaA03g11370D, BnaC03g30220D, BnaA06g27630D, BnaC05g05800D, BnaC01g15210D, BnaA05g23180D, BnaA04g19300D, BnaA05g05520D, BnaC07g50170D, BnaC08g01090D, BnaA01g20020D, BnaC03g72360D, BnaC01g16000D, BnaC03g05340D, BnaC02g29640D, BnaC05g46080D, BnaC08g24040D, BnaA03g02780D, BnaC03g41630D, BnaA03g07…
6	GO:0009579	thylakoid	Cellular Component	1	1.89	1	BnaA05g23180D
6	GO:0005509	calcium ion binding	Molecular Function	4	7.55	4	BnaC08g24040D, BnaC03g30220D, BnaC03g72360D, BnaC03g05340D
6	GO:0004672	protein kinase activity	Molecular Function	7.32	20.75	11	BnaC03g68700D, BnaA06g03230D, BnaC03g41630D, BnaA03g07410D, BnaC02g31860D, BnaCnng03680D, BnaC03g05340D, BnaAnng16900D, BnaC08g06380D, BnaC08g14430D, BnaCnng66370D
6	GO:0051015	actin filament binding	Molecular Function	1	1.89	1	BnaC06g31250D
6	GO:0016462	pyrophosphatase activity	Molecular Function	0.43	3.77	2	BnaC01g16000D, BnaC02g29640D
6	GO:0030570	pectate lyase activity	Molecular Function	1	1.89	1	BnaA06g34060D
6	GO:0030551	cyclic nucleotide binding	Molecular Function	1	1.89	1	BnaA10g19030D
6	GO:0032440	2-alkenal reductase [NAD(P)] activity	Molecular Function	2	3.77	2	BnaC08g01090D, BnaA06g02890D
6	GO:0008324	cation transmembrane transporter activity	Molecular Function	2.02	11.32	6	BnaC07g50170D, BnaA03g09580D, BnaC05g05800D, BnaC08g43350D, BnaA06g02890D, BnaA10g19030D
6	GO:0005092	GDP-dissociation inhibitor activity	Molecular Function	1.2	3.77	2	BnaC05g49450D, BnaC08g41570D
6	GO:0043565	sequence-specific DNA binding	Molecular Function	2	3.77	2	BnaAnng36290D, BnaC09g08600D
6	GO:0017076	purine nucleotide binding	Molecular Function	2.38	20.75	11	BnaC03g68700D, BnaA06g03230D, BnaC03g41630D, BnaA03g07410D, BnaC02g31860D, BnaC01g16000D, BnaC03g05340D, BnaAnng16900D, BnaC08g06380D, BnaC08g14430D, BnaCnng66370D
6	GO:0010209	vacuolar sorting signal binding	Molecular Function	0.6	1.89	1	BnaC08g24040D
6	GO:0004620	phospholipase activity	Molecular Function	0.72	3.77	2	BnaA05g05520D, BnaC03g72360D
6	GO:0015035	protein disulfide oxidoreductase activity	Molecular Function	1	1.89	1	BnaA04g19300D
6	GO:0008509	anion transmembrane transporter activity	Molecular Function	0.86	3.77	2	BnaC07g50170D, BnaA05g27230D
6	GO:0035091	phosphatidylinositol binding	Molecular Function	0.6	1.89	1	BnaC08g01090D
6	GO:0022836	gated channel activity	Molecular Function	0.13	1.89	1	BnaA10g19030D
6	GO:0022838	substrate-specific channel activity	Molecular Function	0.13	1.89	1	BnaA10g19030D
6	GO:0015297	antiporter activity	Molecular Function	0.43	3.77	2	BnaC05g05800D, BnaC08g43350D
6	GO:0015293	symporter activity	Molecular Function	0.22	1.89	1	BnaA06g02890D
6	GO:0004175	endopeptidase activity	Molecular Function	0.6	1.89	1	BnaAnng00740D
6	GO:0051119	sugar transmembrane transporter activity	Molecular Function	0.36	1.89	1	BnaA06g02890D
6	GO:0008236	serine-type peptidase activity	Molecular Function	0.6	1.89	1	BnaAnng00740D
6	GO:0032553	ribonucleotide binding	Molecular Function	2.38	20.75	11	BnaC03g68700D, BnaA06g03230D, BnaC03g41630D, BnaA03g07410D, BnaC02g31860D, BnaC01g16000D, BnaC03g05340D, BnaAnng16900D, BnaC08g06380D, BnaC08g14430D, BnaCnng66370D
6	GO:0032550	purine ribonucleoside binding	Molecular Function	6.6	20.75	11	BnaC03g68700D, BnaA06g03230D, BnaC03g41630D, BnaA03g07410D, BnaC02g31860D, BnaC01g16000D, BnaC03g05340D, BnaAnng16900D, BnaC08g06380D, BnaC08g14430D, BnaCnng66370D
6	GO:0008017	microtubule binding	Molecular Function	2	3.77	2	BnaA05g23180D, BnaC01g16000D
6	GO:0008081	phosphoric diester hydrolase activity	Molecular Function	0.72	3.77	2	BnaA05g05520D, BnaC03g72360D
7	GO:0002238	response to molecule of fungal origin	Biological Process	1	1.89	1	BnaCnng66370D
7	GO:2000112	regulation of cellular macromolecule biosynthetic process	Biological Process	1.2	3.77	2	BnaAnng36290D, BnaC09g08600D
7	GO:0006820	anion transport	Biological Process	0.83	5.66	3	BnaA07g37360D, BnaC06g31250D, BnaA05g27230D
7	GO:0006812	cation transport	Biological Process	3.25	11.32	6	BnaC07g50170D, BnaA03g09580D, BnaC05g05800D, BnaC06g31250D, BnaC08g43350D, BnaA10g19030D
7	GO:0072594	establishment of protein localization to organelle	Biological Process	0.36	1.89	1	BnaC08g24040D
7	GO:0006886	intracellular protein transport	Biological Process	3.36	5.66	3	BnaC08g24040D, BnaA06g06940D, BnaA06g38790D
7	GO:1902531	regulation of intracellular signal transduction	Biological Process	0.22	1.89	1	BnaC07g03890D
7	GO:0006863	purine nucleobase transport	Biological Process	1	1.89	1	BnaA06g02890D
7	GO:0048469	cell maturation	Biological Process	1.78	7.55	4	BnaA05g23180D, BnaAnng22170D, BnaC08g06380D, BnaC08g14430D
7	GO:0006873	cellular ion homeostasis	Biological Process	0.94	3.77	2	BnaC07g50170D, BnaA10g19030D
7	GO:0043624	cellular protein complex disassembly	Biological Process	0.58	3.77	2	BnaA05g23180D, BnaC07g39790D
7	GO:0043623	cellular protein complex assembly	Biological Process	0.73	3.77	2	BnaC08g01090D, BnaC06g31250D
7	GO:0019747	regulation of isoprenoid metabolic process	Biological Process	0.6	1.89	1	BnaAnng36290D
7	GO:0000904	cell morphogenesis involved in differentiation	Biological Process	11.64	30.19	16	BnaC03g68700D, BnaA05g23180D, BnaA06g38790D, BnaC05g49450D, BnaA01g20020D, BnaC03g05340D, BnaAnng16900D, BnaC02g29640D, BnaC07g03890D, BnaA10g19030D, BnaCnng66370D, BnaA06g06940D, BnaA09g13080D, BnaC08g41570D, BnaC03g56120D, BnaA06g29020D
7	GO:0051493	regulation of cytoskeleton organization	Biological Process	0.43	3.77	2	BnaA05g23180D, BnaC06g31250D
7	GO:0019752	carboxylic acid metabolic process	Biological Process	0.22	1.89	1	BnaAnng36290D
7	GO:0043413	macromolecule glycosylation	Biological Process	0.36	1.89	1	BnaC08g24040D
7	GO:0009755	hormone-mediated signaling pathway	Biological Process	1.2	3.77	2	BnaA05g23180D, BnaAnng22170D
7	GO:0098771	inorganic ion homeostasis	Biological Process	0.94	3.77	2	BnaC07g50170D, BnaA10g19030D
7	GO:0042742	defense response to bacterium	Biological Process	1	1.89	1	BnaA05g23180D
7	GO:0006464	cellular protein modification process	Biological Process	7.08	20.75	11	BnaC08g24040D, BnaC03g68700D, BnaA06g03230D, BnaC03g41630D, BnaA03g07410D, BnaC02g31860D, BnaC03g05340D, BnaAnng16900D, BnaC08g06380D, BnaC08g14430D, BnaCnng66370D
7	GO:0007015	actin filament organization	Biological Process	4.96	7.55	4	BnaC07g39790D, BnaC05g49450D, BnaC08g41570D, BnaC06g31250D
7	GO:0007264	small GTPase mediated signal transduction	Biological Process	0.22	1.89	1	BnaC07g03890D
7	GO:0031109	microtubule polymerization or depolymerization	Biological Process	0.36	1.89	1	BnaA05g23180D
7	GO:0060918	auxin transport	Biological Process	0.6	1.89	1	BnaAnng22170D
7	GO:0010638	positive regulation of organelle organization	Biological Process	0.43	3.77	2	BnaA05g23180D, BnaC06g31250D
7	GO:0048827	phyllome development	Biological Process	0.58	3.77	2	BnaA07g37360D, BnaAnng22170D
7	GO:0046890	regulation of lipid biosynthetic process	Biological Process	0.6	1.89	1	BnaAnng36290D
7	GO:0007067	mitotic nuclear division	Biological Process	1	1.89	1	BnaA05g23180D
7	GO:0007034	vacuolar transport	Biological Process	1.2	1.89	1	BnaC08g24040D
7	GO:0010016	shoot system morphogenesis	Biological Process	0.36	1.89	1	BnaA07g37360D
7	GO:0034220	ion transmembrane transport	Biological Process	2.16	7.55	4	BnaA03g09580D, BnaC05g05800D, BnaC08g43350D, BnaA10g19030D
7	GO:0048608	reproductive structure development	Biological Process	0.08	1.89	1	BnaAnng22170D
7	GO:0000271	polysaccharide biosynthetic process	Biological Process	1	1.89	1	BnaAnng22170D
7	GO:0006721	terpenoid metabolic process	Biological Process	0.13	1.89	1	BnaAnng36290D
7	GO:0048364	root development	Biological Process	6.43	9.43	5	BnaA05g23180D, BnaA03g09580D, BnaAnng22170D, BnaC08g06380D, BnaC08g14430D
7	GO:0071365	cellular response to auxin stimulus	Biological Process	0.6	1.89	1	BnaA05g23180D
7	GO:0071368	cellular response to cytokinin stimulus	Biological Process	0.6	1.89	1	BnaAnng22170D
7	GO:0072665	protein localization to vacuole	Biological Process	0.6	1.89	1	BnaC08g24040D
7	GO:0048569	post-embryonic organ development	Biological Process	0.58	3.77	2	BnaA05g23180D, BnaAnng22170D
7	GO:0048588	developmental cell growth	Biological Process	12.6	32.08	17	BnaC03g68700D, BnaA05g23180D, BnaA06g38790D, BnaC05g49450D, BnaA01g20020D, BnaAnng22170D, BnaC03g05340D, BnaAnng16900D, BnaC02g29640D, BnaC07g03890D, BnaA10g19030D, BnaCnng66370D, BnaA06g06940D, BnaA09g13080D, BnaC08g41570D, BnaC03g56120D, BnaA06g29020D
7	GO:0016129	phytosteroid biosynthetic process	Biological Process	0.6	1.89	1	BnaAnng22170D
7	GO:0009827	plant-type cell wall modification	Biological Process	10	18.87	10	BnaA06g38790D, BnaC05g49450D, BnaC08g41570D, BnaA01g20020D, BnaA06g34060D, BnaC03g56120D, BnaAnng16900D, BnaA10g19030D, BnaC07g03890D, BnaCnng66370D
7	GO:0009826	unidimensional cell growth	Biological Process	22.56	39.62	21	BnaC03g68700D, BnaA06g03230D, BnaA05g23180D, BnaA06g38790D, BnaC05g49450D, BnaA01g20020D, BnaAnng22170D, BnaC03g05340D, BnaC06g31250D, BnaAnng16900D, BnaC02g29640D, BnaC07g03890D, BnaC08g14430D, BnaA10g19030D, BnaCnng66370D, BnaA06g06940D, BnaA09g13080D, BnaC08g41570D, BnaC03g56120D, BnaA06g29020D, BnaC08g06380D
7	GO:0016131	brassinosteroid metabolic process	Biological Process	0.6	1.89	1	BnaAnng22170D
7	GO:0016126	sterol biosynthetic process	Biological Process	1	1.89	1	BnaAnng22170D
7	GO:0009819	drought recovery	Biological Process	1	1.89	1	BnaA05g23180D
7	GO:0022604	regulation of cell morphogenesis	Biological Process	5.64	13.21	7	BnaC03g68700D, BnaA06g03230D, BnaC03g05340D, BnaAnng16900D, BnaC07g03890D, BnaC08g06380D, BnaC08g14430D
7	GO:0060284	regulation of cell development	Biological Process	1.44	7.55	4	BnaC03g68700D, BnaC03g05340D, BnaAnng16900D, BnaC07g03890D
7	GO:0009887	organ morphogenesis	Biological Process	0.36	1.89	1	BnaA07g37360D
7	GO:0048193	Golgi vesicle transport	Biological Process	0.36	1.89	1	BnaC08g24040D
7	GO:0043478	pigment accumulation in response to UV light	Biological Process	0.36	1.89	1	BnaAnng22170D
7	GO:0043244	regulation of protein complex disassembly	Biological Process	0.22	1.89	1	BnaA05g23180D
7	GO:0016070	RNA metabolic process	Biological Process	0.86	5.66	3	BnaAnng36290D, BnaC09g08600D, BnaC06g31250D
7	GO:0043254	regulation of protein complex assembly	Biological Process	0.13	1.89	1	BnaC06g31250D
7	GO:0006084	acetyl-CoA metabolic process	Biological Process	1	1.89	1	BnaAnng22170D
7	GO:0009101	glycoprotein biosynthetic process	Biological Process	0.36	1.89	1	BnaC08g24040D
7	GO:0006073	cellular glucan metabolic process	Biological Process	0.6	1.89	1	BnaAnng22170D
7	GO:0007167	enzyme linked receptor protein signaling pathway	Biological Process	1.2	3.77	2	BnaC03g68700D, BnaAnng16900D
7	GO:0055046	microgametogenesis	Biological Process	0.6	1.89	1	BnaA03g09580D
7	GO:0008299	isoprenoid biosynthetic process	Biological Process	0.13	1.89	1	BnaAnng36290D
7	GO:0055080	cation homeostasis	Biological Process	0.94	3.77	2	BnaC07g50170D, BnaA10g19030D
7	GO:0048507	meristem development	Biological Process	0.58	3.77	2	BnaAnng36290D, BnaAnng22170D
7	GO:0006901	vesicle coating	Biological Process	0.6	1.89	1	BnaC08g01090D
7	GO:0098590	plasma membrane region	Cellular Component	1.2	3.77	2	BnaAnng16900D, BnaA10g19030D
7	GO:0044444	cytoplasmic part	Cellular Component	9.65	22.64	12	BnaC08g24040D, BnaC01g15210D, BnaC03g41630D, BnaA03g07410D, BnaA03g11370D, BnaA05g23180D, BnaC02g31860D, BnaA04g19300D, BnaA06g06940D, BnaC08g01090D, BnaA03g09580D, BnaC07g03890D
7	GO:0044446	intracellular organelle part	Cellular Component	4.25	11.32	6	BnaC08g24040D, BnaA05g23180D, BnaC07g39790D, BnaA04g19300D, BnaC01g16000D, BnaC02g29640D
7	GO:0043231	intracellular membrane-bounded organelle	Cellular Component	22.17	60.38	32	BnaA07g21860D, BnaA06g38790D, BnaA07g37360D, BnaCnng03680D, BnaC09g08600D, BnaC07g03890D, BnaCnng66370D, BnaA03g11370D, BnaC03g30220D, BnaA06g27630D, BnaC05g05800D, BnaC01g15210D, BnaA05g23180D, BnaA04g19300D, BnaA05g05520D, BnaC07g50170D, BnaC08g01090D, BnaA01g20020D, BnaC03g72360D, BnaC01g16000D, BnaC03g05340D, BnaC05g46080D, BnaC08g24040D, BnaA03g02780D, BnaC03g41630D, BnaA03g07410D, BnaAnng36…
7	GO:0043232	intracellular non-membrane-bounded organelle	Cellular Component	2.36	5.66	3	BnaC07g39790D, BnaC01g16000D, BnaC02g29640D
7	GO:0031226	intrinsic component of plasma membrane	Cellular Component	1.8	5.66	3	BnaC08g24040D, BnaA03g11370D, BnaA03g09580D
7	GO:0004674	protein serine/threonine kinase activity	Molecular Function	12.2	20.75	11	BnaC03g68700D, BnaA06g03230D, BnaC03g41630D, BnaA03g07410D, BnaC02g31860D, BnaCnng03680D, BnaC03g05340D, BnaAnng16900D, BnaC08g06380D, BnaC08g14430D, BnaCnng66370D
7	GO:0015103	inorganic anion transmembrane transporter activity	Molecular Function	1	1.89	1	BnaC07g50170D
7	GO:0005545	1-phosphatidylinositol binding	Molecular Function	1	1.89	1	BnaC08g01090D
7	GO:0097472	cyclin-dependent protein kinase activity	Molecular Function	0.6	1.89	1	BnaCnng03680D
7	GO:0004252	serine-type endopeptidase activity	Molecular Function	1	1.89	1	BnaAnng00740D
7	GO:0009940	amino-terminal vacuolar sorting propeptide binding	Molecular Function	1	1.89	1	BnaC08g24040D
7	GO:0017111	nucleoside-triphosphatase activity	Molecular Function	0.72	3.77	2	BnaC01g16000D, BnaC02g29640D
7	GO:0030554	adenyl nucleotide binding	Molecular Function	3.96	20.75	11	BnaC03g68700D, BnaA06g03230D, BnaC03g41630D, BnaA03g07410D, BnaC02g31860D, BnaC01g16000D, BnaC03g05340D, BnaAnng16900D, BnaC08g06380D, BnaC08g14430D, BnaCnng66370D
7	GO:0022890	inorganic cation transmembrane transporter activity	Molecular Function	2.32	9.43	5	BnaC07g50170D, BnaA03g09580D, BnaC05g05800D, BnaC08g43350D, BnaA10g19030D
7	GO:0005094	Rho GDP-dissociation inhibitor activity	Molecular Function	2	3.77	2	BnaC05g49450D, BnaC08g41570D
7	GO:0004629	phospholipase C activity	Molecular Function	1.2	3.77	2	BnaA05g05520D, BnaC03g72360D
7	GO:0008514	organic anion transmembrane transporter activity	Molecular Function	0.43	1.89	1	BnaA05g27230D
7	GO:0005216	ion channel activity	Molecular Function	0.22	1.89	1	BnaA10g19030D
7	GO:0022832	voltage-gated channel activity	Molecular Function	0.22	1.89	1	BnaA10g19030D
7	GO:0015298	solute:cation antiporter activity	Molecular Function	0.72	3.77	2	BnaC05g05800D, BnaC08g43350D
7	GO:0015294	solute:cation symporter activity	Molecular Function	0.36	1.89	1	BnaA06g02890D
7	GO:0032555	purine ribonucleotide binding	Molecular Function	3.96	20.75	11	BnaC03g68700D, BnaA06g03230D, BnaC03g41630D, BnaA03g07410D, BnaC02g31860D, BnaC01g16000D, BnaC03g05340D, BnaAnng16900D, BnaC08g06380D, BnaC08g14430D, BnaCnng66370D
8	GO:0006605	protein targeting	Biological Process	0.6	1.89	1	BnaC08g24040D
8	GO:0048268	clathrin coat assembly	Biological Process	1	1.89	1	BnaC08g01090D
8	GO:0005982	starch metabolic process	Biological Process	1	1.89	1	BnaAnng22170D
8	GO:0006892	post-Golgi vesicle-mediated transport	Biological Process	0.6	1.89	1	BnaC08g24040D
8	GO:0048235	pollen sperm cell differentiation	Biological Process	1	1.89	1	BnaA03g09580D
8	GO:0051261	protein depolymerization	Biological Process	0.96	3.77	2	BnaA05g23180D, BnaC07g39790D
8	GO:0051258	protein polymerization	Biological Process	0.22	1.89	1	BnaC06g31250D
8	GO:0032956	regulation of actin cytoskeleton organization	Biological Process	0.08	1.89	1	BnaC06g31250D
8	GO:0051495	positive regulation of cytoskeleton organization	Biological Process	0.72	3.77	2	BnaA05g23180D, BnaC06g31250D
8	GO:0051252	regulation of RNA metabolic process	Biological Process	0.43	3.77	2	BnaAnng36290D, BnaC09g08600D
8	GO:0009932	cell tip growth	Biological Process	29.64	33.96	18	BnaC03g68700D, BnaA05g23180D, BnaA06g38790D, BnaC05g49450D, BnaA01g20020D, BnaAnng22170D, BnaC03g05340D, BnaC06g31250D, BnaAnng16900D, BnaC02g29640D, BnaC07g03890D, BnaA10g19030D, BnaCnng66370D, BnaA06g06940D, BnaA09g13080D, BnaC08g41570D, BnaC03g56120D, BnaA06g29020D
8	GO:0009926	auxin polar transport	Biological Process	1	1.89	1	BnaAnng22170D
8	GO:0006486	protein glycosylation	Biological Process	0.6	1.89	1	BnaC08g24040D
8	GO:0006468	protein phosphorylation	Biological Process	11.2	18.87	10	BnaC03g68700D, BnaA06g03230D, BnaC03g41630D, BnaA03g07410D, BnaC02g31860D, BnaC03g05340D, BnaAnng16900D, BnaC08g06380D, BnaC08g14430D, BnaCnng66370D
8	GO:0009736	cytokinin-activated signaling pathway	Biological Process	1	1.89	1	BnaAnng22170D
8	GO:0009734	auxin-activated signaling pathway	Biological Process	1	1.89	1	BnaA05g23180D
8	GO:0007265	Ras protein signal transduction	Biological Process	0.36	1.89	1	BnaC07g03890D
8	GO:0070507	regulation of microtubule cytoskeleton organization	Biological Process	0.22	1.89	1	BnaA05g23180D
8	GO:0030001	metal ion transport	Biological Process	3.47	9.43	5	BnaC07g50170D, BnaA03g09580D, BnaC05g05800D, BnaC08g43350D, BnaA10g19030D
8	GO:0030003	cellular cation homeostasis	Biological Process	1.56	3.77	2	BnaC07g50170D, BnaA10g19030D
8	GO:0031334	positive regulation of protein complex assembly	Biological Process	0.22	1.89	1	BnaC06g31250D
8	GO:0090567	reproductive shoot system development	Biological Process	0.13	1.89	1	BnaAnng22170D
8	GO:0006396	RNA processing	Biological Process	1	1.89	1	BnaC06g31250D
8	GO:0008154	actin polymerization or depolymerization	Biological Process	0.82	3.77	2	BnaC07g39790D, BnaC06g31250D
8	GO:0072507	divalent inorganic cation homeostasis	Biological Process	0.36	1.89	1	BnaA10g19030D
8	GO:0010015	root morphogenesis	Biological Process	1.78	7.55	4	BnaA05g23180D, BnaAnng22170D, BnaC08g06380D, BnaC08g14430D
8	GO:0015711	organic anion transport	Biological Process	0.78	3.77	2	BnaC06g31250D, BnaA05g27230D
8	GO:0072511	divalent inorganic cation transport	Biological Process	0.36	1.89	1	BnaC07g50170D
8	GO:0010073	meristem maintenance	Biological Process	0.6	1.89	1	BnaAnng22170D
8	GO:0015672	monovalent inorganic cation transport	Biological Process	3.34	5.66	3	BnaC05g05800D, BnaC08g43350D, BnaA10g19030D
8	GO:0048366	leaf development	Biological Process	0.36	1.89	1	BnaA07g37360D
8	GO:0035266	meristem growth	Biological Process	0.6	1.89	1	BnaAnng22170D
8	GO:0072666	establishment of protein localization to vacuole	Biological Process	0.6	1.89	1	BnaC08g24040D
8	GO:0046394	carboxylic acid biosynthetic process	Biological Process	0.36	1.89	1	BnaAnng36290D
8	GO:0015698	inorganic anion transport	Biological Process	0.6	1.89	1	BnaA07g37360D
8	GO:0051510	regulation of unidimensional cell growth	Biological Process	9.4	13.21	7	BnaC03g68700D, BnaA06g03230D, BnaC03g05340D, BnaAnng16900D, BnaC08g06380D, BnaC08g14430D, BnaC07g03890D
8	GO:0016132	brassinosteroid biosynthetic process	Biological Process	1	1.89	1	BnaAnng22170D
8	GO:0016114	terpenoid biosynthetic process	Biological Process	0.22	1.89	1	BnaAnng36290D
8	GO:0016101	diterpenoid metabolic process	Biological Process	0.22	1.89	1	BnaAnng36290D
8	GO:0098660	inorganic ion transmembrane transport	Biological Process	1.3	7.55	4	BnaA03g09580D, BnaC05g05800D, BnaC08g43350D, BnaA10g19030D
8	GO:0098655	cation transmembrane transport	Biological Process	1.3	7.55	4	BnaA03g09580D, BnaC05g05800D, BnaC08g43350D, BnaA10g19030D
8	GO:0043479	pigment accumulation in tissues in response to UV light	Biological Process	0.6	1.89	1	BnaAnng22170D
8	GO:0043243	positive regulation of protein complex disassembly	Biological Process	0.36	1.89	1	BnaA05g23180D
8	GO:0010769	regulation of cell morphogenesis involved in differentiation	Biological Process	2.4	7.55	4	BnaC03g68700D, BnaC03g05340D, BnaAnng16900D, BnaC07g03890D
8	GO:0032774	RNA biosynthetic process	Biological Process	0.43	3.77	2	BnaAnng36290D, BnaC09g08600D
8	GO:0051056	regulation of small GTPase mediated signal transduction	Biological Process	0.36	1.89	1	BnaC07g03890D
8	GO:0007169	transmembrane receptor protein tyrosine kinase signaling pathway	Biological Process	2	3.77	2	BnaC03g68700D, BnaAnng16900D
8	GO:0055065	metal ion homeostasis	Biological Process	1.56	3.77	2	BnaC07g50170D, BnaA10g19030D
8	GO:0048528	post-embryonic root development	Biological Process	0.6	1.89	1	BnaA05g23180D
8	GO:0048509	regulation of meristem development	Biological Process	0.96	3.77	2	BnaAnng36290D, BnaAnng22170D
8	GO:0005739	mitochondrion	Cellular Component	1	1.89	1	BnaA04g19300D
8	GO:0005794	Golgi apparatus	Cellular Component	2.96	3.77	2	BnaC08g24040D, BnaA05g23180D
8	GO:0005773	vacuole	Cellular Component	3.36	5.66	3	BnaC01g15210D, BnaA05g23180D, BnaA03g09580D
8	GO:0005783	endoplasmic reticulum	Cellular Component	1	1.89	1	BnaC08g24040D
8	GO:0031410	cytoplasmic vesicle	Cellular Component	0.36	1.89	1	BnaA06g06940D
8	GO:0046658	anchored component of plasma membrane	Cellular Component	1	1.89	1	BnaA03g09580D
8	GO:0005634	nucleus	Cellular Component	24	45.28	24	BnaA05g23180D, BnaA07g21860D, BnaA06g38790D, BnaA05g05520D, BnaC07g50170D, BnaA07g37360D, BnaC08g01090D, BnaA01g20020D, BnaC03g72360D, BnaCnng03680D, BnaC01g16000D, BnaC03g05340D, BnaC09g08600D, BnaC05g46080D, BnaCnng66370D, BnaA03g02780D, BnaA03g07410D, BnaAnng36290D, BnaC03g30220D, BnaC07g39790D, BnaA06g27630D, BnaC05g05800D, BnaC03g56120D, BnaC08g43350D
8	GO:0005856	cytoskeleton	Cellular Component	3.94	5.66	3	BnaC07g39790D, BnaC01g16000D, BnaC02g29640D
8	GO:0016324	apical plasma membrane	Cellular Component	2	3.77	2	BnaAnng16900D, BnaA10g19030D
8	GO:0005887	integral component of plasma membrane	Cellular Component	2	3.77	2	BnaC08g24040D, BnaA03g11370D
8	GO:0031984	organelle subcompartment	Cellular Component	0.6	1.89	1	BnaC08g24040D
8	GO:0031967	organelle envelope	Cellular Component	0.22	1.89	1	BnaA04g19300D
8	GO:0009536	plastid	Cellular Component	3.43	9.43	5	BnaC03g41630D, BnaA03g11370D, BnaA05g23180D, BnaA04g19300D, BnaC07g03890D
8	GO:0030117	membrane coat	Cellular Component	0.6	1.89	1	BnaC08g01090D
8	GO:0042579	microbody	Cellular Component	0.6	1.89	1	BnaA03g07410D
8	GO:0005829	cytosol	Cellular Component	2	3.77	2	BnaA05g23180D, BnaC02g31860D
8	GO:0004683	calmodulin-dependent protein kinase activity	Molecular Function	1	1.89	1	BnaC03g05340D
8	GO:0004435	phosphatidylinositol phospholipase C activity	Molecular Function	2	3.77	2	BnaA05g05520D, BnaC03g72360D
8	GO:0004693	cyclin-dependent protein serine/threonine kinase activity	Molecular Function	1	1.89	1	BnaCnng03680D
8	GO:0046873	metal ion transmembrane transporter activity	Molecular Function	3.43	5.66	3	BnaC07g50170D, BnaA03g09580D, BnaA10g19030D
8	GO:0003774	motor activity	Molecular Function	1.2	3.77	2	BnaC01g16000D, BnaC02g29640D
8	GO:0005402	cation:sugar symporter activity	Molecular Function	0.6	1.89	1	BnaA06g02890D
8	GO:0005244	voltage-gated ion channel activity	Molecular Function	0.36	1.89	1	BnaA10g19030D
8	GO:0015491	cation:cation antiporter activity	Molecular Function	1.2	3.77	2	BnaC05g05800D, BnaC08g43350D
8	GO:0015077	monovalent inorganic cation transmembrane transporter activity	Molecular Function	0.65	5.66	3	BnaC05g05800D, BnaC08g43350D, BnaA10g19030D
8	GO:0015295	solute:proton symporter activity	Molecular Function	0.6	1.89	1	BnaA06g02890D
8	GO:0005261	cation channel activity	Molecular Function	0.36	1.89	1	BnaA10g19030D
8	GO:0032559	adenyl ribonucleotide binding	Molecular Function	6.6	20.75	11	BnaC03g68700D, BnaA06g03230D, BnaC03g41630D, BnaA03g07410D, BnaC02g31860D, BnaC01g16000D, BnaC03g05340D, BnaAnng16900D, BnaC08g06380D, BnaC08g14430D, BnaCnng66370D
8	GO:0046943	carboxylic acid transmembrane transporter activity	Molecular Function	0.72	1.89	1	BnaA05g27230D
9	GO:0097659	nucleic acid-templated transcription	Biological Process	0.72	3.77	2	BnaAnng36290D, BnaC09g08600D
9	GO:0006813	potassium ion transport	Biological Process	0.36	1.89	1	BnaA10g19030D
9	GO:0006814	sodium ion transport	Biological Process	2	3.77	2	BnaC05g05800D, BnaC08g43350D
9	GO:0000041	transition metal ion transport	Biological Process	1.42	3.77	2	BnaC07g50170D, BnaA03g09580D
9	GO:0009908	flower development	Biological Process	0.22	1.89	1	BnaAnng22170D
9	GO:0006896	Golgi to vacuole transport	Biological Process	1	1.89	1	BnaC08g24040D
9	GO:0006623	protein targeting to vacuole	Biological Process	1	1.89	1	BnaC08g24040D
9	GO:0006875	cellular metal ion homeostasis	Biological Process	2.6	3.77	2	BnaC07g50170D, BnaA10g19030D
9	GO:0009965	leaf morphogenesis	Biological Process	0.6	1.89	1	BnaA07g37360D
9	GO:0006487	protein N-linked glycosylation	Biological Process	1	1.89	1	BnaC08g24040D
9	GO:0007019	microtubule depolymerization	Biological Process	0.6	1.89	1	BnaA05g23180D
9	GO:0031110	regulation of microtubule polymerization or depolymerization	Biological Process	0.36	1.89	1	BnaA05g23180D
9	GO:0009685	gibberellin metabolic process	Biological Process	0.36	1.89	1	BnaAnng36290D
9	GO:0007266	Rho protein signal transduction	Biological Process	0.36	1.89	1	BnaC07g03890D
9	GO:0032011	ARF protein signal transduction	Biological Process	0.36	1.89	1	BnaC07g03890D
9	GO:0032486	Rap protein signal transduction	Biological Process	0.36	1.89	1	BnaC07g03890D
9	GO:0032484	Ral protein signal transduction	Biological Process	0.36	1.89	1	BnaC07g03890D
9	GO:0032482	Rab protein signal transduction	Biological Process	0.36	1.89	1	BnaC07g03890D
9	GO:0030042	actin filament depolymerization	Biological Process	1	1.89	1	BnaC07g39790D
9	GO:0030041	actin filament polymerization	Biological Process	0.36	1.89	1	BnaC06g31250D
9	GO:0015706	nitrate transport	Biological Process	1	1.89	1	BnaA07g37360D
9	GO:0072503	cellular divalent inorganic cation homeostasis	Biological Process	0.6	1.89	1	BnaA10g19030D
9	GO:1901879	regulation of protein depolymerization	Biological Process	0.36	1.89	1	BnaA05g23180D
9	GO:0032271	regulation of protein polymerization	Biological Process	0.22	1.89	1	BnaC06g31250D
9	GO:0016601	Rac protein signal transduction	Biological Process	0.36	1.89	1	BnaC07g03890D
9	GO:0015992	proton transport	Biological Process	1.2	3.77	2	BnaC05g05800D, BnaC08g43350D
9	GO:0010075	regulation of meristem growth	Biological Process	1	1.89	1	BnaAnng22170D
9	GO:0010053	root epidermal cell differentiation	Biological Process	2.96	7.55	4	BnaA05g23180D, BnaAnng22170D, BnaC08g06380D, BnaC08g14430D
9	GO:2001141	regulation of RNA biosynthetic process	Biological Process	0.72	3.77	2	BnaAnng36290D, BnaC09g08600D
9	GO:0030832	regulation of actin filament length	Biological Process	0.13	1.89	1	BnaC06g31250D
9	GO:0016102	diterpenoid biosynthetic process	Biological Process	0.36	1.89	1	BnaAnng36290D
9	GO:0098662	inorganic cation transmembrane transport	Biological Process	2.16	7.55	4	BnaA03g09580D, BnaC05g05800D, BnaC08g43350D, BnaA10g19030D
9	GO:0009860	pollen tube growth	Biological Process	18.4	30.19	16	BnaC03g68700D, BnaA05g23180D, BnaA06g38790D, BnaC05g49450D, BnaA01g20020D, BnaC03g05340D, BnaC02g29640D, BnaAnng16900D, BnaA10g19030D, BnaCnng66370D, BnaC07g03890D, BnaA06g06940D, BnaA09g13080D, BnaC08g41570D, BnaC03g56120D, BnaA06g29020D
9	GO:0070838	divalent metal ion transport	Biological Process	0.6	1.89	1	BnaC07g50170D
9	GO:0043481	anthocyanin accumulation in tissues in response to UV light	Biological Process	1	1.89	1	BnaAnng22170D
9	GO:0010351	lithium ion transport	Biological Process	2	3.77	2	BnaC05g05800D, BnaC08g43350D
9	GO:0046942	carboxylic acid transport	Biological Process	1.3	3.77	2	BnaC06g31250D, BnaA05g27230D
9	GO:0046578	regulation of Ras protein signal transduction	Biological Process	0.6	1.89	1	BnaC07g03890D
9	GO:0048527	lateral root development	Biological Process	1	1.89	1	BnaA05g23180D
9	GO:0055074	calcium ion homeostasis	Biological Process	0.6	1.89	1	BnaA10g19030D
9	GO:0031291	Ran protein signal transduction	Biological Process	0.36	1.89	1	BnaC07g03890D
9	GO:0046777	protein autophosphorylation	Biological Process	2	3.77	2	BnaA03g07410D, BnaC03g05340D
9	GO:0048506	regulation of timing of meristematic phase transition	Biological Process	0.6	1.89	1	BnaAnng36290D
9	GO:0005777	peroxisome	Cellular Component	1	1.89	1	BnaA03g07410D
9	GO:0009507	chloroplast	Cellular Component	5.72	9.43	5	BnaC03g41630D, BnaA03g11370D, BnaA05g23180D, BnaA04g19300D, BnaC07g03890D
9	GO:0016023	cytoplasmic membrane-bounded vesicle	Cellular Component	0.6	1.89	1	BnaA06g06940D
9	GO:0044431	Golgi apparatus part	Cellular Component	1.2	1.89	1	BnaC08g24040D
9	GO:0044435	plastid part	Cellular Component	0.72	1.89	1	BnaA04g19300D
9	GO:0044437	vacuolar part	Cellular Component	0.6	1.89	1	BnaA05g23180D
9	GO:0044430	cytoskeletal part	Cellular Component	4.56	5.66	3	BnaC07g39790D, BnaC01g16000D, BnaC02g29640D
9	GO:0030118	clathrin coat	Cellular Component	1	1.89	1	BnaC08g01090D
9	GO:0015630	microtubule cytoskeleton	Cellular Component	2.96	3.77	2	BnaC01g16000D, BnaC02g29640D
9	GO:0015629	actin cytoskeleton	Cellular Component	0.6	1.89	1	BnaC07g39790D
9	GO:0005524	ATP binding	Molecular Function	11	20.75	11	BnaC03g68700D, BnaA06g03230D, BnaC03g41630D, BnaA03g07410D, BnaC02g31860D, BnaC01g16000D, BnaC03g05340D, BnaAnng16900D, BnaC08g06380D, BnaC08g14430D, BnaCnng66370D
9	GO:0005351	sugar:proton symporter activity	Molecular Function	1	1.89	1	BnaA06g02890D
9	GO:0046915	transition metal ion transmembrane transporter activity	Molecular Function	0.36	1.89	1	BnaA03g09580D
9	GO:0015171	amino acid transmembrane transporter activity	Molecular Function	1.2	1.89	1	BnaA05g27230D
9	GO:0003777	microtubule motor activity	Molecular Function	2	3.77	2	BnaC01g16000D, BnaC02g29640D
9	GO:0015079	potassium ion transmembrane transporter activity	Molecular Function	0.36	1.89	1	BnaA10g19030D
9	GO:0015078	hydrogen ion transmembrane transporter activity	Molecular Function	0.72	3.77	2	BnaC05g05800D, BnaC08g43350D
9	GO:0022843	voltage-gated cation channel activity	Molecular Function	0.6	1.89	1	BnaA10g19030D
10	GO:0006825	copper ion transport	Biological Process	0.36	1.89	1	BnaA03g09580D
10	GO:0006828	manganese ion transport	Biological Process	1	1.89	1	BnaC07g50170D
10	GO:0048438	floral whorl development	Biological Process	0.22	1.89	1	BnaAnng22170D
10	GO:0048437	floral organ development	Biological Process	0.36	1.89	1	BnaAnng22170D
10	GO:0006865	amino acid transport	Biological Process	2.16	3.77	2	BnaC06g31250D, BnaA05g27230D
10	GO:0006874	cellular calcium ion homeostasis	Biological Process	1	1.89	1	BnaA10g19030D
10	GO:0031112	positive regulation of microtubule polymerization or depolymerization	Biological Process	0.6	1.89	1	BnaA05g23180D
10	GO:0031114	regulation of microtubule depolymerization	Biological Process	0.6	1.89	1	BnaA05g23180D
10	GO:0071804	cellular potassium ion transport	Biological Process	0.6	1.89	1	BnaA10g19030D
10	GO:0009686	gibberellin biosynthetic process	Biological Process	0.6	1.89	1	BnaAnng36290D
10	GO:0032487	regulation of Rap protein signal transduction	Biological Process	0.6	1.89	1	BnaC07g03890D
10	GO:0032488	Cdc42 protein signal transduction	Biological Process	0.36	1.89	1	BnaC07g03890D
10	GO:0032485	regulation of Ral protein signal transduction	Biological Process	0.6	1.89	1	BnaC07g03890D
10	GO:0032483	regulation of Rab protein signal transduction	Biological Process	0.6	1.89	1	BnaC07g03890D
10	GO:1901881	positive regulation of protein depolymerization	Biological Process	0.6	1.89	1	BnaA05g23180D
10	GO:0032273	positive regulation of protein polymerization	Biological Process	0.36	1.89	1	BnaC06g31250D
10	GO:0060776	simple leaf morphogenesis	Biological Process	1	1.89	1	BnaA07g37360D
10	GO:0032015	regulation of Ran protein signal transduction	Biological Process	0.6	1.89	1	BnaC07g03890D
10	GO:0032012	regulation of ARF protein signal transduction	Biological Process	0.6	1.89	1	BnaC07g03890D
10	GO:0010054	trichoblast differentiation	Biological Process	1.78	7.55	4	BnaA05g23180D, BnaAnng22170D, BnaC08g06380D, BnaC08g14430D
10	GO:0035023	regulation of Rho protein signal transduction	Biological Process	0.6	1.89	1	BnaC07g03890D
10	GO:0035020	regulation of Rac protein signal transduction	Biological Process	0.6	1.89	1	BnaC07g03890D
10	GO:0080092	regulation of pollen tube growth	Biological Process	4	7.55	4	BnaC03g68700D, BnaC03g05340D, BnaAnng16900D, BnaC07g03890D
10	GO:0015691	cadmium ion transport	Biological Process	1	1.89	1	BnaC07g50170D
10	GO:1903506	regulation of nucleic acid-templated transcription	Biological Process	1.2	3.77	2	BnaAnng36290D, BnaC09g08600D
10	GO:0006351	transcription, DNA-templated	Biological Process	1.2	3.77	2	BnaAnng36290D, BnaC09g08600D
10	GO:0008064	regulation of actin polymerization or depolymerization	Biological Process	0.22	1.89	1	BnaC06g31250D
10	GO:1902600	hydrogen ion transmembrane transport	Biological Process	2	3.77	2	BnaC05g05800D, BnaC08g43350D
10	GO:0048510	regulation of timing of transition from vegetative to reproductive phase	Biological Process	1	1.89	1	BnaAnng36290D
10	GO:0005774	vacuolar membrane	Cellular Component	1	1.89	1	BnaA05g23180D
10	GO:0098791	Golgi subcompartment	Cellular Component	0.6	1.89	1	BnaC08g24040D
10	GO:0009526	plastid envelope	Cellular Component	0.36	1.89	1	BnaA04g19300D
10	GO:0017119	Golgi transport complex	Cellular Component	1	1.89	1	BnaC08g24040D
10	GO:0044434	chloroplast part	Cellular Component	1.2	1.89	1	BnaA04g19300D
10	GO:0005875	microtubule associated complex	Cellular Component	0.6	1.89	1	BnaC01g16000D
10	GO:0005874	microtubule	Cellular Component	1	1.89	1	BnaC01g16000D
10	GO:0005884	actin filament	Cellular Component	1	1.89	1	BnaC07g39790D
10	GO:0030133	transport vesicle	Cellular Component	1	1.89	1	BnaA06g06940D
10	GO:0009532	plastid stroma	Cellular Component	0.6	1.89	1	BnaA04g19300D
10	GO:0015175	neutral amino acid transmembrane transporter activity	Molecular Function	1	1.89	1	BnaA05g27230D
10	GO:0015173	aromatic amino acid transmembrane transporter activity	Molecular Function	1	1.89	1	BnaA05g27230D
10	GO:0005375	copper ion transmembrane transporter activity	Molecular Function	0.6	1.89	1	BnaA03g09580D
10	GO:0015299	solute:proton antiporter activity	Molecular Function	1.2	3.77	2	BnaC05g05800D, BnaC08g43350D
10	GO:0005267	potassium channel activity	Molecular Function	0.6	1.89	1	BnaA10g19030D
11	GO:0048466	androecium development	Biological Process	0.36	1.89	1	BnaAnng22170D
11	GO:0031117	positive regulation of microtubule depolymerization	Biological Process	1	1.89	1	BnaA05g23180D
11	GO:0071805	potassium ion transmembrane transport	Biological Process	1	1.89	1	BnaA10g19030D
11	GO:0032489	regulation of Cdc42 protein signal transduction	Biological Process	0.6	1.89	1	BnaC07g03890D
11	GO:0030833	regulation of actin filament polymerization	Biological Process	0.36	1.89	1	BnaC06g31250D
11	GO:0006355	regulation of transcription, DNA-templated	Biological Process	2	3.77	2	BnaAnng36290D, BnaC09g08600D
11	GO:0048764	trichoblast maturation	Biological Process	2.96	7.55	4	BnaA05g23180D, BnaAnng22170D, BnaC08g06380D, BnaC08g14430D
11	GO:0035434	copper ion transmembrane transport	Biological Process	0.6	1.89	1	BnaA03g09580D
11	GO:0015804	neutral amino acid transport	Biological Process	2.6	3.77	2	BnaC06g31250D, BnaA05g27230D
11	GO:0015801	aromatic amino acid transport	Biological Process	1	1.89	1	BnaA05g27230D
11	GO:0010371	regulation of gibberellin biosynthetic process	Biological Process	1	1.89	1	BnaAnng36290D
11	GO:0009941	chloroplast envelope	Cellular Component	0.6	1.89	1	BnaA04g19300D
11	GO:0005871	kinesin complex	Cellular Component	1	1.89	1	BnaC01g16000D
11	GO:0042170	plastid membrane	Cellular Component	0.6	1.89	1	BnaA04g19300D
11	GO:0009570	chloroplast stroma	Cellular Component	1	1.89	1	BnaA04g19300D
11	GO:0005802	trans-Golgi network	Cellular Component	1	1.89	1	BnaC08g24040D
11	GO:0005451	monovalent cation:proton antiporter activity	Molecular Function	2	3.77	2	BnaC05g05800D, BnaC08g43350D
11	GO:0015089	high-affinity copper ion transmembrane transporter activity	Molecular Function	1	1.89	1	BnaA03g09580D
11	GO:0005249	voltage-gated potassium channel activity	Molecular Function	1	1.89	1	BnaA10g19030D
12	GO:0048443	stamen development	Biological Process	0.6	1.89	1	BnaAnng22170D
12	GO:0015678	high-affinity copper ion transport	Biological Process	1	1.89	1	BnaA03g09580D
12	GO:0030838	positive regulation of actin filament polymerization	Biological Process	0.6	1.89	1	BnaC06g31250D
12	GO:0015824	proline transport	Biological Process	1	1.89	1	BnaC06g31250D
12	GO:0048765	root hair cell differentiation	Biological Process	4.94	7.55	4	BnaA05g23180D, BnaAnng22170D, BnaC08g06380D, BnaC08g14430D
12	GO:0043087	regulation of GTPase activity	Biological Process	1	1.89	1	BnaC07g03890D
12	GO:0031969	chloroplast membrane	Cellular Component	1	1.89	1	BnaA04g19300D
13	GO:0080147	root hair cell development	Biological Process	1.56	3.77	2	BnaA05g23180D, BnaAnng22170D
13	GO:0048653	anther development	Biological Process	1	1.89	1	BnaAnng22170D
13	GO:0045010	actin nucleation	Biological Process	1	1.89	1	BnaC06g31250D
14	GO:0048767	root hair elongation	Biological Process	2.6	3.77	2	BnaA05g23180D, BnaAnng22170D
15	GO:0048768	root hair cell tip growth	Biological Process	1	1.89	1	BnaA05g23180D
