# Supplementary material for: Time-Course Transcriptome Analysis of Compatible and Incompatible Pollen-Stigma Interactions in Brassica napus L
Source: Front Plant Sci. 2017 May 3;8:682. doi: 10.3389/fpls.2017.00682 (PMC5413569; doi:10.3389/fpls.2017.00682)
Supplement: Supplementary file 11 [file DataSheet10.XLSX]

## Sheet: later down common
GO_ID	GO_Term	GO_Class	Pvalue	AdjustedPv	x1	x2	n	N	EnrichDirect	GOlevl	GeneID
GO:0005576	extracellular region	CC	3.14979e-09	4.91998e-06	42	8812	164	80823	Over	2	BnaA01g06750D,BnaA02g00670D,BnaA02g22470D,BnaA02g30740D,BnaA02g37020D,BnaA03g01070D,BnaA03g19290D,BnaA04g06980D,BnaA04g11490D,BnaA04g12980D,BnaA04g17070D,BnaA05g24610D,BnaA05g25240D,BnaA06g06510D,BnaA07g05380D,BnaA07g11370D,BnaA08g25590D,BnaA09g26470D,BnaA09g30050D,BnaA09g33600D,BnaAnng01300D,BnaAnng08970D,BnaAnng27090D,BnaC01g08130D,BnaC02g00130D,BnaC02g39030D,BnaC03g33650D,BnaC03g67980D,BnaC04g…
GO:0004553	hydrolase activity, hydrolyzing O-glycosyl compounds	MF	2.12116e-07	0.000165663	15	1401	164	80823	Over	5	BnaA01g06750D,BnaA01g35070D,BnaA02g22470D,BnaA02g30740D,BnaA03g36080D,BnaA04g17070D,BnaA06g06510D,BnaA09g26470D,BnaC01g08130D,BnaC02g39030D,BnaC03g67980D,BnaC07g42500D,BnaC08g32450D,BnaCnng30450D,BnaUnng03570D
GO:0048046	apoplast	CC	1.27264e-06	0.000496964	17	2071	164	80823	Over	3	BnaA01g06750D,BnaA02g00670D,BnaA02g22470D,BnaA02g30740D,BnaA04g06980D,BnaA05g24610D,BnaA05g25240D,BnaA07g11370D,BnaAnng01300D,BnaC01g08130D,BnaC02g00130D,BnaC02g39030D,BnaC03g67980D,BnaC07g09400D,BnaC07g42500D,BnaC09g52640D,BnaCnng30450D
GO:0016762	xyloglucan:xyloglucosyl transferase activity	MF	1.88647e-06	0.000589334	5	98	164	80823	Over	6	BnaA01g06750D,BnaA02g22470D,BnaC01g08130D,BnaC03g67980D,BnaC07g42500D
GO:0005618	cell wall	CC	3.08125e-06	0.000781993	19	3298	164	80823	Over	4	BnaA01g06750D,BnaA02g22470D,BnaA02g30740D,BnaA03g58390D,BnaA04g17070D,BnaA07g11370D,BnaA09g13300D,BnaA09g30050D,BnaAnng01300D,BnaAnng08970D,BnaC01g08130D,BnaC02g39030D,BnaC03g67980D,BnaC05g18500D,BnaC07g42500D,BnaC09g45170D,BnaC09g52640D,BnaCnng30450D,BnaUnng03570D
GO:0009505	plant-type cell wall	CC	6.1315e-06	0.000920263	13	1391	164	80823	Over	5	BnaA01g06750D,BnaA02g22470D,BnaA02g30740D,BnaA04g17070D,BnaA09g30050D,BnaAnng08970D,BnaC01g08130D,BnaC02g39030D,BnaC03g67980D,BnaC05g18500D,BnaC07g42500D,BnaC09g45170D,BnaC09g52640D
GO:0007623	circadian rhythm	BP	6.4451e-06	0.000920263	10	801	164	80823	Over	3	BnaA01g14450D,BnaA05g28870D,BnaA09g20060D,BnaAnng10720D,BnaC03g32510D,BnaC03g60270D,BnaC05g46960D,BnaC07g47480D,BnaC08g35830D,BnaCnng63480D
GO:0009828	plant-type cell wall loosening	BP	6.48073e-06	0.000920263	5	126	164	80823	Over	7	BnaA01g06750D,BnaA02g22470D,BnaC01g08130D,BnaC03g67980D,BnaC07g42500D
GO:0005976	polysaccharide metabolic process	BP	1.49569e-05	0.00194689	19	3535	164	80823	Over	4	BnaA01g06750D,BnaA02g22470D,BnaA03g58390D,BnaA05g25240D,BnaA09g20060D,BnaA09g30050D,BnaA10g09490D,BnaAnng08970D,BnaC01g08130D,BnaC03g67980D,BnaC05g18500D,BnaC05g37000D,BnaC05g39020D,BnaC05g42780D,BnaC06g23520D,BnaC07g42500D,BnaC09g52640D,BnaCnng30450D,BnaUnng03570D
GO:0009740	gibberellic acid mediated signaling pathway	BP	1.62212e-05	0.00194905	7	388	164	80823	Over	6	BnaA01g06750D,BnaA02g22470D,BnaA03g53460D,BnaA09g56100D,BnaC01g08130D,BnaC03g67980D,BnaC07g42500D
GO:0005975	carbohydrate metabolic process	BP	2.37035e-05	0.00246832	38	9787	164	80823	Over	4	BnaA01g06750D,BnaA01g32760D,BnaA01g35070D,BnaA02g22470D,BnaA02g23460D,BnaA02g30740D,BnaA03g08110D,BnaA03g36080D,BnaA03g58390D,BnaA04g17070D,BnaA05g24610D,BnaA05g25240D,BnaA06g06510D,BnaA07g33960D,BnaA09g10050D,BnaA09g13300D,BnaA09g20060D,BnaA09g26470D,BnaA09g30050D,BnaA10g09490D,BnaAnng08970D,BnaC01g08130D,BnaC02g39030D,BnaC03g67980D,BnaC05g18500D,BnaC05g37000D,BnaC05g39020D,BnaC05g42780D,BnaC06g…
GO:0016554	cytidine to uridine editing	BP	2.88312e-05	0.00264908	3	29	164	80823	Over	7	BnaA03g59850D,BnaC04g19370D,BnaC09g10680D
GO:0006694	steroid biosynthetic process	BP	4.69553e-05	0.00407468	10	1012	164	80823	Over	5	BnaA02g15980D,BnaA02g37020D,BnaA04g11490D,BnaA07g30180D,BnaAnng27090D,BnaC04g34320D,BnaC05g37000D,BnaC07g46910D,BnaC09g30560D,BnaC09g52640D
GO:0046556	alpha-N-arabinofuranosidase activity	MF	6.05806e-05	0.00459655	3	37	164	80823	Over	6	BnaA02g30740D,BnaC02g39030D,BnaCnng30450D
GO:0071944	cell periphery	CC	6.17973e-05	0.00459655	56	17048	164	80823	Over	3	BnaA01g02210D,BnaA01g06750D,BnaA01g14450D,BnaA01g35060D,BnaA01g35070D,BnaA02g22470D,BnaA02g23460D,BnaA02g30740D,BnaA03g00870D,BnaA03g08110D,BnaA03g14030D,BnaA03g36080D,BnaA03g58390D,BnaA03g59850D,BnaA04g06980D,BnaA04g17070D,BnaA05g14440D,BnaA05g18490D,BnaA06g08140D,BnaA06g26560D,BnaA07g11370D,BnaA07g12830D,BnaA07g25540D,BnaA08g15350D,BnaA09g13300D,BnaA09g16990D,BnaA09g20060D,BnaA09g20070D,BnaA09g…
GO:0009739	response to gibberellin stimulus	BP	8.6437e-05	0.00613703	9	879	164	80823	Over	5	BnaA01g06750D,BnaA02g22470D,BnaA03g53460D,BnaA05g28870D,BnaA09g56100D,BnaAnng08970D,BnaC01g08130D,BnaC03g67980D,BnaC07g42500D
GO:0009725	response to hormone stimulus	BP	0.000118884	0.00773738	33	8553	164	80823	Over	4	BnaA01g02210D,BnaA01g06750D,BnaA02g15980D,BnaA02g18750D,BnaA02g22470D,BnaA03g36080D,BnaA03g53460D,BnaA03g58390D,BnaA05g28870D,BnaA06g02680D,BnaA06g36250D,BnaA07g11370D,BnaA07g12830D,BnaA07g30180D,BnaA09g13300D,BnaA09g16990D,BnaA09g56100D,BnaA10g01190D,BnaAnng08970D,BnaAnng25560D,BnaC01g03410D,BnaC01g08130D,BnaC03g14470D,BnaC03g33190D,BnaC03g61550D,BnaC03g67980D,BnaC04g14770D,BnaC05g37000D,BnaC06g…
GO:0008422	beta-glucosidase activity	MF	0.000126824	0.00792394	4	124	164	80823	Over	7	BnaA02g30740D,BnaA09g26470D,BnaC02g39030D,BnaCnng30450D
GO:0048878	chemical homeostasis	BP	0.000133172	0.00800056	12	1625	164	80823	Over	5	BnaA02g28200D,BnaA03g59850D,BnaA04g11490D,BnaA06g26560D,BnaA07g11370D,BnaA07g12830D,BnaA10g07360D,BnaA10g09490D,BnaC04g19370D,BnaC04g34320D,BnaC09g10680D,BnaC09g52640D
GO:0044264	cellular polysaccharide metabolic process	BP	0.000174996	0.00976229	15	2811	164	80823	Over	5	BnaA01g06750D,BnaA02g22470D,BnaA03g58390D,BnaA05g25240D,BnaA09g20060D,BnaA09g30050D,BnaA10g09490D,BnaC01g08130D,BnaC03g67980D,BnaC05g18500D,BnaC05g39020D,BnaC05g42780D,BnaC06g23520D,BnaC07g42500D,BnaC09g52640D
GO:0006873	cellular ion homeostasis	BP	0.000214078	0.0115307	9	993	164	80823	Over	5	BnaA02g28200D,BnaA03g59850D,BnaA06g26560D,BnaA07g11370D,BnaA07g12830D,BnaA10g07360D,BnaC04g19370D,BnaC09g10680D,BnaC09g52640D
GO:0019310	inositol catabolic process	BP	0.000222385	0.0115789	2	11	164	80823	Over	6	BnaA09g10050D,BnaC09g10140D
GO:0009733	response to auxin stimulus	BP	0.000256385	0.0125518	14	2286	164	80823	Over	5	BnaA01g02210D,BnaA01g06750D,BnaA02g15980D,BnaA02g18750D,BnaA02g22470D,BnaA05g28870D,BnaA07g30180D,BnaA09g16990D,BnaA10g01190D,BnaC01g08130D,BnaC03g67980D,BnaC05g37000D,BnaC07g42500D,BnaCnng58640D
GO:0009741	response to brassinosteroid stimulus	BP	0.000257143	0.0125518	7	605	164	80823	Over	5	BnaA01g06750D,BnaA02g18750D,BnaA02g22470D,BnaAnng08970D,BnaC01g08130D,BnaC03g67980D,BnaC07g42500D
GO:0050113	inositol oxygenase activity	MF	0.000266506	0.0126146	2	12	164	80823	Over	5	BnaA09g10050D,BnaC09g10140D
GO:0044042	glucan metabolic process	BP	0.000311625	0.0143164	13	2053	164	80823	Over	5	BnaA01g06750D,BnaA02g22470D,BnaA03g58390D,BnaA05g25240D,BnaA09g20060D,BnaC01g08130D,BnaC03g67980D,BnaC05g37000D,BnaC05g39020D,BnaC06g23520D,BnaC07g42500D,BnaC09g52640D,BnaCnng30450D
GO:0008171	O-methyltransferase activity	MF	0.000368796	0.0158843	4	164	164	80823	Over	6	BnaA03g59140D,BnaA09g12650D,BnaC07g45430D,BnaC09g30560D
GO:0009605	response to external stimulus	BP	0.000381075	0.0158843	19	4165	164	80823	Over	3	BnaA01g06750D,BnaA01g35060D,BnaA02g22470D,BnaA02g34510D,BnaA03g08110D,BnaA03g14030D,BnaA04g06980D,BnaA05g24610D,BnaA06g17510D,BnaA07g11370D,BnaA09g16990D,BnaA10g01190D,BnaAnng08970D,BnaC01g08130D,BnaC03g16990D,BnaC03g67980D,BnaC06g23520D,BnaC07g42500D,BnaC09g32640D
GO:0042545	cell wall modification	BP	0.00038643	0.0158843	12	1828	164	80823	Over	5	BnaA01g06750D,BnaA02g22470D,BnaA03g58390D,BnaA09g20060D,BnaA09g30050D,BnaC01g08130D,BnaC03g67980D,BnaC05g18500D,BnaC05g37000D,BnaC05g39020D,BnaC07g42500D,BnaC09g52640D
GO:0009612	response to mechanical stimulus	BP	0.000488412	0.0190725	5	315	164	80823	Over	4	BnaA01g06750D,BnaA02g22470D,BnaC01g08130D,BnaC03g67980D,BnaC07g42500D
GO:0016126	sterol biosynthetic process	BP	0.000566714	0.0215904	7	691	164	80823	Over	6	BnaA02g15980D,BnaA02g37020D,BnaA07g30180D,BnaAnng27090D,BnaC07g46910D,BnaC09g30560D,BnaC09g52640D
GO:0003824	catalytic activity	MF	0.000769743	0.0279614	87	32245	164	80823	Over	2	BnaA01g02210D,BnaA01g06750D,BnaA01g14450D,BnaA01g32760D,BnaA01g35070D,BnaA02g00670D,BnaA02g22470D,BnaA02g23460D,BnaA02g23670D,BnaA02g27890D,BnaA02g30740D,BnaA02g37020D,BnaA03g01070D,BnaA03g08110D,BnaA03g36080D,BnaA03g58390D,BnaA03g59140D,BnaA04g03900D,BnaA04g06980D,BnaA04g11490D,BnaA04g17070D,BnaA04g17220D,BnaA04g23210D,BnaA05g12280D,BnaA05g14440D,BnaA05g18490D,BnaA05g19400D,BnaA05g24610D,BnaA05g…
GO:0006073	cellular glucan metabolic process	BP	0.00102237	0.0362941	11	1764	164	80823	Over	6	BnaA01g06750D,BnaA02g22470D,BnaA03g58390D,BnaA05g25240D,BnaA09g20060D,BnaC01g08130D,BnaC03g67980D,BnaC05g39020D,BnaC06g23520D,BnaC07g42500D,BnaC09g52640D
GO:0043647	inositol phosphate metabolic process	BP	0.00111632	0.0387486	5	379	164	80823	Over	4	BnaC03g60270D,BnaC07g47480D,BnaC08g35830D,BnaCnng01740D,BnaCnng58640D
GO:0010033	response to organic substance	BP	0.00114636	0.0389263	44	13737	164	80823	Over	4	BnaA01g02210D,BnaA01g02250D,BnaA01g06750D,BnaA01g35060D,BnaA02g15980D,BnaA02g18750D,BnaA02g22470D,BnaA03g00870D,BnaA03g08110D,BnaA03g36080D,BnaA03g53460D,BnaA03g58390D,BnaA04g06980D,BnaA05g24610D,BnaA05g28870D,BnaA06g02680D,BnaA06g17510D,BnaA06g36250D,BnaA07g11370D,BnaA07g12830D,BnaA07g30180D,BnaA09g13300D,BnaA09g16990D,BnaA09g56100D,BnaA10g01190D,BnaAnng08970D,BnaAnng25560D,BnaC01g03410D,BnaC01g…
GO:0016758	transferase activity, transferring hexosyl groups	MF	0.0012259	0.0407416	10	1531	164	80823	Over	5	BnaA01g06750D,BnaA02g22470D,BnaA02g23460D,BnaA03g08110D,BnaA03g58390D,BnaA09g20060D,BnaC01g08130D,BnaC03g67980D,BnaC05g39020D,BnaC07g42500D
GO:0044262	cellular carbohydrate metabolic process	BP	0.0013973	0.0454706	29	8022	164	80823	Over	4	BnaA01g06750D,BnaA01g32760D,BnaA01g35070D,BnaA02g22470D,BnaA02g23460D,BnaA03g08110D,BnaA03g36080D,BnaA03g58390D,BnaA05g24610D,BnaA05g25240D,BnaA07g33960D,BnaA09g10050D,BnaA09g13300D,BnaA09g20060D,BnaA09g30050D,BnaA10g09490D,BnaC01g08130D,BnaC03g67980D,BnaC05g18500D,BnaC05g37000D,BnaC05g39020D,BnaC05g42780D,BnaC06g23520D,BnaC07g42500D,BnaC09g06210D,BnaC09g10140D,BnaC09g52640D,BnaCnng07050D,BnaCnng…
GO:0009835	ripening	BP	0.00149413	0.0466768	2	28	164	80823	Over	4	BnaA09g13300D,BnaA09g52510D

## Sheet: later down PC special
GO_ID	GO_Term	GO_Class	Pvalue	AdjustedPv	x1	x2	n	N	EnrichDirect	GOlevl	GeneID
GO:0009522	photosystem I	CC	8.3805e-11	7.09829e-08	6	155	36	80823	Over	4	BnaA02g34030D,BnaA06g01680D,BnaA08g01590D,BnaC03g69350D,BnaC09g01520D,BnaCnng24140D
GO:0010287	plastoglobule	CC	1.21914e-07	3.44204e-05	5	263	36	80823	Over	6	BnaA06g01680D,BnaA08g01590D,BnaC03g69350D,BnaC09g01520D,BnaCnng24140D
GO:0035304	regulation of protein dephosphorylation	BP	4.04696e-07	7.37404e-05	6	646	36	80823	Over	7	BnaA02g34030D,BnaA06g01680D,BnaA08g01590D,BnaC02g00740D,BnaC03g69350D,BnaCnng24140D
GO:0009538	photosystem I reaction center	CC	4.80983e-07	7.37404e-05	3	34	36	80823	Over	3	BnaA06g01680D,BnaA08g01590D,BnaC03g69350D
GO:0019684	photosynthesis, light reaction	BP	9.83672e-07	0.000119024	7	1217	36	80823	Over	5	BnaA02g34030D,BnaA06g01680D,BnaA08g01590D,BnaC02g00740D,BnaC03g69350D,BnaC09g01520D,BnaCnng24140D
GO:0009773	photosynthetic electron transport in photosystem I	BP	2.68281e-06	0.000284043	4	215	36	80823	Over	6	BnaA02g34030D,BnaA06g01680D,BnaA08g01590D,BnaC03g69350D
GO:0006091	generation of precursor metabolites and energy	BP	4.34679e-06	0.000409081	9	2948	36	80823	Over	4	BnaA02g15820D,BnaA02g34030D,BnaA05g11360D,BnaA06g01680D,BnaA08g01590D,BnaC02g00740D,BnaC03g69350D,BnaC09g01520D,BnaCnng24140D
GO:0006364	rRNA processing	BP	8.22438e-06	0.000578928	6	1091	36	80823	Over	7	BnaA06g01680D,BnaA08g01590D,BnaC02g00740D,BnaC03g69350D,BnaC09g01520D,BnaCnng24140D
GO:0052692	raffinose alpha-galactosidase activity	MF	1.74939e-05	0.000823184	2	14	36	80823	Over	8	BnaA03g02510D,BnaC03g03520D
GO:0009535	chloroplast thylakoid membrane	CC	1.96207e-05	0.000874669	6	1273	36	80823	Over	6	BnaA02g34030D,BnaA06g01680D,BnaA08g01590D,BnaC03g69350D,BnaC09g01520D,BnaCnng24140D
GO:0009069	serine family amino acid metabolic process	BP	2.30344e-05	0.000917314	6	1310	36	80823	Over	5	BnaA02g34030D,BnaA06g01680D,BnaA08g01590D,BnaC02g00740D,BnaC03g69350D,BnaCnng24140D
GO:0009579	thylakoid	CC	2.70754e-05	0.000917314	7	2025	36	80823	Over	4	BnaA02g34030D,BnaA06g01680D,BnaA08g01590D,BnaC01g17020D,BnaC03g69350D,BnaC09g01520D,BnaCnng24140D
GO:0046477	glycosylceramide catabolic process	BP	5.29098e-05	0.00140046	2	24	36	80823	Over	8	BnaA03g02510D,BnaC03g03520D
GO:0000096	sulfur amino acid metabolic process	BP	8.21377e-05	0.00181578	6	1648	36	80823	Over	5	BnaA02g34030D,BnaA06g01680D,BnaA08g01590D,BnaC02g00740D,BnaC03g69350D,BnaCnng24140D
GO:0019344	cysteine biosynthetic process	BP	9.20771e-05	0.00183896	5	1034	36	80823	Over	7	BnaA02g34030D,BnaA06g01680D,BnaA08g01590D,BnaC03g69350D,BnaCnng24140D
GO:0009744	response to sucrose stimulus	BP	0.000120331	0.00201549	5	1095	36	80823	Over	7	BnaA05g11360D,BnaA05g24100D,BnaC05g37800D,BnaC09g01520D,BnaCnng24140D
GO:0009309	amine biosynthetic process	BP	0.000127558	0.00207772	7	2592	36	80823	Over	5	BnaA02g34030D,BnaA06g01680D,BnaA07g22620D,BnaA08g01590D,BnaC02g00740D,BnaC03g69350D,BnaCnng24140D
GO:0010207	photosystem II assembly	BP	0.000143898	0.00229966	4	597	36	80823	Over	6	BnaA06g01680D,BnaA08g01590D,BnaC02g00740D,BnaC03g69350D
GO:0009570	chloroplast stroma	CC	0.000302021	0.00473726	7	2984	36	80823	Over	6	BnaA06g01680D,BnaA08g01590D,BnaC01g17020D,BnaC03g69350D,BnaC05g06220D,BnaC09g01520D,BnaCnng24140D
GO:0044434	chloroplast part	CC	0.000355942	0.00538363	9	5194	36	80823	Over	5	BnaA02g34030D,BnaA06g01680D,BnaA08g01590D,BnaC01g17020D,BnaC02g00740D,BnaC03g69350D,BnaC05g06220D,BnaC09g01520D,BnaCnng24140D
GO:0046688	response to copper ion	BP	0.000483445	0.00694031	2	72	36	80823	Over	6	BnaC01g17020D,BnaCnng39740D
GO:0044272	sulfur compound biosynthetic process	BP	0.000569183	0.00803497	6	2363	36	80823	Over	5	BnaA02g34030D,BnaA06g01680D,BnaA08g01590D,BnaC02g00740D,BnaC03g69350D,BnaCnng24140D
GO:0030076	light-harvesting complex	CC	0.000688607	0.00956148	2	86	36	80823	Over	4	BnaC09g01520D,BnaCnng24140D
GO:0009657	plastid organization	BP	0.000733158	0.0100159	5	1625	36	80823	Over	6	BnaA06g01680D,BnaA08g01590D,BnaC02g00740D,BnaC03g69350D,BnaC08g27250D
GO:0008652	cellular amino acid biosynthetic process	BP	0.00075306	0.0101245	6	2493	36	80823	Over	5	BnaA02g34030D,BnaA06g01680D,BnaA08g01590D,BnaC02g00740D,BnaC03g69350D,BnaCnng24140D
GO:0009507	chloroplast	CC	0.000884261	0.0117026	15	15100	36	80823	Over	6	BnaA02g15820D,BnaA02g34030D,BnaA05g24100D,BnaA06g01680D,BnaA06g26510D,BnaA08g01590D,BnaC01g17020D,BnaC02g00740D,BnaC03g69350D,BnaC05g06220D,BnaC05g37800D,BnaC09g01160D,BnaC09g01520D,BnaCnng24140D,BnaCnng39740D
GO:0016168	chlorophyll binding	MF	0.00142156	0.0177068	2	124	36	80823	Over	4	BnaC09g01520D,BnaCnng24140D
GO:0044106	cellular amine metabolic process	BP	0.00160275	0.0196744	7	3959	36	80823	Over	5	BnaA02g34030D,BnaA06g01680D,BnaA07g22620D,BnaA08g01590D,BnaC02g00740D,BnaC03g69350D,BnaCnng24140D
GO:0009765	photosynthesis, light harvesting	BP	0.00180567	0.0218486	2	140	36	80823	Over	5	BnaC09g01520D,BnaCnng24140D
GO:0044275	cellular carbohydrate catabolic process	BP	0.00184896	0.0220573	6	2970	36	80823	Over	5	BnaA02g15820D,BnaA02g34030D,BnaA03g02510D,BnaA05g11360D,BnaC02g00740D,BnaC03g03520D
GO:0016139	glycoside catabolic process	BP	0.0026132	0.0290941	2	169	36	80823	Over	6	BnaA03g02510D,BnaC03g03520D
GO:0009911	positive regulation of flower development	BP	0.00264357	0.0290941	2	170	36	80823	Over	4	BnaA03g02510D,BnaC03g03520D
GO:0000023	maltose metabolic process	BP	0.00264492	0.0290941	3	619	36	80823	Over	6	BnaA03g02510D,BnaA07g22620D,BnaC03g03520D
GO:0080093	regulation of photorespiration	BP	0.00400182	0.0408379	1	9	36	80823	Over	6	BnaC02g00740D
GO:0031998	regulation of fatty acid beta-oxidation	BP	0.00400182	0.0408379	1	9	36	80823	Over	6	BnaC02g00740D
GO:0051511	negative regulation of unidimensional cell growth	BP	0.004889	0.0460109	1	11	36	80823	Over	4	BnaCnng39740D
GO:0071325	cellular response to mannitol stimulus	BP	0.004889	0.0460109	1	11	36	80823	Over	7	BnaCnng39740D
GO:0010350	cellular response to magnesium starvation	BP	0.004889	0.0460109	1	11	36	80823	Over	6	BnaCnng39740D
GO:0005547	phosphatidylinositol-3,4,5-trisphosphate binding	MF	0.004889	0.0460109	1	11	36	80823	Over	6	BnaCnng39740D
GO:0071286	cellular response to magnesium ion	BP	0.004889	0.0460109	1	11	36	80823	Over	7	BnaCnng39740D
GO:0031115	negative regulation of microtubule polymerization	BP	0.004889	0.0460109	1	11	36	80823	Over	5	BnaCnng39740D
GO:0043623	cellular protein complex assembly	BP	0.00519198	0.0470765	5	2549	36	80823	Over	6	BnaA06g01680D,BnaA08g01590D,BnaC02g00740D,BnaC03g69350D,BnaCnng39740D
GO:0043085	positive regulation of catalytic activity	BP	0.00520705	0.0470765	3	789	36	80823	Over	5	BnaA03g02510D,BnaC02g00740D,BnaC03g03520D
GO:0080016	(-)-E-beta-caryophyllene synthase activity	MF	0.0053323	0.0470765	1	12	36	80823	Over	4	BnaA06g26510D
GO:0080017	alpha-humulene synthase activity	MF	0.0053323	0.0470765	1	12	36	80823	Over	4	BnaA06g26510D
GO:0006996	organelle organization	BP	0.00539571	0.0471152	10	9143	36	80823	Over	5	BnaA02g15820D,BnaA03g02510D,BnaA05g11360D,BnaA06g01680D,BnaA08g01590D,BnaC02g00740D,BnaC03g03520D,BnaC03g69350D,BnaC08g27250D,BnaCnng39740D
GO:0065007	biological regulation	BP	0.00560342	0.0481781	20	26300	36	80823	Over	2	BnaA02g34030D,BnaA03g02510D,BnaA05g11360D,BnaA06g01680D,BnaA06g33560D,BnaA08g01590D,BnaA09g01040D,BnaAnng31630D,BnaC02g00740D,BnaC03g03520D,BnaC03g69350D,BnaC05g06220D,BnaC08g27250D,BnaC09g01160D,BnaC09g01520D,BnaC09g49910D,BnaCnng24140D,BnaCnng36390D,BnaCnng39740D,BnaCnng73390D
GO:0009941	chloroplast envelope	CC	0.00563121	0.0481781	5	2599	36	80823	Over	6	BnaC01g17020D,BnaC02g00740D,BnaC05g06220D,BnaC09g01520D,BnaCnng24140D
GO:0019252	starch biosynthetic process	BP	0.00581082	0.0487303	3	821	36	80823	Over	8	BnaA03g02510D,BnaA07g22620D,BnaC03g03520D

## Sheet: later down PI special
GO_ID	GO_Term	GO_Class	Pvalue	AdjustedPv	x1	x2	n	N	EnrichDirect	GOlevl	GeneID
GO:0071944	cell periphery	CC	1.85991e-40	6.83905e-37	635	17048	1899	80823	Over	3	BnaA01g00690D,BnaA01g01140D,BnaA01g02060D,BnaA01g05280D,BnaA01g05410D,BnaA01g07910D,BnaA01g08410D,BnaA01g09840D,BnaA01g11930D,BnaA01g12810D,BnaA01g13040D,BnaA01g13130D,BnaA01g14240D,BnaA01g14870D,BnaA01g15330D,BnaA01g18970D,BnaA01g20560D,BnaA01g22920D,BnaA01g23120D,BnaA01g25950D,BnaA01g26430D,BnaA01g27570D,BnaA01g28120D,BnaA01g29630D,BnaA01g33220D,BnaA01g34740D,BnaA01g35000D,BnaA01g36890D,BnaA02g…
GO:0005618	cell wall	CC	3.6908e-40	6.83905e-37	191	3298	1899	80823	Over	4	BnaA01g00690D,BnaA01g02060D,BnaA01g05410D,BnaA01g07910D,BnaA01g13130D,BnaA01g14240D,BnaA01g15330D,BnaA01g28120D,BnaA01g29630D,BnaA01g33220D,BnaA01g34740D,BnaA02g05240D,BnaA02g05840D,BnaA02g14330D,BnaA02g14340D,BnaA02g18920D,BnaA02g23870D,BnaA02g33920D,BnaA02g35530D,BnaA03g08590D,BnaA03g10550D,BnaA03g13410D,BnaA03g27800D,BnaA03g38630D,BnaA03g39990D,BnaA03g41830D,BnaA03g47610D,BnaA03g49910D,BnaA03g…
GO:0009698	phenylpropanoid metabolic process	BP	3.79831e-31	3.51914e-28	127	2044	1899	80823	Over	4	BnaA01g00150D,BnaA01g05410D,BnaA01g14870D,BnaA01g15430D,BnaA01g28710D,BnaA01g34970D,BnaA02g05040D,BnaA02g05780D,BnaA02g06580D,BnaA02g30470D,BnaA02g35530D,BnaA03g12700D,BnaA03g16830D,BnaA03g51830D,BnaA04g00820D,BnaA04g02490D,BnaA04g14490D,BnaA04g21240D,BnaA04g27160D,BnaA05g03420D,BnaA05g08310D,BnaA05g16430D,BnaA05g19760D,BnaA05g20800D,BnaA05g23300D,BnaA05g24200D,BnaA05g28470D,BnaA05g37040D,BnaA06g…
GO:0006725	cellular aromatic compound metabolic process	BP	1.61512e-29	1.19713e-26	228	4797	1899	80823	Over	4	BnaA01g00150D,BnaA01g01140D,BnaA01g05280D,BnaA01g05410D,BnaA01g08240D,BnaA01g11840D,BnaA01g14870D,BnaA01g15430D,BnaA01g28710D,BnaA01g34970D,BnaA02g02290D,BnaA02g05040D,BnaA02g05780D,BnaA02g06580D,BnaA02g09460D,BnaA02g14990D,BnaA02g17260D,BnaA02g21780D,BnaA02g27300D,BnaA02g27980D,BnaA02g30470D,BnaA02g35530D,BnaA03g12700D,BnaA03g16830D,BnaA03g25540D,BnaA03g31290D,BnaA03g38630D,BnaA03g45080D,BnaA03g…
GO:0005976	polysaccharide metabolic process	BP	5.22129e-29	3.22502e-26	182	3535	1899	80823	Over	4	BnaA01g02060D,BnaA01g08410D,BnaA01g26600D,BnaA01g35130D,BnaA02g01650D,BnaA02g06580D,BnaA02g08160D,BnaA02g09460D,BnaA02g17260D,BnaA02g18200D,BnaA02g19320D,BnaA02g25520D,BnaA02g27980D,BnaA02g32550D,BnaA03g00400D,BnaA03g05790D,BnaA03g06610D,BnaA03g08810D,BnaA03g08820D,BnaA03g16370D,BnaA03g25540D,BnaA03g25790D,BnaA03g27770D,BnaA03g27800D,BnaA03g35510D,BnaA03g36400D,BnaA03g36950D,BnaA03g40550D,BnaA03g…
GO:0005975	carbohydrate metabolic process	BP	3.93844e-26	2.08513e-23	379	9787	1899	80823	Over	4	BnaA01g02060D,BnaA01g02780D,BnaA01g03500D,BnaA01g05270D,BnaA01g05280D,BnaA01g08410D,BnaA01g08860D,BnaA01g08870D,BnaA01g09070D,BnaA01g11840D,BnaA01g13130D,BnaA01g15330D,BnaA01g24820D,BnaA01g26600D,BnaA01g33120D,BnaA01g33220D,BnaA01g35130D,BnaA02g01650D,BnaA02g02460D,BnaA02g06580D,BnaA02g07990D,BnaA02g08160D,BnaA02g09460D,BnaA02g12290D,BnaA02g12880D,BnaA02g17260D,BnaA02g18200D,BnaA02g18920D,BnaA02g…
GO:0019748	secondary metabolic process	BP	1.20181e-25	4.94877e-23	199	4193	1899	80823	Over	3	BnaA01g00150D,BnaA01g05280D,BnaA01g05410D,BnaA01g11840D,BnaA01g14870D,BnaA01g15430D,BnaA01g24820D,BnaA01g28710D,BnaA01g33120D,BnaA01g34970D,BnaA02g05040D,BnaA02g05780D,BnaA02g06580D,BnaA02g08160D,BnaA02g12290D,BnaA02g12330D,BnaA02g30470D,BnaA02g35530D,BnaA03g12700D,BnaA03g16160D,BnaA03g16830D,BnaA03g23330D,BnaA03g25540D,BnaA03g31290D,BnaA03g45080D,BnaA03g49910D,BnaA03g51830D,BnaA03g53100D,BnaA03g…
GO:0009725	response to hormone stimulus	BP	1.33803e-25	4.95872e-23	340	8553	1899	80823	Over	4	BnaA01g00670D,BnaA01g00690D,BnaA01g02240D,BnaA01g05280D,BnaA01g05290D,BnaA01g05410D,BnaA01g08860D,BnaA01g08870D,BnaA01g08890D,BnaA01g13890D,BnaA01g22920D,BnaA01g23120D,BnaA01g27570D,BnaA01g28710D,BnaA01g35000D,BnaA01g35580D,BnaA02g02290D,BnaA02g13920D,BnaA02g14330D,BnaA02g14340D,BnaA02g14990D,BnaA02g17850D,BnaA02g18200D,BnaA02g21780D,BnaA02g27300D,BnaA02g30470D,BnaA02g35530D,BnaA02g35780D,BnaA03g…
GO:0009719	response to endogenous stimulus	BP	2.35721e-25	7.94164e-23	341	8609	1899	80823	Over	3	BnaA01g00670D,BnaA01g00690D,BnaA01g02240D,BnaA01g05280D,BnaA01g05290D,BnaA01g05410D,BnaA01g08860D,BnaA01g08870D,BnaA01g08890D,BnaA01g13890D,BnaA01g22920D,BnaA01g23120D,BnaA01g27570D,BnaA01g28710D,BnaA01g35000D,BnaA01g35580D,BnaA02g02290D,BnaA02g13920D,BnaA02g14330D,BnaA02g14340D,BnaA02g14990D,BnaA02g17850D,BnaA02g18200D,BnaA02g21780D,BnaA02g27300D,BnaA02g30470D,BnaA02g35530D,BnaA02g35780D,BnaA03g…
GO:0001510	RNA methylation	BP	5.67804e-25	1.75357e-22	77	1082	1899	80823	Over	6	BnaA01g12190D,BnaA01g14720D,BnaA01g14860D,BnaA01g23660D,BnaA02g05840D,BnaA03g05840D,BnaA03g14550D,BnaA03g29810D,BnaA03g34850D,BnaA03g39990D,BnaA03g47600D,BnaA03g54960D,BnaA04g01110D,BnaA05g03750D,BnaA05g23080D,BnaA05g26770D,BnaA05g27100D,BnaA05g30840D,BnaA05g36400D,BnaA06g28960D,BnaA06g35830D,BnaA07g18810D,BnaA07g19460D,BnaA07g23080D,BnaA07g25010D,BnaA08g00080D,BnaA08g02930D,BnaA08g19000D,BnaA08g…
GO:0009812	flavonoid metabolic process	BP	1.31303e-24	3.74315e-22	85	1266	1899	80823	Over	5	BnaA01g14870D,BnaA01g15430D,BnaA01g28710D,BnaA01g34970D,BnaA02g05040D,BnaA02g05780D,BnaA02g30470D,BnaA02g35530D,BnaA03g12700D,BnaA03g16830D,BnaA03g51830D,BnaA04g00820D,BnaA04g02490D,BnaA04g14490D,BnaA04g21240D,BnaA05g03420D,BnaA05g08310D,BnaA05g16430D,BnaA05g19760D,BnaA05g20800D,BnaA05g23300D,BnaA05g24200D,BnaA06g02010D,BnaA06g20760D,BnaA06g33430D,BnaA06g40330D,BnaA07g06770D,BnaA07g16060D,BnaA07g…
GO:0008152	metabolic process	BP	2.59528e-24	6.87009e-22	1406	50810	1899	80823	Over	2	BnaA01g00150D,BnaA01g00670D,BnaA01g00690D,BnaA01g01140D,BnaA01g01320D,BnaA01g02060D,BnaA01g02240D,BnaA01g02570D,BnaA01g02780D,BnaA01g03040D,BnaA01g03500D,BnaA01g03830D,BnaA01g04650D,BnaA01g05270D,BnaA01g05280D,BnaA01g05290D,BnaA01g05410D,BnaA01g06170D,BnaA01g06370D,BnaA01g07720D,BnaA01g07910D,BnaA01g08240D,BnaA01g08410D,BnaA01g08860D,BnaA01g08870D,BnaA01g08930D,BnaA01g09070D,BnaA01g10530D,BnaA01g…
GO:0006873	cellular ion homeostasis	BP	3.17646e-24	7.84798e-22	72	993	1899	80823	Over	5	BnaA01g15330D,BnaA01g28120D,BnaA01g35000D,BnaA02g17260D,BnaA02g33770D,BnaA02g37060D,BnaA03g00260D,BnaA03g10550D,BnaA03g35510D,BnaA03g54160D,BnaA04g16920D,BnaA05g13030D,BnaA05g15910D,BnaA05g19230D,BnaA05g22760D,BnaA05g23260D,BnaA05g23460D,BnaA05g24200D,BnaA06g14510D,BnaA06g16330D,BnaA06g26320D,BnaA06g32840D,BnaA07g16710D,BnaA07g16800D,BnaA08g05990D,BnaA08g21730D,BnaA08g27870D,BnaA09g12110D,BnaA09g…
GO:0065007	biological regulation	BP	7.45921e-23	1.72774e-20	817	26300	1899	80823	Over	2	BnaA01g00670D,BnaA01g00690D,BnaA01g01140D,BnaA01g01320D,BnaA01g02240D,BnaA01g02570D,BnaA01g03040D,BnaA01g03830D,BnaA01g04650D,BnaA01g05280D,BnaA01g05290D,BnaA01g05410D,BnaA01g06170D,BnaA01g07720D,BnaA01g08410D,BnaA01g08860D,BnaA01g08870D,BnaA01g08890D,BnaA01g11840D,BnaA01g11930D,BnaA01g13890D,BnaA01g14240D,BnaA01g14860D,BnaA01g15330D,BnaA01g16070D,BnaA01g18970D,BnaA01g20560D,BnaA01g23120D,BnaA01g…
GO:0006810	transport	BP	2.18871e-22	4.7714e-20	520	15149	1899	80823	Over	3	BnaA01g01140D,BnaA01g05280D,BnaA01g05410D,BnaA01g06780D,BnaA01g12810D,BnaA01g13220D,BnaA01g14870D,BnaA01g15110D,BnaA01g15330D,BnaA01g16070D,BnaA01g20560D,BnaA01g22920D,BnaA01g24820D,BnaA01g26430D,BnaA01g28120D,BnaA01g29630D,BnaA01g33120D,BnaA01g34740D,BnaA01g34970D,BnaA01g35000D,BnaA01g37180D,BnaA02g02290D,BnaA02g05040D,BnaA02g05780D,BnaA02g07990D,BnaA02g08160D,BnaA02g09460D,BnaA02g12210D,BnaA02g…
GO:0009699	phenylpropanoid biosynthetic process	BP	3.57372e-22	7.03185e-20	97	1620	1899	80823	Over	5	BnaA01g00150D,BnaA01g05410D,BnaA01g28710D,BnaA01g34970D,BnaA02g05040D,BnaA02g05780D,BnaA02g06580D,BnaA02g30470D,BnaA02g35530D,BnaA03g12700D,BnaA03g16830D,BnaA04g00820D,BnaA04g02490D,BnaA04g14490D,BnaA04g21240D,BnaA05g03420D,BnaA05g08310D,BnaA05g16430D,BnaA05g19760D,BnaA05g20800D,BnaA05g23300D,BnaA05g24200D,BnaA05g28470D,BnaA06g02010D,BnaA06g20760D,BnaA06g33430D,BnaA06g40330D,BnaA07g06770D,BnaA07g…
GO:0019438	aromatic compound biosynthetic process	BP	3.6051e-22	7.03185e-20	172	3626	1899	80823	Over	5	BnaA01g00150D,BnaA01g01140D,BnaA01g05280D,BnaA01g05410D,BnaA01g11840D,BnaA01g28710D,BnaA01g34970D,BnaA02g02290D,BnaA02g05040D,BnaA02g05780D,BnaA02g06580D,BnaA02g09460D,BnaA02g14990D,BnaA02g21780D,BnaA02g27300D,BnaA02g27980D,BnaA02g30470D,BnaA02g35530D,BnaA03g12700D,BnaA03g16830D,BnaA03g31290D,BnaA03g38630D,BnaA03g45080D,BnaA03g48610D,BnaA03g54160D,BnaA04g00820D,BnaA04g02490D,BnaA04g05980D,BnaA04g…
GO:0030003	cellular cation homeostasis	BP	5.41516e-22	1.00343e-19	67	938	1899	80823	Over	6	BnaA01g15330D,BnaA01g28120D,BnaA01g35000D,BnaA02g17260D,BnaA02g33770D,BnaA02g37060D,BnaA03g00260D,BnaA03g10550D,BnaA03g35510D,BnaA03g54160D,BnaA04g16920D,BnaA05g13030D,BnaA05g15910D,BnaA05g19230D,BnaA05g22760D,BnaA05g23260D,BnaA05g23460D,BnaA05g24200D,BnaA06g14510D,BnaA06g16330D,BnaA06g26320D,BnaA06g32840D,BnaA07g16710D,BnaA07g16800D,BnaA08g05990D,BnaA08g21730D,BnaA08g27870D,BnaA09g12110D,BnaA09g…
GO:0051234	establishment of localization	BP	9.91864e-22	1.7504e-19	525	15425	1899	80823	Over	2	BnaA01g01140D,BnaA01g05280D,BnaA01g05410D,BnaA01g06780D,BnaA01g12810D,BnaA01g13220D,BnaA01g14870D,BnaA01g15110D,BnaA01g15330D,BnaA01g16070D,BnaA01g20560D,BnaA01g22920D,BnaA01g24820D,BnaA01g26430D,BnaA01g28120D,BnaA01g29630D,BnaA01g33120D,BnaA01g34740D,BnaA01g34970D,BnaA01g35000D,BnaA01g37180D,BnaA02g02290D,BnaA02g05040D,BnaA02g05780D,BnaA02g07990D,BnaA02g08160D,BnaA02g09460D,BnaA02g12210D,BnaA02g…
GO:0009755	hormone-mediated signaling pathway	BP	1.72671e-21	2.78226e-19	198	4433	1899	80823	Over	4	BnaA01g00690D,BnaA01g02240D,BnaA01g05280D,BnaA01g08860D,BnaA01g08870D,BnaA01g08890D,BnaA01g13890D,BnaA01g27570D,BnaA01g28710D,BnaA01g35000D,BnaA01g35580D,BnaA02g02290D,BnaA02g13920D,BnaA02g18200D,BnaA02g21780D,BnaA02g27300D,BnaA02g30470D,BnaA02g35530D,BnaA03g02990D,BnaA03g04390D,BnaA03g05790D,BnaA03g11840D,BnaA03g19150D,BnaA03g19400D,BnaA03g21360D,BnaA03g23340D,BnaA03g26220D,BnaA03g32610D,BnaA03g…
GO:0065008	regulation of biological quality	BP	2.01647e-21	3.11376e-19	244	5850	1899	80823	Over	3	BnaA01g01140D,BnaA01g01320D,BnaA01g03040D,BnaA01g03830D,BnaA01g05280D,BnaA01g11840D,BnaA01g15330D,BnaA01g16070D,BnaA01g20560D,BnaA01g28120D,BnaA01g35000D,BnaA01g35580D,BnaA01g37200D,BnaA02g12330D,BnaA02g14990D,BnaA02g17260D,BnaA02g18200D,BnaA02g21780D,BnaA02g23290D,BnaA02g27300D,BnaA02g30490D,BnaA02g33770D,BnaA02g37060D,BnaA03g00260D,BnaA03g05790D,BnaA03g10550D,BnaA03g11840D,BnaA03g16830D,BnaA03g…
GO:0022857	transmembrane transporter activity	MF	3.26584e-21	4.66101e-19	186	4095	1899	80823	Over	3	BnaA01g01140D,BnaA01g05280D,BnaA01g12810D,BnaA01g14870D,BnaA01g22920D,BnaA01g26430D,BnaA01g28120D,BnaA01g35000D,BnaA02g07990D,BnaA02g08160D,BnaA02g12210D,BnaA02g18200D,BnaA02g36580D,BnaA02g36790D,BnaA03g01440D,BnaA03g08820D,BnaA03g13530D,BnaA03g21210D,BnaA03g21760D,BnaA03g25540D,BnaA03g29440D,BnaA03g32610D,BnaA03g35510D,BnaA03g45950D,BnaA03g50250D,BnaA03g54160D,BnaA04g16920D,BnaA04g22200D,BnaA04g…
GO:0022804	active transmembrane transporter activity	MF	3.28093e-21	4.66101e-19	127	2427	1899	80823	Over	4	BnaA01g01140D,BnaA01g05280D,BnaA01g14870D,BnaA01g22920D,BnaA01g26430D,BnaA01g28120D,BnaA02g08160D,BnaA02g12210D,BnaA02g18200D,BnaA02g36580D,BnaA03g01440D,BnaA03g25540D,BnaA03g29440D,BnaA03g32610D,BnaA03g35510D,BnaA03g54160D,BnaA04g22200D,BnaA05g00740D,BnaA05g06110D,BnaA05g07200D,BnaA05g10330D,BnaA05g15910D,BnaA05g19230D,BnaA05g19250D,BnaA05g23460D,BnaA05g34640D,BnaA05g35760D,BnaA06g14510D,BnaA06g…
GO:0051179	localization	BP	3.39577e-21	4.66101e-19	546	16272	1899	80823	Over	2	BnaA01g01140D,BnaA01g05280D,BnaA01g05410D,BnaA01g06780D,BnaA01g08860D,BnaA01g08870D,BnaA01g12810D,BnaA01g13220D,BnaA01g14870D,BnaA01g15110D,BnaA01g15330D,BnaA01g16070D,BnaA01g20560D,BnaA01g22920D,BnaA01g24820D,BnaA01g26430D,BnaA01g28120D,BnaA01g29630D,BnaA01g33120D,BnaA01g34740D,BnaA01g34970D,BnaA01g35000D,BnaA01g37180D,BnaA02g02290D,BnaA02g05040D,BnaA02g05780D,BnaA02g07990D,BnaA02g08160D,BnaA02g…
GO:0016051	carbohydrate biosynthetic process	BP	1.28262e-20	1.66222e-18	206	4738	1899	80823	Over	4	BnaA01g02060D,BnaA01g11840D,BnaA01g26600D,BnaA01g33120D,BnaA01g35130D,BnaA02g01650D,BnaA02g02460D,BnaA02g06580D,BnaA02g08160D,BnaA02g09460D,BnaA02g12290D,BnaA02g12880D,BnaA02g17260D,BnaA02g18200D,BnaA02g18920D,BnaA02g19320D,BnaA02g25520D,BnaA02g27980D,BnaA03g00400D,BnaA03g05790D,BnaA03g06610D,BnaA03g08810D,BnaA03g08820D,BnaA03g15330D,BnaA03g16160D,BnaA03g23330D,BnaA03g25540D,BnaA03g25790D,BnaA03g…
GO:0032870	cellular response to hormone stimulus	BP	1.30071e-20	1.66222e-18	205	4708	1899	80823	Over	5	BnaA01g00690D,BnaA01g02240D,BnaA01g05280D,BnaA01g08860D,BnaA01g08870D,BnaA01g08890D,BnaA01g13890D,BnaA01g27570D,BnaA01g28710D,BnaA01g35000D,BnaA01g35580D,BnaA02g02290D,BnaA02g13920D,BnaA02g18200D,BnaA02g21780D,BnaA02g27300D,BnaA02g30470D,BnaA02g35530D,BnaA03g02990D,BnaA03g04390D,BnaA03g05790D,BnaA03g11840D,BnaA03g19150D,BnaA03g19400D,BnaA03g21360D,BnaA03g23340D,BnaA03g26220D,BnaA03g32610D,BnaA03g…
GO:0009218	pyrimidine ribonucleotide metabolic process	BP	2.29717e-20	2.66041e-18	53	683	1899	80823	Over	7	BnaA01g10530D,BnaA01g14860D,BnaA01g34740D,BnaA02g05840D,BnaA03g15330D,BnaA03g34850D,BnaA03g39920D,BnaA03g54960D,BnaA04g28670D,BnaA05g26770D,BnaA05g30840D,BnaA05g36400D,BnaA06g03700D,BnaA06g20940D,BnaA06g28960D,BnaA07g01940D,BnaA07g34690D,BnaA08g00080D,BnaA08g02930D,BnaA08g25730D,BnaA08g31010D,BnaA09g03590D,BnaA09g04210D,BnaA09g05570D,BnaA09g12410D,BnaA09g37160D,BnaA10g13800D,BnaC01g32810D,BnaC01g…
GO:0009813	flavonoid biosynthetic process	BP	4.18018e-20	4.69447e-18	73	1119	1899	80823	Over	6	BnaA01g28710D,BnaA01g34970D,BnaA02g05040D,BnaA02g05780D,BnaA02g30470D,BnaA02g35530D,BnaA03g12700D,BnaA03g16830D,BnaA04g00820D,BnaA04g02490D,BnaA04g14490D,BnaA04g21240D,BnaA05g03420D,BnaA05g08310D,BnaA05g16430D,BnaA05g19760D,BnaA05g20800D,BnaA05g23300D,BnaA05g24200D,BnaA06g02010D,BnaA06g20760D,BnaA06g33430D,BnaA06g40330D,BnaA07g06770D,BnaA07g16060D,BnaA07g16800D,BnaA07g17130D,BnaA07g20400D,BnaA07g…
GO:0048878	chemical homeostasis	BP	5.57512e-20	6.07688e-18	94	1625	1899	80823	Over	5	BnaA01g01320D,BnaA01g15330D,BnaA01g28120D,BnaA01g35000D,BnaA02g17260D,BnaA02g21780D,BnaA02g33770D,BnaA02g37060D,BnaA03g00260D,BnaA03g10550D,BnaA03g11840D,BnaA03g35510D,BnaA03g47610D,BnaA03g54160D,BnaA04g16920D,BnaA05g13030D,BnaA05g15910D,BnaA05g19230D,BnaA05g22760D,BnaA05g23260D,BnaA05g23460D,BnaA05g24200D,BnaA06g14510D,BnaA06g16330D,BnaA06g26320D,BnaA06g30720D,BnaA06g32840D,BnaA07g16710D,BnaA07g…
GO:0042221	response to chemical stimulus	BP	5.7787e-20	6.11882e-18	617	19114	1899	80823	Over	3	BnaA01g00670D,BnaA01g00690D,BnaA01g02240D,BnaA01g02570D,BnaA01g02780D,BnaA01g03040D,BnaA01g05280D,BnaA01g05290D,BnaA01g05410D,BnaA01g08240D,BnaA01g08410D,BnaA01g08860D,BnaA01g08870D,BnaA01g08890D,BnaA01g13890D,BnaA01g14870D,BnaA01g19230D,BnaA01g22920D,BnaA01g23120D,BnaA01g24820D,BnaA01g27570D,BnaA01g28710D,BnaA01g33220D,BnaA01g34970D,BnaA01g35000D,BnaA01g35580D,BnaA02g02290D,BnaA02g05040D,BnaA02g…
GO:0010383	cell wall polysaccharide metabolic process	BP	7.94741e-20	8.18142e-18	73	1127	1899	80823	Over	5	BnaA01g02060D,BnaA01g26600D,BnaA02g06580D,BnaA02g08160D,BnaA02g19320D,BnaA02g25520D,BnaA03g00400D,BnaA03g06610D,BnaA03g08810D,BnaA03g08820D,BnaA03g16370D,BnaA03g35510D,BnaA03g36400D,BnaA03g48600D,BnaA04g16000D,BnaA04g16260D,BnaA04g20580D,BnaA05g03470D,BnaA05g08250D,BnaA05g15910D,BnaA05g16430D,BnaA05g19230D,BnaA05g28470D,BnaA05g31420D,BnaA06g18060D,BnaA06g18430D,BnaA06g23560D,BnaA06g36370D,BnaA06g…
GO:0009220	pyrimidine ribonucleotide biosynthetic process	BP	8.45413e-20	8.46784e-18	52	674	1899	80823	Over	8	BnaA01g10530D,BnaA01g14860D,BnaA01g34740D,BnaA02g05840D,BnaA03g15330D,BnaA03g34850D,BnaA03g39920D,BnaA03g54960D,BnaA04g28670D,BnaA05g26770D,BnaA05g30840D,BnaA05g36400D,BnaA06g03700D,BnaA06g20940D,BnaA06g28960D,BnaA07g01940D,BnaA07g34690D,BnaA08g00080D,BnaA08g02930D,BnaA08g25730D,BnaA08g31010D,BnaA09g03590D,BnaA09g05570D,BnaA09g12410D,BnaA09g37160D,BnaA10g13800D,BnaC01g32810D,BnaC01g34040D,BnaC01g…
GO:0044036	cell wall macromolecule metabolic process	BP	2.01576e-19	1.96589e-17	88	1497	1899	80823	Over	4	BnaA01g02060D,BnaA01g18970D,BnaA01g26600D,BnaA02g06580D,BnaA02g08160D,BnaA02g19320D,BnaA02g25520D,BnaA03g00400D,BnaA03g02990D,BnaA03g06610D,BnaA03g08810D,BnaA03g08820D,BnaA03g16370D,BnaA03g35510D,BnaA03g36400D,BnaA03g48600D,BnaA04g16000D,BnaA04g16260D,BnaA04g20580D,BnaA05g01120D,BnaA05g03420D,BnaA05g03470D,BnaA05g08250D,BnaA05g15910D,BnaA05g16430D,BnaA05g19230D,BnaA05g28470D,BnaA05g31420D,BnaA06g…
GO:0044238	primary metabolic process	BP	2.64343e-19	2.44914e-17	1173	41675	1899	80823	Over	3	BnaA01g00670D,BnaA01g00690D,BnaA01g01140D,BnaA01g01320D,BnaA01g02060D,BnaA01g02240D,BnaA01g02570D,BnaA01g02780D,BnaA01g03500D,BnaA01g04650D,BnaA01g05270D,BnaA01g05280D,BnaA01g05290D,BnaA01g05410D,BnaA01g06170D,BnaA01g06370D,BnaA01g07720D,BnaA01g07910D,BnaA01g08240D,BnaA01g08410D,BnaA01g08860D,BnaA01g08870D,BnaA01g08930D,BnaA01g09070D,BnaA01g10530D,BnaA01g11840D,BnaA01g11930D,BnaA01g12190D,BnaA01g…
GO:0010413	glucuronoxylan metabolic process	BP	3.3974e-19	3.07092e-17	57	790	1899	80823	Over	8	BnaA01g02060D,BnaA01g26600D,BnaA02g06580D,BnaA02g19320D,BnaA02g25520D,BnaA03g00400D,BnaA03g06610D,BnaA03g08810D,BnaA03g08820D,BnaA03g35510D,BnaA03g36400D,BnaA03g48600D,BnaA04g16000D,BnaA04g16260D,BnaA05g03470D,BnaA05g15910D,BnaA05g16430D,BnaA05g19230D,BnaA05g28470D,BnaA06g18060D,BnaA06g18430D,BnaA06g36370D,BnaA06g37910D,BnaA07g03710D,BnaA08g20470D,BnaA09g14690D,BnaA09g39580D,BnaA09g52990D,BnaA09g…
GO:0045492	xylan biosynthetic process	BP	5.07992e-19	4.48242e-17	57	794	1899	80823	Over	7	BnaA01g02060D,BnaA01g26600D,BnaA02g06580D,BnaA02g19320D,BnaA02g25520D,BnaA03g00400D,BnaA03g06610D,BnaA03g08810D,BnaA03g08820D,BnaA03g35510D,BnaA03g36400D,BnaA03g48600D,BnaA04g16000D,BnaA04g16260D,BnaA05g03470D,BnaA05g15910D,BnaA05g16430D,BnaA05g19230D,BnaA05g28470D,BnaA06g18060D,BnaA06g18430D,BnaA06g36370D,BnaA06g37910D,BnaA07g03710D,BnaA08g20470D,BnaA09g14690D,BnaA09g39580D,BnaA09g52990D,BnaA09g…
GO:0000271	polysaccharide biosynthetic process	BP	5.25403e-19	4.52824e-17	132	2676	1899	80823	Over	5	BnaA01g02060D,BnaA01g26600D,BnaA01g35130D,BnaA02g01650D,BnaA02g06580D,BnaA02g09460D,BnaA02g17260D,BnaA02g18200D,BnaA02g19320D,BnaA02g25520D,BnaA02g27980D,BnaA03g00400D,BnaA03g05790D,BnaA03g06610D,BnaA03g08810D,BnaA03g08820D,BnaA03g25540D,BnaA03g25790D,BnaA03g27770D,BnaA03g27800D,BnaA03g35510D,BnaA03g36400D,BnaA03g36950D,BnaA03g40550D,BnaA03g41830D,BnaA03g48600D,BnaA03g48610D,BnaA03g49910D,BnaA03g…
GO:0070592	cell wall polysaccharide biosynthetic process	BP	5.43595e-19	4.57856e-17	58	816	1899	80823	Over	6	BnaA01g02060D,BnaA01g26600D,BnaA02g06580D,BnaA02g19320D,BnaA02g25520D,BnaA03g00400D,BnaA03g06610D,BnaA03g08810D,BnaA03g08820D,BnaA03g35510D,BnaA03g36400D,BnaA03g48600D,BnaA04g16000D,BnaA04g16260D,BnaA04g20580D,BnaA05g03470D,BnaA05g15910D,BnaA05g16430D,BnaA05g19230D,BnaA05g28470D,BnaA06g18060D,BnaA06g18430D,BnaA06g36370D,BnaA06g37910D,BnaA07g03710D,BnaA08g20470D,BnaA09g14690D,BnaA09g39580D,BnaA09g…
GO:0010033	response to organic substance	BP	6.28843e-19	5.17887e-17	467	13737	1899	80823	Over	4	BnaA01g00670D,BnaA01g00690D,BnaA01g02240D,BnaA01g02570D,BnaA01g05280D,BnaA01g05290D,BnaA01g05410D,BnaA01g08410D,BnaA01g08860D,BnaA01g08870D,BnaA01g08890D,BnaA01g13890D,BnaA01g22920D,BnaA01g23120D,BnaA01g24820D,BnaA01g27570D,BnaA01g28710D,BnaA01g33220D,BnaA01g34970D,BnaA01g35000D,BnaA01g35580D,BnaA02g02290D,BnaA02g05040D,BnaA02g13920D,BnaA02g14330D,BnaA02g14340D,BnaA02g14990D,BnaA02g17260D,BnaA02g…
GO:0010817	regulation of hormone levels	BP	8.41251e-19	6.77756e-17	120	2356	1899	80823	Over	4	BnaA01g01140D,BnaA01g01320D,BnaA01g05280D,BnaA01g11840D,BnaA01g20560D,BnaA01g35580D,BnaA01g37200D,BnaA02g14990D,BnaA02g17260D,BnaA02g18200D,BnaA02g23290D,BnaA02g27300D,BnaA02g30490D,BnaA03g05790D,BnaA03g16830D,BnaA03g25790D,BnaA03g27770D,BnaA03g31290D,BnaA03g36950D,BnaA03g40550D,BnaA03g45080D,BnaA03g45520D,BnaA03g45950D,BnaA03g51820D,BnaA03g58750D,BnaA05g01480D,BnaA05g07200D,BnaA05g07580D,BnaA05g…
GO:0072527	pyrimidine-containing compound metabolic process	BP	1.61323e-18	1.19572e-16	54	742	1899	80823	Over	5	BnaA01g10530D,BnaA01g14860D,BnaA01g34740D,BnaA02g05840D,BnaA03g15330D,BnaA03g34850D,BnaA03g39920D,BnaA03g54960D,BnaA04g28670D,BnaA05g26770D,BnaA05g30840D,BnaA05g36400D,BnaA06g03700D,BnaA06g20940D,BnaA06g28960D,BnaA07g01940D,BnaA07g34690D,BnaA08g00080D,BnaA08g02930D,BnaA08g25730D,BnaA08g31010D,BnaA09g03590D,BnaA09g04210D,BnaA09g05570D,BnaA09g12410D,BnaA09g37160D,BnaA10g13800D,BnaC01g32810D,BnaC01g…
GO:0071843	cellular component biogenesis at cellular level	BP	3.2488e-18	2.3154e-16	155	3382	1899	80823	Over	4	BnaA01g02060D,BnaA01g12190D,BnaA01g14860D,BnaA01g26600D,BnaA01g34740D,BnaA02g01650D,BnaA02g06580D,BnaA02g17260D,BnaA02g18920D,BnaA02g19320D,BnaA02g25520D,BnaA03g00400D,BnaA03g05840D,BnaA03g06610D,BnaA03g08810D,BnaA03g08820D,BnaA03g15870D,BnaA03g21030D,BnaA03g25540D,BnaA03g27800D,BnaA03g35510D,BnaA03g36400D,BnaA03g40550D,BnaA03g47600D,BnaA03g48600D,BnaA03g53100D,BnaA03g55480D,BnaA04g01730D,BnaA04g…
GO:0045491	xylan metabolic process	BP	4.43708e-18	3.10261e-16	59	860	1899	80823	Over	7	BnaA01g02060D,BnaA01g26600D,BnaA02g06580D,BnaA02g19320D,BnaA02g25520D,BnaA03g00400D,BnaA03g06610D,BnaA03g08810D,BnaA03g08820D,BnaA03g35510D,BnaA03g36400D,BnaA03g48600D,BnaA04g16000D,BnaA04g16260D,BnaA05g03470D,BnaA05g15910D,BnaA05g16430D,BnaA05g19230D,BnaA05g28470D,BnaA06g18060D,BnaA06g18430D,BnaA06g23560D,BnaA06g36370D,BnaA06g37910D,BnaA07g03710D,BnaA08g20470D,BnaA09g14690D,BnaA09g39580D,BnaA09g…
GO:0044271	cellular nitrogen compound biosynthetic process	BP	1.0743e-17	7.37285e-16	209	5068	1899	80823	Over	5	BnaA01g01140D,BnaA01g05280D,BnaA01g10530D,BnaA01g11840D,BnaA01g12190D,BnaA01g14860D,BnaA01g22670D,BnaA01g34740D,BnaA02g05780D,BnaA02g05840D,BnaA02g08160D,BnaA02g09460D,BnaA02g14990D,BnaA02g27980D,BnaA03g13410D,BnaA03g15330D,BnaA03g19400D,BnaA03g23330D,BnaA03g25540D,BnaA03g30400D,BnaA03g31290D,BnaA03g34850D,BnaA03g39920D,BnaA03g45080D,BnaA03g45390D,BnaA03g48610D,BnaA03g51290D,BnaA03g51830D,BnaA03g…
GO:0019725	cellular homeostasis	BP	1.43643e-17	9.67895e-16	89	1593	1899	80823	Over	3	BnaA01g03040D,BnaA01g03830D,BnaA01g11840D,BnaA01g15330D,BnaA01g28120D,BnaA01g35000D,BnaA02g17260D,BnaA02g33770D,BnaA02g37060D,BnaA03g00260D,BnaA03g10550D,BnaA03g35510D,BnaA03g40200D,BnaA03g45080D,BnaA03g54160D,BnaA04g16920D,BnaA05g11910D,BnaA05g13030D,BnaA05g15910D,BnaA05g19230D,BnaA05g22760D,BnaA05g23260D,BnaA05g23460D,BnaA05g24200D,BnaA06g14510D,BnaA06g16330D,BnaA06g26320D,BnaA06g32840D,BnaA06g…
GO:0005215	transporter activity	MF	1.7686e-17	1.16775e-15	209	5087	1899	80823	Over	2	BnaA01g01140D,BnaA01g05280D,BnaA01g12810D,BnaA01g14870D,BnaA01g22920D,BnaA01g26430D,BnaA01g28120D,BnaA01g35000D,BnaA02g07990D,BnaA02g08160D,BnaA02g12210D,BnaA02g18200D,BnaA02g36580D,BnaA02g36790D,BnaA03g01440D,BnaA03g08820D,BnaA03g13530D,BnaA03g21210D,BnaA03g21760D,BnaA03g25540D,BnaA03g29440D,BnaA03g32610D,BnaA03g35510D,BnaA03g45950D,BnaA03g50250D,BnaA03g54160D,BnaA04g01730D,BnaA04g16920D,BnaA04g…
GO:0042546	cell wall biogenesis	BP	1.79605e-17	1.16775e-15	92	1674	1899	80823	Over	5	BnaA01g02060D,BnaA01g26600D,BnaA02g01650D,BnaA02g06580D,BnaA02g17260D,BnaA02g18920D,BnaA02g19320D,BnaA02g25520D,BnaA03g00400D,BnaA03g06610D,BnaA03g08810D,BnaA03g08820D,BnaA03g27800D,BnaA03g35510D,BnaA03g36400D,BnaA03g40550D,BnaA03g48600D,BnaA03g53100D,BnaA03g55480D,BnaA04g16000D,BnaA04g16260D,BnaA04g20580D,BnaA05g01120D,BnaA05g03470D,BnaA05g15910D,BnaA05g16430D,BnaA05g19230D,BnaA05g28470D,BnaA06g…
GO:0006811	ion transport	BP	2.07944e-17	1.32869e-15	205	4967	1899	80823	Over	4	BnaA01g15330D,BnaA01g20560D,BnaA01g24820D,BnaA01g26430D,BnaA01g28120D,BnaA01g33120D,BnaA01g35000D,BnaA02g05040D,BnaA02g07990D,BnaA02g08160D,BnaA02g09460D,BnaA02g12210D,BnaA02g14850D,BnaA02g22810D,BnaA02g27980D,BnaA02g32440D,BnaA02g33770D,BnaA02g36580D,BnaA03g00260D,BnaA03g08820D,BnaA03g10550D,BnaA03g16160D,BnaA03g18570D,BnaA03g21210D,BnaA03g25540D,BnaA03g27330D,BnaA03g29440D,BnaA03g32610D,BnaA03g…
GO:0007154	cell communication	BP	6.09554e-17	3.82883e-15	388	11197	1899	80823	Over	3	BnaA01g00670D,BnaA01g00690D,BnaA01g02240D,BnaA01g02570D,BnaA01g05280D,BnaA01g08410D,BnaA01g08860D,BnaA01g08870D,BnaA01g08890D,BnaA01g13890D,BnaA01g14240D,BnaA01g24820D,BnaA01g27570D,BnaA01g28710D,BnaA01g35000D,BnaA01g35580D,BnaA01g36880D,BnaA01g36890D,BnaA02g02290D,BnaA02g13920D,BnaA02g18200D,BnaA02g18920D,BnaA02g19320D,BnaA02g20890D,BnaA02g21780D,BnaA02g27300D,BnaA02g30470D,BnaA02g32550D,BnaA02g…
GO:0009260	ribonucleotide biosynthetic process	BP	6.7759e-17	4.18525e-15	60	914	1899	80823	Over	7	BnaA01g10530D,BnaA01g14860D,BnaA01g34740D,BnaA02g05840D,BnaA02g08160D,BnaA03g15330D,BnaA03g25540D,BnaA03g34850D,BnaA03g39920D,BnaA03g54960D,BnaA04g28670D,BnaA05g26770D,BnaA05g30840D,BnaA05g36400D,BnaA06g03700D,BnaA06g20940D,BnaA06g28960D,BnaA07g01940D,BnaA07g03650D,BnaA07g34690D,BnaA08g00080D,BnaA08g02930D,BnaA08g25730D,BnaA08g31010D,BnaA09g03590D,BnaA09g05570D,BnaA09g12410D,BnaA09g37160D,BnaA10g…
GO:0006833	water transport	BP	7.45063e-17	4.45356e-15	58	870	1899	80823	Over	5	BnaA01g28120D,BnaA01g34970D,BnaA01g35000D,BnaA02g05040D,BnaA02g17260D,BnaA03g08820D,BnaA03g21210D,BnaA03g31290D,BnaA03g45950D,BnaA04g18330D,BnaA04g26560D,BnaA05g23460D,BnaA05g24200D,BnaA05g26420D,BnaA06g31790D,BnaA06g32840D,BnaA07g23080D,BnaA08g07950D,BnaA08g09350D,BnaA08g10860D,BnaA08g14220D,BnaA08g29950D,BnaA09g05510D,BnaA09g50090D,BnaA10g03990D,BnaA10g14510D,BnaA10g22670D,BnaAnng11630D,BnaAnng…
GO:0071554	cell wall organization or biogenesis	BP	8.50883e-17	5.00535e-15	193	4643	1899	80823	Over	3	BnaA01g02060D,BnaA01g18970D,BnaA01g26600D,BnaA01g35130D,BnaA01g36890D,BnaA02g01650D,BnaA02g06580D,BnaA02g08160D,BnaA02g14330D,BnaA02g14340D,BnaA02g17260D,BnaA02g18200D,BnaA02g18920D,BnaA02g19320D,BnaA02g25520D,BnaA02g33920D,BnaA03g00400D,BnaA03g02990D,BnaA03g05790D,BnaA03g06610D,BnaA03g08810D,BnaA03g08820D,BnaA03g15870D,BnaA03g16370D,BnaA03g25790D,BnaA03g27770D,BnaA03g27800D,BnaA03g32610D,BnaA03g…
GO:0050801	ion homeostasis	BP	9.46135e-17	5.47871e-15	77	1323	1899	80823	Over	6	BnaA01g15330D,BnaA01g28120D,BnaA01g35000D,BnaA02g17260D,BnaA02g33770D,BnaA02g37060D,BnaA03g00260D,BnaA03g10550D,BnaA03g35510D,BnaA03g54160D,BnaA04g16920D,BnaA05g13030D,BnaA05g15910D,BnaA05g19230D,BnaA05g22760D,BnaA05g23260D,BnaA05g23460D,BnaA05g24200D,BnaA06g14510D,BnaA06g16330D,BnaA06g26320D,BnaA06g32840D,BnaA07g16710D,BnaA07g16800D,BnaA08g05990D,BnaA08g21730D,BnaA08g27870D,BnaA09g12110D,BnaA09g…
GO:0005576	extracellular region	CC	1.00478e-16	5.7288e-15	319	8812	1899	80823	Over	2	BnaA01g00690D,BnaA01g02060D,BnaA01g03500D,BnaA01g05270D,BnaA01g05410D,BnaA01g07720D,BnaA01g08930D,BnaA01g09070D,BnaA01g10000D,BnaA01g11930D,BnaA01g13130D,BnaA01g14240D,BnaA01g15330D,BnaA01g29630D,BnaA02g02290D,BnaA02g05240D,BnaA02g06580D,BnaA02g14330D,BnaA02g14340D,BnaA02g17850D,BnaA02g19320D,BnaA02g23870D,BnaA02g25520D,BnaA02g29970D,BnaA02g30190D,BnaA02g30490D,BnaA02g31570D,BnaA02g33920D,BnaA02g…
GO:0018130	heterocycle biosynthetic process	BP	1.06998e-16	6.00812e-15	131	2782	1899	80823	Over	5	BnaA01g01140D,BnaA01g05280D,BnaA01g10530D,BnaA01g11840D,BnaA01g12190D,BnaA01g14860D,BnaA01g34740D,BnaA02g05840D,BnaA02g08160D,BnaA02g09460D,BnaA02g14990D,BnaA02g27980D,BnaA03g13410D,BnaA03g15330D,BnaA03g23330D,BnaA03g25540D,BnaA03g31290D,BnaA03g34850D,BnaA03g39920D,BnaA03g45080D,BnaA03g45390D,BnaA03g48610D,BnaA03g51290D,BnaA03g51830D,BnaA03g54960D,BnaA04g05980D,BnaA04g28670D,BnaA05g01480D,BnaA05g…
GO:0005886	plasma membrane	CC	1.45464e-16	8.04612e-15	486	14807	1899	80823	Over	3	BnaA01g01140D,BnaA01g05280D,BnaA01g05410D,BnaA01g08410D,BnaA01g09840D,BnaA01g11930D,BnaA01g12810D,BnaA01g13040D,BnaA01g14870D,BnaA01g18970D,BnaA01g20560D,BnaA01g22920D,BnaA01g23120D,BnaA01g25950D,BnaA01g26430D,BnaA01g27570D,BnaA01g28120D,BnaA01g35000D,BnaA01g36890D,BnaA02g01650D,BnaA02g07990D,BnaA02g08160D,BnaA02g12210D,BnaA02g12330D,BnaA02g14850D,BnaA02g17260D,BnaA02g17850D,BnaA02g18200D,BnaA02g…
GO:0009058	biosynthetic process	BP	1.52133e-16	8.29125e-15	819	27658	1899	80823	Over	3	BnaA01g00150D,BnaA01g00670D,BnaA01g00690D,BnaA01g01140D,BnaA01g01320D,BnaA01g02060D,BnaA01g02240D,BnaA01g02570D,BnaA01g02780D,BnaA01g04650D,BnaA01g05280D,BnaA01g05290D,BnaA01g05410D,BnaA01g06170D,BnaA01g07720D,BnaA01g07910D,BnaA01g10530D,BnaA01g11840D,BnaA01g12190D,BnaA01g14240D,BnaA01g14860D,BnaA01g20560D,BnaA01g22670D,BnaA01g23600D,BnaA01g26600D,BnaA01g27570D,BnaA01g28710D,BnaA01g30340D,BnaA01g…
GO:0016021	integral to membrane	CC	1.67586e-16	9.00107e-15	248	6442	1899	80823	Over	4	BnaA01g01140D,BnaA01g05280D,BnaA01g08410D,BnaA01g11930D,BnaA01g12810D,BnaA01g14870D,BnaA01g22670D,BnaA01g22920D,BnaA01g26430D,BnaA01g28120D,BnaA01g29630D,BnaA01g36890D,BnaA02g07990D,BnaA02g08160D,BnaA02g12210D,BnaA02g18200D,BnaA02g19320D,BnaA02g21780D,BnaA02g25520D,BnaA02g35530D,BnaA02g36580D,BnaA03g01440D,BnaA03g05790D,BnaA03g06610D,BnaA03g08820D,BnaA03g10230D,BnaA03g12300D,BnaA03g13530D,BnaA03g…
GO:0055080	cation homeostasis	BP	2.30825e-16	1.20484e-14	72	1214	1899	80823	Over	7	BnaA01g15330D,BnaA01g28120D,BnaA01g35000D,BnaA02g17260D,BnaA02g33770D,BnaA02g37060D,BnaA03g00260D,BnaA03g10550D,BnaA03g35510D,BnaA03g54160D,BnaA04g16920D,BnaA05g13030D,BnaA05g15910D,BnaA05g19230D,BnaA05g22760D,BnaA05g23260D,BnaA05g23460D,BnaA05g24200D,BnaA06g14510D,BnaA06g16330D,BnaA06g26320D,BnaA06g32840D,BnaA07g16710D,BnaA07g16800D,BnaA08g05990D,BnaA08g21730D,BnaA08g27870D,BnaA09g12110D,BnaA09g…
GO:0016798	hydrolase activity, acting on glycosyl bonds	MF	2.88212e-16	1.48349e-14	83	1493	1899	80823	Over	4	BnaA01g03500D,BnaA01g05270D,BnaA01g09070D,BnaA01g13130D,BnaA01g15330D,BnaA02g22810D,BnaA02g33920D,BnaA03g00090D,BnaA03g10550D,BnaA03g24600D,BnaA03g40550D,BnaA03g50050D,BnaA03g54320D,BnaA04g02490D,BnaA04g02500D,BnaA04g19070D,BnaA04g19140D,BnaA05g03420D,BnaA05g29810D,BnaA05g36120D,BnaA06g07180D,BnaA06g07600D,BnaA06g23560D,BnaA06g34490D,BnaA06g37080D,BnaA08g19770D,BnaA08g20470D,BnaA08g25120D,BnaA09g…
GO:0044264	cellular polysaccharide metabolic process	BP	3.10915e-16	1.57843e-14	131	2811	1899	80823	Over	5	BnaA01g02060D,BnaA01g08410D,BnaA01g26600D,BnaA01g35130D,BnaA02g06580D,BnaA02g09460D,BnaA02g19320D,BnaA02g25520D,BnaA02g27980D,BnaA02g32550D,BnaA03g00400D,BnaA03g06610D,BnaA03g08810D,BnaA03g08820D,BnaA03g25540D,BnaA03g27800D,BnaA03g35510D,BnaA03g36400D,BnaA03g40550D,BnaA03g48600D,BnaA03g48610D,BnaA03g49910D,BnaA03g50050D,BnaA03g53100D,BnaA03g54320D,BnaA03g55480D,BnaA04g11700D,BnaA04g16000D,BnaA04g…
GO:0005275	amine transmembrane transporter activity	MF	4.34748e-16	2.14824e-14	30	320	1899	80823	Over	5	BnaA01g28120D,BnaA02g12210D,BnaA02g18200D,BnaA03g01440D,BnaA05g06110D,BnaA05g10330D,BnaA05g23460D,BnaA06g14510D,BnaA08g21730D,BnaA09g12110D,BnaA09g14700D,BnaA09g52260D,BnaA10g22670D,BnaAnng37680D,BnaC01g44580D,BnaC02g05970D,BnaC02g42740D,BnaC04g05470D,BnaC04g11250D,BnaC06g13220D,BnaC06g34130D,BnaC07g15280D,BnaC07g25440D,BnaC08g19360D,BnaC08g46530D,BnaC09g02230D,BnaC09g47230D,BnaCnng11320D,BnaCnng…
GO:0004553	hydrolase activity, hydrolyzing O-glycosyl compounds	MF	5.04466e-16	2.42799e-14	79	1401	1899	80823	Over	5	BnaA01g03500D,BnaA01g05270D,BnaA01g09070D,BnaA01g13130D,BnaA01g15330D,BnaA02g33920D,BnaA03g00090D,BnaA03g10550D,BnaA03g24600D,BnaA03g40550D,BnaA03g50050D,BnaA03g54320D,BnaA04g02490D,BnaA04g02500D,BnaA04g19070D,BnaA04g19140D,BnaA05g03420D,BnaA05g29810D,BnaA05g36120D,BnaA06g07180D,BnaA06g07600D,BnaA06g23560D,BnaA06g34490D,BnaA06g37080D,BnaA08g19770D,BnaA08g20470D,BnaA08g25120D,BnaA09g04910D,BnaA09g…
GO:0006694	steroid biosynthetic process	BP	6.12731e-16	2.91126e-14	63	1012	1899	80823	Over	5	BnaA01g01320D,BnaA01g20560D,BnaA01g35580D,BnaA01g37200D,BnaA02g05240D,BnaA02g14990D,BnaA02g18200D,BnaA02g23290D,BnaA02g23870D,BnaA03g16370D,BnaA03g31290D,BnaA03g45520D,BnaA03g45950D,BnaA03g51820D,BnaA03g58750D,BnaA05g08250D,BnaA06g30140D,BnaA06g30720D,BnaA07g02540D,BnaA07g10170D,BnaA07g32310D,BnaA07g32400D,BnaA07g38460D,BnaA08g09180D,BnaA09g02240D,BnaA09g47290D,BnaA09g47380D,BnaA10g07270D,BnaA10g…
GO:0050789	regulation of biological process	BP	1.06026e-15	4.97382e-14	726	24150	1899	80823	Over	2	BnaA01g00670D,BnaA01g00690D,BnaA01g02240D,BnaA01g02570D,BnaA01g03040D,BnaA01g03830D,BnaA01g04650D,BnaA01g05280D,BnaA01g05290D,BnaA01g05410D,BnaA01g06170D,BnaA01g07720D,BnaA01g08410D,BnaA01g08860D,BnaA01g08870D,BnaA01g08890D,BnaA01g11840D,BnaA01g11930D,BnaA01g13890D,BnaA01g14240D,BnaA01g14860D,BnaA01g16070D,BnaA01g18970D,BnaA01g23120D,BnaA01g23600D,BnaA01g26430D,BnaA01g27570D,BnaA01g28710D,BnaA01g…
GO:0070887	cellular response to chemical stimulus	BP	1.65407e-15	7.66248e-14	280	7628	1899	80823	Over	4	BnaA01g00690D,BnaA01g02240D,BnaA01g02570D,BnaA01g03040D,BnaA01g05280D,BnaA01g08860D,BnaA01g08870D,BnaA01g08890D,BnaA01g13890D,BnaA01g27570D,BnaA01g28710D,BnaA01g35000D,BnaA01g35580D,BnaA02g02290D,BnaA02g13920D,BnaA02g18200D,BnaA02g18920D,BnaA02g20890D,BnaA02g21780D,BnaA02g27300D,BnaA02g30470D,BnaA02g35530D,BnaA02g35780D,BnaA03g02990D,BnaA03g04390D,BnaA03g05790D,BnaA03g11840D,BnaA03g13410D,BnaA03g…
GO:0071310	cellular response to organic substance	BP	1.68919e-15	7.72854e-14	253	6718	1899	80823	Over	5	BnaA01g00690D,BnaA01g02240D,BnaA01g02570D,BnaA01g05280D,BnaA01g08860D,BnaA01g08870D,BnaA01g08890D,BnaA01g13890D,BnaA01g27570D,BnaA01g28710D,BnaA01g35000D,BnaA01g35580D,BnaA02g02290D,BnaA02g13920D,BnaA02g18200D,BnaA02g18920D,BnaA02g20890D,BnaA02g21780D,BnaA02g27300D,BnaA02g30470D,BnaA02g35530D,BnaA02g35780D,BnaA03g02990D,BnaA03g04390D,BnaA03g05790D,BnaA03g11840D,BnaA03g19150D,BnaA03g19400D,BnaA03g…
GO:0008202	steroid metabolic process	BP	1.86436e-15	8.42602e-14	67	1124	1899	80823	Over	5	BnaA01g01320D,BnaA01g20560D,BnaA01g35580D,BnaA01g37200D,BnaA02g05240D,BnaA02g14990D,BnaA02g18200D,BnaA02g23290D,BnaA02g23870D,BnaA02g27300D,BnaA03g16370D,BnaA03g16830D,BnaA03g31290D,BnaA03g45520D,BnaA03g45950D,BnaA03g51820D,BnaA03g58750D,BnaA05g07580D,BnaA05g08250D,BnaA06g30140D,BnaA06g30720D,BnaA07g02540D,BnaA07g10170D,BnaA07g32310D,BnaA07g32400D,BnaA07g38460D,BnaA08g09180D,BnaA09g02240D,BnaA09g…
GO:0007165	signal transduction	BP	2.30716e-15	1.03016e-13	324	9164	1899	80823	Over	3	BnaA01g00670D,BnaA01g00690D,BnaA01g02240D,BnaA01g02570D,BnaA01g05280D,BnaA01g08410D,BnaA01g08860D,BnaA01g08870D,BnaA01g08890D,BnaA01g13890D,BnaA01g27570D,BnaA01g28710D,BnaA01g35000D,BnaA01g35580D,BnaA01g36880D,BnaA01g36890D,BnaA02g02290D,BnaA02g13920D,BnaA02g18200D,BnaA02g18920D,BnaA02g19320D,BnaA02g20890D,BnaA02g21780D,BnaA02g27300D,BnaA02g30470D,BnaA02g32550D,BnaA02g35530D,BnaA02g35780D,BnaA02g…
GO:0050896	response to stimulus	BP	3.06802e-15	1.35358e-13	873	30143	1899	80823	Over	2	BnaA01g00670D,BnaA01g00690D,BnaA01g02240D,BnaA01g02570D,BnaA01g02780D,BnaA01g03040D,BnaA01g05280D,BnaA01g05290D,BnaA01g05410D,BnaA01g08240D,BnaA01g08410D,BnaA01g08860D,BnaA01g08870D,BnaA01g08890D,BnaA01g09140D,BnaA01g09150D,BnaA01g09840D,BnaA01g11930D,BnaA01g13890D,BnaA01g14240D,BnaA01g14720D,BnaA01g14860D,BnaA01g14870D,BnaA01g16070D,BnaA01g19230D,BnaA01g20560D,BnaA01g22920D,BnaA01g23120D,BnaA01g…
GO:0046283	anthocyanin metabolic process	BP	4.31072e-15	1.87947e-13	32	370	1899	80823	Over	4	BnaA02g30470D,BnaA02g35530D,BnaA03g51830D,BnaA04g02490D,BnaA05g03420D,BnaA05g23300D,BnaA06g02010D,BnaA06g33430D,BnaA06g40330D,BnaA07g06770D,BnaA07g21910D,BnaA08g01770D,BnaA08g22240D,BnaA09g36610D,BnaA09g40110D,BnaA09g40120D,BnaA09g54940D,BnaC01g22100D,BnaC02g38800D,BnaC03g24270D,BnaC04g24330D,BnaC04g53030D,BnaC05g14950D,BnaC05g36730D,BnaC05g40180D,BnaC07g08370D,BnaC07g33430D,BnaC08g16330D,BnaC08g…
GO:0043455	regulation of secondary metabolic process	BP	6.14639e-15	2.64867e-13	55	856	1899	80823	Over	4	BnaA01g28710D,BnaA01g34970D,BnaA02g05040D,BnaA02g05780D,BnaA02g35530D,BnaA03g51830D,BnaA04g14490D,BnaA04g21240D,BnaA05g08310D,BnaA05g16430D,BnaA05g19760D,BnaA05g20800D,BnaA05g23300D,BnaA05g24200D,BnaA06g02010D,BnaA06g20760D,BnaA07g11270D,BnaA07g16060D,BnaA07g16800D,BnaA07g20400D,BnaA07g21910D,BnaA08g01770D,BnaA08g09350D,BnaA08g22240D,BnaA09g47380D,BnaA10g05520D,BnaA10g07270D,BnaA10g22670D,BnaAnng…
GO:0008361	regulation of cell size	BP	6.81761e-15	2.90414e-13	28	301	1899	80823	Over	5	BnaA02g17260D,BnaA02g30490D,BnaA03g36950D,BnaA03g40550D,BnaA05g05020D,BnaA05g16680D,BnaA05g24200D,BnaA05g30530D,BnaA06g31250D,BnaA06g32480D,BnaA07g23670D,BnaA08g05350D,BnaA09g02390D,BnaA09g03190D,BnaA09g05510D,BnaA09g23850D,BnaC02g24380D,BnaC02g38820D,BnaC04g04400D,BnaC04g17230D,BnaC05g38240D,BnaC05g44980D,BnaC06g21530D,BnaC06g24400D,BnaC08g47390D,BnaC09g19560D,BnaCnng30870D,BnaCnng45670D
GO:0051170	nuclear import	BP	7.7347e-15	3.25736e-13	47	679	1899	80823	Over	7	BnaA01g34740D,BnaA02g32550D,BnaA03g15800D,BnaA04g01730D,BnaA04g08040D,BnaA04g11410D,BnaA04g11770D,BnaA05g23080D,BnaA05g26770D,BnaA05g27100D,BnaA06g28870D,BnaA07g01210D,BnaA07g01940D,BnaA07g15470D,BnaA07g23080D,BnaA07g34690D,BnaA08g00080D,BnaA08g25730D,BnaA09g12410D,BnaA09g36960D,BnaA09g37160D,BnaA10g04390D,BnaA10g09660D,BnaA10g19220D,BnaAnng05310D,BnaAnng09360D,BnaAnng09370D,BnaAnng11870D,BnaC01g…
GO:0023052	signaling	BP	7.94599e-15	3.30874e-13	330	9449	1899	80823	Over	2	BnaA01g00670D,BnaA01g00690D,BnaA01g02240D,BnaA01g02570D,BnaA01g05280D,BnaA01g08410D,BnaA01g08860D,BnaA01g08870D,BnaA01g08890D,BnaA01g13890D,BnaA01g27570D,BnaA01g28710D,BnaA01g35000D,BnaA01g35580D,BnaA01g36880D,BnaA01g36890D,BnaA02g02290D,BnaA02g13920D,BnaA02g18200D,BnaA02g18920D,BnaA02g19320D,BnaA02g20890D,BnaA02g21780D,BnaA02g27300D,BnaA02g30470D,BnaA02g32550D,BnaA02g35530D,BnaA02g35780D,BnaA02g…
GO:0022891	substrate-specific transmembrane transporter activity	MF	8.33935e-15	3.43396e-13	149	3446	1899	80823	Over	4	BnaA01g01140D,BnaA01g12810D,BnaA01g26430D,BnaA01g28120D,BnaA01g35000D,BnaA02g07990D,BnaA02g08160D,BnaA02g12210D,BnaA02g18200D,BnaA02g36580D,BnaA02g36790D,BnaA03g01440D,BnaA03g08820D,BnaA03g13530D,BnaA03g21210D,BnaA03g21760D,BnaA03g25540D,BnaA03g29440D,BnaA03g32610D,BnaA03g45950D,BnaA03g50250D,BnaA03g54160D,BnaA04g16920D,BnaA04g22200D,BnaA04g26560D,BnaA04g28330D,BnaA05g00740D,BnaA05g06110D,BnaA05g…
GO:0006812	cation transport	BP	1.47551e-14	6.00904e-13	163	3897	1899	80823	Over	5	BnaA01g15330D,BnaA01g20560D,BnaA01g24820D,BnaA01g26430D,BnaA01g28120D,BnaA01g33120D,BnaA01g35000D,BnaA02g05040D,BnaA02g07990D,BnaA02g08160D,BnaA02g09460D,BnaA02g22810D,BnaA02g27980D,BnaA02g32440D,BnaA02g33770D,BnaA02g36580D,BnaA03g00260D,BnaA03g08820D,BnaA03g10550D,BnaA03g16160D,BnaA03g21210D,BnaA03g25540D,BnaA03g27330D,BnaA03g32610D,BnaA03g36400D,BnaA03g45950D,BnaA03g50250D,BnaA03g51820D,BnaA03g…
GO:0012501	programmed cell death	BP	1.49517e-14	6.02293e-13	121	2629	1899	80823	Over	4	BnaA01g02060D,BnaA01g05280D,BnaA01g05410D,BnaA01g34970D,BnaA02g02290D,BnaA02g05040D,BnaA02g05780D,BnaA02g13920D,BnaA02g20890D,BnaA02g21780D,BnaA02g25170D,BnaA02g27300D,BnaA03g26220D,BnaA03g32610D,BnaA03g35510D,BnaA03g37660D,BnaA03g38630D,BnaA03g39800D,BnaA03g53010D,BnaA03g54160D,BnaA04g02490D,BnaA04g14490D,BnaA04g23480D,BnaA05g08310D,BnaA05g15910D,BnaA05g18100D,BnaA05g19230D,BnaA05g19760D,BnaA05g…
GO:2000762	regulation of phenylpropanoid metabolic process	BP	1.67194e-14	6.66257e-13	51	777	1899	80823	Over	5	BnaA01g28710D,BnaA01g34970D,BnaA02g05040D,BnaA02g05780D,BnaA02g35530D,BnaA03g51830D,BnaA04g14490D,BnaA04g21240D,BnaA05g08310D,BnaA05g16430D,BnaA05g19760D,BnaA05g20800D,BnaA05g23300D,BnaA05g24200D,BnaA06g02010D,BnaA06g20760D,BnaA07g16060D,BnaA07g16800D,BnaA07g20400D,BnaA07g21910D,BnaA08g01770D,BnaA08g09350D,BnaA08g22240D,BnaA09g47380D,BnaA10g05520D,BnaA10g07270D,BnaA10g22670D,BnaAnng38380D,BnaC01g…
GO:0007623	circadian rhythm	BP	1.84253e-14	7.18781e-13	52	801	1899	80823	Over	3	BnaA01g05410D,BnaA01g08890D,BnaA01g23120D,BnaA02g32550D,BnaA03g00640D,BnaA03g19150D,BnaA03g21080D,BnaA04g22640D,BnaA05g01870D,BnaA05g12950D,BnaA05g16430D,BnaA05g20100D,BnaA05g31200D,BnaA06g12480D,BnaA06g20760D,BnaA07g16890D,BnaA08g11030D,BnaA08g22240D,BnaA08g27870D,BnaA09g03180D,BnaA09g13310D,BnaA09g20050D,BnaA10g02550D,BnaA10g04510D,BnaA10g13850D,BnaAnng35580D,BnaC01g22100D,BnaC01g22480D,BnaC01g…
GO:0015171	amino acid transmembrane transporter activity	MF	2.07965e-14	7.96499e-13	27	290	1899	80823	Over	6	BnaA02g12210D,BnaA02g18200D,BnaA03g01440D,BnaA05g06110D,BnaA05g10330D,BnaA06g14510D,BnaA08g21730D,BnaA09g12110D,BnaA09g14700D,BnaA09g52260D,BnaA10g22670D,BnaAnng37680D,BnaC02g05970D,BnaC02g42740D,BnaC04g05470D,BnaC04g11250D,BnaC06g13220D,BnaC06g34130D,BnaC07g15280D,BnaC07g25440D,BnaC08g19360D,BnaC08g46530D,BnaC09g02230D,BnaC09g47230D,BnaCnng11320D,BnaCnng14480D,BnaCnng25620D
GO:0009505	plant-type cell wall	CC	2.08474e-14	7.96499e-13	76	1391	1899	80823	Over	5	BnaA01g28120D,BnaA01g29630D,BnaA02g05240D,BnaA02g14330D,BnaA02g14340D,BnaA02g23870D,BnaA02g35530D,BnaA03g41830D,BnaA03g50050D,BnaA04g05380D,BnaA04g24790D,BnaA05g03420D,BnaA05g23260D,BnaA05g23300D,BnaA05g23460D,BnaA06g00690D,BnaA06g02010D,BnaA07g03710D,BnaA07g25630D,BnaA07g28080D,BnaA07g32400D,BnaA08g01770D,BnaA08g09180D,BnaA08g18600D,BnaA09g02240D,BnaA09g05510D,BnaA09g07690D,BnaA09g08700D,BnaA09g…
GO:0044464	cell part	CC	3.33501e-14	1.24844e-12	1709	67568	1899	80823	Over	2	BnaA01g00150D,BnaA01g00670D,BnaA01g00690D,BnaA01g01140D,BnaA01g01320D,BnaA01g02060D,BnaA01g02240D,BnaA01g02570D,BnaA01g02780D,BnaA01g03040D,BnaA01g03830D,BnaA01g05280D,BnaA01g05290D,BnaA01g05410D,BnaA01g06170D,BnaA01g06370D,BnaA01g06640D,BnaA01g06780D,BnaA01g07720D,BnaA01g07910D,BnaA01g08240D,BnaA01g08410D,BnaA01g08770D,BnaA01g08860D,BnaA01g08870D,BnaA01g08890D,BnaA01g08930D,BnaA01g09140D,BnaA01g…
GO:0031224	intrinsic to membrane	CC	3.45897e-14	1.28189e-12	264	7246	1899	80823	Over	3	BnaA01g01140D,BnaA01g05280D,BnaA01g08410D,BnaA01g11930D,BnaA01g12810D,BnaA01g14870D,BnaA01g20560D,BnaA01g22670D,BnaA01g22920D,BnaA01g26430D,BnaA01g28120D,BnaA01g29630D,BnaA01g36890D,BnaA02g07990D,BnaA02g08160D,BnaA02g12210D,BnaA02g18200D,BnaA02g19320D,BnaA02g21780D,BnaA02g25520D,BnaA02g35530D,BnaA02g36580D,BnaA03g01440D,BnaA03g05790D,BnaA03g06610D,BnaA03g08820D,BnaA03g10230D,BnaA03g12300D,BnaA03g…
GO:0008219	cell death	BP	3.82494e-14	1.38973e-12	128	2863	1899	80823	Over	3	BnaA01g02060D,BnaA01g05280D,BnaA01g05410D,BnaA01g27570D,BnaA01g34970D,BnaA02g02290D,BnaA02g05040D,BnaA02g05780D,BnaA02g13920D,BnaA02g20890D,BnaA02g21780D,BnaA02g25170D,BnaA02g27300D,BnaA03g26220D,BnaA03g32610D,BnaA03g35510D,BnaA03g37660D,BnaA03g38630D,BnaA03g39800D,BnaA03g53010D,BnaA03g54160D,BnaA04g02490D,BnaA04g14490D,BnaA04g23480D,BnaA05g08310D,BnaA05g15910D,BnaA05g18100D,BnaA05g19230D,BnaA05g…
GO:0034637	cellular carbohydrate biosynthetic process	BP	4.83368e-14	1.73919e-12	169	4130	1899	80823	Over	5	BnaA01g02060D,BnaA01g11840D,BnaA01g26600D,BnaA01g33120D,BnaA01g35130D,BnaA02g06580D,BnaA02g08160D,BnaA02g09460D,BnaA02g12290D,BnaA02g12880D,BnaA02g18920D,BnaA02g19320D,BnaA02g25520D,BnaA02g27980D,BnaA03g00400D,BnaA03g06610D,BnaA03g08810D,BnaA03g08820D,BnaA03g15330D,BnaA03g16160D,BnaA03g23330D,BnaA03g25540D,BnaA03g27800D,BnaA03g30400D,BnaA03g31290D,BnaA03g35510D,BnaA03g36400D,BnaA03g40550D,BnaA03g…
GO:0009451	RNA modification	BP	5.08283e-14	1.81125e-12	83	1593	1899	80823	Over	5	BnaA01g06370D,BnaA01g12190D,BnaA01g14720D,BnaA01g14860D,BnaA01g23660D,BnaA02g05840D,BnaA03g05840D,BnaA03g14550D,BnaA03g29810D,BnaA03g34850D,BnaA03g39990D,BnaA03g47600D,BnaA03g54960D,BnaA04g01110D,BnaA05g03750D,BnaA05g07040D,BnaA05g23080D,BnaA05g26770D,BnaA05g27100D,BnaA05g30840D,BnaA05g36400D,BnaA06g28960D,BnaA06g35830D,BnaA07g18810D,BnaA07g19460D,BnaA07g23080D,BnaA07g25010D,BnaA08g00080D,BnaA08g…
GO:0034654	nucleobase-containing compound biosynthetic process	BP	6.31602e-14	2.22925e-12	79	1491	1899	80823	Over	5	BnaA01g10530D,BnaA01g12190D,BnaA01g14860D,BnaA01g34740D,BnaA02g05840D,BnaA02g08160D,BnaA03g15330D,BnaA03g25540D,BnaA03g34850D,BnaA03g39920D,BnaA03g45390D,BnaA03g51290D,BnaA03g54960D,BnaA04g28670D,BnaA05g26770D,BnaA05g30840D,BnaA05g36400D,BnaA06g01920D,BnaA06g03080D,BnaA06g03700D,BnaA06g20940D,BnaA06g28870D,BnaA06g28960D,BnaA06g31240D,BnaA07g01940D,BnaA07g03650D,BnaA07g34690D,BnaA08g00080D,BnaA08g…
GO:0042592	homeostatic process	BP	7.25917e-14	2.53797e-12	114	2470	1899	80823	Over	4	BnaA01g01320D,BnaA01g03040D,BnaA01g03830D,BnaA01g11840D,BnaA01g15330D,BnaA01g16070D,BnaA01g28120D,BnaA01g35000D,BnaA02g17260D,BnaA02g21780D,BnaA02g33770D,BnaA02g37060D,BnaA03g00260D,BnaA03g10550D,BnaA03g11840D,BnaA03g35510D,BnaA03g40200D,BnaA03g45080D,BnaA03g47610D,BnaA03g54160D,BnaA04g16920D,BnaA05g11910D,BnaA05g13030D,BnaA05g15910D,BnaA05g19230D,BnaA05g22760D,BnaA05g23260D,BnaA05g23460D,BnaA05g…
GO:0032502	developmental process	BP	8.23923e-14	2.8537e-12	569	18452	1899	80823	Over	2	BnaA01g01320D,BnaA01g02060D,BnaA01g03830D,BnaA01g04650D,BnaA01g05410D,BnaA01g06170D,BnaA01g07910D,BnaA01g08410D,BnaA01g08860D,BnaA01g08870D,BnaA01g11930D,BnaA01g13890D,BnaA01g14860D,BnaA01g14870D,BnaA01g16070D,BnaA01g18970D,BnaA01g20560D,BnaA01g23120D,BnaA01g24820D,BnaA01g28710D,BnaA01g30340D,BnaA01g33120D,BnaA01g34730D,BnaA01g34740D,BnaA01g35000D,BnaA01g35580D,BnaA01g36890D,BnaA01g37200D,BnaA02g…
GO:0055085	transmembrane transport	BP	8.55435e-14	2.93541e-12	147	3465	1899	80823	Over	3	BnaA01g01140D,BnaA01g05280D,BnaA01g12810D,BnaA01g14870D,BnaA01g22920D,BnaA01g26430D,BnaA01g28120D,BnaA01g29630D,BnaA01g35000D,BnaA02g07990D,BnaA02g08160D,BnaA02g12210D,BnaA02g18200D,BnaA02g36580D,BnaA03g01440D,BnaA03g08820D,BnaA03g13410D,BnaA03g15800D,BnaA03g18480D,BnaA03g25540D,BnaA03g32610D,BnaA03g35510D,BnaA03g50250D,BnaA03g54160D,BnaA04g11410D,BnaA04g16920D,BnaA04g22200D,BnaA05g00740D,BnaA05g…
GO:0051716	cellular response to stimulus	BP	1.09307e-13	3.71644e-12	463	14465	1899	80823	Over	3	BnaA01g00670D,BnaA01g00690D,BnaA01g02240D,BnaA01g02570D,BnaA01g03040D,BnaA01g05280D,BnaA01g05410D,BnaA01g08410D,BnaA01g08860D,BnaA01g08870D,BnaA01g08890D,BnaA01g13890D,BnaA01g14240D,BnaA01g14720D,BnaA01g16070D,BnaA01g27570D,BnaA01g28710D,BnaA01g34970D,BnaA01g35000D,BnaA01g35580D,BnaA01g36880D,BnaA01g36890D,BnaA02g02290D,BnaA02g05040D,BnaA02g05780D,BnaA02g09460D,BnaA02g13920D,BnaA02g18200D,BnaA02g…
GO:0016020	membrane	CC	1.10383e-13	3.71892e-12	722	24454	1899	80823	Over	2	BnaA01g01140D,BnaA01g05280D,BnaA01g05410D,BnaA01g06780D,BnaA01g08410D,BnaA01g09840D,BnaA01g11930D,BnaA01g12810D,BnaA01g13040D,BnaA01g13220D,BnaA01g14720D,BnaA01g14860D,BnaA01g14870D,BnaA01g15110D,BnaA01g18970D,BnaA01g20560D,BnaA01g22670D,BnaA01g22920D,BnaA01g23120D,BnaA01g24820D,BnaA01g25000D,BnaA01g25950D,BnaA01g26430D,BnaA01g27570D,BnaA01g28120D,BnaA01g29630D,BnaA01g33220D,BnaA01g35000D,BnaA01g…
GO:0010941	regulation of cell death	BP	1.15439e-13	3.85422e-12	109	2338	1899	80823	Over	4	BnaA01g05280D,BnaA01g05410D,BnaA01g34970D,BnaA02g02290D,BnaA02g05040D,BnaA02g05780D,BnaA02g13920D,BnaA02g21780D,BnaA02g27300D,BnaA03g26220D,BnaA03g32610D,BnaA03g35510D,BnaA03g37660D,BnaA03g38630D,BnaA03g39800D,BnaA03g53010D,BnaA03g54160D,BnaA04g02490D,BnaA04g14490D,BnaA04g23480D,BnaA05g08310D,BnaA05g15910D,BnaA05g18100D,BnaA05g19230D,BnaA05g19760D,BnaA05g20800D,BnaA05g24200D,BnaA06g13800D,BnaA06g…
GO:0009165	nucleotide biosynthetic process	BP	1.22369e-13	4.04911e-12	76	1425	1899	80823	Over	6	BnaA01g10530D,BnaA01g12190D,BnaA01g14860D,BnaA01g34740D,BnaA02g05840D,BnaA02g08160D,BnaA03g15330D,BnaA03g25540D,BnaA03g34850D,BnaA03g39920D,BnaA03g51290D,BnaA03g54960D,BnaA04g28670D,BnaA05g26770D,BnaA05g30840D,BnaA05g36400D,BnaA06g01920D,BnaA06g03080D,BnaA06g03700D,BnaA06g20940D,BnaA06g28870D,BnaA06g28960D,BnaA06g31240D,BnaA07g01940D,BnaA07g03650D,BnaA07g34690D,BnaA08g00080D,BnaA08g02930D,BnaA08g…
GO:0010102	lateral root morphogenesis	BP	1.36587e-13	4.44028e-12	25	266	1899	80823	Over	6	BnaA01g08410D,BnaA02g18200D,BnaA02g35780D,BnaA03g36950D,BnaA03g57660D,BnaA05g16680D,BnaA07g05760D,BnaA07g27660D,BnaA08g05350D,BnaA08g21050D,BnaA08g22410D,BnaA09g07170D,BnaA09g27890D,BnaA09g30170D,BnaC01g09930D,BnaC01g09940D,BnaC01g09950D,BnaC02g18910D,BnaC05g18410D,BnaC05g51090D,BnaC08g18320D,BnaC08g20070D,BnaC08g47390D,BnaC09g50960D,BnaCnng11320D
GO:0043067	regulation of programmed cell death	BP	1.42092e-13	4.57906e-12	107	2286	1899	80823	Over	5	BnaA01g05280D,BnaA01g05410D,BnaA01g34970D,BnaA02g02290D,BnaA02g05040D,BnaA02g05780D,BnaA02g13920D,BnaA02g21780D,BnaA02g27300D,BnaA03g26220D,BnaA03g32610D,BnaA03g35510D,BnaA03g37660D,BnaA03g38630D,BnaA03g39800D,BnaA03g53010D,BnaA03g54160D,BnaA04g02490D,BnaA04g14490D,BnaA04g23480D,BnaA05g08310D,BnaA05g15910D,BnaA05g18100D,BnaA05g19230D,BnaA05g19760D,BnaA05g20800D,BnaA05g24200D,BnaA06g13800D,BnaA06g…
GO:0006606	protein import into nucleus	BP	1.62089e-13	5.17846e-12	45	669	1899	80823	Over	6	BnaA01g34740D,BnaA03g15800D,BnaA04g01730D,BnaA04g08040D,BnaA04g11410D,BnaA04g11770D,BnaA05g23080D,BnaA05g26770D,BnaA05g27100D,BnaA06g28870D,BnaA07g01210D,BnaA07g01940D,BnaA07g15470D,BnaA07g23080D,BnaA07g34690D,BnaA08g00080D,BnaA08g25730D,BnaA09g12410D,BnaA09g36960D,BnaA09g37160D,BnaA10g04390D,BnaA10g09660D,BnaA10g19220D,BnaAnng05310D,BnaAnng09360D,BnaAnng09370D,BnaAnng11870D,BnaC01g03560D,BnaC01g…
GO:0009962	regulation of flavonoid biosynthetic process	BP	2.28352e-13	7.2331e-12	45	673	1899	80823	Over	5	BnaA01g28710D,BnaA01g34970D,BnaA02g05040D,BnaA02g05780D,BnaA02g35530D,BnaA04g14490D,BnaA04g21240D,BnaA05g08310D,BnaA05g16430D,BnaA05g19760D,BnaA05g20800D,BnaA05g23300D,BnaA05g24200D,BnaA06g02010D,BnaA06g20760D,BnaA07g16060D,BnaA07g16800D,BnaA07g20400D,BnaA07g21910D,BnaA08g01770D,BnaA08g09350D,BnaA09g47380D,BnaA10g05520D,BnaA10g07270D,BnaA10g22670D,BnaAnng38380D,BnaC01g41230D,BnaC01g42890D,BnaC02g…
GO:0009718	anthocyanin biosynthetic process	BP	3.49235e-13	1.08762e-11	24	254	1899	80823	Over	5	BnaA02g30470D,BnaA02g35530D,BnaA04g02490D,BnaA05g03420D,BnaA05g23300D,BnaA06g02010D,BnaA06g33430D,BnaA06g40330D,BnaA07g06770D,BnaA07g21910D,BnaA08g01770D,BnaA09g36610D,BnaA09g54940D,BnaC02g38800D,BnaC03g24270D,BnaC04g24330D,BnaC04g53030D,BnaC05g14950D,BnaC05g36730D,BnaC07g08370D,BnaC08g24890D,BnaC08g28150D,BnaC08g28170D,BnaC09g19610D
GO:0046527	glucosyltransferase activity	MF	3.70067e-13	1.14289e-11	43	634	1899	80823	Over	6	BnaA01g18510D,BnaA01g26600D,BnaA02g18840D,BnaA02g18920D,BnaA03g06610D,BnaA03g16830D,BnaA03g21930D,BnaA03g27800D,BnaA05g07580D,BnaA05g11020D,BnaA06g36370D,BnaA07g10520D,BnaA07g10530D,BnaA07g24830D,BnaA08g04980D,BnaA08g11380D,BnaA09g20050D,BnaA09g31010D,BnaA10g03060D,BnaA10g12540D,BnaA10g28120D,BnaAnng16810D,BnaC01g06870D,BnaC02g22590D,BnaC03g08460D,BnaC03g10290D,BnaC04g14940D,BnaC05g18820D,BnaC05g…
GO:0048513	organ development	BP	4.00646e-13	1.2271e-11	327	9595	1899	80823	Over	4	BnaA01g01320D,BnaA01g03830D,BnaA01g04650D,BnaA01g05410D,BnaA01g06170D,BnaA01g08410D,BnaA01g11930D,BnaA01g13890D,BnaA01g14870D,BnaA01g16070D,BnaA01g18970D,BnaA01g20560D,BnaA01g23120D,BnaA01g24820D,BnaA01g28710D,BnaA01g33120D,BnaA01g34730D,BnaA01g34740D,BnaA01g35000D,BnaA01g35580D,BnaA01g36890D,BnaA01g37200D,BnaA02g05780D,BnaA02g13920D,BnaA02g14990D,BnaA02g17260D,BnaA02g18080D,BnaA02g18200D,BnaA02g…
GO:0009987	cellular process	BP	4.14191e-13	1.25819e-11	1383	52500	1899	80823	Over	2	BnaA01g00150D,BnaA01g00670D,BnaA01g00690D,BnaA01g01140D,BnaA01g01320D,BnaA01g02060D,BnaA01g02240D,BnaA01g02570D,BnaA01g02780D,BnaA01g03040D,BnaA01g03830D,BnaA01g04650D,BnaA01g05280D,BnaA01g05290D,BnaA01g05410D,BnaA01g06170D,BnaA01g06370D,BnaA01g06780D,BnaA01g07720D,BnaA01g07910D,BnaA01g08240D,BnaA01g08410D,BnaA01g08860D,BnaA01g08870D,BnaA01g08890D,BnaA01g08930D,BnaA01g10530D,BnaA01g11840D,BnaA01g…
GO:0009753	response to jasmonic acid stimulus	BP	4.94519e-13	1.48999e-11	123	2794	1899	80823	Over	5	BnaA01g00670D,BnaA01g02240D,BnaA01g05280D,BnaA01g08860D,BnaA01g08870D,BnaA01g22920D,BnaA01g27570D,BnaA01g28710D,BnaA01g35580D,BnaA02g02290D,BnaA02g13920D,BnaA02g21780D,BnaA02g27300D,BnaA02g35530D,BnaA03g00640D,BnaA03g21360D,BnaA03g26220D,BnaA03g32610D,BnaA03g36950D,BnaA03g38630D,BnaA03g39800D,BnaA03g43530D,BnaA03g53010D,BnaA03g55180D,BnaA03g60000D,BnaA04g02490D,BnaA04g23480D,BnaA05g01450D,BnaA05g…
GO:0046483	heterocycle metabolic process	BP	5.60854e-13	1.67623e-11	234	6376	1899	80823	Over	4	BnaA01g01140D,BnaA01g05280D,BnaA01g10530D,BnaA01g11840D,BnaA01g12190D,BnaA01g14860D,BnaA01g29630D,BnaA01g33220D,BnaA01g34740D,BnaA02g05780D,BnaA02g05840D,BnaA02g08160D,BnaA02g09460D,BnaA02g12880D,BnaA02g14990D,BnaA02g17260D,BnaA02g27980D,BnaA02g31570D,BnaA03g13410D,BnaA03g15330D,BnaA03g16830D,BnaA03g23330D,BnaA03g25540D,BnaA03g31290D,BnaA03g34850D,BnaA03g35510D,BnaA03g39920D,BnaA03g45080D,BnaA03g…
GO:0009626	plant-type hypersensitive response	BP	5.9649e-13	1.76847e-11	106	2297	1899	80823	Over	5	BnaA01g05280D,BnaA01g05410D,BnaA01g34970D,BnaA02g02290D,BnaA02g05040D,BnaA02g05780D,BnaA02g13920D,BnaA02g20890D,BnaA02g21780D,BnaA02g25170D,BnaA02g27300D,BnaA03g26220D,BnaA03g32610D,BnaA03g37660D,BnaA03g38630D,BnaA03g39800D,BnaA03g53010D,BnaA03g54160D,BnaA04g02490D,BnaA04g14490D,BnaA04g23480D,BnaA05g08310D,BnaA05g18100D,BnaA05g19760D,BnaA05g20800D,BnaA05g24200D,BnaA06g13800D,BnaA06g20760D,BnaA06g…
GO:0030001	metal ion transport	BP	6.19986e-13	1.82355e-11	127	2922	1899	80823	Over	6	BnaA01g15330D,BnaA01g20560D,BnaA01g24820D,BnaA01g28120D,BnaA01g33120D,BnaA01g35000D,BnaA02g05040D,BnaA02g07990D,BnaA02g32440D,BnaA02g33770D,BnaA02g36580D,BnaA03g00260D,BnaA03g08820D,BnaA03g10550D,BnaA03g21210D,BnaA03g27330D,BnaA03g36400D,BnaA03g45950D,BnaA03g50250D,BnaA03g51820D,BnaA03g54160D,BnaA04g22200D,BnaA04g26560D,BnaA05g00740D,BnaA05g01120D,BnaA05g07200D,BnaA05g11930D,BnaA05g12290D,BnaA05g…
GO:0003824	catalytic activity	MF	8.36559e-13	2.4221e-11	909	32245	1899	80823	Over	2	BnaA01g00150D,BnaA01g00690D,BnaA01g01320D,BnaA01g02060D,BnaA01g02780D,BnaA01g03500D,BnaA01g03830D,BnaA01g05270D,BnaA01g05410D,BnaA01g07720D,BnaA01g07910D,BnaA01g08240D,BnaA01g08410D,BnaA01g08860D,BnaA01g08870D,BnaA01g09070D,BnaA01g10530D,BnaA01g11840D,BnaA01g11930D,BnaA01g13040D,BnaA01g13130D,BnaA01g13890D,BnaA01g14240D,BnaA01g14720D,BnaA01g14860D,BnaA01g15330D,BnaA01g18510D,BnaA01g19230D,BnaA01g…
GO:0010363	regulation of plant-type hypersensitive response	BP	1.06804e-12	3.04473e-11	98	2082	1899	80823	Over	5	BnaA01g05280D,BnaA01g05410D,BnaA01g34970D,BnaA02g02290D,BnaA02g05040D,BnaA02g05780D,BnaA02g13920D,BnaA02g21780D,BnaA02g27300D,BnaA03g26220D,BnaA03g32610D,BnaA03g37660D,BnaA03g38630D,BnaA03g39800D,BnaA03g53010D,BnaA03g54160D,BnaA04g02490D,BnaA04g14490D,BnaA04g23480D,BnaA05g08310D,BnaA05g18100D,BnaA05g19760D,BnaA05g20800D,BnaA05g24200D,BnaA06g13800D,BnaA06g20760D,BnaA06g22890D,BnaA06g23270D,BnaA06g…
GO:0044281	small molecule metabolic process	BP	1.23216e-12	3.4858e-11	531	17246	1899	80823	Over	3	BnaA01g00690D,BnaA01g01140D,BnaA01g02780D,BnaA01g05280D,BnaA01g05410D,BnaA01g07910D,BnaA01g08240D,BnaA01g08930D,BnaA01g10530D,BnaA01g11840D,BnaA01g12190D,BnaA01g14720D,BnaA01g14860D,BnaA01g20560D,BnaA01g22670D,BnaA01g22920D,BnaA01g23660D,BnaA01g24820D,BnaA01g33220D,BnaA01g34740D,BnaA01g35580D,BnaA02g02290D,BnaA02g05240D,BnaA02g05780D,BnaA02g05840D,BnaA02g08160D,BnaA02g09460D,BnaA02g12290D,BnaA02g…
GO:0048527	lateral root development	BP	1.38971e-12	3.90172e-11	45	695	1899	80823	Over	5	BnaA01g08410D,BnaA01g23120D,BnaA01g35000D,BnaA02g18200D,BnaA02g35780D,BnaA03g00770D,BnaA03g19400D,BnaA03g36950D,BnaA03g51820D,BnaA03g57660D,BnaA05g16680D,BnaA06g02010D,BnaA06g31250D,BnaA07g05760D,BnaA07g11930D,BnaA07g27660D,BnaA08g01770D,BnaA08g05350D,BnaA08g21050D,BnaA08g22410D,BnaA09g02390D,BnaA09g07170D,BnaA09g16590D,BnaA09g27890D,BnaA09g30170D,BnaA09g48950D,BnaA10g26770D,BnaC01g09930D,BnaC01g…
GO:0060918	auxin transport	BP	1.51803e-12	4.22995e-11	38	540	1899	80823	Over	5	BnaA02g17260D,BnaA02g18200D,BnaA02g30490D,BnaA03g36950D,BnaA03g40550D,BnaA05g07200D,BnaA05g16680D,BnaA05g24200D,BnaA05g30530D,BnaA05g34640D,BnaA06g31250D,BnaA07g23670D,BnaA08g05350D,BnaA09g02390D,BnaA09g03190D,BnaA09g05510D,BnaA09g27890D,BnaA09g30170D,BnaA10g09660D,BnaC01g07450D,BnaC02g24380D,BnaC02g24840D,BnaC02g38820D,BnaC04g08000D,BnaC04g17230D,BnaC05g01280D,BnaC05g18410D,BnaC05g38240D,BnaC05g…
GO:0046943	carboxylic acid transmembrane transporter activity	MF	1.55226e-12	4.29304e-11	30	375	1899	80823	Over	6	BnaA02g12210D,BnaA02g18200D,BnaA03g01440D,BnaA04g22200D,BnaA05g06110D,BnaA05g10330D,BnaA06g14510D,BnaA08g21730D,BnaA09g12110D,BnaA09g14700D,BnaA09g52260D,BnaA10g00970D,BnaA10g22670D,BnaAnng37680D,BnaC02g05970D,BnaC02g42740D,BnaC04g05470D,BnaC04g11250D,BnaC04g45930D,BnaC06g13220D,BnaC06g34130D,BnaC07g15280D,BnaC07g25440D,BnaC08g19360D,BnaC08g46530D,BnaC09g02230D,BnaC09g47230D,BnaCnng11320D,BnaCnng…
GO:0005342	organic acid transmembrane transporter activity	MF	1.5969e-12	4.38379e-11	31	395	1899	80823	Over	5	BnaA02g12210D,BnaA02g18200D,BnaA03g01440D,BnaA04g22200D,BnaA05g06110D,BnaA05g10330D,BnaA06g14510D,BnaA08g21730D,BnaA09g12110D,BnaA09g14700D,BnaA09g52260D,BnaA10g00970D,BnaA10g22670D,BnaAnng37680D,BnaC01g29930D,BnaC02g05970D,BnaC02g42740D,BnaC04g05470D,BnaC04g11250D,BnaC04g45930D,BnaC06g13220D,BnaC06g34130D,BnaC07g15280D,BnaC07g25440D,BnaC08g19360D,BnaC08g46530D,BnaC09g02230D,BnaC09g47230D,BnaCnng…
GO:0006913	nucleocytoplasmic transport	BP	2.86851e-12	7.75965e-11	56	969	1899	80823	Over	6	BnaA01g05410D,BnaA01g16070D,BnaA01g34740D,BnaA02g32550D,BnaA03g15800D,BnaA03g51290D,BnaA04g01730D,BnaA04g08040D,BnaA04g11410D,BnaA04g11770D,BnaA05g03020D,BnaA05g23080D,BnaA05g26770D,BnaA05g27100D,BnaA06g28870D,BnaA07g01210D,BnaA07g01940D,BnaA07g15470D,BnaA07g23080D,BnaA07g34690D,BnaA08g00080D,BnaA08g25730D,BnaA09g12410D,BnaA09g36960D,BnaA09g37160D,BnaA09g48950D,BnaA10g04390D,BnaA10g09660D,BnaA10g…
GO:0007275	multicellular organismal development	BP	3.52934e-12	9.47806e-11	530	17307	1899	80823	Over	3	BnaA01g01320D,BnaA01g03830D,BnaA01g04650D,BnaA01g05410D,BnaA01g06170D,BnaA01g07910D,BnaA01g08410D,BnaA01g08860D,BnaA01g08870D,BnaA01g11930D,BnaA01g13890D,BnaA01g14860D,BnaA01g14870D,BnaA01g16070D,BnaA01g18970D,BnaA01g20560D,BnaA01g23120D,BnaA01g24820D,BnaA01g28710D,BnaA01g33120D,BnaA01g34730D,BnaA01g34740D,BnaA01g35000D,BnaA01g35580D,BnaA01g36890D,BnaA01g37200D,BnaA02g05540D,BnaA02g05780D,BnaA02g…
GO:0050776	regulation of immune response	BP	3.75626e-12	1.00149e-10	108	2410	1899	80823	Over	4	BnaA01g05280D,BnaA01g05410D,BnaA01g34970D,BnaA01g36880D,BnaA02g02290D,BnaA02g05040D,BnaA02g05780D,BnaA02g13920D,BnaA02g21780D,BnaA02g27300D,BnaA03g21360D,BnaA03g26220D,BnaA03g32610D,BnaA03g37660D,BnaA03g38630D,BnaA03g39800D,BnaA03g53010D,BnaA03g54160D,BnaA04g02490D,BnaA04g14490D,BnaA04g23480D,BnaA05g01450D,BnaA05g08310D,BnaA05g18100D,BnaA05g19760D,BnaA05g20800D,BnaA05g24200D,BnaA06g13800D,BnaA06g…
GO:0070882	cellular cell wall organization or biogenesis	BP	4.54533e-12	1.20321e-10	137	3300	1899	80823	Over	4	BnaA01g02060D,BnaA01g26600D,BnaA01g35130D,BnaA01g36890D,BnaA02g01650D,BnaA02g06580D,BnaA02g08160D,BnaA02g14330D,BnaA02g14340D,BnaA02g17260D,BnaA02g18920D,BnaA02g19320D,BnaA02g25520D,BnaA02g33920D,BnaA03g00400D,BnaA03g06610D,BnaA03g08810D,BnaA03g08820D,BnaA03g15870D,BnaA03g16370D,BnaA03g27800D,BnaA03g32610D,BnaA03g35510D,BnaA03g36400D,BnaA03g40550D,BnaA03g47610D,BnaA03g48600D,BnaA03g50050D,BnaA03g…
GO:0048046	apoplast	CC	5.82423e-12	1.52004e-10	96	2071	1899	80823	Over	3	BnaA01g05410D,BnaA01g07720D,BnaA01g15330D,BnaA01g29630D,BnaA02g02290D,BnaA02g06580D,BnaA02g31570D,BnaA02g33920D,BnaA03g10550D,BnaA03g31290D,BnaA03g35510D,BnaA03g50050D,BnaA03g54320D,BnaA04g02490D,BnaA05g03420D,BnaA05g15910D,BnaA05g19230D,BnaA05g23260D,BnaA06g07180D,BnaA06g14510D,BnaA06g23270D,BnaA06g23560D,BnaA06g34490D,BnaA07g07560D,BnaA07g16660D,BnaA07g16800D,BnaA07g21910D,BnaA07g32400D,BnaA08g…
GO:0044237	cellular metabolic process	BP	5.98692e-12	1.5408e-10	1144	42371	1899	80823	Over	3	BnaA01g00150D,BnaA01g00670D,BnaA01g00690D,BnaA01g01140D,BnaA01g02060D,BnaA01g02240D,BnaA01g02570D,BnaA01g02780D,BnaA01g03040D,BnaA01g04650D,BnaA01g05280D,BnaA01g05290D,BnaA01g05410D,BnaA01g06170D,BnaA01g06370D,BnaA01g07720D,BnaA01g07910D,BnaA01g08240D,BnaA01g08410D,BnaA01g08860D,BnaA01g08870D,BnaA01g08930D,BnaA01g10530D,BnaA01g11840D,BnaA01g11930D,BnaA01g12190D,BnaA01g13890D,BnaA01g14240D,BnaA01g…
GO:0045088	regulation of innate immune response	BP	6.0515e-12	1.54668e-10	107	2395	1899	80823	Over	5	BnaA01g05280D,BnaA01g05410D,BnaA01g34970D,BnaA01g36880D,BnaA02g02290D,BnaA02g05040D,BnaA02g05780D,BnaA02g13920D,BnaA02g21780D,BnaA02g27300D,BnaA03g21360D,BnaA03g26220D,BnaA03g32610D,BnaA03g37660D,BnaA03g38630D,BnaA03g39800D,BnaA03g53010D,BnaA03g54160D,BnaA04g02490D,BnaA04g14490D,BnaA04g23480D,BnaA05g01450D,BnaA05g08310D,BnaA05g18100D,BnaA05g19760D,BnaA05g20800D,BnaA05g24200D,BnaA06g13800D,BnaA06g…
GO:0009926	auxin polar transport	BP	7.07987e-12	1.79712e-10	36	513	1899	80823	Over	6	BnaA02g17260D,BnaA02g18200D,BnaA02g30490D,BnaA03g36950D,BnaA03g40550D,BnaA05g07200D,BnaA05g16680D,BnaA05g24200D,BnaA05g30530D,BnaA05g34640D,BnaA06g31250D,BnaA07g23670D,BnaA08g05350D,BnaA09g02390D,BnaA09g03190D,BnaA09g05510D,BnaA09g27890D,BnaA09g30170D,BnaA10g09660D,BnaC01g07450D,BnaC02g24380D,BnaC02g24840D,BnaC02g38820D,BnaC04g08000D,BnaC04g17230D,BnaC05g18410D,BnaC05g38240D,BnaC05g44980D,BnaC05g…
GO:0048364	root development	BP	1.07809e-11	2.69959e-10	137	3333	1899	80823	Over	5	BnaA01g06170D,BnaA01g08410D,BnaA01g20560D,BnaA01g23120D,BnaA01g24820D,BnaA01g35000D,BnaA02g14990D,BnaA02g17260D,BnaA02g18200D,BnaA02g30490D,BnaA02g35780D,BnaA03g00770D,BnaA03g02990D,BnaA03g05790D,BnaA03g08820D,BnaA03g19400D,BnaA03g21080D,BnaA03g25790D,BnaA03g27770D,BnaA03g36950D,BnaA03g40550D,BnaA03g51820D,BnaA03g51830D,BnaA03g57660D,BnaA04g20350D,BnaA04g20380D,BnaA04g20580D,BnaA05g00610D,BnaA05g…
GO:0009411	response to UV	BP	1.15937e-11	2.88363e-10	66	1252	1899	80823	Over	6	BnaA02g05780D,BnaA02g17260D,BnaA02g18200D,BnaA02g30470D,BnaA02g35530D,BnaA03g05790D,BnaA03g12700D,BnaA03g18830D,BnaA03g21080D,BnaA03g21360D,BnaA03g25790D,BnaA03g27770D,BnaA03g36950D,BnaA03g40550D,BnaA04g00820D,BnaA04g18330D,BnaA04g21240D,BnaA05g01450D,BnaA05g03420D,BnaA05g16680D,BnaA05g19760D,BnaA05g23300D,BnaA05g34640D,BnaA06g02010D,BnaA06g02370D,BnaA06g31250D,BnaA06g32840D,BnaA07g06770D,BnaA07g…
GO:0022892	substrate-specific transporter activity	MF	2.24548e-11	5.5111e-10	156	3969	1899	80823	Over	3	BnaA01g01140D,BnaA01g12810D,BnaA01g26430D,BnaA01g28120D,BnaA01g35000D,BnaA02g07990D,BnaA02g08160D,BnaA02g12210D,BnaA02g18200D,BnaA02g36580D,BnaA02g36790D,BnaA03g01440D,BnaA03g08820D,BnaA03g13530D,BnaA03g21210D,BnaA03g21760D,BnaA03g25540D,BnaA03g29440D,BnaA03g32610D,BnaA03g45950D,BnaA03g50250D,BnaA03g54160D,BnaA04g01730D,BnaA04g16920D,BnaA04g22200D,BnaA04g26560D,BnaA04g28330D,BnaA05g00740D,BnaA05g…
GO:0006598	polyamine catabolic process	BP	2.38899e-11	5.82475e-10	21	226	1899	80823	Over	6	BnaA04g21240D,BnaA04g27160D,BnaA05g19760D,BnaA05g37040D,BnaA06g32840D,BnaA07g16060D,BnaA07g16800D,BnaA09g47290D,BnaA10g07270D,BnaA10g24600D,BnaAnng38380D,BnaC01g37590D,BnaC02g04950D,BnaC04g50910D,BnaC05g39800D,BnaC06g15850D,BnaC07g30400D,BnaC07g44690D,BnaC08g27200D,BnaC08g41390D,BnaCnng55740D
GO:0009628	response to abiotic stimulus	BP	2.67913e-11	6.48945e-10	422	13398	1899	80823	Over	3	BnaA01g00670D,BnaA01g00690D,BnaA01g02240D,BnaA01g05290D,BnaA01g05410D,BnaA01g08240D,BnaA01g08860D,BnaA01g08870D,BnaA01g09140D,BnaA01g09150D,BnaA01g14860D,BnaA01g16070D,BnaA01g20560D,BnaA01g22920D,BnaA01g23120D,BnaA01g24820D,BnaA01g27570D,BnaA01g28120D,BnaA01g28710D,BnaA01g33120D,BnaA01g33220D,BnaA01g34740D,BnaA01g34970D,BnaA02g02290D,BnaA02g05040D,BnaA02g05780D,BnaA02g09460D,BnaA02g09520D,BnaA02g…
GO:0070838	divalent metal ion transport	BP	2.88822e-11	6.95048e-10	63	1191	1899	80823	Over	7	BnaA01g15330D,BnaA01g20560D,BnaA01g24820D,BnaA01g28120D,BnaA01g33120D,BnaA01g35000D,BnaA02g05040D,BnaA03g10550D,BnaA03g21210D,BnaA03g27330D,BnaA03g54160D,BnaA04g26560D,BnaA05g11930D,BnaA05g12290D,BnaA05g22760D,BnaA05g23260D,BnaA05g23460D,BnaA05g26420D,BnaA06g14510D,BnaA06g16330D,BnaA06g26320D,BnaA06g32840D,BnaA07g16800D,BnaA08g07950D,BnaA08g21730D,BnaA09g05510D,BnaA09g12110D,BnaA09g12960D,BnaA09g…
GO:0016125	sterol metabolic process	BP	3.08439e-11	7.37468e-10	44	713	1899	80823	Over	5	BnaA01g20560D,BnaA01g35580D,BnaA02g05240D,BnaA02g14990D,BnaA02g18200D,BnaA02g23870D,BnaA03g16370D,BnaA03g31290D,BnaA03g45950D,BnaA03g58750D,BnaA05g08250D,BnaA07g02540D,BnaA07g32310D,BnaA07g32400D,BnaA07g38460D,BnaA08g09180D,BnaA09g02240D,BnaA09g47380D,BnaA10g07270D,BnaA10g09570D,BnaA10g28120D,BnaA10g28210D,BnaC01g11740D,BnaC01g13470D,BnaC01g22950D,BnaC01g25850D,BnaC02g04950D,BnaC02g19980D,BnaC02g…
GO:0016126	sterol biosynthetic process	BP	3.48139e-11	8.27053e-10	43	691	1899	80823	Over	6	BnaA01g20560D,BnaA01g35580D,BnaA02g05240D,BnaA02g14990D,BnaA02g18200D,BnaA02g23870D,BnaA03g16370D,BnaA03g31290D,BnaA03g45950D,BnaA03g58750D,BnaA05g08250D,BnaA07g02540D,BnaA07g32310D,BnaA07g32400D,BnaA07g38460D,BnaA08g09180D,BnaA09g02240D,BnaA09g47380D,BnaA10g07270D,BnaA10g09570D,BnaA10g28210D,BnaC01g11740D,BnaC01g13470D,BnaC01g22950D,BnaC01g25850D,BnaC02g04950D,BnaC02g19980D,BnaC02g39080D,BnaC04g…
GO:0015250	water channel activity	MF	3.61346e-11	8.47562e-10	21	145	1899	80823	Over	6	BnaA01g28120D,BnaA03g08820D,BnaA03g21210D,BnaA03g45950D,BnaA04g26560D,BnaA04g28330D,BnaA05g23460D,BnaA06g32840D,BnaA08g10860D,BnaAnng11630D,BnaC01g44580D,BnaC03g11160D,BnaC03g32130D,BnaC03g65520D,BnaC04g38040D,BnaC04g50590D,BnaC06g15450D,BnaC07g38190D,BnaC07g45370D,BnaCnng02360D,BnaCnng31040D
GO:0035251	UDP-glucosyltransferase activity	MF	3.97283e-11	9.25994e-10	36	532	1899	80823	Over	6	BnaA01g18510D,BnaA01g26600D,BnaA02g18840D,BnaA02g18920D,BnaA03g06610D,BnaA03g16830D,BnaA03g21930D,BnaA03g27800D,BnaA05g07580D,BnaA05g11020D,BnaA06g36370D,BnaA07g10520D,BnaA07g10530D,BnaA07g24830D,BnaA08g11380D,BnaA09g20050D,BnaA10g03060D,BnaA10g12540D,BnaA10g28120D,BnaAnng16810D,BnaC03g08460D,BnaC03g10290D,BnaC04g14940D,BnaC06g23330D,BnaC06g23590D,BnaC06g26160D,BnaC06g39000D,BnaC07g17610D,BnaC07g…
GO:0009506	plasmodesma	CC	4.48099e-11	1.03146e-09	198	5393	1899	80823	Over	3	BnaA01g05410D,BnaA01g07910D,BnaA01g18970D,BnaA01g28120D,BnaA01g36890D,BnaA02g01730D,BnaA02g05240D,BnaA02g08160D,BnaA02g12880D,BnaA02g23870D,BnaA02g31570D,BnaA03g05840D,BnaA03g08820D,BnaA03g14550D,BnaA03g15870D,BnaA03g18480D,BnaA03g21210D,BnaA03g29810D,BnaA03g35510D,BnaA03g39990D,BnaA03g45950D,BnaA03g55080D,BnaA04g05980D,BnaA04g20350D,BnaA04g20380D,BnaA04g26560D,BnaA05g03020D,BnaA05g03750D,BnaA05g…
GO:0033692	cellular polysaccharide biosynthetic process	BP	4.51202e-11	1.03219e-09	102	2309	1899	80823	Over	6	BnaA01g02060D,BnaA01g26600D,BnaA01g35130D,BnaA02g06580D,BnaA02g09460D,BnaA02g19320D,BnaA02g25520D,BnaA02g27980D,BnaA03g00400D,BnaA03g06610D,BnaA03g08810D,BnaA03g08820D,BnaA03g25540D,BnaA03g27800D,BnaA03g35510D,BnaA03g36400D,BnaA03g40550D,BnaA03g48600D,BnaA03g48610D,BnaA03g49910D,BnaA03g55480D,BnaA04g11700D,BnaA04g16000D,BnaA04g16260D,BnaA04g20580D,BnaA04g22200D,BnaA05g03470D,BnaA05g11020D,BnaA05g…
GO:0009310	amine catabolic process	BP	5.10979e-11	1.16177e-09	59	1097	1899	80823	Over	4	BnaA01g01140D,BnaA01g05280D,BnaA01g08240D,BnaA01g08930D,BnaA01g24820D,BnaA03g25540D,BnaA03g41830D,BnaA03g53010D,BnaA04g05380D,BnaA04g21240D,BnaA04g27160D,BnaA05g01480D,BnaA05g19760D,BnaA05g28470D,BnaA05g37040D,BnaA06g14510D,BnaA06g32840D,BnaA06g38800D,BnaA06g40360D,BnaA07g16060D,BnaA07g16800D,BnaA08g21730D,BnaA09g12110D,BnaA09g13310D,BnaA09g47290D,BnaA10g07270D,BnaA10g24600D,BnaAnng07910D,BnaAnng…
GO:0044249	cellular biosynthetic process	BP	5.34525e-11	1.20349e-09	758	26590	1899	80823	Over	4	BnaA01g00150D,BnaA01g00670D,BnaA01g00690D,BnaA01g01140D,BnaA01g02060D,BnaA01g02240D,BnaA01g02570D,BnaA01g02780D,BnaA01g04650D,BnaA01g05280D,BnaA01g05290D,BnaA01g05410D,BnaA01g06170D,BnaA01g07720D,BnaA01g07910D,BnaA01g10530D,BnaA01g11840D,BnaA01g12190D,BnaA01g14240D,BnaA01g14860D,BnaA01g22670D,BnaA01g23600D,BnaA01g26600D,BnaA01g27570D,BnaA01g28710D,BnaA01g30340D,BnaA01g33120D,BnaA01g33220D,BnaA01g…
GO:0009741	response to brassinosteroid stimulus	BP	6.03949e-11	1.34026e-09	39	605	1899	80823	Over	5	BnaA01g05290D,BnaA01g35580D,BnaA03g31560D,BnaA03g36950D,BnaA03g50050D,BnaA04g24080D,BnaA04g24090D,BnaA05g16680D,BnaA05g18320D,BnaA05g23260D,BnaA05g27860D,BnaA06g02010D,BnaA06g18060D,BnaA06g35930D,BnaA08g01770D,BnaA08g05350D,BnaA08g10790D,BnaA09g16590D,BnaA09g52740D,BnaA10g01400D,BnaA10g28720D,BnaAnng02890D,BnaAnng35300D,BnaC02g24840D,BnaC03g37060D,BnaC03g78000D,BnaC04g02190D,BnaC04g47830D,BnaC04g…
GO:0044262	cellular carbohydrate metabolic process	BP	6.79264e-11	1.49843e-09	273	8022	1899	80823	Over	4	BnaA01g02060D,BnaA01g02780D,BnaA01g05280D,BnaA01g08410D,BnaA01g08860D,BnaA01g08870D,BnaA01g11840D,BnaA01g24820D,BnaA01g26600D,BnaA01g33120D,BnaA01g33220D,BnaA01g35130D,BnaA02g06580D,BnaA02g07990D,BnaA02g08160D,BnaA02g09460D,BnaA02g12290D,BnaA02g12880D,BnaA02g18920D,BnaA02g19320D,BnaA02g25520D,BnaA02g27980D,BnaA02g32550D,BnaA03g00400D,BnaA03g06610D,BnaA03g08810D,BnaA03g08820D,BnaA03g10230D,BnaA03g…
GO:0005887	integral to plasma membrane	CC	7.61751e-11	1.67044e-09	21	233	1899	80823	Over	5	BnaA02g21780D,BnaA02g35530D,BnaA03g13530D,BnaA05g19250D,BnaA05g23300D,BnaA06g02010D,BnaA06g16330D,BnaA06g26320D,BnaA07g10320D,BnaA08g01770D,BnaA09g11870D,BnaA09g41490D,BnaA10g22670D,BnaC02g37180D,BnaC02g42740D,BnaC03g52910D,BnaC05g36730D,BnaC07g13570D,BnaC08g34080D,BnaC09g27000D,BnaC09g47230D
GO:0048583	regulation of response to stimulus	BP	8.73264e-11	1.90372e-09	160	4161	1899	80823	Over	3	BnaA01g05280D,BnaA01g05410D,BnaA01g26430D,BnaA01g34970D,BnaA01g36880D,BnaA02g02290D,BnaA02g05040D,BnaA02g05780D,BnaA02g13920D,BnaA02g20890D,BnaA02g21780D,BnaA02g27300D,BnaA02g30470D,BnaA03g04390D,BnaA03g19400D,BnaA03g21360D,BnaA03g26220D,BnaA03g32610D,BnaA03g35510D,BnaA03g37660D,BnaA03g38630D,BnaA03g39800D,BnaA03g51290D,BnaA03g53010D,BnaA03g54160D,BnaA04g02490D,BnaA04g10320D,BnaA04g14490D,BnaA04g…
GO:0005730	nucleolus	CC	1.08015e-10	2.34095e-09	92	2039	1899	80823	Over	5	BnaA01g05410D,BnaA01g12190D,BnaA01g14720D,BnaA01g14860D,BnaA01g23660D,BnaA01g33220D,BnaA02g05840D,BnaA02g30470D,BnaA02g31570D,BnaA03g05840D,BnaA03g08590D,BnaA03g14550D,BnaA03g21030D,BnaA03g29810D,BnaA03g34850D,BnaA03g39990D,BnaA03g45520D,BnaA03g49570D,BnaA04g01110D,BnaA04g11770D,BnaA05g03750D,BnaA05g04600D,BnaA05g23080D,BnaA05g27100D,BnaA05g36400D,BnaA06g28960D,BnaA06g35830D,BnaA07g18810D,BnaA07g…
GO:0080134	regulation of response to stress	BP	1.91862e-10	4.13396e-09	129	3195	1899	80823	Over	4	BnaA01g05280D,BnaA01g05410D,BnaA01g26430D,BnaA01g34970D,BnaA01g36880D,BnaA02g02290D,BnaA02g05040D,BnaA02g05780D,BnaA02g13920D,BnaA02g21780D,BnaA02g27300D,BnaA03g21360D,BnaA03g26220D,BnaA03g32610D,BnaA03g37660D,BnaA03g38630D,BnaA03g39800D,BnaA03g51290D,BnaA03g53010D,BnaA03g54160D,BnaA04g02490D,BnaA04g10320D,BnaA04g14490D,BnaA04g23480D,BnaA05g01450D,BnaA05g08310D,BnaA05g18100D,BnaA05g19760D,BnaA05g…
GO:0015837	amine transport	BP	2.00299e-10	4.29079e-09	71	1452	1899	80823	Over	5	BnaA01g22920D,BnaA01g26430D,BnaA01g28120D,BnaA02g08160D,BnaA02g12210D,BnaA02g18200D,BnaA02g18840D,BnaA03g01440D,BnaA03g18480D,BnaA03g32610D,BnaA03g54160D,BnaA05g06090D,BnaA05g10330D,BnaA05g19550D,BnaA05g23460D,BnaA05g25910D,BnaA06g23270D,BnaA07g05760D,BnaA07g10530D,BnaA09g12110D,BnaA09g13580D,BnaA09g14700D,BnaA09g16290D,BnaA09g17120D,BnaA09g44980D,BnaA09g52260D,BnaA10g01400D,BnaA10g22670D,BnaA10g…
GO:0010015	root morphogenesis	BP	2.08304e-10	4.43663e-09	104	2420	1899	80823	Over	4	BnaA01g06170D,BnaA01g08410D,BnaA01g20560D,BnaA01g35000D,BnaA02g14990D,BnaA02g17260D,BnaA02g18200D,BnaA02g30490D,BnaA02g35780D,BnaA03g00770D,BnaA03g05790D,BnaA03g08820D,BnaA03g21080D,BnaA03g25790D,BnaA03g27770D,BnaA03g36950D,BnaA03g40550D,BnaA03g51820D,BnaA03g51830D,BnaA03g57660D,BnaA04g20350D,BnaA04g20380D,BnaA04g20580D,BnaA05g16680D,BnaA05g22760D,BnaA05g24200D,BnaA05g30530D,BnaA06g26390D,BnaA06g…
GO:0009832	plant-type cell wall biogenesis	BP	2.11247e-10	4.47361e-09	50	891	1899	80823	Over	6	BnaA01g26600D,BnaA02g06580D,BnaA02g17260D,BnaA02g18920D,BnaA03g06610D,BnaA03g08810D,BnaA03g27800D,BnaA03g35510D,BnaA03g40550D,BnaA03g53100D,BnaA03g55480D,BnaA04g16260D,BnaA04g20580D,BnaA05g15910D,BnaA05g19230D,BnaA06g08090D,BnaA06g18060D,BnaA06g30600D,BnaA06g36370D,BnaA06g37910D,BnaA07g32400D,BnaA08g17480D,BnaA08g24710D,BnaA09g05510D,BnaA09g52990D,BnaA09g53930D,BnaA10g09570D,BnaA10g24260D,BnaA10g…
GO:0031347	regulation of defense response	BP	2.15096e-10	4.52924e-09	125	3073	1899	80823	Over	5	BnaA01g05280D,BnaA01g05410D,BnaA01g26430D,BnaA01g34970D,BnaA01g36880D,BnaA02g02290D,BnaA02g05040D,BnaA02g05780D,BnaA02g13920D,BnaA02g21780D,BnaA02g27300D,BnaA03g21360D,BnaA03g26220D,BnaA03g32610D,BnaA03g37660D,BnaA03g38630D,BnaA03g39800D,BnaA03g53010D,BnaA03g54160D,BnaA04g02490D,BnaA04g10320D,BnaA04g14490D,BnaA04g23480D,BnaA05g01450D,BnaA05g08310D,BnaA05g18100D,BnaA05g19760D,BnaA05g20800D,BnaA05g…
GO:0016131	brassinosteroid metabolic process	BP	2.25465e-10	4.69422e-09	40	646	1899	80823	Over	4	BnaA01g01320D,BnaA01g20560D,BnaA01g35580D,BnaA01g37200D,BnaA02g18200D,BnaA02g23290D,BnaA02g27300D,BnaA03g16830D,BnaA03g45520D,BnaA03g45950D,BnaA03g51820D,BnaA03g58750D,BnaA05g07580D,BnaA06g30140D,BnaA06g30720D,BnaA07g10170D,BnaA07g32310D,BnaA09g47290D,BnaA10g28210D,BnaAnng00950D,BnaAnng35580D,BnaC01g02330D,BnaC01g25850D,BnaC01g37470D,BnaC02g04950D,BnaC02g39080D,BnaC04g17230D,BnaC04g35190D,BnaC05g…
GO:0071365	cellular response to auxin stimulus	BP	2.28434e-10	4.72947e-09	41	670	1899	80823	Over	6	BnaA01g13890D,BnaA02g18200D,BnaA03g02990D,BnaA03g11840D,BnaA03g21360D,BnaA03g23340D,BnaA03g36950D,BnaA05g01450D,BnaA05g07200D,BnaA05g16680D,BnaA05g23300D,BnaA05g34640D,BnaA06g02010D,BnaA06g31250D,BnaA08g01770D,BnaA08g05350D,BnaA09g02390D,BnaA09g16590D,BnaA09g31890D,BnaAnng10570D,BnaC01g03470D,BnaC01g16320D,BnaC02g36370D,BnaC03g14570D,BnaC03g54440D,BnaC03g78000D,BnaC04g01170D,BnaC04g08000D,BnaC05g…
GO:0032501	multicellular organismal process	BP	2.44785e-10	5.03985e-09	538	18045	1899	80823	Over	2	BnaA01g01320D,BnaA01g03830D,BnaA01g04650D,BnaA01g05410D,BnaA01g06170D,BnaA01g07910D,BnaA01g08410D,BnaA01g08860D,BnaA01g08870D,BnaA01g11930D,BnaA01g13890D,BnaA01g14860D,BnaA01g14870D,BnaA01g16070D,BnaA01g18970D,BnaA01g20560D,BnaA01g23120D,BnaA01g24820D,BnaA01g28710D,BnaA01g33120D,BnaA01g34730D,BnaA01g34740D,BnaA01g35000D,BnaA01g35580D,BnaA01g36890D,BnaA01g37200D,BnaA02g05540D,BnaA02g05780D,BnaA02g…
GO:0050794	regulation of cellular process	BP	2.9248e-10	5.98858e-09	605	20687	1899	80823	Over	3	BnaA01g00670D,BnaA01g00690D,BnaA01g02240D,BnaA01g02570D,BnaA01g03040D,BnaA01g03830D,BnaA01g04650D,BnaA01g05280D,BnaA01g05290D,BnaA01g05410D,BnaA01g06170D,BnaA01g07720D,BnaA01g08410D,BnaA01g08860D,BnaA01g08870D,BnaA01g08890D,BnaA01g11840D,BnaA01g13890D,BnaA01g14240D,BnaA01g14860D,BnaA01g16070D,BnaA01g18970D,BnaA01g23600D,BnaA01g27570D,BnaA01g28710D,BnaA01g30340D,BnaA01g34730D,BnaA01g34970D,BnaA01g…
GO:0042445	hormone metabolic process	BP	3.10461e-10	6.3132e-09	77	1633	1899	80823	Over	3	BnaA01g01140D,BnaA01g01320D,BnaA01g05280D,BnaA01g11840D,BnaA01g20560D,BnaA01g35580D,BnaA01g37200D,BnaA02g14990D,BnaA02g17260D,BnaA02g18200D,BnaA02g23290D,BnaA02g27300D,BnaA03g16830D,BnaA03g31290D,BnaA03g45080D,BnaA03g45520D,BnaA03g45950D,BnaA03g51820D,BnaA03g58750D,BnaA05g01480D,BnaA05g07580D,BnaA05g25910D,BnaA05g33740D,BnaA06g14510D,BnaA06g30140D,BnaA06g30720D,BnaA06g40360D,BnaA07g10170D,BnaA07g…
GO:0042446	hormone biosynthetic process	BP	3.11742e-10	6.3132e-09	69	1407	1899	80823	Over	4	BnaA01g01140D,BnaA01g01320D,BnaA01g05280D,BnaA01g11840D,BnaA01g20560D,BnaA01g35580D,BnaA01g37200D,BnaA02g14990D,BnaA02g18200D,BnaA02g23290D,BnaA03g31290D,BnaA03g45080D,BnaA03g45520D,BnaA03g45950D,BnaA03g51820D,BnaA03g58750D,BnaA05g01480D,BnaA05g25910D,BnaA06g14510D,BnaA06g30140D,BnaA06g30720D,BnaA06g40360D,BnaA07g10170D,BnaA07g32310D,BnaA08g21730D,BnaA09g12110D,BnaA09g13190D,BnaA09g13310D,BnaA09g…
GO:0044425	membrane part	CC	4.67614e-10	9.41835e-09	302	9205	1899	80823	Over	2	BnaA01g01140D,BnaA01g05280D,BnaA01g08410D,BnaA01g11930D,BnaA01g12810D,BnaA01g13220D,BnaA01g14870D,BnaA01g15110D,BnaA01g20560D,BnaA01g22670D,BnaA01g22920D,BnaA01g26430D,BnaA01g28120D,BnaA01g29630D,BnaA01g33220D,BnaA01g36890D,BnaA02g07990D,BnaA02g08160D,BnaA02g09700D,BnaA02g12210D,BnaA02g18200D,BnaA02g19320D,BnaA02g21780D,BnaA02g25520D,BnaA02g35530D,BnaA02g36580D,BnaA03g01440D,BnaA03g05790D,BnaA03g…
GO:0009963	positive regulation of flavonoid biosynthetic process	BP	5.28954e-10	1.05393e-08	37	587	1899	80823	Over	6	BnaA01g34970D,BnaA02g05040D,BnaA02g05780D,BnaA04g14490D,BnaA04g21240D,BnaA05g08310D,BnaA05g16430D,BnaA05g19760D,BnaA05g20800D,BnaA05g24200D,BnaA06g20760D,BnaA07g16060D,BnaA07g16800D,BnaA07g20400D,BnaA08g09350D,BnaA09g47380D,BnaA10g05520D,BnaA10g07270D,BnaA10g22670D,BnaAnng38380D,BnaC01g41230D,BnaC01g42890D,BnaC02g42740D,BnaC03g10330D,BnaC03g50640D,BnaC03g63410D,BnaC04g09020D,BnaC04g36020D,BnaC05g…
GO:0009737	response to abscisic acid stimulus	BP	5.84396e-10	1.15201e-08	137	3499	1899	80823	Over	5	BnaA01g00670D,BnaA01g02240D,BnaA01g05410D,BnaA01g08860D,BnaA01g08870D,BnaA01g22920D,BnaA01g23120D,BnaA01g28710D,BnaA02g21780D,BnaA02g30470D,BnaA02g35780D,BnaA03g00640D,BnaA03g04390D,BnaA03g08820D,BnaA03g19400D,BnaA03g26220D,BnaA03g35510D,BnaA03g36950D,BnaA03g43530D,BnaA03g53010D,BnaA03g60000D,BnaA04g18330D,BnaA04g21960D,BnaA05g08310D,BnaA05g10730D,BnaA05g11980D,BnaA05g12320D,BnaA05g12950D,BnaA05g…
GO:0016627	oxidoreductase activity, acting on the CH-CH group of donors	MF	8.21908e-10	1.61164e-08	37	593	1899	80823	Over	4	BnaA01g13040D,BnaA01g26430D,BnaA02g19320D,BnaA03g05790D,BnaA03g23330D,BnaA03g48610D,BnaA04g24090D,BnaA05g16430D,BnaA06g38800D,BnaA07g11240D,BnaA07g11770D,BnaA08g07950D,BnaA08g17160D,BnaA08g17170D,BnaA09g07080D,BnaA09g08540D,BnaA09g37590D,BnaA10g05520D,BnaA10g13850D,BnaA10g14510D,BnaAnng41580D,BnaC01g01800D,BnaC01g14990D,BnaC01g33830D,BnaC03g61910D,BnaC04g43580D,BnaC04g47840D,BnaC07g15110D,BnaC07g…
GO:0045488	pectin metabolic process	BP	8.32124e-10	1.61458e-08	32	478	1899	80823	Over	5	BnaA01g08410D,BnaA02g08160D,BnaA03g00400D,BnaA03g06610D,BnaA03g16370D,BnaA03g55480D,BnaA04g20580D,BnaA04g24790D,BnaA05g08250D,BnaA05g31420D,BnaA06g00690D,BnaA07g32400D,BnaA09g47380D,BnaA10g01400D,BnaA10g09570D,BnaA10g09660D,BnaA10g24260D,BnaC01g09930D,BnaC01g09940D,BnaC01g09950D,BnaC02g11560D,BnaC03g08460D,BnaC03g52570D,BnaC05g01440D,BnaC06g06610D,BnaC06g36860D,BnaC08g20880D,BnaC08g42010D,BnaC09g…
GO:0022838	substrate-specific channel activity	MF	8.32124e-10	1.61458e-08	32	478	1899	80823	Over	5	BnaA01g28120D,BnaA02g07990D,BnaA03g08820D,BnaA03g21210D,BnaA03g45950D,BnaA03g50250D,BnaA04g16920D,BnaA04g26560D,BnaA04g28330D,BnaA05g13030D,BnaA05g23460D,BnaA06g32840D,BnaA08g10860D,BnaA09g32030D,BnaA09g33130D,BnaA09g41490D,BnaAnng11630D,BnaC01g44580D,BnaC02g11090D,BnaC03g11160D,BnaC03g32130D,BnaC03g65520D,BnaC04g38040D,BnaC04g50590D,BnaC06g15450D,BnaC07g38190D,BnaC07g42730D,BnaC07g45370D,BnaC08g…
GO:0048443	stamen development	BP	8.68372e-10	1.66337e-08	45	789	1899	80823	Over	5	BnaA01g01320D,BnaA01g03830D,BnaA01g05410D,BnaA01g08410D,BnaA01g11930D,BnaA01g13890D,BnaA01g14870D,BnaA01g37200D,BnaA03g13580D,BnaA03g23340D,BnaA03g25790D,BnaA03g40550D,BnaA05g11910D,BnaA05g25910D,BnaA05g33770D,BnaA06g31250D,BnaA06g34490D,BnaA09g02190D,BnaA09g02390D,BnaA09g35520D,BnaA10g05520D,BnaA10g25110D,BnaA10g29340D,BnaC01g02330D,BnaC01g09930D,BnaC01g09940D,BnaC01g09950D,BnaC01g13470D,BnaC01g…
GO:0032440	2-alkenal reductase [NAD(P)] activity	MF	8.70733e-10	1.66337e-08	23	288	1899	80823	Over	6	BnaA01g26430D,BnaA02g19320D,BnaA03g05790D,BnaA04g24090D,BnaA07g11240D,BnaA07g11770D,BnaA08g07950D,BnaA09g08540D,BnaA09g37590D,BnaA10g05520D,BnaA10g14510D,BnaAnng41580D,BnaC01g33830D,BnaC03g61910D,BnaC04g43580D,BnaC04g47840D,BnaC07g15110D,BnaC08g19510D,BnaC09g36800D,BnaC09g39020D,BnaCnng02480D,BnaCnng21080D,BnaCnng52620D
GO:0010224	response to UV-B	BP	1.02465e-09	1.94736e-08	34	526	1899	80823	Over	7	BnaA02g30470D,BnaA02g35530D,BnaA03g12700D,BnaA03g21080D,BnaA03g21360D,BnaA04g00820D,BnaA04g18330D,BnaA04g21240D,BnaA05g01450D,BnaA05g03420D,BnaA05g23300D,BnaA06g02010D,BnaA06g02370D,BnaA07g06770D,BnaA07g17130D,BnaA07g21910D,BnaA08g01770D,BnaA09g39000D,BnaC02g38800D,BnaC03g15580D,BnaC03g24270D,BnaC03g25140D,BnaC03g50490D,BnaC04g01170D,BnaC04g53030D,BnaC05g14950D,BnaC05g36730D,BnaC07g08370D,BnaC07g…
GO:0009743	response to carbohydrate stimulus	BP	1.07065e-09	2.02441e-08	162	4351	1899	80823	Over	5	BnaA01g00670D,BnaA01g02570D,BnaA01g05280D,BnaA01g05290D,BnaA01g22920D,BnaA01g28710D,BnaA01g34970D,BnaA02g02290D,BnaA02g05040D,BnaA02g17260D,BnaA02g18080D,BnaA02g18920D,BnaA02g27300D,BnaA02g30470D,BnaA02g35530D,BnaA02g35780D,BnaA03g12700D,BnaA03g21210D,BnaA03g27330D,BnaA03g38630D,BnaA03g43960D,BnaA03g45950D,BnaA03g50050D,BnaA03g51290D,BnaA03g52920D,BnaA03g54160D,BnaA03g55180D,BnaA04g00820D,BnaA04g…
GO:0043086	negative regulation of catalytic activity	BP	1.14659e-09	2.15699e-08	49	896	1899	80823	Over	5	BnaA01g29630D,BnaA02g29970D,BnaA03g06030D,BnaA03g35510D,BnaA03g49910D,BnaA03g53100D,BnaA03g57660D,BnaA04g16160D,BnaA04g24790D,BnaA05g15910D,BnaA05g19230D,BnaA06g00690D,BnaA06g24290D,BnaA09g06030D,BnaA09g12730D,BnaA10g01400D,BnaA10g24060D,BnaA10g24080D,BnaAnng00950D,BnaAnng33720D,BnaC01g41070D,BnaC03g41300D,BnaC03g51740D,BnaC03g52570D,BnaC04g03780D,BnaC04g47450D,BnaC05g01440D,BnaC05g15670D,BnaC05g…
GO:0009825	multidimensional cell growth	BP	1.36641e-09	2.53165e-08	38	624	1899	80823	Over	4	BnaA02g14330D,BnaA02g14340D,BnaA02g17260D,BnaA02g18200D,BnaA03g05790D,BnaA03g25790D,BnaA03g27770D,BnaA03g36950D,BnaA03g40550D,BnaA03g55050D,BnaA05g16680D,BnaA06g31250D,BnaA06g32840D,BnaA07g23670D,BnaA07g28080D,BnaA07g32310D,BnaA08g05350D,BnaA08g05990D,BnaA08g31150D,BnaA09g02390D,BnaA09g05510D,BnaA10g09660D,BnaAnng00290D,BnaAnng35300D,BnaC01g13470D,BnaC02g24380D,BnaC03g32810D,BnaC03g49850D,BnaC06g…
GO:0031226	intrinsic to plasma membrane	CC	1.37307e-09	2.53165e-08	35	553	1899	80823	Over	4	BnaA01g20560D,BnaA02g21780D,BnaA02g35530D,BnaA03g13530D,BnaA03g21210D,BnaA04g26560D,BnaA05g19250D,BnaA05g23300D,BnaA06g02010D,BnaA06g15560D,BnaA06g16330D,BnaA06g26320D,BnaA07g10320D,BnaA08g01770D,BnaA08g10860D,BnaA09g05510D,BnaA09g11870D,BnaA09g41490D,BnaA10g09570D,BnaA10g22670D,BnaAnng11630D,BnaC01g25850D,BnaC02g14020D,BnaC02g37180D,BnaC02g42740D,BnaC03g52910D,BnaC03g65520D,BnaC04g50590D,BnaC05g…
GO:0016132	brassinosteroid biosynthetic process	BP	1.56236e-09	2.85227e-08	37	602	1899	80823	Over	5	BnaA01g01320D,BnaA01g20560D,BnaA01g35580D,BnaA01g37200D,BnaA02g18200D,BnaA02g23290D,BnaA03g45520D,BnaA03g45950D,BnaA03g51820D,BnaA03g58750D,BnaA06g30140D,BnaA06g30720D,BnaA07g10170D,BnaA07g32310D,BnaA09g47290D,BnaA10g28210D,BnaAnng00950D,BnaAnng35580D,BnaC01g02330D,BnaC01g25850D,BnaC01g37470D,BnaC02g04950D,BnaC02g39080D,BnaC04g17230D,BnaC04g35190D,BnaC05g12180D,BnaC06g36760D,BnaC07g26580D,BnaC07g…
GO:0048856	anatomical structure development	BP	1.70016e-09	3.08862e-08	469	15584	1899	80823	Over	3	BnaA01g01320D,BnaA01g02060D,BnaA01g03830D,BnaA01g04650D,BnaA01g05410D,BnaA01g06170D,BnaA01g07910D,BnaA01g08410D,BnaA01g11930D,BnaA01g13890D,BnaA01g14870D,BnaA01g16070D,BnaA01g18970D,BnaA01g20560D,BnaA01g23120D,BnaA01g24820D,BnaA01g28710D,BnaA01g30340D,BnaA01g33120D,BnaA01g34730D,BnaA01g34740D,BnaA01g35000D,BnaA01g35580D,BnaA01g36890D,BnaA01g37200D,BnaA02g05540D,BnaA02g05780D,BnaA02g05840D,BnaA02g…
GO:0009416	response to light stimulus	BP	2.06899e-09	3.74033e-08	195	5510	1899	80823	Over	5	BnaA01g00690D,BnaA01g14860D,BnaA01g28710D,BnaA01g34740D,BnaA02g05780D,BnaA02g09460D,BnaA02g09520D,BnaA02g14330D,BnaA02g14340D,BnaA02g14990D,BnaA02g17260D,BnaA02g18200D,BnaA02g22810D,BnaA02g27980D,BnaA02g30470D,BnaA02g32550D,BnaA02g35530D,BnaA02g35780D,BnaA03g00640D,BnaA03g05790D,BnaA03g12700D,BnaA03g18830D,BnaA03g21080D,BnaA03g21360D,BnaA03g25790D,BnaA03g27770D,BnaA03g36640D,BnaA03g36950D,BnaA03g…
GO:0006865	amino acid transport	BP	2.63218e-09	4.73536e-08	68	1433	1899	80823	Over	6	BnaA01g22920D,BnaA01g26430D,BnaA02g08160D,BnaA02g12210D,BnaA02g18200D,BnaA02g18840D,BnaA03g01440D,BnaA03g18480D,BnaA03g32610D,BnaA03g54160D,BnaA05g06090D,BnaA05g10330D,BnaA05g19550D,BnaA05g25910D,BnaA06g23270D,BnaA07g05760D,BnaA07g10530D,BnaA09g12110D,BnaA09g13580D,BnaA09g14700D,BnaA09g16290D,BnaA09g17120D,BnaA09g44980D,BnaA09g52260D,BnaA10g01400D,BnaA10g22670D,BnaA10g24060D,BnaA10g24080D,BnaAnng…
GO:0042802	identical protein binding	MF	3.05276e-09	5.46547e-08	56	1102	1899	80823	Over	4	BnaA01g05410D,BnaA01g28710D,BnaA01g29630D,BnaA02g09460D,BnaA02g27980D,BnaA02g29970D,BnaA02g35780D,BnaA03g00770D,BnaA03g36950D,BnaA03g49910D,BnaA03g53100D,BnaA03g57660D,BnaA03g58750D,BnaA04g22640D,BnaA05g08310D,BnaA05g16680D,BnaA06g39210D,BnaA06g40360D,BnaA07g27660D,BnaA08g05350D,BnaA08g27870D,BnaA10g02550D,BnaA10g08550D,BnaA10g26770D,BnaAnng04800D,BnaAnng26090D,BnaAnng33720D,BnaAnng35580D,BnaC02g…
GO:0010295	(+)-abscisic acid 8'-hydroxylase activity	MF	3.24743e-09	5.78605e-08	8	18	1899	80823	Over	6	BnaA03g43960D,BnaA04g16900D,BnaAnng27240D,BnaC01g11650D,BnaC04g15310D,BnaC04g40260D,BnaC07g35800D,BnaCnng32820D
GO:0006970	response to osmotic stress	BP	3.78339e-09	6.70872e-08	171	4723	1899	80823	Over	4	BnaA01g00690D,BnaA01g02240D,BnaA01g05410D,BnaA01g08860D,BnaA01g08870D,BnaA01g20560D,BnaA01g22920D,BnaA01g23120D,BnaA01g24820D,BnaA01g28120D,BnaA01g28710D,BnaA01g33120D,BnaA01g33220D,BnaA01g34970D,BnaA02g05040D,BnaA02g17260D,BnaA02g21780D,BnaA02g27300D,BnaA02g35530D,BnaA02g37060D,BnaA03g00640D,BnaA03g14550D,BnaA03g21210D,BnaA03g27330D,BnaA03g27800D,BnaA03g28510D,BnaA03g31290D,BnaA03g36950D,BnaA03g…
GO:0016628	oxidoreductase activity, acting on the CH-CH group of donors, NAD or NADP as acceptor	MF	3.98853e-09	7.03881e-08	28	407	1899	80823	Over	5	BnaA01g13040D,BnaA01g26430D,BnaA02g19320D,BnaA03g05790D,BnaA03g48610D,BnaA04g24090D,BnaA05g16430D,BnaA07g11240D,BnaA07g11770D,BnaA08g07950D,BnaA09g08540D,BnaA09g37590D,BnaA10g05520D,BnaA10g14510D,BnaAnng41580D,BnaC01g14990D,BnaC01g33830D,BnaC03g61910D,BnaC04g43580D,BnaC04g47840D,BnaC07g15110D,BnaC07g40900D,BnaC08g19510D,BnaC09g36800D,BnaC09g39020D,BnaCnng02480D,BnaCnng21080D,BnaCnng52620D
GO:0010035	response to inorganic substance	BP	4.0968e-09	7.19561e-08	209	6040	1899	80823	Over	4	BnaA01g00670D,BnaA01g02240D,BnaA01g03040D,BnaA01g05410D,BnaA01g19230D,BnaA01g24820D,BnaA01g28710D,BnaA01g33220D,BnaA01g35000D,BnaA02g07990D,BnaA02g08160D,BnaA02g09520D,BnaA02g12330D,BnaA02g14850D,BnaA02g35530D,BnaA02g37060D,BnaA03g00260D,BnaA03g00640D,BnaA03g13410D,BnaA03g15330D,BnaA03g18570D,BnaA03g21210D,BnaA03g26220D,BnaA03g27800D,BnaA03g28510D,BnaA03g31290D,BnaA03g35510D,BnaA03g36400D,BnaA03g…
GO:0009259	ribonucleotide metabolic process	BP	5.26117e-09	9.19712e-08	107	2633	1899	80823	Over	7	BnaA01g10530D,BnaA01g14860D,BnaA01g34740D,BnaA02g05840D,BnaA02g08160D,BnaA02g12880D,BnaA02g31570D,BnaA03g13410D,BnaA03g15330D,BnaA03g25540D,BnaA03g34850D,BnaA03g35510D,BnaA03g39920D,BnaA03g54960D,BnaA04g28670D,BnaA05g04510D,BnaA05g07200D,BnaA05g12490D,BnaA05g15910D,BnaA05g19230D,BnaA05g26770D,BnaA05g30840D,BnaA05g34640D,BnaA05g36400D,BnaA06g03700D,BnaA06g20940D,BnaA06g28960D,BnaA06g31250D,BnaA07g…
GO:0044092	negative regulation of molecular function	BP	5.48316e-09	9.54018e-08	50	953	1899	80823	Over	4	BnaA01g29630D,BnaA02g29970D,BnaA03g06030D,BnaA03g35510D,BnaA03g49910D,BnaA03g53100D,BnaA03g57660D,BnaA04g16160D,BnaA04g24790D,BnaA05g15910D,BnaA05g19230D,BnaA06g00690D,BnaA06g24290D,BnaA09g06030D,BnaA09g12730D,BnaA10g01400D,BnaA10g24060D,BnaA10g24080D,BnaAnng00950D,BnaAnng33720D,BnaC01g41070D,BnaC03g41300D,BnaC03g51740D,BnaC03g52570D,BnaC04g03780D,BnaC04g47450D,BnaC05g01440D,BnaC05g15670D,BnaC05g…
GO:0006520	cellular amino acid metabolic process	BP	5.60161e-09	9.70073e-08	143	3803	1899	80823	Over	4	BnaA01g01140D,BnaA01g05280D,BnaA01g08240D,BnaA01g08930D,BnaA01g10530D,BnaA01g11840D,BnaA01g22670D,BnaA01g24820D,BnaA02g05780D,BnaA02g17260D,BnaA02g35780D,BnaA03g25540D,BnaA03g30000D,BnaA03g30400D,BnaA03g31290D,BnaA03g41830D,BnaA03g45080D,BnaA03g48610D,BnaA03g53010D,BnaA03g53100D,BnaA04g05380D,BnaA04g05980D,BnaA04g12570D,BnaA04g21240D,BnaA04g24360D,BnaA04g27160D,BnaA04g28670D,BnaA05g01480D,BnaA05g…
GO:0006875	cellular metal ion homeostasis	BP	5.92775e-09	1.02178e-07	22	284	1899	80823	Over	7	BnaA01g35000D,BnaA02g33770D,BnaA02g37060D,BnaA03g00260D,BnaA03g35510D,BnaA04g16920D,BnaA05g13030D,BnaA05g15910D,BnaA05g19230D,BnaA07g16710D,BnaA08g05990D,BnaA08g27870D,BnaA09g32030D,BnaA10g00970D,BnaA10g02550D,BnaAnng30630D,BnaC03g00160D,BnaC03g41300D,BnaC05g02520D,BnaC05g32750D,BnaC09g30710D,BnaCnng25790D
GO:0015291	secondary active transmembrane transporter activity	MF	6.70193e-09	1.14988e-07	59	1203	1899	80823	Over	5	BnaA01g01140D,BnaA01g05280D,BnaA01g14870D,BnaA01g22920D,BnaA01g26430D,BnaA02g18200D,BnaA02g36580D,BnaA03g29440D,BnaA03g32610D,BnaA04g22200D,BnaA05g00740D,BnaA05g19250D,BnaA05g35760D,BnaA06g18430D,BnaA06g29700D,BnaA07g10140D,BnaA07g10320D,BnaA07g11770D,BnaA07g23670D,BnaA07g31980D,BnaA08g29560D,BnaA09g13580D,BnaA09g30120D,BnaA09g52270D,BnaA10g00970D,BnaA10g16170D,BnaA10g16940D,BnaAnng14200D,BnaC01g…
GO:0044042	glucan metabolic process	BP	6.83635e-09	1.16753e-07	88	2053	1899	80823	Over	5	BnaA01g26600D,BnaA01g35130D,BnaA02g08160D,BnaA02g09460D,BnaA02g27980D,BnaA02g32550D,BnaA03g00400D,BnaA03g06610D,BnaA03g16370D,BnaA03g25540D,BnaA03g27800D,BnaA03g35510D,BnaA03g40550D,BnaA03g48610D,BnaA03g49910D,BnaA03g50050D,BnaA03g53100D,BnaA03g54320D,BnaA03g55480D,BnaA04g11700D,BnaA04g22200D,BnaA05g08250D,BnaA05g11020D,BnaA05g15910D,BnaA05g19230D,BnaA05g31420D,BnaA06g07180D,BnaA06g08090D,BnaA06g…
GO:0005773	vacuole	CC	7.02509e-09	1.19427e-07	177	4964	1899	80823	Over	5	BnaA01g02060D,BnaA01g08930D,BnaA01g14870D,BnaA01g19230D,BnaA01g20560D,BnaA01g24820D,BnaA01g25000D,BnaA01g28120D,BnaA01g29630D,BnaA01g33220D,BnaA01g36890D,BnaA01g37180D,BnaA02g05840D,BnaA02g08160D,BnaA02g17260D,BnaA02g30190D,BnaA02g30470D,BnaA02g31570D,BnaA03g08590D,BnaA03g14550D,BnaA03g15330D,BnaA03g15870D,BnaA03g21210D,BnaA03g21360D,BnaA03g27800D,BnaA03g37240D,BnaA03g39990D,BnaA04g02490D,BnaA04g…
GO:0009607	response to biotic stimulus	BP	7.15944e-09	1.21155e-07	253	7643	1899	80823	Over	3	BnaA01g05280D,BnaA01g08410D,BnaA01g11930D,BnaA01g13890D,BnaA01g27570D,BnaA01g34970D,BnaA01g35000D,BnaA01g36890D,BnaA02g02290D,BnaA02g09460D,BnaA02g12210D,BnaA02g13920D,BnaA02g14990D,BnaA02g17850D,BnaA02g21780D,BnaA02g25170D,BnaA02g27300D,BnaA02g27980D,BnaA02g33770D,BnaA02g33970D,BnaA02g35530D,BnaA03g00260D,BnaA03g01440D,BnaA03g05790D,BnaA03g08820D,BnaA03g17000D,BnaA03g18480D,BnaA03g21360D,BnaA03g…
GO:0009734	auxin mediated signaling pathway	BP	7.62193e-09	1.28178e-07	35	577	1899	80823	Over	5	BnaA01g13890D,BnaA02g18200D,BnaA03g02990D,BnaA03g11840D,BnaA03g23340D,BnaA03g36950D,BnaA05g16680D,BnaA05g23300D,BnaA05g34640D,BnaA06g02010D,BnaA06g31250D,BnaA08g01770D,BnaA08g05350D,BnaA09g02390D,BnaA09g16590D,BnaA09g31890D,BnaAnng10570D,BnaC01g03470D,BnaC01g16320D,BnaC02g36370D,BnaC03g14570D,BnaC03g54440D,BnaC03g78000D,BnaC05g01280D,BnaC05g36730D,BnaC05g47100D,BnaC06g18370D,BnaC06g24400D,BnaC08g…
GO:0051707	response to other organism	BP	7.64367e-09	1.28178e-07	250	7540	1899	80823	Over	3	BnaA01g05280D,BnaA01g08410D,BnaA01g11930D,BnaA01g13890D,BnaA01g27570D,BnaA01g34970D,BnaA01g35000D,BnaA01g36890D,BnaA02g02290D,BnaA02g09460D,BnaA02g12210D,BnaA02g13920D,BnaA02g14990D,BnaA02g17850D,BnaA02g21780D,BnaA02g25170D,BnaA02g27300D,BnaA02g27980D,BnaA02g33770D,BnaA02g33970D,BnaA02g35530D,BnaA03g00260D,BnaA03g01440D,BnaA03g05790D,BnaA03g08820D,BnaA03g17000D,BnaA03g18480D,BnaA03g21360D,BnaA03g…
GO:0006605	protein targeting	BP	7.75615e-09	1.29479e-07	161	4424	1899	80823	Over	6	BnaA01g05280D,BnaA01g05410D,BnaA01g34740D,BnaA01g34970D,BnaA02g02290D,BnaA02g05040D,BnaA02g05780D,BnaA02g13920D,BnaA02g21780D,BnaA02g25170D,BnaA02g27300D,BnaA03g13410D,BnaA03g15800D,BnaA03g26220D,BnaA03g32610D,BnaA03g37240D,BnaA03g38630D,BnaA03g39800D,BnaA03g39920D,BnaA03g53010D,BnaA03g54160D,BnaA04g01730D,BnaA04g02490D,BnaA04g08040D,BnaA04g11410D,BnaA04g11770D,BnaA04g14490D,BnaA04g23480D,BnaA05g…
GO:0006612	protein targeting to membrane	BP	8.89798e-09	1.47874e-07	92	2185	1899	80823	Over	7	BnaA01g05280D,BnaA01g34970D,BnaA02g02290D,BnaA02g05040D,BnaA02g05780D,BnaA02g13920D,BnaA02g21780D,BnaA02g27300D,BnaA03g26220D,BnaA03g32610D,BnaA03g38630D,BnaA03g39800D,BnaA03g53010D,BnaA03g54160D,BnaA04g02490D,BnaA04g14490D,BnaA04g23480D,BnaA05g08310D,BnaA05g19760D,BnaA05g20800D,BnaA05g24200D,BnaA06g13800D,BnaA06g20760D,BnaA06g22890D,BnaA06g23270D,BnaA06g27970D,BnaA06g31790D,BnaA07g05760D,BnaA07g…
GO:0042402	cellular biogenic amine catabolic process	BP	9.05033e-09	1.49734e-07	38	653	1899	80823	Over	5	BnaA01g01140D,BnaA04g21240D,BnaA04g27160D,BnaA05g01480D,BnaA05g19760D,BnaA05g37040D,BnaA06g14510D,BnaA06g32840D,BnaA06g40360D,BnaA07g16060D,BnaA07g16800D,BnaA08g21730D,BnaA09g12110D,BnaA09g47290D,BnaA10g07270D,BnaA10g24600D,BnaAnng38380D,BnaC01g07810D,BnaC01g22950D,BnaC01g37590D,BnaC01g39900D,BnaC02g04950D,BnaC03g61910D,BnaC03g74010D,BnaC04g01120D,BnaC04g03780D,BnaC04g50910D,BnaC05g39800D,BnaC06g…
GO:0010038	response to metal ion	BP	9.34492e-09	1.53921e-07	138	3663	1899	80823	Over	5	BnaA01g00670D,BnaA01g02240D,BnaA01g05410D,BnaA01g19230D,BnaA01g24820D,BnaA01g33220D,BnaA01g35000D,BnaA02g07990D,BnaA02g12330D,BnaA02g37060D,BnaA03g00260D,BnaA03g00640D,BnaA03g15330D,BnaA03g21210D,BnaA03g27800D,BnaA03g28510D,BnaA03g31290D,BnaA03g35510D,BnaA03g37240D,BnaA03g45950D,BnaA03g50250D,BnaA04g03710D,BnaA04g05980D,BnaA04g18330D,BnaA04g26560D,BnaA04g28670D,BnaA05g03020D,BnaA05g04510D,BnaA05g…
GO:0016758	transferase activity, transferring hexosyl groups	MF	1.12072e-08	1.83778e-07	70	1531	1899	80823	Over	5	BnaA01g18510D,BnaA01g26600D,BnaA02g02460D,BnaA02g18840D,BnaA02g18920D,BnaA03g05860D,BnaA03g06610D,BnaA03g10230D,BnaA03g16830D,BnaA03g21930D,BnaA03g27800D,BnaA03g39380D,BnaA03g50050D,BnaA03g54320D,BnaA03g59990D,BnaA04g15310D,BnaA04g16260D,BnaA05g07580D,BnaA05g11020D,BnaA05g33760D,BnaA06g07180D,BnaA06g21680D,BnaA06g33810D,BnaA06g34490D,BnaA06g36370D,BnaA07g10520D,BnaA07g10530D,BnaA07g24830D,BnaA08g…
GO:0006595	polyamine metabolic process	BP	1.20843e-08	1.97288e-07	23	311	1899	80823	Over	7	BnaA03g53010D,BnaA04g21240D,BnaA04g27160D,BnaA05g19760D,BnaA05g37040D,BnaA06g32840D,BnaA07g16060D,BnaA07g16800D,BnaA09g47290D,BnaA10g07270D,BnaA10g24600D,BnaAnng38380D,BnaC01g37590D,BnaC02g04950D,BnaC04g50910D,BnaC05g39800D,BnaC06g15850D,BnaC07g30400D,BnaC07g44690D,BnaC07g45200D,BnaC08g27200D,BnaC08g41390D,BnaCnng55740D
GO:0009791	post-embryonic development	BP	1.47903e-08	2.40408e-07	319	10120	1899	80823	Over	3	BnaA01g01320D,BnaA01g03830D,BnaA01g05410D,BnaA01g07910D,BnaA01g08410D,BnaA01g08860D,BnaA01g08870D,BnaA01g11930D,BnaA01g13890D,BnaA01g14860D,BnaA01g14870D,BnaA01g16070D,BnaA01g23120D,BnaA01g34730D,BnaA01g34740D,BnaA01g35000D,BnaA01g37200D,BnaA02g05540D,BnaA02g05780D,BnaA02g05840D,BnaA02g12330D,BnaA02g14990D,BnaA02g18200D,BnaA02g18920D,BnaA02g21780D,BnaA02g29970D,BnaA02g31040D,BnaA02g32550D,BnaA02g…
GO:0046686	response to cadmium ion	BP	1.65792e-08	2.68309e-07	117	3002	1899	80823	Over	6	BnaA01g00670D,BnaA01g02240D,BnaA01g05410D,BnaA01g19230D,BnaA01g24820D,BnaA01g33220D,BnaA02g07990D,BnaA02g12330D,BnaA03g00640D,BnaA03g15330D,BnaA03g21210D,BnaA03g27800D,BnaA03g31290D,BnaA03g35510D,BnaA03g37240D,BnaA03g45950D,BnaA03g50250D,BnaA04g03710D,BnaA04g05980D,BnaA04g18330D,BnaA04g26560D,BnaA04g28670D,BnaA05g03020D,BnaA05g04510D,BnaA05g10730D,BnaA05g12490D,BnaA05g15910D,BnaA05g19230D,BnaA05g…
GO:0015849	organic acid transport	BP	1.80335e-08	2.90574e-07	72	1604	1899	80823	Over	5	BnaA01g22920D,BnaA01g26430D,BnaA02g08160D,BnaA02g12210D,BnaA02g18200D,BnaA02g18840D,BnaA02g36790D,BnaA03g01440D,BnaA03g18480D,BnaA03g32610D,BnaA03g54160D,BnaA04g22200D,BnaA05g06090D,BnaA05g10330D,BnaA05g19550D,BnaA05g25910D,BnaA06g23270D,BnaA07g05760D,BnaA07g10530D,BnaA09g12110D,BnaA09g13580D,BnaA09g14700D,BnaA09g16290D,BnaA09g17120D,BnaA09g44980D,BnaA09g52260D,BnaA10g01400D,BnaA10g22670D,BnaA10g…
GO:0006364	rRNA processing	BP	2.05062e-08	3.28988e-07	54	1091	1899	80823	Over	7	BnaA01g12190D,BnaA01g14860D,BnaA01g34740D,BnaA03g05840D,BnaA03g21030D,BnaA03g25540D,BnaA03g35510D,BnaA03g47600D,BnaA05g04600D,BnaA05g10140D,BnaA05g15910D,BnaA05g19230D,BnaA05g27100D,BnaA05g36400D,BnaA06g02370D,BnaA06g33450D,BnaA07g03650D,BnaA07g16660D,BnaA07g23080D,BnaA08g02930D,BnaA08g31010D,BnaA10g23080D,BnaAnng08880D,BnaAnng09360D,BnaAnng09370D,BnaC01g01800D,BnaC01g13870D,BnaC02g12740D,BnaC02g…
GO:0009651	response to salt stress	BP	2.21696e-08	3.5414e-07	161	4484	1899	80823	Over	5	BnaA01g00690D,BnaA01g02240D,BnaA01g05410D,BnaA01g08860D,BnaA01g08870D,BnaA01g20560D,BnaA01g22920D,BnaA01g23120D,BnaA01g24820D,BnaA01g28120D,BnaA01g28710D,BnaA01g33120D,BnaA01g33220D,BnaA01g34970D,BnaA02g05040D,BnaA02g17260D,BnaA02g21780D,BnaA02g27300D,BnaA02g35530D,BnaA02g37060D,BnaA03g00640D,BnaA03g14550D,BnaA03g21210D,BnaA03g27330D,BnaA03g27800D,BnaA03g28510D,BnaA03g31290D,BnaA03g36950D,BnaA03g…
GO:0046942	carboxylic acid transport	BP	2.46407e-08	3.91924e-07	71	1584	1899	80823	Over	6	BnaA01g22920D,BnaA01g26430D,BnaA02g08160D,BnaA02g12210D,BnaA02g18200D,BnaA02g18840D,BnaA02g36790D,BnaA03g01440D,BnaA03g18480D,BnaA03g32610D,BnaA03g54160D,BnaA04g22200D,BnaA05g06090D,BnaA05g10330D,BnaA05g19550D,BnaA05g25910D,BnaA06g23270D,BnaA07g05760D,BnaA07g10530D,BnaA09g12110D,BnaA09g13580D,BnaA09g14700D,BnaA09g16290D,BnaA09g17120D,BnaA09g44980D,BnaA09g52260D,BnaA10g01400D,BnaA10g22670D,BnaA10g…
GO:0009739	response to gibberellin stimulus	BP	2.64855e-08	4.19467e-07	46	879	1899	80823	Over	5	BnaA01g00690D,BnaA02g14330D,BnaA02g14340D,BnaA02g35530D,BnaA03g00640D,BnaA03g19400D,BnaA03g35510D,BnaA03g38750D,BnaA03g40550D,BnaA03g50050D,BnaA05g12950D,BnaA05g15910D,BnaA05g19230D,BnaA05g33770D,BnaA06g32840D,BnaA07g11930D,BnaA07g28080D,BnaA07g36440D,BnaA08g17860D,BnaA08g20030D,BnaA08g22530D,BnaA09g47290D,BnaC01g01680D,BnaC01g22480D,BnaC01g41070D,BnaC02g05960D,BnaC03g41300D,BnaC03g45610D,BnaC03g…
GO:0055065	metal ion homeostasis	BP	2.66137e-08	4.19704e-07	25	362	1899	80823	Over	8	BnaA01g35000D,BnaA02g33770D,BnaA02g37060D,BnaA03g00260D,BnaA03g35510D,BnaA04g16920D,BnaA05g13030D,BnaA05g15910D,BnaA05g19230D,BnaA07g16710D,BnaA08g05990D,BnaA08g27870D,BnaA09g32030D,BnaA10g00970D,BnaA10g02550D,BnaAnng00410D,BnaAnng27140D,BnaAnng30630D,BnaC03g00160D,BnaC03g41300D,BnaC05g02520D,BnaC05g32750D,BnaC09g30710D,BnaCnng03380D,BnaCnng25790D
GO:0009973	adenylyl-sulfate reductase activity	MF	3.23293e-08	5.07679e-07	6	10	1899	80823	Over	5	BnaA01g11840D,BnaA03g45080D,BnaA09g20370D,BnaC01g13420D,BnaC04g19270D,BnaC07g37060D
GO:0048838	release of seed from dormancy	BP	3.27687e-08	5.12409e-07	8	23	1899	80823	Over	4	BnaA03g43960D,BnaA04g16900D,BnaAnng27240D,BnaC01g11650D,BnaC04g15310D,BnaC04g40260D,BnaC07g35800D,BnaCnng32820D
GO:0019419	sulfate reduction	BP	3.71422e-08	5.78357e-07	7	16	1899	80823	Over	4	BnaA01g11840D,BnaA03g31290D,BnaA03g45080D,BnaA09g20370D,BnaC01g13420D,BnaC04g19270D,BnaC07g37060D
GO:0016491	oxidoreductase activity	MF	3.93962e-08	6.08343e-07	204	6018	1899	80823	Over	3	BnaA01g00150D,BnaA01g01320D,BnaA01g02780D,BnaA01g03830D,BnaA01g05410D,BnaA01g07910D,BnaA01g11840D,BnaA01g13040D,BnaA01g26430D,BnaA01g35580D,BnaA01g37200D,BnaA02g05240D,BnaA02g06580D,BnaA02g12330D,BnaA02g14990D,BnaA02g19320D,BnaA02g21780D,BnaA02g25520D,BnaA03g00260D,BnaA03g05790D,BnaA03g17000D,BnaA03g21760D,BnaA03g23330D,BnaA03g25050D,BnaA03g25060D,BnaA03g31290D,BnaA03g40200D,BnaA03g43960D,BnaA03g…
GO:0009308	amine metabolic process	BP	4.02465e-08	6.18894e-07	155	4314	1899	80823	Over	4	BnaA01g01140D,BnaA01g05280D,BnaA01g08240D,BnaA01g08930D,BnaA01g10530D,BnaA01g11840D,BnaA01g22670D,BnaA01g24820D,BnaA02g05780D,BnaA02g17260D,BnaA02g35780D,BnaA03g25540D,BnaA03g30000D,BnaA03g30400D,BnaA03g31290D,BnaA03g41830D,BnaA03g45080D,BnaA03g48610D,BnaA03g53010D,BnaA03g53100D,BnaA04g05380D,BnaA04g05980D,BnaA04g12570D,BnaA04g21240D,BnaA04g24360D,BnaA04g27160D,BnaA04g28670D,BnaA05g01480D,BnaA05g…
GO:0071702	organic substance transport	BP	4.08386e-08	6.25404e-07	102	2559	1899	80823	Over	4	BnaA01g12810D,BnaA01g22920D,BnaA01g26430D,BnaA01g28120D,BnaA02g08160D,BnaA02g12210D,BnaA02g18200D,BnaA02g18840D,BnaA02g36790D,BnaA03g01440D,BnaA03g13530D,BnaA03g18480D,BnaA03g32610D,BnaA03g54160D,BnaA04g22200D,BnaA05g06090D,BnaA05g10330D,BnaA05g19250D,BnaA05g19550D,BnaA05g23460D,BnaA05g25910D,BnaA06g16330D,BnaA06g23270D,BnaA06g26320D,BnaA07g05760D,BnaA07g10320D,BnaA07g10530D,BnaA07g11770D,BnaA07g…
GO:0006827	high-affinity iron ion transport	BP	4.19084e-08	6.39146e-07	5	6	1899	80823	Over	6	BnaA07g16800D,BnaAnng38380D,BnaC04g25100D,BnaC06g15850D,BnaC08g27200D
GO:0009314	response to radiation	BP	4.5076e-08	6.84639e-07	197	5780	1899	80823	Over	4	BnaA01g00690D,BnaA01g14860D,BnaA01g16070D,BnaA01g28710D,BnaA01g34740D,BnaA02g05780D,BnaA02g09460D,BnaA02g09520D,BnaA02g14330D,BnaA02g14340D,BnaA02g14990D,BnaA02g17260D,BnaA02g18200D,BnaA02g22810D,BnaA02g27980D,BnaA02g30470D,BnaA02g32550D,BnaA02g35530D,BnaA02g35780D,BnaA03g00640D,BnaA03g05790D,BnaA03g12700D,BnaA03g18830D,BnaA03g21080D,BnaA03g21360D,BnaA03g25790D,BnaA03g26210D,BnaA03g27770D,BnaA03g…
GO:0006952	defense response	BP	4.6128e-08	6.97757e-07	257	7936	1899	80823	Over	4	BnaA01g05280D,BnaA01g05410D,BnaA01g08410D,BnaA01g08860D,BnaA01g08870D,BnaA01g09840D,BnaA01g26430D,BnaA01g34970D,BnaA01g36880D,BnaA02g02290D,BnaA02g05040D,BnaA02g05780D,BnaA02g09460D,BnaA02g13920D,BnaA02g14990D,BnaA02g17850D,BnaA02g20890D,BnaA02g21780D,BnaA02g25170D,BnaA02g25180D,BnaA02g27300D,BnaA02g27980D,BnaA02g31380D,BnaA02g33770D,BnaA02g35530D,BnaA03g04390D,BnaA03g05790D,BnaA03g15330D,BnaA03g…
GO:0006955	immune response	BP	5.16037e-08	7.77412e-07	165	4672	1899	80823	Over	3	BnaA01g05280D,BnaA01g05410D,BnaA01g08410D,BnaA01g34970D,BnaA01g36880D,BnaA02g02290D,BnaA02g05040D,BnaA02g05780D,BnaA02g13920D,BnaA02g17850D,BnaA02g20890D,BnaA02g21780D,BnaA02g25170D,BnaA02g27300D,BnaA02g33770D,BnaA03g18480D,BnaA03g21360D,BnaA03g26220D,BnaA03g32610D,BnaA03g37660D,BnaA03g38630D,BnaA03g39800D,BnaA03g53010D,BnaA03g54160D,BnaA04g02490D,BnaA04g14490D,BnaA04g23480D,BnaA05g01450D,BnaA05g…
GO:0071840	cellular component organization or biogenesis	BP	5.18209e-08	7.77523e-07	478	16317	1899	80823	Over	2	BnaA01g01320D,BnaA01g02060D,BnaA01g05410D,BnaA01g06370D,BnaA01g12190D,BnaA01g14720D,BnaA01g14860D,BnaA01g15110D,BnaA01g16070D,BnaA01g18970D,BnaA01g20560D,BnaA01g24820D,BnaA01g26600D,BnaA01g28120D,BnaA01g33120D,BnaA01g33220D,BnaA01g34740D,BnaA01g35130D,BnaA01g35580D,BnaA01g36890D,BnaA02g01650D,BnaA02g01870D,BnaA02g02460D,BnaA02g05040D,BnaA02g06580D,BnaA02g08160D,BnaA02g12330D,BnaA02g12880D,BnaA02g…
GO:0045087	innate immune response	BP	5.73272e-08	8.56671e-07	164	4644	1899	80823	Over	4	BnaA01g05280D,BnaA01g05410D,BnaA01g08410D,BnaA01g34970D,BnaA01g36880D,BnaA02g02290D,BnaA02g05040D,BnaA02g05780D,BnaA02g13920D,BnaA02g17850D,BnaA02g20890D,BnaA02g21780D,BnaA02g25170D,BnaA02g27300D,BnaA02g33770D,BnaA03g18480D,BnaA03g21360D,BnaA03g26220D,BnaA03g32610D,BnaA03g37660D,BnaA03g38630D,BnaA03g39800D,BnaA03g53010D,BnaA03g54160D,BnaA04g02490D,BnaA04g14490D,BnaA04g23480D,BnaA05g01450D,BnaA05g…
GO:0071555	cell wall organization	BP	5.95012e-08	8.85588e-07	116	3029	1899	80823	Over	4	BnaA01g35130D,BnaA01g36890D,BnaA02g08160D,BnaA02g14330D,BnaA02g14340D,BnaA02g17260D,BnaA02g18200D,BnaA02g18920D,BnaA02g33920D,BnaA03g00400D,BnaA03g05790D,BnaA03g06610D,BnaA03g15870D,BnaA03g16370D,BnaA03g25790D,BnaA03g27770D,BnaA03g32610D,BnaA03g36950D,BnaA03g40550D,BnaA03g47610D,BnaA03g50050D,BnaA03g53100D,BnaA03g55050D,BnaA03g55480D,BnaA04g01110D,BnaA04g20350D,BnaA04g20380D,BnaA04g20580D,BnaA04g…
GO:0042803	protein homodimerization activity	MF	6.32939e-08	9.38269e-07	32	536	1899	80823	Over	5	BnaA01g05410D,BnaA01g28710D,BnaA02g09460D,BnaA02g27980D,BnaA02g35780D,BnaA03g00770D,BnaA03g58750D,BnaA04g22640D,BnaA05g08310D,BnaA06g39210D,BnaA06g40360D,BnaA07g27660D,BnaA08g27870D,BnaA10g02550D,BnaA10g08550D,BnaA10g26770D,BnaAnng04800D,BnaAnng35580D,BnaC02g18910D,BnaC02g43700D,BnaC03g50490D,BnaC04g56730D,BnaC05g02520D,BnaC05g12180D,BnaC05g43230D,BnaC07g25530D,BnaC07g38410D,BnaC07g47240D,BnaC09g…
GO:0016138	glycoside biosynthetic process	BP	6.42741e-08	9.49004e-07	52	1063	1899	80823	Over	6	BnaA01g11840D,BnaA01g33120D,BnaA02g08160D,BnaA02g12290D,BnaA02g18920D,BnaA03g16160D,BnaA03g23330D,BnaA03g31290D,BnaA03g45080D,BnaA03g49910D,BnaA03g53100D,BnaA03g54320D,BnaA03g57660D,BnaA04g14230D,BnaA04g22200D,BnaA05g07040D,BnaA05g35760D,BnaA06g35830D,BnaA06g40360D,BnaA07g16660D,BnaA07g24830D,BnaA07g28390D,BnaA08g29560D,BnaA09g13190D,BnaA09g20370D,BnaA09g47380D,BnaAnng31450D,BnaAnng37050D,BnaAnng…
GO:0002376	immune system process	BP	6.61548e-08	9.72896e-07	178	5139	1899	80823	Over	2	BnaA01g05280D,BnaA01g05410D,BnaA01g08410D,BnaA01g34970D,BnaA01g36880D,BnaA02g02290D,BnaA02g05040D,BnaA02g05780D,BnaA02g13920D,BnaA02g17850D,BnaA02g20890D,BnaA02g21780D,BnaA02g25170D,BnaA02g27300D,BnaA02g33770D,BnaA03g05790D,BnaA03g18480D,BnaA03g21360D,BnaA03g26220D,BnaA03g32610D,BnaA03g37660D,BnaA03g38630D,BnaA03g39800D,BnaA03g53010D,BnaA03g54160D,BnaA04g02490D,BnaA04g14490D,BnaA04g23480D,BnaA05g…
GO:0009228	thiamine biosynthetic process	BP	6.93202e-08	1.01542e-06	8	25	1899	80823	Over	6	BnaA02g09460D,BnaA02g27980D,BnaA04g05980D,BnaA10g08550D,BnaC01g22400D,BnaC03g38830D,BnaC04g28590D,BnaC09g31160D
GO:0032259	methylation	BP	8.29336e-08	1.21005e-06	122	3243	1899	80823	Over	5	BnaA01g05410D,BnaA01g12190D,BnaA01g14720D,BnaA01g14860D,BnaA01g23660D,BnaA02g05840D,BnaA02g12330D,BnaA03g05840D,BnaA03g06030D,BnaA03g14550D,BnaA03g19000D,BnaA03g29810D,BnaA03g34850D,BnaA03g39920D,BnaA03g39990D,BnaA03g47600D,BnaA03g49570D,BnaA03g51290D,BnaA03g54960D,BnaA04g01110D,BnaA04g25470D,BnaA05g01960D,BnaA05g03750D,BnaA05g20100D,BnaA05g23080D,BnaA05g26770D,BnaA05g27100D,BnaA05g30840D,BnaA05g…
GO:0070727	cellular macromolecule localization	BP	8.55191e-08	1.24288e-06	180	5226	1899	80823	Over	4	BnaA01g05280D,BnaA01g05410D,BnaA01g13220D,BnaA01g34740D,BnaA01g34970D,BnaA02g02290D,BnaA02g05040D,BnaA02g05780D,BnaA02g13920D,BnaA02g21780D,BnaA02g25170D,BnaA02g27300D,BnaA03g13410D,BnaA03g15800D,BnaA03g26220D,BnaA03g32610D,BnaA03g35510D,BnaA03g37240D,BnaA03g38630D,BnaA03g39800D,BnaA03g39920D,BnaA03g53010D,BnaA03g54160D,BnaA03g55080D,BnaA04g01730D,BnaA04g02490D,BnaA04g08040D,BnaA04g11410D,BnaA04g…
GO:0046148	pigment biosynthetic process	BP	1.14967e-07	1.65785e-06	57	1220	1899	80823	Over	4	BnaA02g30470D,BnaA02g35530D,BnaA03g13410D,BnaA03g16830D,BnaA03g25540D,BnaA03g45390D,BnaA03g48610D,BnaA03g51830D,BnaA04g02490D,BnaA05g03420D,BnaA05g23300D,BnaA06g02010D,BnaA06g33430D,BnaA06g40330D,BnaA07g03650D,BnaA07g06770D,BnaA07g11270D,BnaA07g21910D,BnaA08g01770D,BnaA08g11380D,BnaA08g17160D,BnaA08g17170D,BnaA08g26110D,BnaA09g24950D,BnaA09g36610D,BnaA09g54940D,BnaA10g07270D,BnaA10g23080D,BnaAnng…
GO:0072522	purine-containing compound biosynthetic process	BP	1.2015e-07	1.72587e-06	29	473	1899	80823	Over	6	BnaA01g12190D,BnaA01g14860D,BnaA02g08160D,BnaA03g25540D,BnaA03g45390D,BnaA03g51290D,BnaA06g03080D,BnaA06g28960D,BnaA07g03650D,BnaA08g26110D,BnaA08g31010D,BnaA09g03590D,BnaA09g12410D,BnaC01g13870D,BnaC02g11560D,BnaC02g26240D,BnaC04g45420D,BnaC04g56640D,BnaC06g16790D,BnaC06g43210D,BnaC07g32530D,BnaC07g37320D,BnaC07g43150D,BnaC08g43620D,BnaC09g23090D,BnaC09g32850D,BnaCnng07310D,BnaCnng07570D,BnaCnng…
GO:0006730	one-carbon metabolic process	BP	1.39183e-07	1.99156e-06	126	3403	1899	80823	Over	4	BnaA01g05410D,BnaA01g12190D,BnaA01g14720D,BnaA01g14860D,BnaA01g23660D,BnaA02g05840D,BnaA02g12330D,BnaA03g05840D,BnaA03g06030D,BnaA03g14550D,BnaA03g19000D,BnaA03g29810D,BnaA03g34850D,BnaA03g39920D,BnaA03g39990D,BnaA03g47600D,BnaA03g49570D,BnaA03g51290D,BnaA03g54160D,BnaA03g54960D,BnaA04g01110D,BnaA04g25470D,BnaA05g01960D,BnaA05g03750D,BnaA05g20100D,BnaA05g23080D,BnaA05g26770D,BnaA05g27100D,BnaA05g…
GO:0007030	Golgi organization	BP	1.44137e-07	2.05451e-06	50	1027	1899	80823	Over	6	BnaA01g20560D,BnaA01g24820D,BnaA01g28120D,BnaA01g33120D,BnaA02g05040D,BnaA03g21210D,BnaA03g27330D,BnaA03g31290D,BnaA03g45950D,BnaA04g18330D,BnaA04g26560D,BnaA05g11930D,BnaA05g23460D,BnaA06g16330D,BnaA06g26320D,BnaA06g31790D,BnaA06g32840D,BnaA07g16800D,BnaA07g23080D,BnaA08g14220D,BnaA08g29950D,BnaA09g05510D,BnaA09g12960D,BnaA09g47290D,BnaA09g50090D,BnaA10g03990D,BnaA10g14510D,BnaA10g26350D,BnaAnng…
GO:0007020	microtubule nucleation	BP	1.5802e-07	2.24377e-06	21	294	1899	80823	Over	5	BnaA02g02460D,BnaA03g21080D,BnaA03g40550D,BnaA03g49910D,BnaA03g53100D,BnaA06g34430D,BnaA09g16590D,BnaA09g45540D,BnaA10g29340D,BnaC02g19180D,BnaC03g20140D,BnaC03g25140D,BnaC04g09090D,BnaC04g17230D,BnaC07g02390D,BnaC07g21370D,BnaC07g45310D,BnaC08g39380D,BnaC09g34240D,BnaC09g46680D,BnaCnng63870D
GO:0007167	enzyme linked receptor protein signaling pathway	BP	1.77868e-07	2.51595e-06	30	503	1899	80823	Over	5	BnaA01g08410D,BnaA01g36890D,BnaA02g19320D,BnaA03g12300D,BnaA03g40550D,BnaA04g13550D,BnaA04g24080D,BnaA04g24090D,BnaA07g25630D,BnaA09g02190D,BnaA09g07170D,BnaAnng05830D,BnaC01g09930D,BnaC01g09940D,BnaC01g09950D,BnaC02g18120D,BnaC03g14930D,BnaC03g50640D,BnaC03g59440D,BnaC04g02190D,BnaC04g17230D,BnaC04g47830D,BnaC04g47840D,BnaC05g19430D,BnaC06g43210D,BnaC07g18710D,BnaC09g32560D,BnaC09g46680D,BnaC09g…
GO:0000478	endonucleolytic cleavage involved in rRNA processing	BP	1.95688e-07	2.75749e-06	13	90	1899	80823	Over	8	BnaA01g12190D,BnaA01g14860D,BnaA01g34740D,BnaA05g10140D,BnaA05g36400D,BnaA07g23080D,BnaA08g02930D,BnaA08g31010D,BnaC01g13870D,BnaC02g26240D,BnaC06g40890D,BnaC09g23090D,BnaCnng45920D
GO:0008194	UDP-glycosyltransferase activity	MF	1.96467e-07	2.75798e-06	51	1063	1899	80823	Over	5	BnaA01g18510D,BnaA01g26600D,BnaA02g02460D,BnaA02g18840D,BnaA02g18920D,BnaA03g05860D,BnaA03g06610D,BnaA03g16830D,BnaA03g21930D,BnaA03g27800D,BnaA03g39380D,BnaA03g59990D,BnaA04g16260D,BnaA05g07580D,BnaA05g11020D,BnaA05g33760D,BnaA06g36370D,BnaA07g10520D,BnaA07g10530D,BnaA07g24830D,BnaA08g11380D,BnaA09g20050D,BnaA10g03060D,BnaA10g12540D,BnaA10g20840D,BnaA10g28120D,BnaAnng16810D,BnaC01g01690D,BnaC01g…
GO:0048367	shoot development	BP	2.3677e-07	3.29876e-06	105	2735	1899	80823	Over	5	BnaA01g01320D,BnaA01g04650D,BnaA01g05410D,BnaA01g08410D,BnaA01g13890D,BnaA01g18970D,BnaA01g24820D,BnaA01g34740D,BnaA01g35580D,BnaA01g37200D,BnaA02g13920D,BnaA02g14990D,BnaA02g31040D,BnaA02g35780D,BnaA03g00260D,BnaA03g23340D,BnaA03g25540D,BnaA03g25790D,BnaA03g28510D,BnaA03g35510D,BnaA03g47610D,BnaA03g48610D,BnaA03g51830D,BnaA03g58260D,BnaA04g01110D,BnaA04g24360D,BnaA05g10140D,BnaA05g15910D,BnaA05g…
GO:0006826	iron ion transport	BP	2.46619e-07	3.41157e-06	35	634	1899	80823	Over	8	BnaA01g35000D,BnaA03g00260D,BnaA03g08820D,BnaA03g36400D,BnaA03g45950D,BnaA03g51820D,BnaA05g00740D,BnaA05g12630D,BnaA05g16430D,BnaA05g26420D,BnaA06g18430D,BnaA07g16710D,BnaA07g16800D,BnaA08g07950D,BnaA09g47290D,BnaA10g00970D,BnaAnng38380D,BnaC02g35830D,BnaC03g00160D,BnaC03g11160D,BnaC03g32130D,BnaC04g14940D,BnaC04g23140D,BnaC04g25100D,BnaC05g40440D,BnaC06g15450D,BnaC06g15850D,BnaC07g38190D,BnaC08g…
GO:0006886	intracellular protein transport	BP	2.46708e-07	3.41157e-06	170	4947	1899	80823	Over	5	BnaA01g05280D,BnaA01g05410D,BnaA01g13220D,BnaA01g34740D,BnaA01g34970D,BnaA02g02290D,BnaA02g05040D,BnaA02g05780D,BnaA02g13920D,BnaA02g21780D,BnaA02g25170D,BnaA02g27300D,BnaA03g13410D,BnaA03g15800D,BnaA03g26220D,BnaA03g32610D,BnaA03g35510D,BnaA03g37240D,BnaA03g38630D,BnaA03g39800D,BnaA03g39920D,BnaA03g53010D,BnaA03g54160D,BnaA04g01730D,BnaA04g02490D,BnaA04g08040D,BnaA04g11410D,BnaA04g11770D,BnaA04g…
GO:1900056	negative regulation of leaf senescence	BP	2.53014e-07	3.44731e-06	8	29	1899	80823	Over	4	BnaA04g23480D,BnaA05g05020D,BnaA06g32480D,BnaA09g35840D,BnaC04g04400D,BnaC04g47350D,BnaC06g15910D,BnaC08g27340D
GO:0009733	response to auxin stimulus	BP	2.56131e-07	3.477e-06	91	2286	1899	80823	Over	5	BnaA01g08860D,BnaA01g08870D,BnaA01g13890D,BnaA01g28710D,BnaA02g18200D,BnaA02g21780D,BnaA02g35530D,BnaA03g00640D,BnaA03g02990D,BnaA03g11840D,BnaA03g19400D,BnaA03g21360D,BnaA03g23340D,BnaA03g25790D,BnaA03g36950D,BnaA03g43530D,BnaA03g50050D,BnaA03g53010D,BnaA03g57660D,BnaA03g60000D,BnaA04g24080D,BnaA04g24090D,BnaA05g01450D,BnaA05g03420D,BnaA05g07200D,BnaA05g08310D,BnaA05g12950D,BnaA05g16680D,BnaA05g…
GO:0009867	jasmonic acid mediated signaling pathway	BP	2.72785e-07	3.68956e-06	69	1602	1899	80823	Over	5	BnaA01g05280D,BnaA01g35580D,BnaA02g02290D,BnaA02g13920D,BnaA02g21780D,BnaA02g27300D,BnaA03g21360D,BnaA03g26220D,BnaA03g32610D,BnaA03g38630D,BnaA03g39800D,BnaA03g53010D,BnaA03g60000D,BnaA04g02490D,BnaA04g23480D,BnaA05g01450D,BnaA05g33770D,BnaA06g13800D,BnaA06g22890D,BnaA06g31790D,BnaA06g36370D,BnaA07g10520D,BnaA07g11930D,BnaA07g16660D,BnaA07g21910D,BnaA07g31710D,BnaA09g11870D,BnaA09g35840D,BnaA09g…
GO:0043414	macromolecule methylation	BP	2.74402e-07	3.69794e-06	100	2579	1899	80823	Over	5	BnaA01g05410D,BnaA01g12190D,BnaA01g14720D,BnaA01g14860D,BnaA01g23660D,BnaA02g05840D,BnaA02g12330D,BnaA03g05840D,BnaA03g14550D,BnaA03g29810D,BnaA03g34850D,BnaA03g39920D,BnaA03g39990D,BnaA03g47600D,BnaA03g49570D,BnaA03g51290D,BnaA03g54960D,BnaA04g01110D,BnaA05g01960D,BnaA05g03750D,BnaA05g23080D,BnaA05g26770D,BnaA05g27100D,BnaA05g30840D,BnaA05g36400D,BnaA06g28960D,BnaA06g35830D,BnaA07g18810D,BnaA07g…
GO:0007389	pattern specification process	BP	3.01137e-07	4.04353e-06	72	1697	1899	80823	Over	3	BnaA01g18970D,BnaA01g34730D,BnaA02g05840D,BnaA02g14990D,BnaA02g17260D,BnaA02g18080D,BnaA02g30490D,BnaA02g31040D,BnaA03g02990D,BnaA03g08590D,BnaA03g23610D,BnaA03g36950D,BnaA03g40550D,BnaA05g11930D,BnaA05g16680D,BnaA05g24200D,BnaA05g30530D,BnaA05g36400D,BnaA06g31250D,BnaA06g34430D,BnaA07g23670D,BnaA07g32310D,BnaA08g02930D,BnaA08g05350D,BnaA09g02390D,BnaA09g03190D,BnaA09g05510D,BnaA09g13310D,BnaA09g…
GO:0043394	proteoglycan binding	MF	3.03822e-07	4.05023e-06	4	4	1899	80823	Over	5	BnaA01g34970D,BnaA08g09350D,BnaC01g41230D,BnaC03g63410D
GO:0000272	polysaccharide catabolic process	BP	3.50783e-07	4.6595e-06	29	489	1899	80823	Over	5	BnaA01g08410D,BnaA01g35130D,BnaA03g40550D,BnaA03g53100D,BnaA04g24790D,BnaA05g03420D,BnaA06g00690D,BnaA06g23560D,BnaA09g05510D,BnaA09g15440D,BnaA10g01400D,BnaA10g09570D,BnaC01g09930D,BnaC01g09940D,BnaC01g09950D,BnaC03g24270D,BnaC03g24360D,BnaC03g52570D,BnaC04g17230D,BnaC04g53030D,BnaC05g01440D,BnaC06g06610D,BnaC07g45310D,BnaC08g20880D,BnaC08g25210D,BnaC08g42010D,BnaCnng30140D,BnaCnng39650D,BnaCnng…
GO:0071705	nitrogen compound transport	BP	3.94013e-07	5.17806e-06	79	1924	1899	80823	Over	4	BnaA01g12810D,BnaA01g22920D,BnaA01g26430D,BnaA01g28120D,BnaA02g08160D,BnaA02g12210D,BnaA02g18200D,BnaA02g18840D,BnaA02g36580D,BnaA03g01440D,BnaA03g18480D,BnaA03g32610D,BnaA03g54160D,BnaA05g06090D,BnaA05g10330D,BnaA05g19550D,BnaA05g23460D,BnaA05g25910D,BnaA06g23270D,BnaA06g32840D,BnaA07g05760D,BnaA07g10530D,BnaA09g12110D,BnaA09g13580D,BnaA09g14700D,BnaA09g16290D,BnaA09g17120D,BnaA09g19920D,BnaA09g…
GO:0007169	transmembrane receptor protein tyrosine kinase signaling pathway	BP	4.25031e-07	5.56595e-06	29	492	1899	80823	Over	6	BnaA01g08410D,BnaA01g36890D,BnaA02g19320D,BnaA03g12300D,BnaA03g40550D,BnaA04g13550D,BnaA04g24080D,BnaA04g24090D,BnaA09g02190D,BnaA09g07170D,BnaAnng05830D,BnaC01g09930D,BnaC01g09940D,BnaC01g09950D,BnaC02g18120D,BnaC03g14930D,BnaC03g50640D,BnaC03g59440D,BnaC04g02190D,BnaC04g17230D,BnaC04g47830D,BnaC04g47840D,BnaC05g19430D,BnaC06g43210D,BnaC07g18710D,BnaC09g32560D,BnaC09g46680D,BnaC09g50960D,BnaCnng…
GO:0071669	plant-type cell wall organization or biogenesis	BP	4.40719e-07	5.75107e-06	96	2471	1899	80823	Over	5	BnaA01g26600D,BnaA01g35130D,BnaA01g36890D,BnaA02g06580D,BnaA02g08160D,BnaA02g14330D,BnaA02g14340D,BnaA02g17260D,BnaA02g18920D,BnaA02g33920D,BnaA03g00400D,BnaA03g06610D,BnaA03g08810D,BnaA03g15870D,BnaA03g16370D,BnaA03g27800D,BnaA03g32610D,BnaA03g35510D,BnaA03g40550D,BnaA03g47610D,BnaA03g50050D,BnaA03g53100D,BnaA03g55050D,BnaA03g55480D,BnaA04g01110D,BnaA04g16260D,BnaA04g20580D,BnaA05g08250D,BnaA05g…
GO:0009639	response to red or far red light	BP	4.4308e-07	5.76159e-06	80	1960	1899	80823	Over	6	BnaA01g00690D,BnaA01g14860D,BnaA01g34740D,BnaA02g14330D,BnaA02g14340D,BnaA02g14990D,BnaA02g32550D,BnaA02g35780D,BnaA03g12700D,BnaA03g21360D,BnaA03g43960D,BnaA03g51290D,BnaA04g16900D,BnaA04g18330D,BnaA04g22640D,BnaA04g27160D,BnaA05g01450D,BnaA05g03020D,BnaA05g08310D,BnaA05g16430D,BnaA06g12480D,BnaA06g20760D,BnaA06g20940D,BnaA06g31250D,BnaA07g07560D,BnaA07g27660D,BnaA07g28080D,BnaA08g29950D,BnaA08g…
GO:0042814	monopolar cell growth	BP	4.89272e-07	6.34e-06	7	22	1899	80823	Over	5	BnaA01g01320D,BnaA03g27770D,BnaAnng16850D,BnaC01g02330D,BnaC03g32810D,BnaC05g48460D,BnaC07g51130D
GO:0006879	cellular iron ion homeostasis	BP	4.96503e-07	6.41129e-06	12	82	1899	80823	Over	8	BnaA01g35000D,BnaA03g00260D,BnaA03g35510D,BnaA05g15910D,BnaA05g19230D,BnaA07g16710D,BnaA10g00970D,BnaC03g00160D,BnaC03g41300D,BnaC05g32750D,BnaC09g30710D,BnaCnng25790D
GO:0042440	pigment metabolic process	BP	5.20051e-07	6.69205e-06	66	1533	1899	80823	Over	3	BnaA01g29630D,BnaA02g30470D,BnaA02g35530D,BnaA03g13410D,BnaA03g16830D,BnaA03g25540D,BnaA03g45390D,BnaA03g48610D,BnaA03g51830D,BnaA04g02490D,BnaA05g03420D,BnaA05g23300D,BnaA06g02010D,BnaA06g33430D,BnaA06g40330D,BnaA07g03650D,BnaA07g06770D,BnaA07g11270D,BnaA07g21910D,BnaA08g01770D,BnaA08g11380D,BnaA08g17160D,BnaA08g17170D,BnaA08g22240D,BnaA08g26110D,BnaA09g24950D,BnaA09g36610D,BnaA09g40110D,BnaA09g…
GO:0009805	coumarin biosynthetic process	BP	5.2797e-07	6.77044e-06	21	307	1899	80823	Over	6	BnaA02g05780D,BnaA04g21240D,BnaA05g16430D,BnaA05g19760D,BnaA07g16060D,BnaA07g16800D,BnaA07g20400D,BnaA08g14220D,BnaA09g47290D,BnaA09g47380D,BnaA10g07270D,BnaAnng22230D,BnaAnng38380D,BnaC02g04950D,BnaC03g61940D,BnaC04g09020D,BnaC06g15850D,BnaC07g44690D,BnaC08g27200D,BnaC08g41390D,BnaC09g13570D
GO:0006164	purine nucleotide biosynthetic process	BP	5.49384e-07	7.02075e-06	26	423	1899	80823	Over	7	BnaA01g12190D,BnaA01g14860D,BnaA02g08160D,BnaA03g25540D,BnaA03g51290D,BnaA06g03080D,BnaA06g28960D,BnaA07g03650D,BnaA08g26110D,BnaA08g31010D,BnaA09g03590D,BnaA09g12410D,BnaC01g13870D,BnaC02g11560D,BnaC02g26240D,BnaC04g45420D,BnaC04g56640D,BnaC06g16790D,BnaC06g43210D,BnaC07g32530D,BnaC07g43150D,BnaC09g23090D,BnaC09g32850D,BnaCnng07310D,BnaCnng07570D,BnaCnng38460D
GO:0010073	meristem maintenance	BP	6.20186e-07	7.89831e-06	61	1388	1899	80823	Over	3	BnaA01g11930D,BnaA01g16070D,BnaA01g18970D,BnaA01g33120D,BnaA01g34730D,BnaA01g36890D,BnaA02g14990D,BnaA02g17260D,BnaA02g18080D,BnaA03g00770D,BnaA03g02990D,BnaA03g05790D,BnaA03g21080D,BnaA03g27770D,BnaA03g29810D,BnaA03g40550D,BnaA03g51290D,BnaA03g51830D,BnaA03g53100D,BnaA06g22890D,BnaA06g30600D,BnaA07g11240D,BnaA08g21600D,BnaA08g27870D,BnaA09g27890D,BnaA09g30170D,BnaA10g01740D,BnaA10g02550D,BnaA10g…
GO:0042254	ribosome biogenesis	BP	6.37064e-07	8.08547e-06	66	1540	1899	80823	Over	6	BnaA01g12190D,BnaA01g14860D,BnaA01g34740D,BnaA03g05840D,BnaA03g15870D,BnaA03g21030D,BnaA03g25540D,BnaA03g35510D,BnaA03g47600D,BnaA05g04600D,BnaA05g10140D,BnaA05g15910D,BnaA05g19230D,BnaA05g27100D,BnaA05g36400D,BnaA06g02370D,BnaA06g33450D,BnaA07g03650D,BnaA07g16660D,BnaA07g19460D,BnaA07g23080D,BnaA08g02930D,BnaA08g31010D,BnaA10g02870D,BnaA10g04390D,BnaA10g23080D,BnaAnng08880D,BnaAnng09360D,BnaAnng…
GO:0019222	regulation of metabolic process	BP	6.67923e-07	8.44819e-06	421	14410	1899	80823	Over	3	BnaA01g00670D,BnaA01g02240D,BnaA01g02570D,BnaA01g04650D,BnaA01g05280D,BnaA01g05290D,BnaA01g05410D,BnaA01g06170D,BnaA01g07720D,BnaA01g08410D,BnaA01g14240D,BnaA01g14860D,BnaA01g16070D,BnaA01g23600D,BnaA01g27570D,BnaA01g28710D,BnaA01g29630D,BnaA01g30340D,BnaA01g34730D,BnaA01g34970D,BnaA01g36300D,BnaA02g02290D,BnaA02g05040D,BnaA02g05540D,BnaA02g05780D,BnaA02g05840D,BnaA02g09460D,BnaA02g12330D,BnaA02g…
GO:0003333	amino acid transmembrane transport	BP	6.81516e-07	8.59081e-06	13	100	1899	80823	Over	4	BnaA02g12210D,BnaA03g01440D,BnaA05g10330D,BnaA09g12110D,BnaA09g14700D,BnaA10g22670D,BnaC02g42740D,BnaC04g05470D,BnaC04g11250D,BnaC06g13220D,BnaC09g47230D,BnaCnng14480D,BnaCnng25620D
GO:0034613	cellular protein localization	BP	7.11373e-07	8.93677e-06	171	5056	1899	80823	Over	5	BnaA01g05280D,BnaA01g05410D,BnaA01g13220D,BnaA01g34740D,BnaA01g34970D,BnaA02g02290D,BnaA02g05040D,BnaA02g05780D,BnaA02g13920D,BnaA02g21780D,BnaA02g25170D,BnaA02g27300D,BnaA03g13410D,BnaA03g15800D,BnaA03g26220D,BnaA03g32610D,BnaA03g35510D,BnaA03g37240D,BnaA03g38630D,BnaA03g39800D,BnaA03g39920D,BnaA03g53010D,BnaA03g54160D,BnaA03g55080D,BnaA04g01730D,BnaA04g02490D,BnaA04g08040D,BnaA04g11410D,BnaA04g…
GO:0055086	nucleobase-containing small molecule metabolic process	BP	7.83609e-07	9.75301e-06	153	4430	1899	80823	Over	4	BnaA01g05280D,BnaA01g10530D,BnaA01g12190D,BnaA01g14860D,BnaA01g33220D,BnaA01g34740D,BnaA02g05840D,BnaA02g08160D,BnaA02g12880D,BnaA02g31570D,BnaA03g13410D,BnaA03g15330D,BnaA03g25540D,BnaA03g34850D,BnaA03g35510D,BnaA03g39920D,BnaA03g45390D,BnaA03g51290D,BnaA03g54960D,BnaA04g28670D,BnaA05g04510D,BnaA05g07200D,BnaA05g12490D,BnaA05g15910D,BnaA05g19230D,BnaA05g26770D,BnaA05g30840D,BnaA05g34640D,BnaA05g…
GO:0043481	anthocyanin accumulation in tissues in response to UV light	BP	7.94768e-07	9.75301e-06	33	604	1899	80823	Over	5	BnaA02g05780D,BnaA02g17260D,BnaA02g18200D,BnaA03g05790D,BnaA03g18830D,BnaA03g25790D,BnaA03g27770D,BnaA03g36950D,BnaA03g40550D,BnaA05g16680D,BnaA05g34640D,BnaA06g31250D,BnaA06g32840D,BnaA07g23670D,BnaA08g05350D,BnaA08g05990D,BnaA08g31150D,BnaA09g02390D,BnaA09g05510D,BnaA09g48960D,BnaC01g13470D,BnaC02g24380D,BnaC02g43470D,BnaC03g32810D,BnaC03g49850D,BnaC03g72310D,BnaC06g24400D,BnaC06g36410D,BnaC07g…
GO:0004857	enzyme inhibitor activity	MF	8.02164e-07	9.81129e-06	36	683	1899	80823	Over	3	BnaA03g06030D,BnaA03g11770D,BnaA03g35510D,BnaA04g24790D,BnaA05g15910D,BnaA05g19230D,BnaA06g00690D,BnaA09g06030D,BnaA09g12730D,BnaA10g01400D,BnaA10g24060D,BnaA10g24080D,BnaAnng00950D,BnaC03g14450D,BnaC03g27610D,BnaC03g41300D,BnaC03g51740D,BnaC03g52570D,BnaC04g47450D,BnaC05g01440D,BnaC05g32750D,BnaC05g40920D,BnaC06g01490D,BnaC06g06610D,BnaC08g06300D,BnaC08g20880D,BnaC08g22010D,BnaC08g42010D,BnaC09g…
GO:0001071	nucleic acid binding transcription factor activity	MF	8.60759e-07	1.04933e-05	198	6035	1899	80823	Over	2	BnaA01g00670D,BnaA01g02240D,BnaA01g02570D,BnaA01g05290D,BnaA01g06170D,BnaA01g06640D,BnaA01g08890D,BnaA01g23600D,BnaA01g27570D,BnaA01g28710D,BnaA01g30340D,BnaA01g32740D,BnaA01g34730D,BnaA01g36300D,BnaA02g05540D,BnaA02g13920D,BnaA02g17850D,BnaA02g35530D,BnaA03g00640D,BnaA03g00770D,BnaA03g02990D,BnaA03g13580D,BnaA03g21040D,BnaA03g21080D,BnaA03g23610D,BnaA03g35510D,BnaA03g36950D,BnaA03g51830D,BnaA03g…
GO:0009409	response to cold	BP	9.72663e-07	1.17417e-05	119	3274	1899	80823	Over	4	BnaA01g05410D,BnaA02g02290D,BnaA02g05780D,BnaA02g09460D,BnaA02g21780D,BnaA02g27980D,BnaA02g31570D,BnaA02g35530D,BnaA02g35780D,BnaA03g00260D,BnaA03g18830D,BnaA03g26220D,BnaA03g31290D,BnaA03g35510D,BnaA03g36950D,BnaA03g39920D,BnaA03g50050D,BnaA03g51290D,BnaA03g53010D,BnaA04g02490D,BnaA04g27160D,BnaA05g15910D,BnaA05g16680D,BnaA05g19230D,BnaA05g23300D,BnaA05g25030D,BnaA05g34640D,BnaA06g02010D,BnaA06g…
GO:0019761	glucosinolate biosynthetic process	BP	9.99738e-07	1.19517e-05	44	907	1899	80823	Over	6	BnaA01g11840D,BnaA01g33120D,BnaA02g08160D,BnaA02g12290D,BnaA03g16160D,BnaA03g23330D,BnaA03g31290D,BnaA03g45080D,BnaA03g49910D,BnaA03g53100D,BnaA03g54320D,BnaA03g57660D,BnaA04g14230D,BnaA04g22200D,BnaA05g07040D,BnaA05g35760D,BnaA06g35830D,BnaA06g40360D,BnaA07g16660D,BnaA07g28390D,BnaA08g29560D,BnaA09g13190D,BnaA09g20370D,BnaA09g47380D,BnaAnng31450D,BnaAnng37050D,BnaAnng37410D,BnaC01g01500D,BnaC01g…
GO:0035266	meristem growth	BP	1.04212e-06	1.24183e-05	43	880	1899	80823	Over	4	BnaA01g11930D,BnaA01g33120D,BnaA01g36890D,BnaA02g17260D,BnaA02g18080D,BnaA03g00770D,BnaA03g02990D,BnaA03g05790D,BnaA03g27770D,BnaA03g40550D,BnaA03g51830D,BnaA03g53100D,BnaA06g30600D,BnaA07g11240D,BnaA08g21600D,BnaA08g27870D,BnaA09g27890D,BnaA10g01740D,BnaA10g02550D,BnaA10g09570D,BnaA10g26770D,BnaA10g29340D,BnaC01g13470D,BnaC01g22100D,BnaC02g19180D,BnaC02g24380D,BnaC03g32810D,BnaC04g17230D,BnaC04g…
GO:0042398	cellular modified amino acid biosynthetic process	BP	1.14166e-06	1.35609e-05	21	316	1899	80823	Over	6	BnaA04g21240D,BnaA04g27160D,BnaA05g19760D,BnaA05g37040D,BnaA06g32840D,BnaA07g16060D,BnaA07g16800D,BnaA09g47290D,BnaA10g07270D,BnaA10g24600D,BnaAnng38380D,BnaC01g37590D,BnaC02g04950D,BnaC04g50910D,BnaC05g39800D,BnaC06g15850D,BnaC07g30400D,BnaC07g44690D,BnaC08g27200D,BnaC08g41390D,BnaCnng55740D
GO:0010075	regulation of meristem growth	BP	1.16356e-06	1.37768e-05	41	827	1899	80823	Over	4	BnaA01g11930D,BnaA01g33120D,BnaA01g36890D,BnaA02g17260D,BnaA02g18080D,BnaA03g00770D,BnaA03g02990D,BnaA03g05790D,BnaA03g27770D,BnaA03g40550D,BnaA03g51830D,BnaA03g53100D,BnaA06g30600D,BnaA07g11240D,BnaA08g21600D,BnaA08g27870D,BnaA10g01740D,BnaA10g02550D,BnaA10g09570D,BnaA10g26770D,BnaA10g29340D,BnaC01g13470D,BnaC01g22100D,BnaC02g19180D,BnaC02g24380D,BnaC03g32810D,BnaC04g17230D,BnaC04g56200D,BnaC05g…
GO:0000156	two-component response regulator activity	MF	1.37474e-06	1.62255e-05	16	160	1899	80823	Over	4	BnaA01g08890D,BnaA02g32550D,BnaA03g19150D,BnaA03g51830D,BnaA05g16430D,BnaA06g20760D,BnaA08g22240D,BnaC01g22100D,BnaC01g40040D,BnaC01g42890D,BnaC02g48700D,BnaC03g22790D,BnaC06g28780D,BnaC07g33430D,BnaC09g05250D,BnaCnng17230D
GO:0044272	sulfur compound biosynthetic process	BP	1.42401e-06	1.67536e-05	91	2363	1899	80823	Over	5	BnaA01g05280D,BnaA01g11840D,BnaA01g22670D,BnaA01g33120D,BnaA02g08160D,BnaA02g09460D,BnaA02g12290D,BnaA02g27980D,BnaA03g16160D,BnaA03g23330D,BnaA03g25540D,BnaA03g31290D,BnaA03g45080D,BnaA03g48610D,BnaA03g49910D,BnaA03g53100D,BnaA03g54320D,BnaA03g57660D,BnaA04g05980D,BnaA04g14230D,BnaA04g22200D,BnaA04g24360D,BnaA05g07040D,BnaA05g08310D,BnaA05g11930D,BnaA05g35760D,BnaA06g30600D,BnaA06g32840D,BnaA06g…
GO:0009117	nucleotide metabolic process	BP	1.52383e-06	1.78712e-05	147	4265	1899	80823	Over	6	BnaA01g05280D,BnaA01g10530D,BnaA01g12190D,BnaA01g14860D,BnaA01g33220D,BnaA01g34740D,BnaA02g05840D,BnaA02g08160D,BnaA02g12880D,BnaA02g31570D,BnaA03g13410D,BnaA03g15330D,BnaA03g25540D,BnaA03g34850D,BnaA03g35510D,BnaA03g39920D,BnaA03g51290D,BnaA03g54960D,BnaA04g28670D,BnaA05g04510D,BnaA05g07200D,BnaA05g12490D,BnaA05g15910D,BnaA05g19230D,BnaA05g26770D,BnaA05g30840D,BnaA05g34640D,BnaA05g36400D,BnaA06g…
GO:0009620	response to fungus	BP	1.57909e-06	1.84029e-05	109	2964	1899	80823	Over	4	BnaA01g05280D,BnaA01g36890D,BnaA02g02290D,BnaA02g17850D,BnaA02g21780D,BnaA02g27300D,BnaA02g33970D,BnaA02g35530D,BnaA03g17000D,BnaA03g18480D,BnaA03g26220D,BnaA03g38630D,BnaA03g43960D,BnaA03g53010D,BnaA03g54160D,BnaA03g55180D,BnaA03g60000D,BnaA04g02490D,BnaA04g23480D,BnaA04g29570D,BnaA05g06090D,BnaA05g08310D,BnaA05g19760D,BnaA05g21450D,BnaA05g23300D,BnaA05g32500D,BnaA06g02010D,BnaA06g13800D,BnaA06g…
GO:0006972	hyperosmotic response	BP	1.61421e-06	1.87532e-05	63	1481	1899	80823	Over	5	BnaA01g00690D,BnaA01g08860D,BnaA01g08870D,BnaA01g28710D,BnaA02g21780D,BnaA03g21210D,BnaA03g28510D,BnaA03g31290D,BnaA03g43530D,BnaA03g45950D,BnaA03g53010D,BnaA03g60000D,BnaA04g18330D,BnaA04g26560D,BnaA05g25030D,BnaA06g13800D,BnaA06g31790D,BnaA06g32840D,BnaA06g39390D,BnaA07g23080D,BnaA07g31710D,BnaA08g14220D,BnaA08g29950D,BnaA09g05510D,BnaA09g11870D,BnaA09g50090D,BnaA10g03990D,BnaA10g14510D,BnaA10g…
GO:0090353	polygalacturonase inhibitor activity	MF	1.62681e-06	1.88405e-05	5	10	1899	80823	Over	4	BnaA10g24060D,BnaA10g24080D,BnaC09g48680D,BnaC09g48690D,BnaC09g48700D
GO:0031325	positive regulation of cellular metabolic process	BP	1.66656e-06	1.92407e-05	105	2833	1899	80823	Over	4	BnaA01g04650D,BnaA01g05410D,BnaA01g14860D,BnaA01g27570D,BnaA01g28710D,BnaA01g34970D,BnaA02g05040D,BnaA02g05540D,BnaA02g05780D,BnaA02g05840D,BnaA02g13920D,BnaA02g17260D,BnaA02g17850D,BnaA03g25540D,BnaA03g35510D,BnaA03g48610D,BnaA03g58260D,BnaA04g14490D,BnaA04g21240D,BnaA05g08310D,BnaA05g10140D,BnaA05g12320D,BnaA05g15910D,BnaA05g16430D,BnaA05g19230D,BnaA05g19760D,BnaA05g20800D,BnaA05g24200D,BnaA06g…
GO:0006807	nitrogen compound metabolic process	BP	1.71662e-06	1.97571e-05	641	23289	1899	80823	Over	3	BnaA01g00670D,BnaA01g01140D,BnaA01g02240D,BnaA01g02570D,BnaA01g04650D,BnaA01g05280D,BnaA01g05290D,BnaA01g05410D,BnaA01g06170D,BnaA01g06370D,BnaA01g07720D,BnaA01g08240D,BnaA01g08930D,BnaA01g10530D,BnaA01g11840D,BnaA01g12190D,BnaA01g14240D,BnaA01g14720D,BnaA01g14860D,BnaA01g16070D,BnaA01g18970D,BnaA01g22670D,BnaA01g23600D,BnaA01g23660D,BnaA01g24820D,BnaA01g27570D,BnaA01g28710D,BnaA01g29630D,BnaA01g…
GO:0022613	ribonucleoprotein complex biogenesis	BP	1.87494e-06	2.15125e-05	69	1672	1899	80823	Over	5	BnaA01g12190D,BnaA01g14860D,BnaA01g34740D,BnaA03g05840D,BnaA03g15870D,BnaA03g21030D,BnaA03g25540D,BnaA03g35510D,BnaA03g47600D,BnaA04g01730D,BnaA05g04600D,BnaA05g05600D,BnaA05g10140D,BnaA05g15910D,BnaA05g19230D,BnaA05g27100D,BnaA05g36400D,BnaA06g02370D,BnaA06g33450D,BnaA07g03650D,BnaA07g16660D,BnaA07g19460D,BnaA07g23080D,BnaA08g02930D,BnaA08g31010D,BnaA10g02870D,BnaA10g04390D,BnaA10g23080D,BnaAnng…
GO:2000026	regulation of multicellular organismal development	BP	1.94744e-06	2.22753e-05	128	3622	1899	80823	Over	4	BnaA01g05410D,BnaA01g11930D,BnaA01g16070D,BnaA01g33120D,BnaA01g36890D,BnaA02g05540D,BnaA02g05840D,BnaA02g12330D,BnaA02g17260D,BnaA02g18080D,BnaA02g35780D,BnaA03g00770D,BnaA03g02990D,BnaA03g05790D,BnaA03g19400D,BnaA03g27770D,BnaA03g34850D,BnaA03g39920D,BnaA03g40550D,BnaA03g47610D,BnaA03g49570D,BnaA03g51290D,BnaA03g51830D,BnaA03g53100D,BnaA04g22640D,BnaA04g23480D,BnaA05g00610D,BnaA05g05020D,BnaA05g…
GO:0080167	response to karrikin	BP	2.13356e-06	2.43292e-05	39	786	1899	80823	Over	4	BnaA01g05290D,BnaA01g22920D,BnaA02g05780D,BnaA02g35530D,BnaA03g53010D,BnaA04g00820D,BnaA04g18330D,BnaA04g21240D,BnaA04g22640D,BnaA05g03420D,BnaA07g05760D,BnaA07g16060D,BnaA07g35520D,BnaA08g28670D,BnaA09g07690D,BnaA09g13580D,BnaA09g25210D,BnaA09g30170D,BnaA09g39000D,BnaA09g48960D,BnaA09g50090D,BnaA10g03990D,BnaA10g04260D,BnaC01g29930D,BnaC01g29980D,BnaC03g24270D,BnaC03g51560D,BnaC03g54440D,BnaC04g…
GO:0040008	regulation of growth	BP	2.17692e-06	2.47474e-05	62	1461	1899	80823	Over	3	BnaA01g11930D,BnaA01g33120D,BnaA01g36890D,BnaA02g17260D,BnaA02g18080D,BnaA03g00770D,BnaA03g02990D,BnaA03g05790D,BnaA03g18570D,BnaA03g27770D,BnaA03g40550D,BnaA03g51830D,BnaA03g53100D,BnaA05g08730D,BnaA05g23260D,BnaA06g18060D,BnaA06g30600D,BnaA07g11240D,BnaA08g16080D,BnaA08g21600D,BnaA08g27870D,BnaA09g11510D,BnaA09g23850D,BnaA09g25030D,BnaA09g54200D,BnaA10g01740D,BnaA10g02550D,BnaA10g09570D,BnaA10g…
GO:0048366	leaf development	BP	2.43741e-06	2.75397e-05	58	1343	1899	80823	Over	5	BnaA01g01320D,BnaA01g04650D,BnaA01g18970D,BnaA01g35580D,BnaA01g37200D,BnaA02g13920D,BnaA02g31040D,BnaA03g00260D,BnaA03g25540D,BnaA03g35510D,BnaA03g48610D,BnaA03g58260D,BnaA04g01110D,BnaA05g10140D,BnaA05g15910D,BnaA05g18320D,BnaA05g19230D,BnaA05g36400D,BnaA07g03650D,BnaA07g16710D,BnaA07g18810D,BnaA07g19120D,BnaA07g21910D,BnaA08g02930D,BnaA09g27890D,BnaA10g09660D,BnaA10g23080D,BnaAnng02890D,BnaAnng…
GO:0009624	response to nematode	BP	2.52016e-06	2.83882e-05	29	522	1899	80823	Over	4	BnaA01g05280D,BnaA01g11930D,BnaA02g12210D,BnaA03g01440D,BnaA03g08820D,BnaA03g54160D,BnaA04g23260D,BnaA05g12290D,BnaA06g18430D,BnaA09g14700D,BnaA09g33130D,BnaAnng19200D,BnaC01g00120D,BnaC01g29930D,BnaC03g22680D,BnaC03g55450D,BnaC04g06190D,BnaC04g14740D,BnaC05g46390D,BnaC06g17690D,BnaC06g30900D,BnaC07g46660D,BnaC08g23920D,BnaC08g32420D,BnaC09g15370D,BnaC09g29910D,BnaC09g43510D,BnaCnng14480D,BnaCnng…
GO:0044459	plasma membrane part	CC	2.54578e-06	2.85899e-05	49	1076	1899	80823	Over	3	BnaA01g20560D,BnaA02g21780D,BnaA02g35530D,BnaA03g12700D,BnaA03g13530D,BnaA03g21210D,BnaA03g37660D,BnaA04g26560D,BnaA05g00740D,BnaA05g11020D,BnaA05g19250D,BnaA05g23300D,BnaA05g35020D,BnaA06g02010D,BnaA06g15560D,BnaA06g16330D,BnaA06g26320D,BnaA07g10320D,BnaA07g23380D,BnaA08g01770D,BnaA08g10860D,BnaA09g05510D,BnaA09g11870D,BnaA09g20050D,BnaA09g41490D,BnaA10g09570D,BnaA10g22670D,BnaAnng11630D,BnaC01g…
GO:0050793	regulation of developmental process	BP	2.61474e-06	2.92756e-05	148	4337	1899	80823	Over	3	BnaA01g05410D,BnaA01g11930D,BnaA01g16070D,BnaA01g33120D,BnaA01g36890D,BnaA02g05540D,BnaA02g05840D,BnaA02g12330D,BnaA02g14990D,BnaA02g17260D,BnaA02g18080D,BnaA02g35780D,BnaA03g00770D,BnaA03g02990D,BnaA03g05790D,BnaA03g18570D,BnaA03g19400D,BnaA03g21080D,BnaA03g27770D,BnaA03g29810D,BnaA03g34850D,BnaA03g39920D,BnaA03g40550D,BnaA03g47610D,BnaA03g49570D,BnaA03g51290D,BnaA03g51830D,BnaA03g53100D,BnaA03g…
GO:0048509	regulation of meristem development	BP	2.63346e-06	2.93963e-05	49	1077	1899	80823	Over	5	BnaA01g11930D,BnaA01g33120D,BnaA01g36890D,BnaA02g17260D,BnaA02g18080D,BnaA03g00770D,BnaA03g02990D,BnaA03g05790D,BnaA03g27770D,BnaA03g40550D,BnaA03g51830D,BnaA03g53100D,BnaA06g30600D,BnaA07g11240D,BnaA08g16080D,BnaA08g21600D,BnaA08g21960D,BnaA08g27870D,BnaA09g13310D,BnaA10g01740D,BnaA10g02550D,BnaA10g09570D,BnaA10g26770D,BnaA10g29340D,BnaAnng04800D,BnaC01g13470D,BnaC01g22100D,BnaC02g19180D,BnaC02g…
GO:0003700	sequence-specific DNA binding transcription factor activity	MF	2.76351e-06	3.07555e-05	195	6022	1899	80823	Over	3	BnaA01g00670D,BnaA01g02240D,BnaA01g02570D,BnaA01g05290D,BnaA01g06170D,BnaA01g06640D,BnaA01g08890D,BnaA01g23600D,BnaA01g27570D,BnaA01g28710D,BnaA01g30340D,BnaA01g32740D,BnaA01g34730D,BnaA01g36300D,BnaA02g05540D,BnaA02g13920D,BnaA02g17850D,BnaA02g35530D,BnaA03g00640D,BnaA03g00770D,BnaA03g02990D,BnaA03g13580D,BnaA03g21040D,BnaA03g21080D,BnaA03g23610D,BnaA03g35510D,BnaA03g36950D,BnaA03g51830D,BnaA03g…
GO:0016137	glycoside metabolic process	BP	3.357e-06	3.71374e-05	58	1354	1899	80823	Over	5	BnaA01g11840D,BnaA01g24820D,BnaA01g33120D,BnaA02g08160D,BnaA02g12290D,BnaA02g18920D,BnaA03g16160D,BnaA03g23330D,BnaA03g31290D,BnaA03g45080D,BnaA03g49910D,BnaA03g53100D,BnaA03g54320D,BnaA03g57660D,BnaA04g14230D,BnaA04g22200D,BnaA04g25470D,BnaA05g07040D,BnaA05g35760D,BnaA06g35830D,BnaA06g40360D,BnaA07g16660D,BnaA07g24830D,BnaA07g28390D,BnaA08g29560D,BnaA09g13190D,BnaA09g20370D,BnaA09g47380D,BnaA10g…
GO:0006950	response to stress	BP	3.70274e-06	4.08403e-05	537	19223	1899	80823	Over	3	BnaA01g00690D,BnaA01g02240D,BnaA01g02570D,BnaA01g03040D,BnaA01g05280D,BnaA01g05410D,BnaA01g08240D,BnaA01g08410D,BnaA01g08860D,BnaA01g08870D,BnaA01g09140D,BnaA01g09150D,BnaA01g09840D,BnaA01g14240D,BnaA01g14720D,BnaA01g16070D,BnaA01g20560D,BnaA01g22920D,BnaA01g23120D,BnaA01g24820D,BnaA01g26430D,BnaA01g27570D,BnaA01g28120D,BnaA01g28710D,BnaA01g33120D,BnaA01g33220D,BnaA01g34970D,BnaA01g35000D,BnaA01g…
GO:0006073	cellular glucan metabolic process	BP	3.88371e-06	4.27092e-05	71	1764	1899	80823	Over	6	BnaA01g26600D,BnaA01g35130D,BnaA02g09460D,BnaA02g27980D,BnaA02g32550D,BnaA03g00400D,BnaA03g06610D,BnaA03g25540D,BnaA03g27800D,BnaA03g35510D,BnaA03g40550D,BnaA03g48610D,BnaA03g49910D,BnaA03g50050D,BnaA03g53100D,BnaA03g54320D,BnaA03g55480D,BnaA04g11700D,BnaA04g22200D,BnaA05g11020D,BnaA05g15910D,BnaA05g19230D,BnaA06g07180D,BnaA06g21680D,BnaA06g22890D,BnaA06g33810D,BnaA06g34490D,BnaA06g35830D,BnaA06g…
GO:0004871	signal transducer activity	MF	3.98146e-06	4.35259e-05	50	1119	1899	80823	Over	3	BnaA01g08890D,BnaA02g19320D,BnaA02g25170D,BnaA02g32550D,BnaA02g35780D,BnaA03g19150D,BnaA03g51830D,BnaA04g16920D,BnaA05g02000D,BnaA05g13030D,BnaA05g16430D,BnaA05g23260D,BnaA05g24300D,BnaA05g30760D,BnaA05g35020D,BnaA06g20760D,BnaA07g25630D,BnaA07g27660D,BnaA08g22240D,BnaA08g27870D,BnaA09g32030D,BnaA10g02550D,BnaA10g05520D,BnaAnng25820D,BnaAnng40470D,BnaC01g22100D,BnaC01g40040D,BnaC01g42890D,BnaC02g…
GO:0052546	cell wall pectin metabolic process	BP	4.13347e-06	4.50548e-05	16	220	1899	80823	Over	6	BnaA02g08160D,BnaA03g06610D,BnaA03g16370D,BnaA04g20580D,BnaA05g08250D,BnaA05g31420D,BnaA07g32400D,BnaA09g47380D,BnaA10g09570D,BnaA10g09660D,BnaC02g11560D,BnaC03g08460D,BnaC06g36860D,BnaC08g42010D,BnaC09g32850D,BnaCnng38120D
GO:0034641	cellular nitrogen compound metabolic process	BP	4.32876e-06	4.70451e-05	629	22952	1899	80823	Over	4	BnaA01g00670D,BnaA01g01140D,BnaA01g02240D,BnaA01g02570D,BnaA01g04650D,BnaA01g05280D,BnaA01g05290D,BnaA01g05410D,BnaA01g06170D,BnaA01g06370D,BnaA01g07720D,BnaA01g08240D,BnaA01g08930D,BnaA01g10530D,BnaA01g11840D,BnaA01g12190D,BnaA01g14240D,BnaA01g14720D,BnaA01g14860D,BnaA01g16070D,BnaA01g18970D,BnaA01g22670D,BnaA01g23600D,BnaA01g23660D,BnaA01g24820D,BnaA01g27570D,BnaA01g28710D,BnaA01g29630D,BnaA01g…
GO:0052837	thiazole biosynthetic process	BP	4.38803e-06	4.71363e-05	4	6	1899	80823	Over	6	BnaA02g09460D,BnaA02g27980D,BnaA10g08550D,BnaC09g31160D
GO:0048827	phyllome development	BP	4.79139e-06	5.1289e-05	70	1741	1899	80823	Over	4	BnaA01g01320D,BnaA01g04650D,BnaA01g18970D,BnaA01g34740D,BnaA01g35580D,BnaA01g37200D,BnaA02g13920D,BnaA02g14990D,BnaA02g31040D,BnaA02g35780D,BnaA03g00260D,BnaA03g25540D,BnaA03g35510D,BnaA03g48610D,BnaA03g58260D,BnaA04g01110D,BnaA05g10140D,BnaA05g15910D,BnaA05g18320D,BnaA05g19230D,BnaA05g36400D,BnaA06g20940D,BnaA07g03650D,BnaA07g16710D,BnaA07g18810D,BnaA07g19120D,BnaA07g21910D,BnaA07g27660D,BnaA08g…
GO:0034470	ncRNA processing	BP	4.80229e-06	5.1289e-05	57	1336	1899	80823	Over	6	BnaA01g12190D,BnaA01g14860D,BnaA01g34740D,BnaA03g05840D,BnaA03g21030D,BnaA03g25540D,BnaA03g35510D,BnaA03g47600D,BnaA05g04600D,BnaA05g10140D,BnaA05g15910D,BnaA05g19230D,BnaA05g27100D,BnaA05g36400D,BnaA06g01920D,BnaA06g02370D,BnaA06g33450D,BnaA07g03650D,BnaA07g16660D,BnaA07g23080D,BnaA08g02930D,BnaA08g31010D,BnaA10g23080D,BnaAnng08880D,BnaAnng09360D,BnaAnng09370D,BnaC01g01800D,BnaC01g13870D,BnaC02g…
GO:0000160	two-component signal transduction system (phosphorelay)	BP	4.83271e-06	5.14656e-05	39	806	1899	80823	Over	4	BnaA01g02240D,BnaA01g08890D,BnaA01g27570D,BnaA01g28710D,BnaA02g21780D,BnaA02g32550D,BnaA03g19150D,BnaA03g51830D,BnaA05g08310D,BnaA05g12320D,BnaA06g20760D,BnaA06g36370D,BnaA08g22240D,BnaA09g11870D,BnaA09g15440D,BnaAnng05310D,BnaAnng25820D,BnaC01g03510D,BnaC01g22100D,BnaC01g40040D,BnaC01g42890D,BnaC03g16550D,BnaC03g22790D,BnaC03g26570D,BnaC04g08270D,BnaC04g14940D,BnaC04g40820D,BnaC06g18370D,BnaC06g…
GO:0008643	carbohydrate transport	BP	5.05624e-06	5.36658e-05	22	359	1899	80823	Over	5	BnaA01g12810D,BnaA01g26430D,BnaA03g13530D,BnaA05g19250D,BnaA06g16330D,BnaA06g26320D,BnaA07g10320D,BnaA07g11770D,BnaA10g16170D,BnaC01g14590D,BnaC01g29930D,BnaC01g33830D,BnaC02g37180D,BnaC03g52910D,BnaC03g61910D,BnaC06g34130D,BnaC07g13570D,BnaC07g37780D,BnaC08g42910D,BnaC09g27000D,BnaC09g39020D,BnaCnng73380D
GO:0048518	positive regulation of biological process	BP	5.06828e-06	5.36658e-05	158	4739	1899	80823	Over	2	BnaA01g04650D,BnaA01g05410D,BnaA01g14860D,BnaA01g27570D,BnaA01g28710D,BnaA01g34970D,BnaA01g36880D,BnaA02g05040D,BnaA02g05540D,BnaA02g05780D,BnaA02g05840D,BnaA02g12330D,BnaA02g13920D,BnaA02g17260D,BnaA02g17850D,BnaA02g20890D,BnaA02g30470D,BnaA03g21080D,BnaA03g21360D,BnaA03g25540D,BnaA03g35510D,BnaA03g37660D,BnaA03g48610D,BnaA03g51290D,BnaA03g58260D,BnaA04g14490D,BnaA04g20350D,BnaA04g20380D,BnaA04g…
GO:0007568	aging	BP	5.17119e-06	5.45996e-05	40	836	1899	80823	Over	3	BnaA01g28710D,BnaA02g34850D,BnaA03g50050D,BnaA04g19070D,BnaA04g23480D,BnaA05g05020D,BnaA06g32480D,BnaA07g09330D,BnaA07g11270D,BnaA07g16800D,BnaA08g25410D,BnaA08g29950D,BnaA09g35840D,BnaA10g16940D,BnaA10g19750D,BnaAnng13830D,BnaAnng38380D,BnaC01g22100D,BnaC02g07540D,BnaC02g22590D,BnaC02g45050D,BnaC03g23750D,BnaC04g04400D,BnaC04g25100D,BnaC04g47350D,BnaC04g56200D,BnaC05g41870D,BnaC06g15850D,BnaC06g…
GO:0006878	cellular copper ion homeostasis	BP	5.30468e-06	5.58499e-05	8	42	1899	80823	Over	7	BnaA05g24200D,BnaA07g16800D,BnaA10g27170D,BnaAnng38380D,BnaC04g25100D,BnaC05g38240D,BnaC06g15850D,BnaC08g27200D
GO:0072593	reactive oxygen species metabolic process	BP	5.7383e-06	6.0244e-05	77	1973	1899	80823	Over	4	BnaA01g03040D,BnaA01g05280D,BnaA02g02290D,BnaA02g13920D,BnaA02g21780D,BnaA02g27300D,BnaA02g35530D,BnaA03g06610D,BnaA03g13410D,BnaA03g21360D,BnaA03g38630D,BnaA03g39800D,BnaA04g02490D,BnaA04g23480D,BnaA05g01450D,BnaA05g11020D,BnaA05g18100D,BnaA05g23300D,BnaA06g02010D,BnaA06g14510D,BnaA06g22890D,BnaA06g31790D,BnaA06g32840D,BnaA07g05760D,BnaA07g16660D,BnaA07g21910D,BnaA08g00360D,BnaA08g01770D,BnaA08g…
GO:0007166	cell surface receptor signaling pathway	BP	6.60007e-06	6.90956e-05	35	702	1899	80823	Over	4	BnaA01g08410D,BnaA01g36890D,BnaA02g19320D,BnaA03g12300D,BnaA03g40550D,BnaA04g13550D,BnaA04g16920D,BnaA04g24080D,BnaA04g24090D,BnaA05g13030D,BnaA07g25630D,BnaA09g02190D,BnaA09g07170D,BnaA09g32030D,BnaAnng05830D,BnaC01g09930D,BnaC01g09940D,BnaC01g09950D,BnaC02g18120D,BnaC03g14930D,BnaC03g50640D,BnaC03g59440D,BnaC04g02190D,BnaC04g17230D,BnaC04g35930D,BnaC04g47830D,BnaC04g47840D,BnaC05g19430D,BnaC06g…
GO:0016820	hydrolase activity, acting on acid anhydrides, catalyzing transmembrane movement of substances	MF	6.8688e-06	7.1505e-05	39	815	1899	80823	Over	4	BnaA02g08160D,BnaA03g25540D,BnaA03g35510D,BnaA03g54160D,BnaA05g07200D,BnaA05g15910D,BnaA05g19230D,BnaA05g34640D,BnaA06g31250D,BnaA07g11590D,BnaA07g24470D,BnaA07g29770D,BnaA09g02390D,BnaA09g33130D,BnaA09g37590D,BnaA09g44980D,BnaAnng05310D,BnaAnng19200D,BnaC02g11560D,BnaC03g41300D,BnaC04g06190D,BnaC04g08000D,BnaC04g45080D,BnaC05g01280D,BnaC05g32750D,BnaC06g17690D,BnaC06g18370D,BnaC06g25680D,BnaC06g…
GO:0005984	disaccharide metabolic process	BP	6.8688e-06	7.1505e-05	39	815	1899	80823	Over	5	BnaA01g24820D,BnaA02g09460D,BnaA02g18920D,BnaA02g27980D,BnaA03g25540D,BnaA03g35510D,BnaA03g40550D,BnaA03g49910D,BnaA04g22200D,BnaA05g15910D,BnaA05g19230D,BnaA06g22890D,BnaA06g35830D,BnaA07g16660D,BnaA07g24830D,BnaA09g24950D,BnaA10g03060D,BnaA10g04730D,BnaA10g08550D,BnaAnng13830D,BnaC01g01800D,BnaC01g22950D,BnaC03g10290D,BnaC03g41300D,BnaC03g72980D,BnaC04g45930D,BnaC05g05070D,BnaC05g32750D,BnaC05g…
GO:0006576	cellular biogenic amine metabolic process	BP	6.92081e-06	7.18446e-05	43	930	1899	80823	Over	6	BnaA01g01140D,BnaA02g17260D,BnaA03g53010D,BnaA04g21240D,BnaA04g27160D,BnaA05g01480D,BnaA05g19760D,BnaA05g37040D,BnaA06g14510D,BnaA06g32840D,BnaA06g40360D,BnaA07g16060D,BnaA07g16800D,BnaA08g21730D,BnaA09g12110D,BnaA09g47290D,BnaA10g07270D,BnaA10g24600D,BnaAnng38380D,BnaAnng41580D,BnaC01g07810D,BnaC01g22950D,BnaC01g37590D,BnaC01g39900D,BnaC02g04950D,BnaC02g24380D,BnaC03g61910D,BnaC03g74010D,BnaC04g…
GO:0044085	cellular component biogenesis	BP	7.32377e-06	7.58153e-05	205	6473	1899	80823	Over	3	BnaA01g02060D,BnaA01g12190D,BnaA01g14720D,BnaA01g14860D,BnaA01g15110D,BnaA01g24820D,BnaA01g26600D,BnaA01g33220D,BnaA01g34740D,BnaA02g01650D,BnaA02g06580D,BnaA02g12330D,BnaA02g12880D,BnaA02g17260D,BnaA02g18920D,BnaA02g19320D,BnaA02g25520D,BnaA03g00400D,BnaA03g05840D,BnaA03g06610D,BnaA03g08810D,BnaA03g08820D,BnaA03g15870D,BnaA03g21030D,BnaA03g25540D,BnaA03g27800D,BnaA03g35510D,BnaA03g36400D,BnaA03g…
GO:0019752	carboxylic acid metabolic process	BP	7.62425e-06	7.84874e-05	263	8638	1899	80823	Over	6	BnaA01g00690D,BnaA01g01140D,BnaA01g02780D,BnaA01g05280D,BnaA01g05410D,BnaA01g07910D,BnaA01g08240D,BnaA01g08930D,BnaA01g10530D,BnaA01g11840D,BnaA01g22670D,BnaA01g22920D,BnaA01g24820D,BnaA02g02290D,BnaA02g05780D,BnaA02g12290D,BnaA02g14850D,BnaA02g14990D,BnaA02g17260D,BnaA02g21780D,BnaA02g27300D,BnaA02g30470D,BnaA02g35530D,BnaA02g35780D,BnaA03g06640D,BnaA03g21360D,BnaA03g25540D,BnaA03g30000D,BnaA03g…
GO:0008422	beta-glucosidase activity	MF	7.8206e-06	8.00639e-05	13	124	1899	80823	Over	7	BnaA04g02490D,BnaA04g02500D,BnaA06g23560D,BnaA06g37080D,BnaA08g25120D,BnaA09g36610D,BnaA10g01430D,BnaC04g24330D,BnaC04g24490D,BnaC06g05340D,BnaC07g27160D,BnaC08g28150D,BnaC08g28170D
GO:0043562	cellular response to nitrogen levels	BP	8.15659e-06	8.32736e-05	16	227	1899	80823	Over	6	BnaA02g35530D,BnaA02g36580D,BnaA05g16040D,BnaA05g23300D,BnaA06g02010D,BnaA06g14510D,BnaA07g28390D,BnaA08g01770D,BnaA08g21730D,BnaA09g12110D,BnaC05g36730D,BnaC06g30920D,BnaC07g15280D,BnaC08g19360D,BnaC09g06340D,BnaCnng24110D
GO:0031328	positive regulation of cellular biosynthetic process	BP	8.26571e-06	8.39252e-05	99	2719	1899	80823	Over	5	BnaA01g04650D,BnaA01g14860D,BnaA01g27570D,BnaA01g28710D,BnaA01g34970D,BnaA02g05040D,BnaA02g05540D,BnaA02g05780D,BnaA02g05840D,BnaA02g13920D,BnaA02g17850D,BnaA03g25540D,BnaA03g35510D,BnaA03g48610D,BnaA03g58260D,BnaA04g14490D,BnaA04g21240D,BnaA05g08310D,BnaA05g10140D,BnaA05g12320D,BnaA05g15910D,BnaA05g16430D,BnaA05g19230D,BnaA05g19760D,BnaA05g20800D,BnaA05g24200D,BnaA06g20760D,BnaA06g33450D,BnaA06g…
GO:0016682	oxidoreductase activity, acting on diphenols and related substances as donors, oxygen as acceptor	MF	9.26139e-06	9.37779e-05	14	145	1899	80823	Over	5	BnaA02g05240D,BnaA02g06580D,BnaA07g32400D,BnaA09g30170D,BnaA10g26680D,BnaAnng13970D,BnaAnng18410D,BnaC02g03260D,BnaC05g18410D,BnaC06g36860D,BnaC07g16450D,BnaCnng02950D,BnaCnng35090D,BnaCnng66150D
GO:0009863	salicylic acid mediated signaling pathway	BP	9.35136e-06	9.44309e-05	76	1963	1899	80823	Over	4	BnaA01g05280D,BnaA02g02290D,BnaA02g13920D,BnaA02g20890D,BnaA02g21780D,BnaA02g27300D,BnaA03g26220D,BnaA03g32610D,BnaA03g38630D,BnaA03g39800D,BnaA03g53010D,BnaA04g02490D,BnaA04g23480D,BnaA05g08310D,BnaA06g13800D,BnaA06g22890D,BnaA06g23270D,BnaA06g31790D,BnaA06g36370D,BnaA07g05760D,BnaA07g10520D,BnaA07g11930D,BnaA07g16660D,BnaA07g21910D,BnaA07g31710D,BnaA08g15260D,BnaA09g11870D,BnaA09g35840D,BnaA09g…
GO:0009886	post-embryonic morphogenesis	BP	1.00116e-05	0.000100633	79	2064	1899	80823	Over	4	BnaA01g08410D,BnaA01g13890D,BnaA01g34730D,BnaA02g18200D,BnaA02g18920D,BnaA02g35780D,BnaA03g23340D,BnaA03g23610D,BnaA03g25790D,BnaA03g28510D,BnaA03g29810D,BnaA03g36950D,BnaA03g51290D,BnaA03g57660D,BnaA04g24360D,BnaA05g11930D,BnaA05g16680D,BnaA05g25910D,BnaA06g15560D,BnaA06g34430D,BnaA06g35830D,BnaA07g05760D,BnaA07g16660D,BnaA07g21770D,BnaA07g27660D,BnaA08g05350D,BnaA08g20030D,BnaA08g21050D,BnaA08g…
GO:0010046	response to mycotoxin	BP	1.0047e-05	0.000100633	4	7	1899	80823	Over	5	BnaA03g21360D,BnaA05g01450D,BnaC04g01170D,BnaCnng59530D
GO:0080123	jasmonate-amino synthetase activity	MF	1.0047e-05	0.000100633	4	7	1899	80823	Over	6	BnaA03g21360D,BnaA05g01450D,BnaC04g01170D,BnaCnng59530D
GO:0032535	regulation of cellular component size	BP	1.01531e-05	0.000101149	40	854	1899	80823	Over	4	BnaA02g12330D,BnaA02g17260D,BnaA02g30490D,BnaA03g36950D,BnaA03g40550D,BnaA04g20350D,BnaA04g20380D,BnaA05g05020D,BnaA05g16680D,BnaA05g24200D,BnaA05g30530D,BnaA06g31250D,BnaA06g32480D,BnaA07g23670D,BnaA08g05350D,BnaA09g02390D,BnaA09g03190D,BnaA09g05510D,BnaA09g23850D,BnaA09g31890D,BnaA09g52990D,BnaA10g09570D,BnaAnng34880D,BnaC01g01690D,BnaC02g24380D,BnaC02g38820D,BnaC04g00980D,BnaC04g04400D,BnaC04g…
GO:0050832	defense response to fungus	BP	1.04883e-05	0.000104208	80	2099	1899	80823	Over	5	BnaA01g05280D,BnaA02g02290D,BnaA02g21780D,BnaA02g27300D,BnaA02g35530D,BnaA03g17000D,BnaA03g18480D,BnaA03g26220D,BnaA03g38630D,BnaA03g43960D,BnaA03g54160D,BnaA04g02490D,BnaA04g23480D,BnaA05g06090D,BnaA05g21450D,BnaA05g23300D,BnaA06g02010D,BnaA06g23270D,BnaA06g31790D,BnaA06g36370D,BnaA06g39390D,BnaA07g11930D,BnaA07g16660D,BnaA07g21910D,BnaA07g31710D,BnaA08g01770D,BnaA09g11870D,BnaA09g15720D,BnaA09g…
GO:0009414	response to water deprivation	BP	1.10997e-05	0.000109988	87	2333	1899	80823	Over	4	BnaA01g05410D,BnaA01g08240D,BnaA01g08860D,BnaA01g08870D,BnaA01g28710D,BnaA02g21780D,BnaA03g21210D,BnaA03g26220D,BnaA03g36950D,BnaA03g38630D,BnaA03g40550D,BnaA03g43530D,BnaA03g43960D,BnaA03g45950D,BnaA03g53010D,BnaA03g54320D,BnaA03g60000D,BnaA04g21240D,BnaA04g26290D,BnaA04g26560D,BnaA05g16680D,BnaA05g25030D,BnaA05g33740D,BnaA06g13800D,BnaA06g32840D,BnaA07g11930D,BnaA07g16700D,BnaA07g31710D,BnaA08g…
GO:0033554	cellular response to stress	BP	1.1218e-05	0.000110863	225	7254	1899	80823	Over	4	BnaA01g02570D,BnaA01g03040D,BnaA01g05280D,BnaA01g05410D,BnaA01g14240D,BnaA01g14720D,BnaA01g16070D,BnaA01g34970D,BnaA01g35000D,BnaA02g02290D,BnaA02g05040D,BnaA02g05780D,BnaA02g09460D,BnaA02g13920D,BnaA02g20890D,BnaA02g21780D,BnaA02g22810D,BnaA02g25170D,BnaA02g27300D,BnaA02g27980D,BnaA02g35530D,BnaA02g36580D,BnaA03g08820D,BnaA03g13410D,BnaA03g18480D,BnaA03g21080D,BnaA03g26210D,BnaA03g26220D,BnaA03g…
GO:0009311	oligosaccharide metabolic process	BP	1.13221e-05	0.000111595	42	915	1899	80823	Over	5	BnaA01g24820D,BnaA02g09460D,BnaA02g18920D,BnaA02g27980D,BnaA03g25540D,BnaA03g35510D,BnaA03g40550D,BnaA03g49910D,BnaA04g22200D,BnaA05g15910D,BnaA05g19230D,BnaA06g22890D,BnaA06g35830D,BnaA07g16660D,BnaA07g24830D,BnaA09g24950D,BnaA10g03060D,BnaA10g04730D,BnaA10g08550D,BnaAnng13830D,BnaC01g01800D,BnaC01g22950D,BnaC03g10290D,BnaC03g41300D,BnaC03g41930D,BnaC03g59570D,BnaC03g72980D,BnaC04g45930D,BnaC05g…
GO:0043232	intracellular non-membrane-bounded organelle	CC	1.17229e-05	0.000114934	164	5020	1899	80823	Over	4	BnaA01g05410D,BnaA01g12190D,BnaA01g14720D,BnaA01g14860D,BnaA01g23660D,BnaA01g33220D,BnaA01g36890D,BnaA02g05840D,BnaA02g12330D,BnaA02g30470D,BnaA02g31570D,BnaA03g05840D,BnaA03g08590D,BnaA03g14550D,BnaA03g15330D,BnaA03g15870D,BnaA03g21030D,BnaA03g27800D,BnaA03g29810D,BnaA03g31290D,BnaA03g34850D,BnaA03g35510D,BnaA03g37240D,BnaA03g39990D,BnaA03g45520D,BnaA03g47610D,BnaA03g49570D,BnaA04g01110D,BnaA04g…
GO:0010007	magnesium chelatase complex	CC	1.19472e-05	0.000116824	5	14	1899	80823	Over	4	BnaA07g16800D,BnaAnng38380D,BnaC04g25100D,BnaC06g15850D,BnaC08g27200D
GO:0009266	response to temperature stimulus	BP	1.26369e-05	0.000123243	161	4918	1899	80823	Over	4	BnaA01g05410D,BnaA01g09140D,BnaA01g09150D,BnaA01g27570D,BnaA02g02290D,BnaA02g05780D,BnaA02g09460D,BnaA02g09520D,BnaA02g21780D,BnaA02g27980D,BnaA02g31570D,BnaA02g35530D,BnaA02g35780D,BnaA03g00260D,BnaA03g15330D,BnaA03g18830D,BnaA03g21210D,BnaA03g26220D,BnaA03g31290D,BnaA03g35510D,BnaA03g36950D,BnaA03g37240D,BnaA03g39920D,BnaA03g45950D,BnaA03g50050D,BnaA03g51290D,BnaA03g53010D,BnaA04g02490D,BnaA04g…
GO:0010016	shoot morphogenesis	BP	1.43458e-05	0.000139177	72	1853	1899	80823	Over	4	BnaA01g01320D,BnaA01g04650D,BnaA01g05410D,BnaA01g08410D,BnaA01g13890D,BnaA01g18970D,BnaA01g35580D,BnaA02g13920D,BnaA02g31040D,BnaA03g23340D,BnaA03g25540D,BnaA03g25790D,BnaA03g28510D,BnaA03g35510D,BnaA03g47610D,BnaA03g48610D,BnaA03g58260D,BnaA04g01110D,BnaA04g24360D,BnaA05g10140D,BnaA05g15910D,BnaA05g18320D,BnaA05g19230D,BnaA05g25910D,BnaA06g35830D,BnaA07g03650D,BnaA07g16660D,BnaA07g18810D,BnaA07g…
GO:0048438	floral whorl development	BP	1.45112e-05	0.000140413	82	2181	1899	80823	Over	4	BnaA01g01320D,BnaA01g03830D,BnaA01g05410D,BnaA01g08410D,BnaA01g11930D,BnaA01g13890D,BnaA01g14870D,BnaA01g34730D,BnaA01g37200D,BnaA02g05780D,BnaA02g14990D,BnaA02g31040D,BnaA03g13580D,BnaA03g18830D,BnaA03g23340D,BnaA03g23610D,BnaA03g25790D,BnaA03g40550D,BnaA05g11910D,BnaA05g25910D,BnaA05g33770D,BnaA05g34640D,BnaA06g31250D,BnaA06g34430D,BnaA06g34490D,BnaA07g16710D,BnaA07g20280D,BnaA09g02190D,BnaA09g…
GO:0043090	amino acid import	BP	1.46246e-05	0.000140668	25	451	1899	80823	Over	7	BnaA01g26430D,BnaA02g08160D,BnaA02g12210D,BnaA03g18480D,BnaA03g54160D,BnaA05g06090D,BnaA05g25910D,BnaA07g05760D,BnaA09g14700D,BnaA09g44980D,BnaAnng37680D,BnaC01g33830D,BnaC02g11560D,BnaC03g21960D,BnaC03g59570D,BnaC04g46140D,BnaC06g13220D,BnaC06g18370D,BnaC07g46660D,BnaC08g46530D,BnaC09g13680D,BnaC09g32850D,BnaCnng14480D,BnaCnng25620D,BnaCnng74350D
GO:0046394	carboxylic acid biosynthetic process	BP	1.46513e-05	0.000140668	177	5510	1899	80823	Over	6	BnaA01g00690D,BnaA01g01140D,BnaA01g05280D,BnaA01g07910D,BnaA01g11840D,BnaA01g22670D,BnaA02g02290D,BnaA02g05780D,BnaA02g14990D,BnaA02g21780D,BnaA02g27300D,BnaA02g35530D,BnaA03g25540D,BnaA03g30400D,BnaA03g31290D,BnaA03g35510D,BnaA03g38630D,BnaA03g45080D,BnaA03g48610D,BnaA03g53010D,BnaA03g53100D,BnaA03g54160D,BnaA03g55180D,BnaA03g60000D,BnaA04g02490D,BnaA04g12570D,BnaA04g21240D,BnaA04g23480D,BnaA04g…
GO:0015926	glucosidase activity	MF	1.54343e-05	0.000147802	15	172	1899	80823	Over	6	BnaA04g02490D,BnaA04g02500D,BnaA06g23560D,BnaA06g37080D,BnaA08g25120D,BnaA09g36610D,BnaA09g47290D,BnaA10g01430D,BnaC04g24330D,BnaC04g24490D,BnaC06g05340D,BnaC07g27160D,BnaC08g28150D,BnaC08g28170D,BnaC08g41390D
GO:0042626	ATPase activity, coupled to transmembrane movement of substances	MF	1.60473e-05	0.00015249	38	809	1899	80823	Over	5	BnaA02g08160D,BnaA03g25540D,BnaA03g35510D,BnaA03g54160D,BnaA05g07200D,BnaA05g15910D,BnaA05g19230D,BnaA05g34640D,BnaA06g31250D,BnaA07g24470D,BnaA07g29770D,BnaA09g02390D,BnaA09g33130D,BnaA09g37590D,BnaA09g44980D,BnaAnng05310D,BnaAnng19200D,BnaC02g11560D,BnaC03g41300D,BnaC04g06190D,BnaC04g08000D,BnaC04g45080D,BnaC05g01280D,BnaC05g32750D,BnaC06g17690D,BnaC06g18370D,BnaC06g25680D,BnaC06g30340D,BnaC06g…
GO:0015804	neutral amino acid transport	BP	1.69636e-05	0.000160786	24	428	1899	80823	Over	7	BnaA01g22920D,BnaA02g12210D,BnaA02g18840D,BnaA05g19550D,BnaA07g10530D,BnaA09g13580D,BnaA09g14700D,BnaA09g16290D,BnaA10g01400D,BnaA10g22670D,BnaC01g29980D,BnaC02g05970D,BnaC02g42740D,BnaC03g14650D,BnaC03g24360D,BnaC03g51740D,BnaC04g05470D,BnaC05g01440D,BnaC06g38840D,BnaC08g25210D,BnaC09g47230D,BnaCnng07030D,BnaCnng14480D,BnaCnng25620D
GO:0015238	drug transmembrane transporter activity	MF	1.71281e-05	0.00016193	18	281	1899	80823	Over	4	BnaA01g05280D,BnaA01g14870D,BnaA01g22920D,BnaA05g35760D,BnaA06g29700D,BnaA08g29560D,BnaA09g13580D,BnaA09g52270D,BnaC01g00120D,BnaC01g17520D,BnaC01g29980D,BnaC01g41400D,BnaC03g68880D,BnaC06g18370D,BnaC06g34520D,BnaC07g27050D,BnaC09g02620D,BnaC09g15370D
GO:0046777	protein autophosphorylation	BP	1.72672e-05	0.000162786	38	811	1899	80823	Over	7	BnaA01g08410D,BnaA01g35130D,BnaA02g09460D,BnaA02g22810D,BnaA02g27980D,BnaA03g16160D,BnaA05g02000D,BnaA05g12320D,BnaA05g30760D,BnaA06g37910D,BnaA07g31710D,BnaA08g17160D,BnaA08g17170D,BnaA08g25280D,BnaA10g08550D,BnaA10g28720D,BnaAnng35300D,BnaC01g09930D,BnaC01g09940D,BnaC01g09950D,BnaC01g16330D,BnaC01g22400D,BnaC02g31120D,BnaC03g16550D,BnaC03g49850D,BnaC04g01640D,BnaC04g09850D,BnaC04g40820D,BnaC06g…
GO:0009834	secondary cell wall biogenesis	BP	1.73064e-05	0.000162786	17	258	1899	80823	Over	7	BnaA01g26600D,BnaA02g17260D,BnaA03g06610D,BnaA03g55480D,BnaA04g16260D,BnaA06g36370D,BnaA09g52990D,BnaA10g24260D,BnaA10g28150D,BnaAnng13970D,BnaC02g24380D,BnaC03g08460D,BnaC07g00340D,BnaC07g17610D,BnaC07g50180D,BnaC08g38370D,BnaCnng51440D
GO:0009072	aromatic amino acid family metabolic process	BP	1.79362e-05	0.000167858	49	1138	1899	80823	Over	5	BnaA01g01140D,BnaA01g05280D,BnaA01g08240D,BnaA02g05780D,BnaA02g17260D,BnaA03g25540D,BnaA03g48610D,BnaA04g05980D,BnaA04g12570D,BnaA04g21240D,BnaA05g01480D,BnaA05g28470D,BnaA06g14510D,BnaA06g40360D,BnaA07g16060D,BnaA08g21730D,BnaA09g12110D,BnaA09g48960D,BnaA10g16940D,BnaA10g23080D,BnaAnng31450D,BnaAnng37050D,BnaAnng37410D,BnaAnng41580D,BnaC01g00120D,BnaC01g07810D,BnaC01g22400D,BnaC01g22950D,BnaC01g…
GO:0009653	anatomical structure morphogenesis	BP	1.86023e-05	0.000173359	251	8282	1899	80823	Over	3	BnaA01g01320D,BnaA01g04650D,BnaA01g05410D,BnaA01g06170D,BnaA01g08410D,BnaA01g13890D,BnaA01g18970D,BnaA01g20560D,BnaA01g24820D,BnaA01g34730D,BnaA01g35000D,BnaA01g35580D,BnaA02g13920D,BnaA02g14330D,BnaA02g14340D,BnaA02g14990D,BnaA02g17260D,BnaA02g18080D,BnaA02g18200D,BnaA02g18920D,BnaA02g30490D,BnaA02g31040D,BnaA02g35780D,BnaA03g00400D,BnaA03g00770D,BnaA03g02990D,BnaA03g05790D,BnaA03g08820D,BnaA03g…
GO:0009723	response to ethylene stimulus	BP	1.95446e-05	0.00018108	77	2031	1899	80823	Over	5	BnaA01g00670D,BnaA01g02240D,BnaA01g08860D,BnaA01g08870D,BnaA01g27570D,BnaA01g28710D,BnaA01g35000D,BnaA02g14990D,BnaA02g17850D,BnaA02g21780D,BnaA02g35530D,BnaA03g00640D,BnaA03g38630D,BnaA03g43530D,BnaA03g48610D,BnaA03g53010D,BnaA03g54160D,BnaA03g60000D,BnaA05g08310D,BnaA05g12320D,BnaA05g12950D,BnaA05g23300D,BnaA06g02010D,BnaA06g12480D,BnaA06g13800D,BnaA06g27970D,BnaA06g36370D,BnaA07g11930D,BnaA07g…
GO:0051513	regulation of monopolar cell growth	BP	1.97179e-05	0.000182231	4	8	1899	80823	Over	6	BnaA03g27770D,BnaAnng16850D,BnaC03g32810D,BnaC05g48460D
GO:0055114	oxidation-reduction process	BP	2.0036e-05	0.00018471	220	7126	1899	80823	Over	3	BnaA01g00150D,BnaA01g01320D,BnaA01g02780D,BnaA01g03830D,BnaA01g07910D,BnaA01g11840D,BnaA01g13040D,BnaA01g24820D,BnaA01g26430D,BnaA01g33220D,BnaA01g35580D,BnaA01g37200D,BnaA02g05240D,BnaA02g06580D,BnaA02g12330D,BnaA02g14990D,BnaA02g19320D,BnaA02g21780D,BnaA02g25520D,BnaA02g30470D,BnaA03g00260D,BnaA03g05790D,BnaA03g17000D,BnaA03g23330D,BnaA03g25050D,BnaA03g25060D,BnaA03g25540D,BnaA03g31290D,BnaA03g…
GO:0010623	developmental programmed cell death	BP	2.01418e-05	0.000185225	6	25	1899	80823	Over	4	BnaA01g02060D,BnaA07g11240D,BnaA08g21600D,BnaC01g03210D,BnaC07g15110D,BnaC08g19510D
GO:0009687	abscisic acid metabolic process	BP	2.04642e-05	0.00018726	15	215	1899	80823	Over	8	BnaA03g43960D,BnaA04g16900D,BnaA05g25030D,BnaA07g11270D,BnaAnng27240D,BnaC01g11650D,BnaC04g15310D,BnaC04g40260D,BnaC05g02700D,BnaC05g39200D,BnaC06g05340D,BnaC07g15170D,BnaC07g35800D,BnaC07g50180D,BnaCnng32820D
GO:0009736	cytokinin mediated signaling pathway	BP	2.06974e-05	0.000188927	23	406	1899	80823	Over	5	BnaA01g08890D,BnaA01g35000D,BnaA03g05790D,BnaA03g19150D,BnaA03g19400D,BnaA03g49910D,BnaA03g51830D,BnaA04g28330D,BnaA05g16430D,BnaA06g20760D,BnaA08g22240D,BnaA09g16590D,BnaA10g26350D,BnaC01g22100D,BnaC01g42890D,BnaC02g24840D,BnaC03g22790D,BnaC04g38040D,BnaC06g28780D,BnaC07g02390D,BnaC07g33430D,BnaCnng17230D,BnaCnng63870D
GO:0006855	drug transmembrane transport	BP	2.08504e-05	0.000189679	21	356	1899	80823	Over	4	BnaA01g05280D,BnaA01g14870D,BnaA01g22920D,BnaA05g07200D,BnaA05g35760D,BnaA06g29700D,BnaA08g29560D,BnaA09g13580D,BnaA09g52270D,BnaC01g00120D,BnaC01g17520D,BnaC01g29980D,BnaC01g41400D,BnaC03g68880D,BnaC04g08000D,BnaC06g18370D,BnaC06g34520D,BnaC07g27050D,BnaC08g32420D,BnaC09g02620D,BnaC09g15370D
GO:0019760	glucosinolate metabolic process	BP	2.09844e-05	0.000189679	48	1113	1899	80823	Over	5	BnaA01g11840D,BnaA01g33120D,BnaA02g08160D,BnaA02g12290D,BnaA03g16160D,BnaA03g23330D,BnaA03g31290D,BnaA03g45080D,BnaA03g49910D,BnaA03g53100D,BnaA03g54320D,BnaA03g57660D,BnaA04g14230D,BnaA04g22200D,BnaA04g25470D,BnaA05g07040D,BnaA05g35760D,BnaA06g35830D,BnaA06g40360D,BnaA07g16660D,BnaA07g28390D,BnaA08g29560D,BnaA09g13190D,BnaA09g20370D,BnaA09g47380D,BnaAnng31450D,BnaAnng37050D,BnaAnng37410D,BnaC01g…
GO:0006790	sulfur compound metabolic process	BP	2.2799e-05	0.000205579	99	2778	1899	80823	Over	4	BnaA01g05280D,BnaA01g11840D,BnaA01g22670D,BnaA01g33120D,BnaA02g08160D,BnaA02g09460D,BnaA02g12290D,BnaA02g27980D,BnaA03g16160D,BnaA03g23330D,BnaA03g25540D,BnaA03g31290D,BnaA03g45080D,BnaA03g48610D,BnaA03g49910D,BnaA03g53100D,BnaA03g54320D,BnaA03g57660D,BnaA04g05980D,BnaA04g14230D,BnaA04g22200D,BnaA04g24360D,BnaA04g25470D,BnaA05g07040D,BnaA05g08310D,BnaA05g11930D,BnaA05g35760D,BnaA06g30600D,BnaA06g…
GO:0015031	protein transport	BP	2.38819e-05	0.000214821	173	5407	1899	80823	Over	4	BnaA01g05280D,BnaA01g05410D,BnaA01g13220D,BnaA01g34740D,BnaA01g34970D,BnaA02g02290D,BnaA02g05040D,BnaA02g05780D,BnaA02g13920D,BnaA02g21780D,BnaA02g25170D,BnaA02g27300D,BnaA03g13410D,BnaA03g15800D,BnaA03g26220D,BnaA03g32610D,BnaA03g35510D,BnaA03g37240D,BnaA03g38630D,BnaA03g39800D,BnaA03g39920D,BnaA03g53010D,BnaA03g54160D,BnaA04g01730D,BnaA04g02490D,BnaA04g08040D,BnaA04g11410D,BnaA04g11770D,BnaA04g…
GO:0051704	multi-organism process	BP	2.39823e-05	0.000215202	278	9336	1899	80823	Over	2	BnaA01g05280D,BnaA01g08410D,BnaA01g11930D,BnaA01g13890D,BnaA01g24820D,BnaA01g27570D,BnaA01g34970D,BnaA01g35000D,BnaA01g36890D,BnaA02g02290D,BnaA02g05840D,BnaA02g07990D,BnaA02g09460D,BnaA02g12210D,BnaA02g13920D,BnaA02g14990D,BnaA02g17850D,BnaA02g21780D,BnaA02g25170D,BnaA02g27300D,BnaA02g27980D,BnaA02g33770D,BnaA02g33970D,BnaA02g35530D,BnaA03g00260D,BnaA03g01440D,BnaA03g05790D,BnaA03g08590D,BnaA03g…
GO:0009063	cellular amino acid catabolic process	BP	2.61567e-05	0.000233582	40	881	1899	80823	Over	5	BnaA01g01140D,BnaA01g05280D,BnaA01g08240D,BnaA01g08930D,BnaA01g24820D,BnaA03g25540D,BnaA03g41830D,BnaA03g53010D,BnaA04g05380D,BnaA04g21240D,BnaA05g01480D,BnaA05g28470D,BnaA06g14510D,BnaA06g38800D,BnaA06g40360D,BnaA07g16060D,BnaA08g21730D,BnaA09g12110D,BnaA09g13310D,BnaAnng07910D,BnaAnng31450D,BnaAnng37050D,BnaAnng37410D,BnaC01g00120D,BnaC01g07810D,BnaC01g22400D,BnaC01g22950D,BnaC01g39900D,BnaC02g…
GO:0030684	preribosome	CC	3.0336e-05	0.000270253	9	68	1899	80823	Over	4	BnaA03g05840D,BnaA03g21030D,BnaA05g04600D,BnaA07g23080D,BnaC03g25090D,BnaC03g30050D,BnaC03g33030D,BnaC09g41090D,BnaC09g41680D
GO:0016759	cellulose synthase activity	MF	3.12176e-05	0.000276776	13	141	1899	80823	Over	7	BnaA03g06610D,BnaA03g27800D,BnaA06g36370D,BnaA08g04980D,BnaA09g31010D,BnaAnng16810D,BnaC01g06870D,BnaC03g08460D,BnaC05g18820D,BnaC07g17610D,BnaC07g43360D,BnaC07g50180D,BnaCnng21680D
GO:0015562	efflux transmembrane transporter activity	MF	3.12176e-05	0.000276776	13	141	1899	80823	Over	4	BnaA05g00740D,BnaA05g34640D,BnaA06g18430D,BnaA06g31250D,BnaA07g23670D,BnaA09g02390D,BnaAnng37680D,BnaC03g55450D,BnaC05g01280D,BnaC06g18370D,BnaC06g24400D,BnaC08g46530D,BnaCnng45670D
GO:0009605	response to external stimulus	BP	3.1308e-05	0.000276915	138	4165	1899	80823	Over	3	BnaA01g00670D,BnaA01g14240D,BnaA01g24820D,BnaA01g35000D,BnaA02g05780D,BnaA02g14990D,BnaA02g17260D,BnaA02g18200D,BnaA02g35530D,BnaA02g36580D,BnaA03g05790D,BnaA03g08820D,BnaA03g18830D,BnaA03g21360D,BnaA03g25790D,BnaA03g26220D,BnaA03g27770D,BnaA03g36400D,BnaA03g36950D,BnaA03g38630D,BnaA03g40550D,BnaA03g45950D,BnaA03g50050D,BnaA03g51820D,BnaA04g22640D,BnaA04g26290D,BnaA05g00740D,BnaA05g01450D,BnaA05g…
GO:0015706	nitrate transport	BP	3.1427e-05	0.000277306	48	1127	1899	80823	Over	7	BnaA01g35000D,BnaA02g08160D,BnaA02g14850D,BnaA03g18570D,BnaA03g32610D,BnaA03g36400D,BnaA03g51820D,BnaA05g00740D,BnaA05g12630D,BnaA05g16430D,BnaA05g19250D,BnaA06g00690D,BnaA06g18430D,BnaA06g23270D,BnaA06g31790D,BnaA07g28390D,BnaA07g38790D,BnaA08g14220D,BnaA09g17120D,BnaA09g47290D,BnaA09g47380D,BnaA10g00970D,BnaAnng09460D,BnaAnng22230D,BnaC02g11560D,BnaC02g22590D,BnaC02g35830D,BnaC03g55450D,BnaC03g…
GO:0015175	neutral amino acid transmembrane transporter activity	MF	3.16903e-05	0.000278965	8	53	1899	80823	Over	7	BnaA02g12210D,BnaA09g14700D,BnaA10g22670D,BnaC02g42740D,BnaC04g05470D,BnaC09g47230D,BnaCnng14480D,BnaCnng25620D
GO:0050502	cis-zeatin O-beta-D-glucosyltransferase activity	MF	3.23385e-05	0.000283325	6	27	1899	80823	Over	7	BnaA03g16830D,BnaA05g07580D,BnaA07g10520D,BnaA07g10530D,BnaC07g48390D,BnaC07g48400D
GO:0050403	trans-zeatin O-beta-D-glucosyltransferase activity	MF	3.23385e-05	0.000283325	6	27	1899	80823	Over	7	BnaA03g16830D,BnaA05g07580D,BnaA07g10520D,BnaA07g10530D,BnaC07g48390D,BnaC07g48400D
GO:0048638	regulation of developmental growth	BP	3.27594e-05	0.000286335	53	1283	1899	80823	Over	4	BnaA01g11930D,BnaA01g33120D,BnaA01g36890D,BnaA02g17260D,BnaA02g18080D,BnaA03g00770D,BnaA03g02990D,BnaA03g05790D,BnaA03g18570D,BnaA03g27770D,BnaA03g40550D,BnaA03g51830D,BnaA03g53100D,BnaA06g18060D,BnaA06g30600D,BnaA07g11240D,BnaA08g21600D,BnaA08g27870D,BnaA09g11510D,BnaA09g25030D,BnaA09g54200D,BnaA10g01740D,BnaA10g02550D,BnaA10g09570D,BnaA10g26770D,BnaA10g28720D,BnaA10g29340D,BnaAnng16850D,BnaC01g…
GO:0016709	oxidoreductase activity, acting on paired donors, with incorporation or reduction of molecular oxygen, NADH or NADPH as one donor, and incorporation of one atom of oxygen	MF	3.28657e-05	0.000286589	16	243	1899	80823	Over	5	BnaA01g01320D,BnaA01g35580D,BnaA01g37200D,BnaA03g43960D,BnaA03g57690D,BnaA04g16900D,BnaA09g13190D,BnaAnng27240D,BnaC01g02330D,BnaC01g11650D,BnaC01g37470D,BnaC04g15310D,BnaC04g40260D,BnaC07g35800D,BnaC07g51130D,BnaCnng32820D
GO:0005982	starch metabolic process	BP	3.32597e-05	0.000289344	46	1068	1899	80823	Over	7	BnaA01g26600D,BnaA01g35130D,BnaA02g09460D,BnaA02g27980D,BnaA02g32550D,BnaA03g25540D,BnaA03g35510D,BnaA03g40550D,BnaA03g48610D,BnaA03g49910D,BnaA03g53100D,BnaA04g11700D,BnaA04g22200D,BnaA05g15910D,BnaA05g19230D,BnaA06g22890D,BnaA06g35830D,BnaA07g16660D,BnaA07g24790D,BnaA09g05510D,BnaA09g12110D,BnaA09g24950D,BnaA10g04210D,BnaA10g04730D,BnaA10g08550D,BnaA10g09570D,BnaAnng13830D,BnaC01g01800D,BnaC01g…
GO:0010114	response to red light	BP	3.34238e-05	0.00029009	28	547	1899	80823	Over	7	BnaA01g00690D,BnaA02g14330D,BnaA02g14340D,BnaA02g32550D,BnaA03g12700D,BnaA04g16900D,BnaA04g22640D,BnaA06g20760D,BnaA07g07560D,BnaA07g28080D,BnaA08g29950D,BnaC01g01680D,BnaC01g22950D,BnaC01g42890D,BnaC02g48700D,BnaC03g15580D,BnaC03g72980D,BnaC04g15310D,BnaC04g40260D,BnaC04g56730D,BnaC06g30760D,BnaC07g09260D,BnaC08g07930D,BnaC08g25680D,BnaC09g33650D,BnaC09g40060D,BnaCnng32820D,BnaCnng71550D
GO:0080056	petal vascular tissue pattern formation	BP	3.48286e-05	0.000300874	4	9	1899	80823	Over	6	BnaA05g36400D,BnaA08g02930D,BnaC06g40890D,BnaCnng45920D
GO:0080057	sepal vascular tissue pattern formation	BP	3.48286e-05	0.000300874	4	9	1899	80823	Over	6	BnaA05g36400D,BnaA08g02930D,BnaC06g40890D,BnaCnng45920D
GO:0046983	protein dimerization activity	MF	3.72162e-05	0.000320752	81	2197	1899	80823	Over	4	BnaA01g02570D,BnaA01g05410D,BnaA01g06170D,BnaA01g06640D,BnaA01g23600D,BnaA01g28710D,BnaA01g32740D,BnaA01g36300D,BnaA02g09460D,BnaA02g23290D,BnaA02g27980D,BnaA02g35780D,BnaA03g00770D,BnaA03g36950D,BnaA03g52920D,BnaA03g58750D,BnaA04g02200D,BnaA04g22640D,BnaA05g00610D,BnaA05g08310D,BnaA05g16680D,BnaA05g23300D,BnaA06g02010D,BnaA06g30140D,BnaA06g33430D,BnaA06g39210D,BnaA06g40330D,BnaA06g40360D,BnaA06g…
GO:0008810	cellulase activity	MF	3.83884e-05	0.000330087	9	70	1899	80823	Over	6	BnaA01g05270D,BnaA03g24600D,BnaA04g02490D,BnaA04g19140D,BnaA09g36610D,BnaC04g24330D,BnaC04g24490D,BnaC08g28150D,BnaC08g28170D
GO:0000976	transcription regulatory region sequence-specific DNA binding	MF	3.87042e-05	0.000332032	11	105	1899	80823	Over	6	BnaA06g32480D,BnaA06g39210D,BnaA08g16080D,BnaA08g20030D,BnaA09g29480D,BnaAnng04800D,BnaC02g43700D,BnaC03g60860D,BnaC08g48560D,BnaC09g49010D,BnaCnng64490D
GO:0015075	ion transmembrane transporter activity	MF	3.95266e-05	0.000338304	89	2470	1899	80823	Over	5	BnaA01g01140D,BnaA01g26430D,BnaA01g35000D,BnaA02g07990D,BnaA02g08160D,BnaA02g36580D,BnaA02g36790D,BnaA03g01440D,BnaA03g21760D,BnaA03g25540D,BnaA03g29440D,BnaA03g32610D,BnaA03g50250D,BnaA03g54160D,BnaA04g16920D,BnaA04g22200D,BnaA05g00740D,BnaA05g12290D,BnaA05g13030D,BnaA05g19250D,BnaA05g26420D,BnaA06g08090D,BnaA06g14510D,BnaA06g18430D,BnaA07g05760D,BnaA07g10140D,BnaA07g10320D,BnaA07g11770D,BnaA07g…
GO:0050790	regulation of catalytic activity	BP	4.42287e-05	0.000376808	78	2106	1899	80823	Over	4	BnaA01g29630D,BnaA02g09460D,BnaA02g19320D,BnaA02g27980D,BnaA02g29970D,BnaA03g06030D,BnaA03g25540D,BnaA03g35510D,BnaA03g49910D,BnaA03g53100D,BnaA03g57660D,BnaA03g58750D,BnaA04g16160D,BnaA04g22200D,BnaA04g24790D,BnaA05g15910D,BnaA05g19230D,BnaA06g00690D,BnaA06g22890D,BnaA06g24290D,BnaA06g40360D,BnaA07g00650D,BnaA07g16660D,BnaA08g24940D,BnaA09g06030D,BnaA09g12730D,BnaA09g24950D,BnaA09g25030D,BnaA09g…
GO:0048507	meristem development	BP	4.68425e-05	0.000398162	87	2412	1899	80823	Over	5	BnaA01g11930D,BnaA01g16070D,BnaA01g18970D,BnaA01g33120D,BnaA01g34730D,BnaA01g36890D,BnaA02g14990D,BnaA02g17260D,BnaA02g18080D,BnaA02g35780D,BnaA03g00400D,BnaA03g00770D,BnaA03g02990D,BnaA03g05790D,BnaA03g21080D,BnaA03g23610D,BnaA03g27770D,BnaA03g29810D,BnaA03g40550D,BnaA03g51290D,BnaA03g51830D,BnaA03g53100D,BnaA05g01120D,BnaA06g12480D,BnaA06g20940D,BnaA06g22890D,BnaA06g30600D,BnaA07g11240D,BnaA07g…
GO:0046856	phosphatidylinositol dephosphorylation	BP	4.81775e-05	0.000407639	9	72	1899	80823	Over	7	BnaA01g08860D,BnaA01g08870D,BnaA03g43530D,BnaA04g21420D,BnaA07g29490D,BnaA10g05120D,BnaC01g10530D,BnaC04g03780D,BnaC04g07870D
GO:0010319	stromule	CC	4.87854e-05	0.000410907	16	248	1899	80823	Over	5	BnaA02g09460D,BnaA02g27980D,BnaA03g31290D,BnaA03g35510D,BnaA05g15910D,BnaA05g19230D,BnaA09g12110D,BnaA09g13310D,BnaA10g08550D,BnaC03g41300D,BnaC03g70570D,BnaC05g32750D,BnaC09g13580D,BnaC09g31160D,BnaCnng16050D,BnaCnng25790D
GO:0009746	response to hexose stimulus	BP	5.20783e-05	0.000436657	41	932	1899	80823	Over	7	BnaA01g34970D,BnaA02g05040D,BnaA02g17260D,BnaA02g18080D,BnaA03g21210D,BnaA03g27330D,BnaA03g45950D,BnaA04g26560D,BnaA05g24200D,BnaA06g32840D,BnaA06g38800D,BnaA07g07560D,BnaA08g09350D,BnaA08g22070D,BnaA08g29950D,BnaA09g05510D,BnaA09g44980D,BnaA10g16440D,BnaA10g22670D,BnaC01g16330D,BnaC01g29930D,BnaC01g41230D,BnaC02g05960D,BnaC02g16000D,BnaC02g24380D,BnaC02g42740D,BnaC03g10290D,BnaC03g63410D,BnaC04g…
GO:0010155	regulation of proton transport	BP	5.24879e-05	0.000439097	20	346	1899	80823	Over	6	BnaA02g09460D,BnaA02g22810D,BnaA02g27980D,BnaA03g16160D,BnaA05g24300D,BnaA05g30760D,BnaA08g17160D,BnaA08g17170D,BnaA08g29950D,BnaA10g08550D,BnaC01g22400D,BnaC01g22950D,BnaC02g31120D,BnaC03g49850D,BnaC04g09850D,BnaC08g07930D,BnaC08g25680D,BnaC09g02700D,BnaC09g31160D,BnaC09g33650D
GO:0006714	sesquiterpenoid metabolic process	BP	5.68564e-05	0.000474572	16	250	1899	80823	Over	7	BnaA03g43960D,BnaA04g16900D,BnaA05g25030D,BnaA07g11270D,BnaAnng27240D,BnaAnng28010D,BnaC01g11650D,BnaC04g15310D,BnaC04g40260D,BnaC05g02700D,BnaC05g39200D,BnaC06g05340D,BnaC07g15170D,BnaC07g35800D,BnaC07g50180D,BnaCnng32820D
GO:0016757	transferase activity, transferring glycosyl groups	MF	6.0458e-05	0.0005035	80	2190	1899	80823	Over	4	BnaA01g18510D,BnaA01g26600D,BnaA01g33120D,BnaA02g02460D,BnaA02g18840D,BnaA02g18920D,BnaA03g05860D,BnaA03g06610D,BnaA03g10230D,BnaA03g16830D,BnaA03g21930D,BnaA03g26210D,BnaA03g27330D,BnaA03g27800D,BnaA03g39380D,BnaA03g45390D,BnaA03g50050D,BnaA03g54320D,BnaA03g59990D,BnaA04g15310D,BnaA04g16260D,BnaA04g20580D,BnaA05g02300D,BnaA05g07580D,BnaA05g11020D,BnaA05g33760D,BnaA06g07180D,BnaA06g21680D,BnaA06g…
GO:0008515	sucrose transmembrane transporter activity	MF	6.1783e-05	0.000512232	8	58	1899	80823	Over	8	BnaA03g13530D,BnaA05g19250D,BnaA06g16330D,BnaA06g26320D,BnaA07g10320D,BnaC03g52910D,BnaC07g13570D,BnaC09g27000D
GO:0009800	cinnamic acid biosynthetic process	BP	6.29145e-05	0.00051929	5	19	1899	80823	Over	6	BnaA04g21240D,BnaA05g28470D,BnaA07g16060D,BnaC07g13600D,BnaC08g06060D
GO:0031323	regulation of cellular metabolic process	BP	6.45729e-05	0.000531794	356	12484	1899	80823	Over	4	BnaA01g00670D,BnaA01g02240D,BnaA01g02570D,BnaA01g04650D,BnaA01g05280D,BnaA01g05290D,BnaA01g05410D,BnaA01g06170D,BnaA01g07720D,BnaA01g14240D,BnaA01g14860D,BnaA01g16070D,BnaA01g23600D,BnaA01g27570D,BnaA01g28710D,BnaA01g30340D,BnaA01g34730D,BnaA01g34970D,BnaA01g36300D,BnaA02g02290D,BnaA02g05040D,BnaA02g05540D,BnaA02g05780D,BnaA02g05840D,BnaA02g12330D,BnaA02g13050D,BnaA02g13920D,BnaA02g17260D,BnaA02g…
GO:0009069	serine family amino acid metabolic process	BP	6.48599e-05	0.000532973	53	1310	1899	80823	Over	5	BnaA01g05280D,BnaA01g08930D,BnaA01g11840D,BnaA01g22670D,BnaA03g25540D,BnaA03g31290D,BnaA03g41830D,BnaA03g45080D,BnaA03g48610D,BnaA03g53100D,BnaA04g05380D,BnaA04g24360D,BnaA05g08310D,BnaA05g11930D,BnaA06g32840D,BnaA07g16660D,BnaA08g14220D,BnaA08g29950D,BnaA09g13190D,BnaA09g13310D,BnaA09g20370D,BnaA09g25030D,BnaA09g54200D,BnaA10g23080D,BnaAnng00920D,BnaAnng22230D,BnaAnng31450D,BnaAnng37050D,BnaAnng…
GO:0045490	pectin catabolic process	BP	6.66116e-05	0.000546157	14	173	1899	80823	Over	6	BnaA01g08410D,BnaA04g24790D,BnaA06g00690D,BnaA10g01400D,BnaC01g09930D,BnaC01g09940D,BnaC01g09950D,BnaC03g52570D,BnaC05g01440D,BnaC06g06610D,BnaC08g20880D,BnaC08g42010D,BnaCnng30140D,BnaCnng47940D
GO:0048569	post-embryonic organ development	BP	6.82957e-05	0.000558728	112	3301	1899	80823	Over	5	BnaA01g01320D,BnaA01g03830D,BnaA01g05410D,BnaA01g08410D,BnaA01g11930D,BnaA01g13890D,BnaA01g14870D,BnaA01g23120D,BnaA01g34730D,BnaA01g35000D,BnaA01g37200D,BnaA02g05780D,BnaA02g18200D,BnaA02g31040D,BnaA02g35780D,BnaA03g00770D,BnaA03g13580D,BnaA03g18830D,BnaA03g19400D,BnaA03g23340D,BnaA03g25790D,BnaA03g29810D,BnaA03g36950D,BnaA03g40550D,BnaA03g51290D,BnaA03g51820D,BnaA03g57660D,BnaA05g11910D,BnaA05g…
GO:0006816	calcium ion transport	BP	7.09156e-05	0.000578884	32	677	1899	80823	Over	8	BnaA01g20560D,BnaA01g24820D,BnaA01g28120D,BnaA01g33120D,BnaA02g05040D,BnaA03g21210D,BnaA03g27330D,BnaA03g54160D,BnaA04g26560D,BnaA05g11930D,BnaA05g23460D,BnaA06g16330D,BnaA06g26320D,BnaA06g32840D,BnaA07g16800D,BnaA09g05510D,BnaA09g12960D,BnaA09g33130D,BnaA09g47290D,BnaA10g26350D,BnaAnng38380D,BnaC01g25850D,BnaC01g44580D,BnaC03g52910D,BnaC04g14260D,BnaC04g50590D,BnaC06g15850D,BnaC07g46660D,BnaC08g…
GO:0008104	protein localization	BP	7.35609e-05	0.000599158	178	5695	1899	80823	Over	4	BnaA01g05280D,BnaA01g05410D,BnaA01g13220D,BnaA01g34740D,BnaA01g34970D,BnaA02g02290D,BnaA02g05040D,BnaA02g05780D,BnaA02g13920D,BnaA02g21780D,BnaA02g25170D,BnaA02g27300D,BnaA03g13410D,BnaA03g15800D,BnaA03g21210D,BnaA03g26220D,BnaA03g32610D,BnaA03g35510D,BnaA03g37240D,BnaA03g38630D,BnaA03g39800D,BnaA03g39920D,BnaA03g53010D,BnaA03g54160D,BnaA03g55080D,BnaA04g01730D,BnaA04g02490D,BnaA04g08040D,BnaA04g…
GO:0017038	protein import	BP	7.81555e-05	0.000635184	60	1542	1899	80823	Over	5	BnaA01g34740D,BnaA03g13410D,BnaA03g15800D,BnaA03g37240D,BnaA03g39920D,BnaA04g01730D,BnaA04g08040D,BnaA04g11410D,BnaA04g11770D,BnaA05g10140D,BnaA05g23080D,BnaA05g26770D,BnaA05g27100D,BnaA06g28870D,BnaA07g01210D,BnaA07g01940D,BnaA07g15470D,BnaA07g23080D,BnaA07g34690D,BnaA08g00080D,BnaA08g21240D,BnaA08g25730D,BnaA09g05570D,BnaA09g11510D,BnaA09g12110D,BnaA09g12410D,BnaA09g16830D,BnaA09g36960D,BnaA09g…
GO:0009888	tissue development	BP	7.88581e-05	0.000639493	163	5149	1899	80823	Over	4	BnaA01g06170D,BnaA01g11930D,BnaA01g16070D,BnaA01g18970D,BnaA01g20560D,BnaA01g30340D,BnaA01g33120D,BnaA01g34730D,BnaA01g35000D,BnaA01g36890D,BnaA02g14990D,BnaA02g17260D,BnaA02g18080D,BnaA02g18200D,BnaA02g18920D,BnaA02g35530D,BnaA02g35780D,BnaA03g00400D,BnaA03g00770D,BnaA03g02990D,BnaA03g05790D,BnaA03g06610D,BnaA03g08810D,BnaA03g08820D,BnaA03g21080D,BnaA03g23610D,BnaA03g25790D,BnaA03g27770D,BnaA03g…
GO:0004338	glucan exo-1,3-beta-glucosidase activity	MF	8.22609e-05	0.00066563	5	20	1899	80823	Over	8	BnaA04g02490D,BnaA09g36610D,BnaC04g24330D,BnaC08g28150D,BnaC08g28170D
GO:0065009	regulation of molecular function	BP	8.35796e-05	0.000674828	85	2378	1899	80823	Over	3	BnaA01g29630D,BnaA02g09460D,BnaA02g19320D,BnaA02g27980D,BnaA02g29970D,BnaA03g06030D,BnaA03g12700D,BnaA03g25540D,BnaA03g35510D,BnaA03g49910D,BnaA03g53100D,BnaA03g57660D,BnaA03g58750D,BnaA04g16160D,BnaA04g22200D,BnaA04g24790D,BnaA05g01120D,BnaA05g07200D,BnaA05g15910D,BnaA05g19230D,BnaA06g00690D,BnaA06g22890D,BnaA06g24290D,BnaA06g40360D,BnaA07g00650D,BnaA07g16660D,BnaA08g24940D,BnaA09g06030D,BnaA09g…
GO:0009637	response to blue light	BP	8.92165e-05	0.000718775	30	626	1899	80823	Over	6	BnaA02g05780D,BnaA02g09460D,BnaA02g22810D,BnaA02g27980D,BnaA05g11930D,BnaA06g31250D,BnaA07g07560D,BnaA08g16080D,BnaA08g27870D,BnaA08g29950D,BnaA09g02390D,BnaA09g48960D,BnaA10g02550D,BnaA10g08550D,BnaAnng04800D,BnaC01g22950D,BnaC02g13190D,BnaC02g31120D,BnaC02g43700D,BnaC03g49850D,BnaC03g60860D,BnaC03g72980D,BnaC04g14260D,BnaC04g23140D,BnaC05g02520D,BnaC08g07930D,BnaC08g25680D,BnaC09g31160D,BnaC09g…
GO:0010268	brassinosteroid homeostasis	BP	8.95444e-05	0.000719851	6	32	1899	80823	Over	6	BnaA01g01320D,BnaA06g30720D,BnaC01g02330D,BnaC07g47240D,BnaC07g51130D,BnaC09g49790D
GO:0015399	primary active transmembrane transporter activity	MF	8.97409e-05	0.00071987	43	1011	1899	80823	Over	5	BnaA02g08160D,BnaA03g25540D,BnaA03g35510D,BnaA03g54160D,BnaA05g07200D,BnaA05g15910D,BnaA05g19230D,BnaA05g34640D,BnaA06g31250D,BnaA07g24470D,BnaA07g29770D,BnaA09g02390D,BnaA09g16830D,BnaA09g33130D,BnaA09g37590D,BnaA09g44980D,BnaA10g22670D,BnaAnng05310D,BnaAnng19200D,BnaC02g11560D,BnaC02g42740D,BnaC03g41300D,BnaC04g06190D,BnaC04g08000D,BnaC04g45080D,BnaC05g01280D,BnaC05g32750D,BnaC06g17690D,BnaC06g…
GO:0033036	macromolecule localization	BP	9.34258e-05	0.00074781	212	6989	1899	80823	Over	3	BnaA01g05280D,BnaA01g05410D,BnaA01g08860D,BnaA01g08870D,BnaA01g13220D,BnaA01g16070D,BnaA01g34740D,BnaA01g34970D,BnaA02g02290D,BnaA02g05040D,BnaA02g05780D,BnaA02g13920D,BnaA02g21780D,BnaA02g25170D,BnaA02g27300D,BnaA02g35780D,BnaA03g13410D,BnaA03g15800D,BnaA03g21210D,BnaA03g26220D,BnaA03g32610D,BnaA03g35510D,BnaA03g37240D,BnaA03g38630D,BnaA03g39800D,BnaA03g39920D,BnaA03g43530D,BnaA03g51290D,BnaA03g…
GO:0009738	abscisic acid mediated signaling pathway	BP	9.67175e-05	0.00077249	58	1487	1899	80823	Over	5	BnaA01g08860D,BnaA01g08870D,BnaA01g28710D,BnaA02g21780D,BnaA02g30470D,BnaA03g04390D,BnaA03g19400D,BnaA03g26220D,BnaA03g35510D,BnaA03g43530D,BnaA03g53010D,BnaA03g60000D,BnaA04g21960D,BnaA05g12320D,BnaA05g15910D,BnaA05g19230D,BnaA06g13800D,BnaA06g27970D,BnaA06g39210D,BnaA06g40360D,BnaA07g31710D,BnaA08g16080D,BnaA08g22410D,BnaA09g11870D,BnaA10g16440D,BnaA10g24060D,BnaA10g24080D,BnaAnng00020D,BnaAnng…
GO:0016679	oxidoreductase activity, acting on diphenols and related substances as donors	MF	9.86981e-05	0.000786614	15	202	1899	80823	Over	4	BnaA02g05240D,BnaA02g06580D,BnaA07g32400D,BnaA09g05510D,BnaA09g30170D,BnaA10g26680D,BnaAnng13970D,BnaAnng18410D,BnaC02g03260D,BnaC05g18410D,BnaC06g36860D,BnaC07g16450D,BnaCnng02950D,BnaCnng35090D,BnaCnng66150D
GO:0008652	cellular amino acid biosynthetic process	BP	0.000102358	0.00081403	88	2493	1899	80823	Over	5	BnaA01g05280D,BnaA01g11840D,BnaA01g22670D,BnaA02g05780D,BnaA03g25540D,BnaA03g30400D,BnaA03g31290D,BnaA03g45080D,BnaA03g48610D,BnaA03g53100D,BnaA04g12570D,BnaA04g21240D,BnaA04g24360D,BnaA04g27160D,BnaA05g08310D,BnaA05g11930D,BnaA05g19760D,BnaA05g37040D,BnaA06g30600D,BnaA06g32840D,BnaA06g36160D,BnaA07g16060D,BnaA07g16660D,BnaA07g16800D,BnaA07g29720D,BnaA08g14220D,BnaA08g29950D,BnaA09g12410D,BnaA09g…
GO:0009684	indoleacetic acid biosynthetic process	BP	0.0001065	0.000845155	28	574	1899	80823	Over	6	BnaA01g01140D,BnaA01g05280D,BnaA01g11840D,BnaA02g14990D,BnaA03g31290D,BnaA03g45080D,BnaA05g01480D,BnaA06g14510D,BnaA06g40360D,BnaA08g21730D,BnaA09g12110D,BnaA09g13190D,BnaA09g20370D,BnaC01g00120D,BnaC01g07810D,BnaC01g13420D,BnaC01g22950D,BnaC01g39900D,BnaC02g19980D,BnaC03g61910D,BnaC03g74010D,BnaC04g01120D,BnaC04g03780D,BnaC06g36410D,BnaC07g15280D,BnaC08g19360D,BnaC08g42910D,BnaC09g46440D
GO:0042807	central vacuole	CC	0.000107271	0.000849456	6	33	1899	80823	Over	7	BnaA01g28120D,BnaA04g28330D,BnaA05g23460D,BnaA06g32840D,BnaC01g44580D,BnaC04g38040D
GO:0009750	response to fructose stimulus	BP	0.000108482	0.000857216	36	806	1899	80823	Over	8	BnaA01g34970D,BnaA02g05040D,BnaA02g17260D,BnaA02g18080D,BnaA03g21210D,BnaA03g27330D,BnaA03g45950D,BnaA04g26560D,BnaA05g24200D,BnaA06g32840D,BnaA06g38800D,BnaA07g07560D,BnaA08g09350D,BnaA08g22070D,BnaA08g29950D,BnaA09g05510D,BnaA09g44980D,BnaA10g16440D,BnaA10g22670D,BnaC01g41230D,BnaC02g16000D,BnaC02g24380D,BnaC02g42740D,BnaC03g63410D,BnaC04g35930D,BnaC04g36020D,BnaC04g50590D,BnaC05g38240D,BnaC07g…
GO:0015770	sucrose transport	BP	0.000112553	0.000885607	8	63	1899	80823	Over	8	BnaA03g13530D,BnaA05g19250D,BnaA06g16330D,BnaA06g26320D,BnaA07g10320D,BnaC03g52910D,BnaC07g13570D,BnaC09g27000D
GO:0051606	detection of stimulus	BP	0.000113209	0.00088888	41	958	1899	80823	Over	3	BnaA01g05280D,BnaA02g02290D,BnaA02g27300D,BnaA02g37060D,BnaA03g21360D,BnaA03g38630D,BnaA04g02490D,BnaA04g23480D,BnaA05g01450D,BnaA06g31790D,BnaA07g16660D,BnaA07g21910D,BnaA08g14220D,BnaA09g35840D,BnaA09g36610D,BnaAnng00020D,BnaAnng06950D,BnaAnng12450D,BnaAnng22230D,BnaAnng35300D,BnaC01g00120D,BnaC01g39900D,BnaC03g51740D,BnaC04g01170D,BnaC04g03780D,BnaC04g24330D,BnaC04g47350D,BnaC05g03040D,BnaC05g…
GO:0044283	small molecule biosynthetic process	BP	0.000122046	0.000954227	200	6567	1899	80823	Over	4	BnaA01g00690D,BnaA01g01140D,BnaA01g02780D,BnaA01g05280D,BnaA01g07910D,BnaA01g11840D,BnaA01g22670D,BnaA02g02290D,BnaA02g05780D,BnaA02g09460D,BnaA02g12880D,BnaA02g14990D,BnaA02g21780D,BnaA02g27300D,BnaA02g27980D,BnaA02g35530D,BnaA03g15330D,BnaA03g23330D,BnaA03g25540D,BnaA03g30400D,BnaA03g31290D,BnaA03g35510D,BnaA03g38630D,BnaA03g45080D,BnaA03g48610D,BnaA03g53010D,BnaA03g53100D,BnaA03g54160D,BnaA03g…
GO:0048608	reproductive structure development	BP	0.000122591	0.000956466	234	7853	1899	80823	Over	4	BnaA01g01320D,BnaA01g03830D,BnaA01g05410D,BnaA01g07910D,BnaA01g08410D,BnaA01g11930D,BnaA01g13890D,BnaA01g14870D,BnaA01g16070D,BnaA01g24820D,BnaA01g34730D,BnaA01g34740D,BnaA01g37200D,BnaA02g05540D,BnaA02g05780D,BnaA02g05840D,BnaA02g12330D,BnaA02g14990D,BnaA02g18920D,BnaA02g21780D,BnaA02g29970D,BnaA02g31040D,BnaA02g32550D,BnaA02g33920D,BnaA02g35780D,BnaA03g00260D,BnaA03g00640D,BnaA03g02990D,BnaA03g…
GO:0005507	copper ion binding	MF	0.000123866	0.000964385	47	1147	1899	80823	Over	7	BnaA02g05240D,BnaA02g06580D,BnaA02g31570D,BnaA02g32440D,BnaA03g15330D,BnaA03g31290D,BnaA03g37240D,BnaA03g39920D,BnaA04g28670D,BnaA05g24200D,BnaA06g27030D,BnaA06g39330D,BnaA07g16800D,BnaA07g32400D,BnaA08g14220D,BnaA09g05570D,BnaA09g07690D,BnaA09g30170D,BnaA10g01510D,BnaA10g26680D,BnaA10g27170D,BnaAnng05310D,BnaAnng08880D,BnaAnng13970D,BnaAnng18410D,BnaAnng22230D,BnaAnng31940D,BnaAnng38380D,BnaC01g…
GO:0042743	hydrogen peroxide metabolic process	BP	0.000128926	0.00100168	67	1796	1899	80823	Over	5	BnaA01g03040D,BnaA01g05280D,BnaA02g02290D,BnaA02g13920D,BnaA02g21780D,BnaA02g27300D,BnaA03g06610D,BnaA03g13410D,BnaA03g38630D,BnaA03g39800D,BnaA04g02490D,BnaA04g23480D,BnaA05g11020D,BnaA06g14510D,BnaA06g22890D,BnaA06g31790D,BnaA06g32840D,BnaA07g05760D,BnaA07g16660D,BnaA07g21910D,BnaA08g00360D,BnaA08g15260D,BnaA08g16080D,BnaA08g21730D,BnaA08g27870D,BnaA09g11870D,BnaA09g12110D,BnaA09g35840D,BnaA09g…
GO:0009908	flower development	BP	0.000131394	0.00101872	137	4246	1899	80823	Over	4	BnaA01g01320D,BnaA01g03830D,BnaA01g05410D,BnaA01g07910D,BnaA01g08410D,BnaA01g11930D,BnaA01g13890D,BnaA01g14870D,BnaA01g16070D,BnaA01g34730D,BnaA01g37200D,BnaA02g05540D,BnaA02g05780D,BnaA02g05840D,BnaA02g12330D,BnaA02g14990D,BnaA02g31040D,BnaA02g35780D,BnaA03g00260D,BnaA03g02990D,BnaA03g13580D,BnaA03g18830D,BnaA03g23340D,BnaA03g23610D,BnaA03g25790D,BnaA03g29810D,BnaA03g34850D,BnaA03g39920D,BnaA03g…
GO:0004445	inositol-polyphosphate 5-phosphatase activity	MF	0.000134366	0.00103311	5	22	1899	80823	Over	9	BnaA01g08860D,BnaA01g08870D,BnaA03g43530D,BnaA07g29490D,BnaC01g10530D
GO:0071398	cellular response to fatty acid	BP	0.000134366	0.00103311	5	22	1899	80823	Over	7	BnaA08g14220D,BnaAnng12450D,BnaAnng22230D,BnaC05g03040D,BnaC09g13570D
GO:0042752	regulation of circadian rhythm	BP	0.000134709	0.00103361	15	238	1899	80823	Over	3	BnaA01g23120D,BnaA02g32550D,BnaA04g22640D,BnaA05g16430D,BnaA05g20100D,BnaA09g03180D,BnaA10g13850D,BnaAnng35580D,BnaC02g48700D,BnaC03g50490D,BnaC04g56730D,BnaC05g12180D,BnaC05g31460D,BnaC09g05250D,BnaC09g36490D
GO:0044212	transcription regulatory region DNA binding	MF	0.000136566	0.00104569	15	208	1899	80823	Over	6	BnaA05g16430D,BnaA06g32480D,BnaA06g39210D,BnaA07g24790D,BnaA08g16080D,BnaA08g20030D,BnaA09g29480D,BnaAnng04800D,BnaC02g43700D,BnaC03g60860D,BnaC08g48560D,BnaC09g05250D,BnaC09g13680D,BnaC09g49010D,BnaCnng64490D
GO:0015020	glucuronosyltransferase activity	MF	0.00014074	0.00107543	8	65	1899	80823	Over	6	BnaA01g26600D,BnaA02g18840D,BnaA04g16260D,BnaA07g10520D,BnaA07g10530D,BnaC01g01690D,BnaC07g48390D,BnaC07g48400D
GO:0010119	regulation of stomatal movement	BP	0.000148786	0.00113457	22	417	1899	80823	Over	4	BnaA01g05410D,BnaA02g14330D,BnaA02g14340D,BnaA02g14850D,BnaA02g21780D,BnaA03g21360D,BnaA05g01450D,BnaA07g28080D,BnaA07g38790D,BnaA08g31150D,BnaA09g11870D,BnaAnng05310D,BnaAnng35580D,BnaC01g22100D,BnaC04g01170D,BnaC05g12180D,BnaC06g05340D,BnaC06g30760D,BnaC06g30900D,BnaC07g33430D,BnaCnng59530D,BnaCnng71550D
GO:0009059	macromolecule biosynthetic process	BP	0.000153472	0.0011679	461	16785	1899	80823	Over	4	BnaA01g00670D,BnaA01g02060D,BnaA01g02240D,BnaA01g02570D,BnaA01g04650D,BnaA01g05290D,BnaA01g06170D,BnaA01g07720D,BnaA01g14240D,BnaA01g14860D,BnaA01g23600D,BnaA01g26600D,BnaA01g27570D,BnaA01g28710D,BnaA01g30340D,BnaA01g34730D,BnaA01g35130D,BnaA01g36300D,BnaA01g36890D,BnaA02g01650D,BnaA02g05540D,BnaA02g05840D,BnaA02g06580D,BnaA02g07990D,BnaA02g09460D,BnaA02g12330D,BnaA02g13050D,BnaA02g13920D,BnaA02g…
GO:0071370	cellular response to gibberellin stimulus	BP	0.000156222	0.00118639	22	418	1899	80823	Over	6	BnaA01g00690D,BnaA02g35530D,BnaA03g35510D,BnaA03g40550D,BnaA03g50050D,BnaA05g15910D,BnaA05g19230D,BnaA05g33770D,BnaA06g32840D,BnaA08g22530D,BnaA09g47290D,BnaC01g01680D,BnaC02g05960D,BnaC03g41300D,BnaC03g76640D,BnaC05g32750D,BnaC05g44660D,BnaC05g46680D,BnaC08g16330D,BnaC08g18160D,BnaC08g41390D,BnaCnng25790D
GO:0009744	response to sucrose stimulus	BP	0.00016271	0.00123314	45	1095	1899	80823	Over	7	BnaA01g02570D,BnaA02g18080D,BnaA02g30470D,BnaA02g35530D,BnaA03g12700D,BnaA03g27330D,BnaA03g52920D,BnaA04g00820D,BnaA04g18330D,BnaA05g03420D,BnaA05g11980D,BnaA05g23300D,BnaA06g02010D,BnaA06g24290D,BnaA06g38800D,BnaA07g06770D,BnaA07g17130D,BnaA08g01770D,BnaA08g20030D,BnaA08g22070D,BnaA08g29950D,BnaA09g39000D,BnaA09g44980D,BnaA10g16440D,BnaC01g22950D,BnaC01g29930D,BnaC02g16000D,BnaC02g38800D,BnaC03g…
GO:0009309	amine biosynthetic process	BP	0.000163607	0.00123635	90	2592	1899	80823	Over	5	BnaA01g05280D,BnaA01g11840D,BnaA01g22670D,BnaA02g05780D,BnaA03g25540D,BnaA03g30400D,BnaA03g31290D,BnaA03g45080D,BnaA03g48610D,BnaA03g53010D,BnaA03g53100D,BnaA04g12570D,BnaA04g21240D,BnaA04g24360D,BnaA04g27160D,BnaA05g08310D,BnaA05g11930D,BnaA05g19760D,BnaA05g37040D,BnaA06g30600D,BnaA06g32840D,BnaA06g36160D,BnaA07g16060D,BnaA07g16660D,BnaA07g16800D,BnaA07g29720D,BnaA08g14220D,BnaA08g29950D,BnaA09g…
GO:0031537	regulation of anthocyanin metabolic process	BP	0.000163956	0.00123635	12	144	1899	80823	Over	5	BnaA02g35530D,BnaA03g51830D,BnaA05g23300D,BnaA06g02010D,BnaA07g21910D,BnaA08g01770D,BnaA08g22240D,BnaC01g22100D,BnaC05g14950D,BnaC05g36730D,BnaC07g33430D,BnaC08g16330D
GO:0009250	glucan biosynthetic process	BP	0.000164135	0.00123635	55	1414	1899	80823	Over	7	BnaA01g35130D,BnaA02g09460D,BnaA02g27980D,BnaA03g00400D,BnaA03g06610D,BnaA03g25540D,BnaA03g27800D,BnaA03g35510D,BnaA03g40550D,BnaA03g48610D,BnaA03g49910D,BnaA03g55480D,BnaA04g11700D,BnaA04g22200D,BnaA05g11020D,BnaA05g15910D,BnaA05g19230D,BnaA06g21680D,BnaA06g22890D,BnaA06g33810D,BnaA06g35830D,BnaA06g36370D,BnaA07g16660D,BnaA08g17480D,BnaA09g20050D,BnaA09g24950D,BnaA10g04210D,BnaA10g04730D,BnaA10g…
GO:0006820	anion transport	BP	0.000167005	0.00125542	65	1743	1899	80823	Over	5	BnaA01g35000D,BnaA02g08160D,BnaA02g12210D,BnaA02g14850D,BnaA03g18570D,BnaA03g29440D,BnaA03g32610D,BnaA03g36400D,BnaA03g51820D,BnaA04g22200D,BnaA05g00740D,BnaA05g01120D,BnaA05g07200D,BnaA05g12630D,BnaA05g16430D,BnaA05g19250D,BnaA06g00690D,BnaA06g18430D,BnaA06g23270D,BnaA06g31790D,BnaA07g27980D,BnaA07g28390D,BnaA07g38790D,BnaA08g14220D,BnaA09g12960D,BnaA09g17120D,BnaA09g47290D,BnaA09g47380D,BnaA10g…
GO:0010311	lateral root formation	BP	0.000170478	0.00127893	14	189	1899	80823	Over	4	BnaA02g18200D,BnaA02g35780D,BnaA07g05760D,BnaA07g27660D,BnaA08g21050D,BnaA08g22410D,BnaA09g27890D,BnaA09g30170D,BnaC02g18910D,BnaC05g18410D,BnaC05g51090D,BnaC08g18320D,BnaC08g20070D,BnaCnng11320D
GO:0009965	leaf morphogenesis	BP	0.00017277	0.0012909	41	973	1899	80823	Over	5	BnaA01g01320D,BnaA01g04650D,BnaA01g18970D,BnaA01g35580D,BnaA02g13920D,BnaA02g31040D,BnaA03g25540D,BnaA03g35510D,BnaA03g48610D,BnaA03g58260D,BnaA04g01110D,BnaA05g10140D,BnaA05g15910D,BnaA05g18320D,BnaA05g19230D,BnaA07g03650D,BnaA07g18810D,BnaA07g21910D,BnaA10g09660D,BnaA10g23080D,BnaAnng02890D,BnaAnng31450D,BnaAnng35300D,BnaAnng37050D,BnaAnng37410D,BnaC01g02330D,BnaC01g22400D,BnaC01g22820D,BnaC02g…
GO:0019252	starch biosynthetic process	BP	0.000174028	0.00129769	36	821	1899	80823	Over	8	BnaA01g35130D,BnaA02g09460D,BnaA02g27980D,BnaA03g25540D,BnaA03g35510D,BnaA03g40550D,BnaA03g48610D,BnaA03g49910D,BnaA04g11700D,BnaA04g22200D,BnaA05g15910D,BnaA05g19230D,BnaA06g22890D,BnaA06g35830D,BnaA07g16660D,BnaA09g24950D,BnaA10g04210D,BnaA10g04730D,BnaA10g08550D,BnaAnng13830D,BnaC01g01800D,BnaC01g22950D,BnaC02g22590D,BnaC03g41300D,BnaC03g72980D,BnaC04g45930D,BnaC05g04430D,BnaC05g05070D,BnaC05g…
GO:0006575	cellular modified amino acid metabolic process	BP	0.000177643	0.00132198	24	475	1899	80823	Over	5	BnaA04g21240D,BnaA04g27160D,BnaA05g19760D,BnaA05g37040D,BnaA06g32840D,BnaA07g16060D,BnaA07g16800D,BnaA09g47290D,BnaA10g07270D,BnaA10g24600D,BnaAnng31940D,BnaAnng38380D,BnaC01g07810D,BnaC01g37590D,BnaC02g04950D,BnaC03g54440D,BnaC04g50910D,BnaC05g39800D,BnaC06g15850D,BnaC07g30400D,BnaC07g44690D,BnaC08g27200D,BnaC08g41390D,BnaCnng55740D
GO:0046906	tetrapyrrole binding	MF	0.000178964	0.00132914	51	1289	1899	80823	Over	3	BnaA01g01320D,BnaA01g22670D,BnaA01g35580D,BnaA01g37200D,BnaA03g17000D,BnaA03g25050D,BnaA03g25060D,BnaA03g31290D,BnaA03g43960D,BnaA03g57690D,BnaA04g16900D,BnaA04g26290D,BnaA05g03020D,BnaA06g14510D,BnaA06g23270D,BnaA06g27480D,BnaA06g30720D,BnaA07g03710D,BnaA07g07560D,BnaA08g21730D,BnaA09g02240D,BnaA09g24950D,BnaA09g33610D,BnaA10g25070D,BnaAnng27240D,BnaC01g01500D,BnaC01g02330D,BnaC01g11650D,BnaC01g…
GO:0009941	chloroplast envelope	CC	0.000181916	0.00134836	90	2599	1899	80823	Over	6	BnaA01g05280D,BnaA01g13040D,BnaA01g28120D,BnaA01g35130D,BnaA02g02290D,BnaA02g09460D,BnaA02g12330D,BnaA02g12880D,BnaA02g14850D,BnaA02g27980D,BnaA03g13410D,BnaA03g15330D,BnaA03g21210D,BnaA03g23330D,BnaA03g25540D,BnaA03g31290D,BnaA03g35510D,BnaA03g37240D,BnaA03g48610D,BnaA04g22200D,BnaA04g26560D,BnaA05g10140D,BnaA05g15910D,BnaA05g19230D,BnaA05g23460D,BnaA05g24300D,BnaA06g02520D,BnaA06g14510D,BnaA06g…
GO:0031176	endo-1,4-beta-xylanase activity	MF	0.000183294	0.00135586	4	13	1899	80823	Over	6	BnaA09g14690D,BnaA09g53930D,BnaC09g25070D,BnaCnng25660D
GO:0052541	plant-type cell wall cellulose metabolic process	BP	0.000187128	0.00138146	13	168	1899	80823	Over	6	BnaA02g08160D,BnaA03g16370D,BnaA05g08250D,BnaA05g31420D,BnaA07g32400D,BnaA09g47380D,BnaA10g09570D,BnaA10g09660D,BnaC02g11560D,BnaC06g36860D,BnaC08g42010D,BnaC09g32850D,BnaCnng38120D
GO:0006857	oligopeptide transport	BP	0.00018755	0.00138183	27	560	1899	80823	Over	5	BnaA01g01140D,BnaA02g08160D,BnaA04g23260D,BnaA06g18430D,BnaA07g24560D,BnaA07g28390D,BnaA08g05990D,BnaA09g47380D,BnaA09g54940D,BnaAnng30710D,BnaC02g11560D,BnaC03g22680D,BnaC03g51560D,BnaC03g55450D,BnaC03g59440D,BnaC03g61910D,BnaC04g17300D,BnaC05g37210D,BnaC06g30180D,BnaC06g30920D,BnaC07g36810D,BnaC08g24890D,BnaC09g06840D,BnaC09g29910D,BnaC09g32850D,BnaCnng24110D,BnaCnng63980D
GO:0055072	iron ion homeostasis	BP	0.000190212	0.00139866	14	191	1899	80823	Over	8	BnaA01g35000D,BnaA03g00260D,BnaA03g35510D,BnaA05g15910D,BnaA05g19230D,BnaA07g16710D,BnaA10g00970D,BnaC02g00460D,BnaC03g00160D,BnaC03g41300D,BnaC05g32750D,BnaC09g15370D,BnaC09g30710D,BnaCnng25790D
GO:0072521	purine-containing compound metabolic process	BP	0.000200131	0.00146578	85	2432	1899	80823	Over	5	BnaA01g12190D,BnaA01g14860D,BnaA02g08160D,BnaA02g12880D,BnaA02g31570D,BnaA03g13410D,BnaA03g25540D,BnaA03g34850D,BnaA03g35510D,BnaA03g45390D,BnaA03g51290D,BnaA05g04510D,BnaA05g07200D,BnaA05g12490D,BnaA05g15910D,BnaA05g19230D,BnaA05g34640D,BnaA06g03080D,BnaA06g28960D,BnaA06g31250D,BnaA07g02540D,BnaA07g03650D,BnaA07g11590D,BnaA07g20280D,BnaA07g29770D,BnaA08g26110D,BnaA08g31010D,BnaA09g02390D,BnaA09g…
GO:0000023	maltose metabolic process	BP	0.000201167	0.00147046	29	619	1899	80823	Over	6	BnaA02g09460D,BnaA02g27980D,BnaA03g25540D,BnaA03g35510D,BnaA03g40550D,BnaA03g49910D,BnaA04g22200D,BnaA05g15910D,BnaA05g19230D,BnaA06g22890D,BnaA06g35830D,BnaA07g16660D,BnaA09g24950D,BnaA10g04730D,BnaA10g08550D,BnaAnng13830D,BnaC01g01800D,BnaC01g22950D,BnaC03g41300D,BnaC03g72980D,BnaC04g45930D,BnaC05g05070D,BnaC05g32750D,BnaC05g44660D,BnaC07g02390D,BnaC09g31160D,BnaC09g33650D,BnaCnng16050D,BnaCnng…
GO:0009595	detection of biotic stimulus	BP	0.000207513	0.00151023	31	678	1899	80823	Over	4	BnaA01g05280D,BnaA02g02290D,BnaA02g27300D,BnaA03g38630D,BnaA04g02490D,BnaA04g23480D,BnaA06g31790D,BnaA07g16660D,BnaA07g21910D,BnaA09g35840D,BnaA09g36610D,BnaAnng00020D,BnaAnng06950D,BnaAnng12450D,BnaC01g00120D,BnaC01g39900D,BnaC03g51740D,BnaC04g03780D,BnaC04g24330D,BnaC04g47350D,BnaC05g03040D,BnaC05g14950D,BnaC05g51310D,BnaC06g15910D,BnaC07g29940D,BnaC07g36770D,BnaC08g27340D,BnaC08g28150D,BnaC08g…
GO:0030308	negative regulation of cell growth	BP	0.000207829	0.00151023	6	37	1899	80823	Over	4	BnaA08g16080D,BnaA09g23850D,BnaAnng04800D,BnaC02g43700D,BnaC03g60860D,BnaC06g21530D
GO:0009745	sucrose mediated signaling	BP	0.000208567	0.00151262	5	24	1899	80823	Over	6	BnaA02g35530D,BnaA05g23300D,BnaA06g02010D,BnaA08g01770D,BnaC05g36730D
GO:0009735	response to cytokinin stimulus	BP	0.000226377	0.00163615	32	710	1899	80823	Over	5	BnaA01g08890D,BnaA01g27570D,BnaA01g35000D,BnaA02g35780D,BnaA03g05790D,BnaA03g19150D,BnaA03g19400D,BnaA03g49910D,BnaA03g51830D,BnaA04g28330D,BnaA05g16430D,BnaA05g22760D,BnaA06g20760D,BnaA07g27660D,BnaA08g22240D,BnaA09g07080D,BnaA09g16590D,BnaA10g26350D,BnaC01g22100D,BnaC01g42890D,BnaC02g18910D,BnaC02g24840D,BnaC03g22790D,BnaC03g41930D,BnaC04g38040D,BnaC06g01430D,BnaC06g18370D,BnaC06g28780D,BnaC07g…
GO:0044247	cellular polysaccharide catabolic process	BP	0.000243812	0.00175792	16	271	1899	80823	Over	6	BnaA01g08410D,BnaA01g35130D,BnaA03g40550D,BnaA04g24790D,BnaA06g00690D,BnaA10g01400D,BnaC01g09930D,BnaC01g09940D,BnaC01g09950D,BnaC03g52570D,BnaC05g01440D,BnaC06g06610D,BnaC08g20880D,BnaC08g42010D,BnaCnng30140D,BnaCnng47940D
GO:0004566	beta-glucuronidase activity	MF	0.000245601	0.00176737	3	6	1899	80823	Over	6	BnaA10g23380D,BnaC08g08070D,BnaC09g48030D
GO:0006629	lipid metabolic process	BP	0.000248649	0.00178584	220	7405	1899	80823	Over	4	BnaA01g00690D,BnaA01g01320D,BnaA01g02780D,BnaA01g05280D,BnaA01g05410D,BnaA01g07910D,BnaA01g08860D,BnaA01g08870D,BnaA01g14240D,BnaA01g20560D,BnaA01g22920D,BnaA01g24820D,BnaA01g35580D,BnaA01g37180D,BnaA01g37200D,BnaA02g05240D,BnaA02g12290D,BnaA02g14990D,BnaA02g18200D,BnaA02g23290D,BnaA02g23870D,BnaA02g27300D,BnaA02g30470D,BnaA02g35530D,BnaA03g06640D,BnaA03g16370D,BnaA03g16830D,BnaA03g21360D,BnaA03g…
GO:0015144	carbohydrate transmembrane transporter activity	MF	0.000250006	0.00179211	26	539	1899	80823	Over	5	BnaA01g01140D,BnaA01g12810D,BnaA01g26430D,BnaA03g13530D,BnaA03g32610D,BnaA05g19250D,BnaA06g16330D,BnaA06g26320D,BnaA07g10320D,BnaA07g11770D,BnaA07g31980D,BnaA10g16170D,BnaC01g14590D,BnaC01g29930D,BnaC01g33830D,BnaC02g37180D,BnaC03g52910D,BnaC03g61910D,BnaC04g45640D,BnaC05g46390D,BnaC07g13570D,BnaC07g37780D,BnaC08g42910D,BnaC09g27000D,BnaC09g39020D,BnaCnng73380D
GO:0016531	copper chaperone activity	MF	0.000251832	0.00180172	4	14	1899	80823	Over	3	BnaA07g16800D,BnaAnng38380D,BnaC06g15850D,BnaC08g27200D
GO:0031540	regulation of anthocyanin biosynthetic process	BP	0.000263825	0.00188388	7	54	1899	80823	Over	6	BnaA02g35530D,BnaA05g23300D,BnaA06g02010D,BnaA07g21910D,BnaA08g01770D,BnaC05g14950D,BnaC05g36730D
GO:0048574	long-day photoperiodism, flowering	BP	0.00026535	0.00189113	11	130	1899	80823	Over	6	BnaA02g32550D,BnaA03g00640D,BnaA03g55080D,BnaA05g12950D,BnaA05g16430D,BnaA09g03180D,BnaC01g22480D,BnaC01g39760D,BnaC02g48700D,BnaC05g44310D,BnaC09g05250D
GO:0005515	protein binding	MF	0.000267058	0.00189965	418	15161	1899	80823	Over	3	BnaA01g02570D,BnaA01g04650D,BnaA01g05410D,BnaA01g06170D,BnaA01g06370D,BnaA01g06640D,BnaA01g07720D,BnaA01g08890D,BnaA01g09140D,BnaA01g09840D,BnaA01g10230D,BnaA01g11930D,BnaA01g14720D,BnaA01g15110D,BnaA01g18970D,BnaA01g22460D,BnaA01g23120D,BnaA01g23600D,BnaA01g27570D,BnaA01g28710D,BnaA01g29630D,BnaA01g32740D,BnaA01g34970D,BnaA01g36300D,BnaA01g36880D,BnaA01g36890D,BnaA02g01650D,BnaA02g01870D,BnaA02g…
GO:0009694	jasmonic acid metabolic process	BP	0.000281131	0.00199592	36	837	1899	80823	Over	7	BnaA01g05280D,BnaA01g07910D,BnaA01g22920D,BnaA03g21360D,BnaA03g25540D,BnaA03g53010D,BnaA03g55180D,BnaA03g60000D,BnaA05g01450D,BnaA06g02010D,BnaA06g13800D,BnaA07g31980D,BnaA08g01770D,BnaA09g13580D,BnaA10g25110D,BnaAnng01940D,BnaAnng07910D,BnaAnng26090D,BnaAnng31450D,BnaAnng37050D,BnaAnng37410D,BnaC01g00120D,BnaC01g01910D,BnaC01g22400D,BnaC01g29980D,BnaC01g39900D,BnaC02g38230D,BnaC03g78000D,BnaC04g…
GO:0031326	regulation of cellular biosynthetic process	BP	0.00028254	0.00200209	303	10626	1899	80823	Over	5	BnaA01g00670D,BnaA01g02240D,BnaA01g02570D,BnaA01g04650D,BnaA01g05290D,BnaA01g06170D,BnaA01g07720D,BnaA01g14240D,BnaA01g14860D,BnaA01g23600D,BnaA01g27570D,BnaA01g28710D,BnaA01g30340D,BnaA01g34730D,BnaA01g34970D,BnaA01g36300D,BnaA02g05040D,BnaA02g05540D,BnaA02g05780D,BnaA02g05840D,BnaA02g12330D,BnaA02g13050D,BnaA02g13920D,BnaA02g17850D,BnaA02g23290D,BnaA02g32550D,BnaA02g35530D,BnaA03g00640D,BnaA03g…
GO:0043068	positive regulation of programmed cell death	BP	0.000288809	0.00204261	8	72	1899	80823	Over	5	BnaA03g35510D,BnaA05g15910D,BnaA05g18100D,BnaA05g19230D,BnaC03g41300D,BnaC05g32750D,BnaC09g43750D,BnaCnng25790D
GO:0009617	response to bacterium	BP	0.000290532	0.00205088	109	3303	1899	80823	Over	4	BnaA01g05280D,BnaA01g08410D,BnaA01g13890D,BnaA01g35000D,BnaA02g02290D,BnaA02g09460D,BnaA02g13920D,BnaA02g14990D,BnaA02g17850D,BnaA02g25170D,BnaA02g27300D,BnaA02g27980D,BnaA03g00260D,BnaA03g21360D,BnaA03g23340D,BnaA03g25790D,BnaA03g35510D,BnaA03g37660D,BnaA03g38630D,BnaA03g39800D,BnaA03g60000D,BnaA04g02490D,BnaA04g23480D,BnaA05g01450D,BnaA05g15910D,BnaA05g19230D,BnaA05g25910D,BnaA06g22890D,BnaA06g…
GO:0004565	beta-galactosidase activity	MF	0.000298182	0.00210088	9	91	1899	80823	Over	7	BnaA01g15330D,BnaA02g33920D,BnaA03g10550D,BnaA10g28210D,BnaAnng30540D,BnaC01g18170D,BnaC03g13250D,BnaC03g46870D,BnaCnng25850D
GO:0006163	purine nucleotide metabolic process	BP	0.000328125	0.00230309	78	2222	1899	80823	Over	6	BnaA01g12190D,BnaA01g14860D,BnaA02g08160D,BnaA02g12880D,BnaA02g31570D,BnaA03g13410D,BnaA03g25540D,BnaA03g34850D,BnaA03g35510D,BnaA03g51290D,BnaA05g04510D,BnaA05g07200D,BnaA05g12490D,BnaA05g15910D,BnaA05g19230D,BnaA05g34640D,BnaA06g03080D,BnaA06g28960D,BnaA06g31250D,BnaA07g03650D,BnaA07g11590D,BnaA07g20280D,BnaA07g29770D,BnaA08g26110D,BnaA08g31010D,BnaA09g02390D,BnaA09g03590D,BnaA09g05930D,BnaA09g…
GO:0019439	aromatic compound catabolic process	BP	0.000331765	0.00231967	27	575	1899	80823	Over	5	BnaA01g01140D,BnaA01g08240D,BnaA02g06580D,BnaA04g21240D,BnaA05g01480D,BnaA05g28470D,BnaA06g14510D,BnaA06g40360D,BnaA07g16060D,BnaA08g21730D,BnaA09g12110D,BnaA10g26680D,BnaAnng13970D,BnaAnng18410D,BnaC01g07810D,BnaC01g22950D,BnaC01g39900D,BnaC02g03260D,BnaC03g61910D,BnaC03g74010D,BnaC04g01120D,BnaC04g03780D,BnaC06g36410D,BnaC07g15280D,BnaC08g19360D,BnaC08g42910D,BnaCnng02950D
GO:0009751	response to salicylic acid stimulus	BP	0.000331771	0.00231967	91	2675	1899	80823	Over	5	BnaA01g00670D,BnaA01g02240D,BnaA01g05280D,BnaA02g02290D,BnaA02g13920D,BnaA02g20890D,BnaA02g21780D,BnaA02g27300D,BnaA03g00640D,BnaA03g26220D,BnaA03g28510D,BnaA03g32610D,BnaA03g38630D,BnaA03g39800D,BnaA03g53010D,BnaA04g02490D,BnaA04g23480D,BnaA05g08310D,BnaA05g12950D,BnaA06g13800D,BnaA06g22890D,BnaA06g23270D,BnaA06g31790D,BnaA06g36370D,BnaA07g05760D,BnaA07g10520D,BnaA07g11930D,BnaA07g16660D,BnaA07g…
GO:0009611	response to wounding	BP	0.000332366	0.00231967	70	1949	1899	80823	Over	4	BnaA01g08240D,BnaA01g08860D,BnaA01g08870D,BnaA02g05780D,BnaA02g21780D,BnaA03g15330D,BnaA03g21360D,BnaA03g26220D,BnaA03g36950D,BnaA03g43530D,BnaA03g50050D,BnaA03g53010D,BnaA03g55180D,BnaA03g60000D,BnaA04g21240D,BnaA05g01450D,BnaA05g16430D,BnaA05g16680D,BnaA05g19760D,BnaA06g02370D,BnaA06g13800D,BnaA07g16060D,BnaA07g16800D,BnaA07g20400D,BnaA07g31710D,BnaA08g05350D,BnaA08g14220D,BnaA09g11870D,BnaA09g…
GO:0008395	steroid hydroxylase activity	MF	0.000337018	0.0023302	4	15	1899	80823	Over	5	BnaA01g01320D,BnaA01g35580D,BnaC01g02330D,BnaC07g51130D
GO:0016851	magnesium chelatase activity	MF	0.000337018	0.0023302	4	15	1899	80823	Over	6	BnaA07g16800D,BnaAnng38380D,BnaC06g15850D,BnaC08g27200D
GO:0009882	blue light photoreceptor activity	MF	0.000337018	0.0023302	4	15	1899	80823	Over	5	BnaA08g27870D,BnaA10g02550D,BnaC05g02520D,BnaC09g33650D
GO:0043412	macromolecule modification	BP	0.00034679	0.0023933	344	12267	1899	80823	Over	4	BnaA01g05410D,BnaA01g06370D,BnaA01g08410D,BnaA01g11930D,BnaA01g12190D,BnaA01g14720D,BnaA01g14860D,BnaA01g22670D,BnaA01g23120D,BnaA01g23660D,BnaA01g34740D,BnaA01g35130D,BnaA01g36890D,BnaA02g05840D,BnaA02g07990D,BnaA02g09460D,BnaA02g12330D,BnaA02g13920D,BnaA02g17850D,BnaA02g19320D,BnaA02g21780D,BnaA02g22810D,BnaA02g27980D,BnaA02g31570D,BnaA02g33970D,BnaA02g35780D,BnaA03g00640D,BnaA03g04390D,BnaA03g…
GO:0034614	cellular response to reactive oxygen species	BP	0.000374953	0.00257329	25	521	1899	80823	Over	6	BnaA01g03040D,BnaA02g35530D,BnaA03g13410D,BnaA05g18100D,BnaA05g23300D,BnaA06g02010D,BnaA06g14510D,BnaA06g32840D,BnaA08g01770D,BnaA08g16080D,BnaA08g21730D,BnaA08g27870D,BnaA09g12110D,BnaA10g02550D,BnaA10g14510D,BnaA10g25070D,BnaC02g02350D,BnaC03g52570D,BnaC03g60860D,BnaC05g02520D,BnaC05g36730D,BnaC07g15280D,BnaC08g19360D,BnaC08g20880D,BnaC09g36800D
GO:0031981	nuclear lumen	CC	0.000388069	0.00265838	99	2969	1899	80823	Over	5	BnaA01g05410D,BnaA01g12190D,BnaA01g14720D,BnaA01g14860D,BnaA01g23660D,BnaA01g33220D,BnaA01g34740D,BnaA01g35130D,BnaA02g05840D,BnaA02g30470D,BnaA02g31570D,BnaA03g05840D,BnaA03g08590D,BnaA03g14550D,BnaA03g21030D,BnaA03g29810D,BnaA03g34850D,BnaA03g39990D,BnaA03g45520D,BnaA03g49570D,BnaA04g01110D,BnaA04g11770D,BnaA05g03020D,BnaA05g03750D,BnaA05g04600D,BnaA05g23080D,BnaA05g27100D,BnaA05g36400D,BnaA06g…
GO:0010087	phloem or xylem histogenesis	BP	0.000395876	0.00270686	23	466	1899	80823	Over	5	BnaA01g18970D,BnaA01g30340D,BnaA02g14990D,BnaA03g00400D,BnaA03g02990D,BnaA03g06610D,BnaA03g08810D,BnaA03g51820D,BnaA05g01120D,BnaA06g24290D,BnaA06g34490D,BnaA06g37900D,BnaA07g28080D,BnaA09g12730D,BnaA09g52990D,BnaC01g22820D,BnaC02g19980D,BnaC03g08460D,BnaC04g05580D,BnaC07g21270D,BnaC09g13080D,BnaCnng17230D,BnaCnng51440D
GO:0000041	transition metal ion transport	BP	0.000410688	0.00280297	50	1294	1899	80823	Over	7	BnaA01g35000D,BnaA02g32440D,BnaA03g00260D,BnaA03g08820D,BnaA03g36400D,BnaA03g45950D,BnaA03g51820D,BnaA05g00740D,BnaA05g01120D,BnaA05g07200D,BnaA05g12290D,BnaA05g12630D,BnaA05g16430D,BnaA05g26420D,BnaA06g18430D,BnaA06g27030D,BnaA06g39330D,BnaA07g16710D,BnaA07g16800D,BnaA08g04980D,BnaA08g07950D,BnaA09g47290D,BnaA10g00970D,BnaAnng05310D,BnaAnng38380D,BnaC02g35830D,BnaC02g41180D,BnaC03g00160D,BnaC03g…
GO:0048767	root hair elongation	BP	0.000420271	0.00285785	43	1070	1899	80823	Over	5	BnaA01g20560D,BnaA02g17260D,BnaA02g18200D,BnaA03g05790D,BnaA03g08820D,BnaA03g21080D,BnaA03g25790D,BnaA03g27770D,BnaA03g36950D,BnaA03g40550D,BnaA05g16680D,BnaA05g22760D,BnaA06g31250D,BnaA06g32840D,BnaA07g23670D,BnaA08g04980D,BnaA08g05350D,BnaA08g05990D,BnaA08g31150D,BnaA09g02390D,BnaA09g05510D,BnaA09g07080D,BnaA10g09570D,BnaAnng35300D,BnaC01g13470D,BnaC01g25850D,BnaC02g24380D,BnaC03g11160D,BnaC03g…
GO:0003838	sterol 24-C-methyltransferase activity	MF	0.000422266	0.00286615	3	7	1899	80823	Over	7	BnaA07g32310D,BnaC02g04950D,BnaC06g36760D
GO:0015174	basic amino acid transmembrane transporter activity	MF	0.00042437	0.00287517	6	42	1899	80823	Over	7	BnaA03g01440D,BnaA06g14510D,BnaA08g21730D,BnaA09g12110D,BnaC07g15280D,BnaC08g19360D
GO:0071841	cellular component organization or biogenesis at cellular level	BP	0.000476286	0.00320997	386	13985	1899	80823	Over	3	BnaA01g02060D,BnaA01g05410D,BnaA01g06370D,BnaA01g12190D,BnaA01g14720D,BnaA01g14860D,BnaA01g15110D,BnaA01g16070D,BnaA01g18970D,BnaA01g20560D,BnaA01g24820D,BnaA01g26600D,BnaA01g28120D,BnaA01g33120D,BnaA01g33220D,BnaA01g34740D,BnaA01g35130D,BnaA01g36890D,BnaA02g01650D,BnaA02g01870D,BnaA02g02460D,BnaA02g05040D,BnaA02g06580D,BnaA02g08160D,BnaA02g12330D,BnaA02g12880D,BnaA02g14330D,BnaA02g14340D,BnaA02g…
GO:0040007	growth	BP	0.000476386	0.00320997	149	4806	1899	80823	Over	2	BnaA01g01320D,BnaA01g11930D,BnaA01g20560D,BnaA01g24820D,BnaA01g33120D,BnaA01g35000D,BnaA01g35580D,BnaA01g36890D,BnaA02g14330D,BnaA02g14340D,BnaA02g17260D,BnaA02g18080D,BnaA02g18200D,BnaA02g30490D,BnaA03g00770D,BnaA03g02990D,BnaA03g04390D,BnaA03g05790D,BnaA03g08820D,BnaA03g11840D,BnaA03g18570D,BnaA03g21080D,BnaA03g25790D,BnaA03g27770D,BnaA03g32610D,BnaA03g36950D,BnaA03g40550D,BnaA03g51820D,BnaA03g…
GO:0009740	gibberellic acid mediated signaling pathway	BP	0.000485626	0.0032663	20	388	1899	80823	Over	6	BnaA01g00690D,BnaA02g35530D,BnaA03g35510D,BnaA03g40550D,BnaA03g50050D,BnaA05g15910D,BnaA05g19230D,BnaA05g33770D,BnaA06g32840D,BnaA08g22530D,BnaC01g01680D,BnaC02g05960D,BnaC03g41300D,BnaC03g76640D,BnaC05g32750D,BnaC05g44660D,BnaC05g46680D,BnaC08g16330D,BnaC08g18160D,BnaCnng25790D
GO:0034754	cellular hormone metabolic process	BP	0.000492634	0.00330743	35	826	1899	80823	Over	4	BnaA01g01140D,BnaA01g05280D,BnaA01g11840D,BnaA02g14990D,BnaA03g31290D,BnaA03g45080D,BnaA05g01480D,BnaA05g25910D,BnaA05g33740D,BnaA06g14510D,BnaA06g40360D,BnaA08g21730D,BnaA08g22230D,BnaA09g12110D,BnaA09g13190D,BnaA09g13310D,BnaA09g20370D,BnaA09g52090D,BnaC01g00120D,BnaC01g07810D,BnaC01g13420D,BnaC01g22950D,BnaC01g39900D,BnaC02g19980D,BnaC03g61910D,BnaC03g74010D,BnaC04g01120D,BnaC04g03780D,BnaC04g…
GO:0009526	plastid envelope	CC	0.000501158	0.00335857	92	2740	1899	80823	Over	5	BnaA01g05280D,BnaA01g13040D,BnaA01g28120D,BnaA01g35130D,BnaA02g02290D,BnaA02g09460D,BnaA02g12330D,BnaA02g12880D,BnaA02g14850D,BnaA02g27980D,BnaA03g13410D,BnaA03g15330D,BnaA03g21210D,BnaA03g23330D,BnaA03g25540D,BnaA03g31290D,BnaA03g35510D,BnaA03g37240D,BnaA03g48610D,BnaA04g22200D,BnaA04g26560D,BnaA05g10140D,BnaA05g15910D,BnaA05g19230D,BnaA05g23460D,BnaA05g24300D,BnaA06g02520D,BnaA06g14510D,BnaA06g…
GO:2000377	regulation of reactive oxygen species metabolic process	BP	0.000508894	0.00340426	43	1078	1899	80823	Over	5	BnaA01g05280D,BnaA02g02290D,BnaA02g13920D,BnaA02g27300D,BnaA03g21360D,BnaA03g38630D,BnaA03g39800D,BnaA04g02490D,BnaA04g23480D,BnaA05g01450D,BnaA05g18100D,BnaA06g22890D,BnaA06g31790D,BnaA07g05760D,BnaA07g16660D,BnaA07g21910D,BnaA08g15260D,BnaA09g35840D,BnaA09g36610D,BnaAnng02890D,BnaAnng12450D,BnaC01g00120D,BnaC01g02210D,BnaC01g39900D,BnaC03g10290D,BnaC03g14480D,BnaC03g23750D,BnaC03g51740D,BnaC04g…
GO:0048584	positive regulation of response to stimulus	BP	0.000510043	0.0034058	27	587	1899	80823	Over	3	BnaA01g36880D,BnaA02g20890D,BnaA02g30470D,BnaA03g21360D,BnaA03g35510D,BnaA03g37660D,BnaA03g51290D,BnaA05g01450D,BnaA05g15910D,BnaA05g18100D,BnaA05g19230D,BnaA09g35840D,BnaC02g38800D,BnaC03g41300D,BnaC04g01170D,BnaC05g32750D,BnaC05g34410D,BnaC05g46680D,BnaC06g05340D,BnaC06g15910D,BnaC07g35250D,BnaC07g43150D,BnaC08g27340D,BnaC09g40060D,BnaC09g43750D,BnaCnng25790D,BnaCnng59530D
GO:0031669	cellular response to nutrient levels	BP	0.000521624	0.00347373	62	1704	1899	80823	Over	5	BnaA01g14240D,BnaA01g35000D,BnaA02g35530D,BnaA02g36580D,BnaA03g08820D,BnaA03g25790D,BnaA03g26220D,BnaA03g36400D,BnaA03g45950D,BnaA03g51820D,BnaA04g26290D,BnaA05g00740D,BnaA05g12630D,BnaA05g16040D,BnaA05g16430D,BnaA05g23300D,BnaA05g26420D,BnaA06g02010D,BnaA06g14510D,BnaA06g18430D,BnaA06g33430D,BnaA07g27980D,BnaA07g28390D,BnaA08g01770D,BnaA08g07950D,BnaA08g21730D,BnaA09g08700D,BnaA09g12110D,BnaA09g…
GO:0015204	urea transmembrane transporter activity	MF	0.000528652	0.00347373	5	29	1899	80823	Over	6	BnaA01g28120D,BnaA02g36580D,BnaA05g23460D,BnaA06g32840D,BnaC01g44580D
GO:0015840	urea transport	BP	0.000528652	0.00347373	5	29	1899	80823	Over	6	BnaA01g28120D,BnaA02g36580D,BnaA05g23460D,BnaA06g32840D,BnaC01g44580D
GO:0050362	L-tryptophan:2-oxoglutarate aminotransferase activity	MF	0.000528652	0.00347373	5	29	1899	80823	Over	7	BnaA02g14990D,BnaAnng31450D,BnaAnng37050D,BnaAnng37410D,BnaC02g19980D
GO:0004096	catalase activity	MF	0.000528652	0.00347373	5	29	1899	80823	Over	4	BnaA06g14510D,BnaA08g21730D,BnaA09g12110D,BnaC07g15280D,BnaC08g19360D
GO:0016841	ammonia-lyase activity	MF	0.000528652	0.00347373	5	29	1899	80823	Over	5	BnaA03g30400D,BnaA04g21240D,BnaA05g28470D,BnaA07g16060D,BnaC03g35770D
GO:0043170	macromolecule metabolic process	BP	0.000545843	0.00357402	817	31658	1899	80823	Over	3	BnaA01g00670D,BnaA01g00690D,BnaA01g02060D,BnaA01g02240D,BnaA01g02570D,BnaA01g04650D,BnaA01g05290D,BnaA01g05410D,BnaA01g06170D,BnaA01g06370D,BnaA01g07720D,BnaA01g08410D,BnaA01g08930D,BnaA01g11930D,BnaA01g12190D,BnaA01g13890D,BnaA01g14240D,BnaA01g14720D,BnaA01g14860D,BnaA01g16070D,BnaA01g18970D,BnaA01g19230D,BnaA01g22670D,BnaA01g23120D,BnaA01g23600D,BnaA01g23660D,BnaA01g24820D,BnaA01g26600D,BnaA01g…
GO:0015810	aspartate transport	BP	0.000551768	0.00358746	2	2	1899	80823	Over	7	BnaA02g12210D,BnaCnng14480D
GO:0015827	tryptophan transport	BP	0.000551768	0.00358746	2	2	1899	80823	Over	8	BnaA02g12210D,BnaCnng14480D
GO:0005302	L-tyrosine transmembrane transporter activity	MF	0.000551768	0.00358746	2	2	1899	80823	Over	8	BnaA05g10330D,BnaC04g11250D
GO:0032942	inositol tetrakisphosphate 2-kinase activity	MF	0.000551768	0.00358746	2	2	1899	80823	Over	7	BnaA09g15720D,BnaC09g17180D
GO:0046907	intracellular transport	BP	0.000559254	0.00362976	193	6476	1899	80823	Over	4	BnaA01g05280D,BnaA01g05410D,BnaA01g06780D,BnaA01g13220D,BnaA01g16070D,BnaA01g34740D,BnaA01g34970D,BnaA02g02290D,BnaA02g05040D,BnaA02g05780D,BnaA02g08160D,BnaA02g13920D,BnaA02g17260D,BnaA02g21780D,BnaA02g25170D,BnaA02g27300D,BnaA02g32550D,BnaA03g04390D,BnaA03g13410D,BnaA03g15800D,BnaA03g18480D,BnaA03g26220D,BnaA03g32610D,BnaA03g35510D,BnaA03g37240D,BnaA03g38630D,BnaA03g39800D,BnaA03g39920D,BnaA03g…
GO:0006406	mRNA export from nucleus	BP	0.000564655	0.00365841	17	311	1899	80823	Over	6	BnaA01g05410D,BnaA01g16070D,BnaA01g34740D,BnaA03g15800D,BnaA03g51290D,BnaA04g11770D,BnaA05g23080D,BnaA07g34690D,BnaA09g36960D,BnaA10g04390D,BnaAnng35580D,BnaC03g30140D,BnaC04g24310D,BnaC05g12180D,BnaC06g39540D,BnaC07g43150D,BnaC09g41090D
GO:0005524	ATP binding	MF	0.000573538	0.00370948	228	7817	1899	80823	Over	8	BnaA01g08410D,BnaA01g10530D,BnaA01g11930D,BnaA01g23120D,BnaA01g35130D,BnaA01g36890D,BnaA02g08160D,BnaA02g12880D,BnaA02g19320D,BnaA02g31380D,BnaA02g31570D,BnaA02g33970D,BnaA03g04390D,BnaA03g05790D,BnaA03g12300D,BnaA03g13410D,BnaA03g15330D,BnaA03g18570D,BnaA03g21360D,BnaA03g30000D,BnaA03g34850D,BnaA03g35510D,BnaA03g36640D,BnaA03g37240D,BnaA03g39800D,BnaA03g39920D,BnaA03g40550D,BnaA03g54160D,BnaA04g…
GO:0051119	sugar transmembrane transporter activity	MF	0.000594051	0.00383546	23	476	1899	80823	Over	6	BnaA01g01140D,BnaA01g26430D,BnaA03g13530D,BnaA03g32610D,BnaA05g19250D,BnaA06g16330D,BnaA06g26320D,BnaA07g10320D,BnaA07g11770D,BnaA07g31980D,BnaA10g16170D,BnaC01g29930D,BnaC01g33830D,BnaC02g37180D,BnaC03g52910D,BnaC03g61910D,BnaC04g45640D,BnaC05g46390D,BnaC07g13570D,BnaC08g42910D,BnaC09g27000D,BnaC09g39020D,BnaCnng73380D
GO:0048522	positive regulation of cellular process	BP	0.000599023	0.00386083	130	4127	1899	80823	Over	3	BnaA01g04650D,BnaA01g05410D,BnaA01g14860D,BnaA01g27570D,BnaA01g28710D,BnaA01g34970D,BnaA02g05040D,BnaA02g05540D,BnaA02g05780D,BnaA02g05840D,BnaA02g12330D,BnaA02g13920D,BnaA02g17260D,BnaA02g17850D,BnaA02g20890D,BnaA02g30470D,BnaA03g21080D,BnaA03g25540D,BnaA03g35510D,BnaA03g48610D,BnaA03g58260D,BnaA04g14490D,BnaA04g20350D,BnaA04g20380D,BnaA04g21240D,BnaA05g08310D,BnaA05g10140D,BnaA05g12320D,BnaA05g…
GO:0009787	regulation of abscisic acid mediated signaling pathway	BP	0.000612347	0.00393986	18	339	1899	80823	Over	5	BnaA02g30470D,BnaA03g04390D,BnaA03g19400D,BnaA03g35510D,BnaA05g15910D,BnaA05g19230D,BnaA06g39210D,BnaA08g16080D,BnaAnng04800D,BnaC02g38800D,BnaC02g43700D,BnaC03g41300D,BnaC03g60860D,BnaC05g32750D,BnaC06g05340D,BnaCnng01850D,BnaCnng25790D,BnaCnng64490D
GO:0010118	stomatal movement	BP	0.000620996	0.00398858	31	712	1899	80823	Over	3	BnaA01g05410D,BnaA02g14330D,BnaA02g14340D,BnaA02g14850D,BnaA02g21780D,BnaA02g36790D,BnaA02g37060D,BnaA03g21360D,BnaA05g01450D,BnaA07g28080D,BnaA07g38790D,BnaA08g27870D,BnaA08g31150D,BnaA09g11870D,BnaA10g02550D,BnaAnng05310D,BnaAnng26090D,BnaAnng35580D,BnaC01g07450D,BnaC01g22100D,BnaC04g01170D,BnaC05g02520D,BnaC05g12180D,BnaC06g05340D,BnaC06g30760D,BnaC06g30900D,BnaC07g33430D,BnaC08g32420D,BnaC09g…
GO:0046274	lignin catabolic process	BP	0.00062268	0.00399248	7	62	1899	80823	Over	6	BnaA02g06580D,BnaA04g21240D,BnaA10g26680D,BnaAnng13970D,BnaAnng18410D,BnaC02g03260D,BnaCnng02950D
GO:0015297	antiporter activity	MF	0.000633472	0.00405466	26	564	1899	80823	Over	6	BnaA01g05280D,BnaA01g14870D,BnaA01g22920D,BnaA03g29440D,BnaA05g00740D,BnaA05g35760D,BnaA06g29700D,BnaA08g29560D,BnaA09g13580D,BnaA09g52270D,BnaA10g00970D,BnaA10g16940D,BnaC01g00120D,BnaC01g17520D,BnaC01g29930D,BnaC01g29980D,BnaC01g41400D,BnaC02g07540D,BnaC03g34730D,BnaC03g68880D,BnaC06g19090D,BnaC06g34520D,BnaC07g27050D,BnaC09g02620D,BnaC09g15370D,BnaCnng75720D
GO:0016829	lyase activity	MF	0.000637157	0.00407122	54	1447	1899	80823	Over	3	BnaA01g07910D,BnaA01g08240D,BnaA02g02290D,BnaA02g05780D,BnaA02g14850D,BnaA02g14990D,BnaA02g30490D,BnaA03g19400D,BnaA03g30400D,BnaA03g53010D,BnaA03g54160D,BnaA03g60000D,BnaA04g21240D,BnaA05g28470D,BnaA05g30530D,BnaA06g05820D,BnaA07g16060D,BnaA07g17130D,BnaA07g38790D,BnaA08g14220D,BnaA08g27870D,BnaA08g28670D,BnaA09g03190D,BnaA09g33130D,BnaA09g35520D,BnaA09g48960D,BnaA10g02550D,BnaA10g20730D,BnaAnng…
GO:2000280	regulation of root development	BP	0.000669635	0.00427137	12	168	1899	80823	Over	5	BnaA03g19400D,BnaA03g51830D,BnaA05g00610D,BnaA09g39580D,BnaA10g00990D,BnaC01g22100D,BnaC04g35930D,BnaC05g01100D,BnaC06g24400D,BnaC06g28780D,BnaC07g33430D,BnaC08g31950D
GO:0005199	structural constituent of cell wall	MF	0.000686446	0.00434867	7	63	1899	80823	Over	3	BnaA02g14330D,BnaA02g14340D,BnaA06g12480D,BnaA07g28080D,BnaC05g14070D,BnaC06g30760D,BnaCnng71550D
GO:0006032	chitin catabolic process	BP	0.000686446	0.00434867	7	63	1899	80823	Over	7	BnaA05g03420D,BnaA09g15440D,BnaC03g24270D,BnaC03g24360D,BnaC04g53030D,BnaC08g25210D,BnaCnng39650D
GO:0020037	heme binding	MF	0.000696177	0.00440279	45	1156	1899	80823	Over	4	BnaA01g01320D,BnaA01g35580D,BnaA01g37200D,BnaA03g17000D,BnaA03g25050D,BnaA03g25060D,BnaA03g31290D,BnaA03g43960D,BnaA03g57690D,BnaA04g16900D,BnaA04g26290D,BnaA06g14510D,BnaA06g23270D,BnaA06g27480D,BnaA06g30720D,BnaA07g03710D,BnaA08g21730D,BnaA09g02240D,BnaA09g24950D,BnaA09g33610D,BnaA10g25070D,BnaAnng27240D,BnaC01g01500D,BnaC01g02330D,BnaC01g11650D,BnaC01g37470D,BnaC02g02350D,BnaC02g15500D,BnaC02g…
GO:0008447	L-ascorbate oxidase activity	MF	0.000699667	0.00441732	6	46	1899	80823	Over	6	BnaA02g05240D,BnaA07g32400D,BnaC06g36860D,BnaC07g16450D,BnaCnng35090D,BnaCnng66150D
GO:0005829	cytosol	CC	0.000709522	0.00447192	285	10060	1899	80823	Over	5	BnaA01g00690D,BnaA01g05410D,BnaA01g09840D,BnaA01g12190D,BnaA01g14720D,BnaA01g14860D,BnaA01g19230D,BnaA01g23120D,BnaA01g23660D,BnaA01g24820D,BnaA01g29630D,BnaA01g34740D,BnaA01g36890D,BnaA02g02290D,BnaA02g05780D,BnaA02g05840D,BnaA02g08160D,BnaA02g09460D,BnaA02g12330D,BnaA02g13050D,BnaA02g14850D,BnaA02g17850D,BnaA02g23290D,BnaA02g23870D,BnaA02g27980D,BnaA02g30200D,BnaA02g31570D,BnaA02g35530D,BnaA02g…
GO:0048196	middle lamella-containing extracellular matrix	CC	0.000714185	0.00449367	4	18	1899	80823	Over	4	BnaA03g49910D,BnaA03g53100D,BnaC07g02390D,BnaC07g45310D
GO:0000103	sulfate assimilation	BP	0.000758807	0.00474222	8	83	1899	80823	Over	5	BnaA01g11840D,BnaA03g45080D,BnaA09g20370D,BnaC01g13420D,BnaC01g22950D,BnaC03g48570D,BnaC04g19270D,BnaC07g37060D
GO:0009850	auxin metabolic process	BP	0.000776062	0.0048419	32	750	1899	80823	Over	4	BnaA01g01140D,BnaA01g05280D,BnaA01g11840D,BnaA02g14990D,BnaA02g17260D,BnaA03g31290D,BnaA03g45080D,BnaA05g01480D,BnaA05g33740D,BnaA06g14510D,BnaA06g40360D,BnaA08g21730D,BnaA09g12110D,BnaA09g13190D,BnaA09g20370D,BnaC01g00120D,BnaC01g07810D,BnaC01g13420D,BnaC01g22950D,BnaC01g39900D,BnaC02g19980D,BnaC02g24380D,BnaC03g61910D,BnaC03g74010D,BnaC04g01120D,BnaC04g03780D,BnaC06g36410D,BnaC07g15280D,BnaC08g…
GO:0015326	cationic amino acid transmembrane transporter activity	MF	0.000786244	0.00489717	6	47	1899	80823	Over	7	BnaA03g01440D,BnaA06g14510D,BnaA08g21730D,BnaA09g12110D,BnaC07g15280D,BnaC08g19360D
GO:0010167	response to nitrate	BP	0.000801279	0.00498245	44	1130	1899	80823	Over	5	BnaA01g35000D,BnaA02g08160D,BnaA02g14850D,BnaA03g18570D,BnaA03g36400D,BnaA03g51820D,BnaA05g00740D,BnaA05g12630D,BnaA05g16430D,BnaA05g19250D,BnaA06g00690D,BnaA06g18430D,BnaA06g23270D,BnaA06g31790D,BnaA07g38790D,BnaA08g14220D,BnaA09g17120D,BnaA09g47290D,BnaA09g47380D,BnaA10g00970D,BnaAnng09460D,BnaAnng22230D,BnaC01g16330D,BnaC02g11560D,BnaC02g22590D,BnaC02g35830D,BnaC02g36370D,BnaC03g73370D,BnaC04g…
GO:0042435	indole-containing compound biosynthetic process	BP	0.000811583	0.00503807	31	721	1899	80823	Over	6	BnaA01g01140D,BnaA01g05280D,BnaA01g11840D,BnaA02g14990D,BnaA03g31290D,BnaA03g45080D,BnaA05g01480D,BnaA06g14510D,BnaA06g40360D,BnaA08g21730D,BnaA09g12110D,BnaA09g13190D,BnaA09g20370D,BnaAnng41580D,BnaC01g00120D,BnaC01g01500D,BnaC01g07810D,BnaC01g13420D,BnaC01g22950D,BnaC01g39900D,BnaC02g19980D,BnaC03g14570D,BnaC03g61910D,BnaC03g74010D,BnaC04g01120D,BnaC04g03780D,BnaC06g36410D,BnaC07g15280D,BnaC08g…
GO:0015698	inorganic anion transport	BP	0.000826323	0.00511245	52	1394	1899	80823	Over	6	BnaA01g35000D,BnaA02g08160D,BnaA02g14850D,BnaA03g18570D,BnaA03g32610D,BnaA03g36400D,BnaA03g51820D,BnaA05g00740D,BnaA05g12630D,BnaA05g16430D,BnaA05g19250D,BnaA06g00690D,BnaA06g18430D,BnaA06g23270D,BnaA06g31790D,BnaA07g27980D,BnaA07g28390D,BnaA07g38790D,BnaA08g14220D,BnaA09g12960D,BnaA09g17120D,BnaA09g47290D,BnaA09g47380D,BnaA10g00970D,BnaAnng09460D,BnaAnng14200D,BnaAnng22230D,BnaC02g11560D,BnaC02g…
GO:0015405	P-P-bond-hydrolysis-driven transmembrane transporter activity	MF	0.000830849	0.00512334	40	1003	1899	80823	Over	6	BnaA02g08160D,BnaA03g25540D,BnaA03g35510D,BnaA03g54160D,BnaA05g07200D,BnaA05g15910D,BnaA05g19230D,BnaA05g34640D,BnaA06g31250D,BnaA07g24470D,BnaA07g29770D,BnaA09g02390D,BnaA09g16830D,BnaA09g33130D,BnaA09g37590D,BnaA09g44980D,BnaAnng05310D,BnaAnng19200D,BnaC02g11560D,BnaC03g41300D,BnaC04g06190D,BnaC04g08000D,BnaC04g45080D,BnaC05g01280D,BnaC05g32750D,BnaC06g17690D,BnaC06g18370D,BnaC06g25680D,BnaC06g…
GO:0010942	positive regulation of cell death	BP	0.000854245	0.00523278	9	105	1899	80823	Over	4	BnaA03g35510D,BnaA05g15910D,BnaA05g18100D,BnaA05g19230D,BnaC03g41300D,BnaC05g32750D,BnaC06g06170D,BnaC09g43750D,BnaCnng25790D
GO:0042991	transcription factor import into nucleus	BP	0.000866342	0.00529813	12	173	1899	80823	Over	7	BnaA04g08040D,BnaA05g26770D,BnaA06g28870D,BnaA07g01940D,BnaA07g34690D,BnaA08g00080D,BnaA10g19220D,BnaC03g71040D,BnaC05g40790D,BnaC06g19080D,BnaC06g39540D,BnaC07g27800D
GO:0009873	ethylene mediated signaling pathway	BP	0.000879637	0.00537057	28	633	1899	80823	Over	5	BnaA01g02240D,BnaA01g27570D,BnaA01g28710D,BnaA02g21780D,BnaA05g08310D,BnaA05g12320D,BnaA06g36370D,BnaA09g11870D,BnaA09g15440D,BnaAnng05310D,BnaAnng25820D,BnaC01g03510D,BnaC01g22100D,BnaC01g40040D,BnaC03g16550D,BnaC03g26570D,BnaC04g08270D,BnaC04g14940D,BnaC04g40820D,BnaC06g18370D,BnaC06g24360D,BnaC06g43210D,BnaC07g17610D,BnaC07g25530D,BnaC07g33430D,BnaC07g50180D,BnaCnng39650D,BnaCnng69330D
GO:0030076	light-harvesting complex	CC	0.00095975	0.00583087	8	86	1899	80823	Over	4	BnaA01g22670D,BnaA02g09700D,BnaA07g07560D,BnaA10g07350D,BnaC02g44590D,BnaC04g10770D,BnaC08g25680D,BnaC09g30700D
GO:0005774	vacuolar membrane	CC	0.000963452	0.00584378	99	3041	1899	80823	Over	4	BnaA01g14870D,BnaA01g20560D,BnaA01g24820D,BnaA01g25000D,BnaA01g28120D,BnaA01g29630D,BnaA01g33220D,BnaA01g36890D,BnaA01g37180D,BnaA02g05840D,BnaA02g08160D,BnaA02g17260D,BnaA02g30470D,BnaA02g31570D,BnaA03g08590D,BnaA03g14550D,BnaA03g15330D,BnaA03g15870D,BnaA03g27800D,BnaA03g37240D,BnaA04g05980D,BnaA04g11410D,BnaA04g28330D,BnaA05g03420D,BnaA05g03750D,BnaA05g06110D,BnaA05g18320D,BnaA05g19640D,BnaA05g…
GO:0000463	maturation of LSU-rRNA from tricistronic rRNA transcript (SSU-rRNA, 5.8S rRNA, LSU-rRNA)	BP	0.000978278	0.0058946	3	9	1899	80823	Over	8	BnaA03g21030D,BnaA05g04600D,BnaC03g25090D
GO:0030687	preribosome, large subunit precursor	CC	0.000978278	0.0058946	3	9	1899	80823	Over	5	BnaA03g21030D,BnaA05g04600D,BnaC03g25090D
GO:0080054	low affinity nitrate transmembrane transporter activity	MF	0.000978278	0.0058946	3	9	1899	80823	Over	9	BnaA07g28390D,BnaC06g30920D,BnaCnng24110D
GO:0080055	low affinity nitrate transport	BP	0.000978278	0.0058946	3	9	1899	80823	Over	8	BnaA07g28390D,BnaC06g30920D,BnaCnng24110D
GO:0002237	response to molecule of bacterial origin	BP	0.000979782	0.0058946	21	432	1899	80823	Over	4	BnaA01g08410D,BnaA01g13890D,BnaA03g23340D,BnaA03g25790D,BnaA03g37660D,BnaA05g25910D,BnaA09g02190D,BnaA10g05520D,BnaAnng06950D,BnaC01g09930D,BnaC01g09940D,BnaC01g09950D,BnaC01g16320D,BnaC02g36370D,BnaC05g13410D,BnaC06g43210D,BnaC07g30970D,BnaC07g47240D,BnaC09g32560D,BnaC09g43750D,BnaCnng60400D
GO:0009864	induced systemic resistance, jasmonic acid mediated signaling pathway	BP	0.000994956	0.00597619	7	67	1899	80823	Over	4	BnaA03g21360D,BnaA05g01450D,BnaA09g35840D,BnaC04g01170D,BnaC06g15910D,BnaC08g27340D,BnaCnng59530D
GO:0048765	root hair cell differentiation	BP	0.0010173	0.00607584	63	1777	1899	80823	Over	6	BnaA01g06170D,BnaA01g20560D,BnaA01g35000D,BnaA02g17260D,BnaA02g18200D,BnaA03g00770D,BnaA03g05790D,BnaA03g08820D,BnaA03g21080D,BnaA03g25790D,BnaA03g27770D,BnaA03g36950D,BnaA03g40550D,BnaA03g51820D,BnaA04g20350D,BnaA04g20380D,BnaA04g20580D,BnaA05g16680D,BnaA05g22760D,BnaA06g26390D,BnaA06g31250D,BnaA06g32840D,BnaA06g33430D,BnaA07g23670D,BnaA08g04980D,BnaA08g05350D,BnaA08g05990D,BnaA08g22070D,BnaA08g…
GO:0031667	response to nutrient levels	BP	0.0010173	0.00607584	63	1777	1899	80823	Over	5	BnaA01g14240D,BnaA01g35000D,BnaA02g35530D,BnaA02g36580D,BnaA03g08820D,BnaA03g25790D,BnaA03g26220D,BnaA03g36400D,BnaA03g38630D,BnaA03g45950D,BnaA03g51820D,BnaA04g26290D,BnaA05g00740D,BnaA05g12630D,BnaA05g16040D,BnaA05g16430D,BnaA05g23300D,BnaA05g26420D,BnaA06g02010D,BnaA06g14510D,BnaA06g18430D,BnaA06g33430D,BnaA07g27980D,BnaA07g28390D,BnaA08g01770D,BnaA08g07950D,BnaA08g21730D,BnaA09g08700D,BnaA09g…
GO:0016740	transferase activity	MF	0.0010181	0.00607584	338	12208	1899	80823	Over	3	BnaA01g05410D,BnaA01g08410D,BnaA01g11930D,BnaA01g14860D,BnaA01g18510D,BnaA01g23120D,BnaA01g24820D,BnaA01g26600D,BnaA01g33120D,BnaA01g35130D,BnaA01g36890D,BnaA02g02460D,BnaA02g14990D,BnaA02g18840D,BnaA02g18920D,BnaA02g19320D,BnaA02g27300D,BnaA02g30470D,BnaA02g31570D,BnaA02g33970D,BnaA02g34850D,BnaA02g35780D,BnaA03g02250D,BnaA03g04390D,BnaA03g05790D,BnaA03g05860D,BnaA03g06030D,BnaA03g06610D,BnaA03g…
GO:0051641	cellular localization	BP	0.00102659	0.00611665	216	7433	1899	80823	Over	3	BnaA01g05280D,BnaA01g05410D,BnaA01g06780D,BnaA01g13220D,BnaA01g16070D,BnaA01g34740D,BnaA01g34970D,BnaA02g02290D,BnaA02g05040D,BnaA02g05780D,BnaA02g08160D,BnaA02g13920D,BnaA02g17260D,BnaA02g21780D,BnaA02g25170D,BnaA02g27300D,BnaA02g32550D,BnaA03g04390D,BnaA03g13410D,BnaA03g15800D,BnaA03g18480D,BnaA03g26220D,BnaA03g32610D,BnaA03g35510D,BnaA03g37240D,BnaA03g38630D,BnaA03g39800D,BnaA03g39920D,BnaA03g…
GO:0006405	RNA export from nucleus	BP	0.0010357	0.006161	18	350	1899	80823	Over	5	BnaA01g05410D,BnaA01g16070D,BnaA01g34740D,BnaA03g15800D,BnaA03g51290D,BnaA04g11770D,BnaA05g23080D,BnaA07g23080D,BnaA07g34690D,BnaA09g36960D,BnaA10g04390D,BnaAnng35580D,BnaC03g30140D,BnaC04g24310D,BnaC05g12180D,BnaC06g39540D,BnaC07g43150D,BnaC09g41090D
GO:0006721	terpenoid metabolic process	BP	0.00105143	0.00622459	50	1340	1899	80823	Over	6	BnaA01g00690D,BnaA01g05410D,BnaA02g35530D,BnaA03g35510D,BnaA03g43960D,BnaA03g60000D,BnaA04g16900D,BnaA05g15910D,BnaA05g19230D,BnaA05g25030D,BnaA07g02540D,BnaA07g11270D,BnaA07g38460D,BnaA08g17160D,BnaA08g17170D,BnaA09g24950D,BnaAnng14200D,BnaAnng27240D,BnaAnng28010D,BnaAnng35580D,BnaC01g01680D,BnaC01g01800D,BnaC01g11650D,BnaC01g22400D,BnaC02g04950D,BnaC03g08260D,BnaC03g41300D,BnaC03g70570D,BnaC04g…
GO:0009808	lignin metabolic process	BP	0.00106113	0.00627203	19	378	1899	80823	Over	5	BnaA01g00150D,BnaA01g05410D,BnaA02g06580D,BnaA04g21240D,BnaA06g23270D,BnaA08g12410D,BnaA08g17480D,BnaA10g07270D,BnaA10g26680D,BnaAnng13970D,BnaAnng18410D,BnaAnng35580D,BnaC01g01060D,BnaC01g06770D,BnaC02g03260D,BnaC05g12180D,BnaC05g43230D,BnaC08g38370D,BnaCnng02950D
GO:0000822	inositol hexakisphosphate binding	MF	0.00108926	0.00641778	4	20	1899	80823	Over	5	BnaA01g13890D,BnaA03g23340D,BnaC01g16320D,BnaC02g36370D
GO:0030686	90S preribosome	CC	0.00108926	0.00641778	4	20	1899	80823	Over	5	BnaA03g05840D,BnaA07g23080D,BnaC03g33030D,BnaC09g41680D
GO:0070013	intracellular organelle lumen	CC	0.00109363	0.00642315	106	3305	1899	80823	Over	4	BnaA01g05410D,BnaA01g12190D,BnaA01g14720D,BnaA01g14860D,BnaA01g23660D,BnaA01g33220D,BnaA01g34740D,BnaA01g35130D,BnaA02g05840D,BnaA02g30470D,BnaA02g31570D,BnaA03g05840D,BnaA03g08590D,BnaA03g14550D,BnaA03g15330D,BnaA03g21030D,BnaA03g29810D,BnaA03g34850D,BnaA03g37240D,BnaA03g39990D,BnaA03g45520D,BnaA03g49570D,BnaA03g54960D,BnaA04g01110D,BnaA04g11770D,BnaA05g03020D,BnaA05g03750D,BnaA05g04600D,BnaA05g…
GO:0051049	regulation of transport	BP	0.00112677	0.00659684	39	984	1899	80823	Over	4	BnaA02g09460D,BnaA02g22810D,BnaA02g27980D,BnaA03g16160D,BnaA03g54160D,BnaA04g11410D,BnaA05g01120D,BnaA05g07200D,BnaA05g24300D,BnaA05g30760D,BnaA07g05760D,BnaA07g15470D,BnaA08g17160D,BnaA08g17170D,BnaA08g29950D,BnaA09g27890D,BnaA09g31890D,BnaA10g08550D,BnaAnng35300D,BnaC01g22400D,BnaC01g22950D,BnaC02g31120D,BnaC03g26400D,BnaC03g49850D,BnaC04g08000D,BnaC04g09850D,BnaC04g40390D,BnaC05g51090D,BnaC06g…
GO:0009524	phragmoplast	CC	0.00112972	0.00660369	16	298	1899	80823	Over	5	BnaA02g18920D,BnaA03g35510D,BnaA05g15910D,BnaA05g19230D,BnaA06g34430D,BnaA08g31150D,BnaA09g31890D,BnaA09g45540D,BnaC03g04340D,BnaC03g41300D,BnaC05g32750D,BnaC06g39000D,BnaC07g21370D,BnaC08g22710D,BnaC08g39380D,BnaCnng25790D
GO:0009664	plant-type cell wall organization	BP	0.0011355	0.00662702	66	1887	1899	80823	Over	6	BnaA01g35130D,BnaA01g36890D,BnaA02g08160D,BnaA02g14330D,BnaA02g14340D,BnaA02g18920D,BnaA02g33920D,BnaA03g00400D,BnaA03g06610D,BnaA03g15870D,BnaA03g16370D,BnaA03g32610D,BnaA03g40550D,BnaA03g47610D,BnaA03g50050D,BnaA03g53100D,BnaA03g55050D,BnaA03g55480D,BnaA04g01110D,BnaA04g20580D,BnaA05g08250D,BnaA05g31420D,BnaA06g12480D,BnaA06g15560D,BnaA06g30600D,BnaA07g16680D,BnaA07g18810D,BnaA07g23080D,BnaA07g…
GO:0008092	cytoskeletal protein binding	MF	0.00114406	0.0066665	31	733	1899	80823	Over	4	BnaA01g18970D,BnaA02g12330D,BnaA02g23870D,BnaA03g27770D,BnaA05g00450D,BnaA06g06000D,BnaA06g30600D,BnaA06g34430D,BnaA07g12700D,BnaA08g01690D,BnaA08g09180D,BnaA08g21050D,BnaA09g45540D,BnaAnng16850D,BnaC01g11740D,BnaC01g22820D,BnaC03g04340D,BnaC03g32810D,BnaC03g46510D,BnaC04g51910D,BnaC05g07550D,BnaC05g46330D,BnaC05g48460D,BnaC07g15380D,BnaC07g21370D,BnaC07g32100D,BnaC07g34230D,BnaC08g20070D,BnaC08g…
GO:0000325	plant-type vacuole	CC	0.00116678	0.00677757	27	612	1899	80823	Over	6	BnaA01g02060D,BnaA01g25000D,BnaA01g28120D,BnaA02g17260D,BnaA04g28330D,BnaA05g03420D,BnaA05g19640D,BnaA05g23460D,BnaA06g32840D,BnaA07g11240D,BnaA07g31980D,BnaA08g21600D,BnaA09g12110D,BnaA09g12960D,BnaA09g47290D,BnaC01g03210D,BnaC01g44580D,BnaC02g24380D,BnaC03g24270D,BnaC04g38040D,BnaC04g53030D,BnaC05g30650D,BnaC06g10440D,BnaC07g15110D,BnaC08g32420D,BnaC08g41390D,BnaC08g42910D
GO:0009845	seed germination	BP	0.00118758	0.00687683	45	1181	1899	80823	Over	3	BnaA01g07910D,BnaA01g08860D,BnaA01g08870D,BnaA02g35780D,BnaA03g00090D,BnaA03g43530D,BnaA03g51290D,BnaA03g51830D,BnaA04g27160D,BnaA05g11980D,BnaA05g12950D,BnaA05g18320D,BnaA06g12480D,BnaA06g20940D,BnaA07g21710D,BnaA07g27660D,BnaA07g31980D,BnaA08g14220D,BnaA08g22240D,BnaA08g27570D,BnaA09g52090D,BnaA10g28120D,BnaAnng08880D,BnaAnng22230D,BnaC01g10530D,BnaC01g22100D,BnaC02g18910D,BnaC04g24310D,BnaC04g…
GO:0080022	primary root development	BP	0.00118983	0.00687911	9	110	1899	80823	Over	6	BnaA01g23120D,BnaA02g14990D,BnaA03g51830D,BnaA09g47290D,BnaC01g22100D,BnaC02g19980D,BnaC02g36370D,BnaC07g33430D,BnaC08g41390D
GO:0010329	auxin efflux transmembrane transporter activity	MF	0.00120117	0.00693386	8	89	1899	80823	Over	5	BnaA05g34640D,BnaA06g31250D,BnaA07g23670D,BnaA09g02390D,BnaC05g01280D,BnaC06g18370D,BnaC06g24400D,BnaCnng45670D
GO:0006995	cellular response to nitrogen starvation	BP	0.00122069	0.00701377	12	180	1899	80823	Over	6	BnaA02g35530D,BnaA02g36580D,BnaA05g16040D,BnaA05g23300D,BnaA06g02010D,BnaA06g14510D,BnaA08g01770D,BnaA08g21730D,BnaA09g12110D,BnaC05g36730D,BnaC07g15280D,BnaC08g19360D
GO:0019684	photosynthesis, light reaction	BP	0.00126566	0.00725736	46	1217	1899	80823	Over	5	BnaA01g22670D,BnaA02g02290D,BnaA02g09700D,BnaA03g25540D,BnaA03g35510D,BnaA03g48610D,BnaA04g24360D,BnaA05g10140D,BnaA05g15910D,BnaA05g19230D,BnaA06g02370D,BnaA06g33450D,BnaA07g07560D,BnaA07g16660D,BnaA07g16800D,BnaA09g13310D,BnaA09g35840D,BnaA10g07350D,BnaA10g23080D,BnaAnng38380D,BnaC01g39900D,BnaC02g44590D,BnaC03g41300D,BnaC03g72980D,BnaC04g03780D,BnaC04g10770D,BnaC04g48170D,BnaC05g32750D,BnaC05g…
GO:0080044	quercetin 7-O-glucosyltransferase activity	MF	0.00129159	0.00738679	8	90	1899	80823	Over	7	BnaA03g16830D,BnaA03g21930D,BnaA05g07580D,BnaA08g11380D,BnaA10g12540D,BnaC04g14940D,BnaC06g23330D,BnaCnng47330D
GO:0021700	developmental maturation	BP	0.00131816	0.00751811	65	1862	1899	80823	Over	3	BnaA01g06170D,BnaA01g20560D,BnaA01g35000D,BnaA02g17260D,BnaA02g18200D,BnaA03g00770D,BnaA03g05790D,BnaA03g08820D,BnaA03g21080D,BnaA03g25790D,BnaA03g27770D,BnaA03g36950D,BnaA03g40550D,BnaA03g51820D,BnaA04g20350D,BnaA04g20380D,BnaA04g20580D,BnaA05g16680D,BnaA05g22760D,BnaA06g26390D,BnaA06g31250D,BnaA06g32840D,BnaA06g33430D,BnaA07g23670D,BnaA08g04980D,BnaA08g05350D,BnaA08g05990D,BnaA08g22070D,BnaA08g…
GO:0016630	protochlorophyllide reductase activity	MF	0.00132064	0.00751811	4	21	1899	80823	Over	6	BnaA01g13040D,BnaA03g48610D,BnaC01g14990D,BnaC07g40900D
GO:0031116	positive regulation of microtubule polymerization	BP	0.00132064	0.00751811	4	21	1899	80823	Over	5	BnaA06g34430D,BnaA09g45540D,BnaC07g21370D,BnaC08g39380D
GO:0042545	cell wall modification	BP	0.00132913	0.00754324	64	1828	1899	80823	Over	5	BnaA01g36890D,BnaA02g14330D,BnaA02g14340D,BnaA02g33920D,BnaA03g00400D,BnaA03g06610D,BnaA03g15870D,BnaA03g32610D,BnaA03g47610D,BnaA03g50050D,BnaA03g53100D,BnaA03g55050D,BnaA03g55480D,BnaA04g01110D,BnaA04g24790D,BnaA05g11020D,BnaA06g00690D,BnaA06g12480D,BnaA06g15560D,BnaA06g36370D,BnaA07g16680D,BnaA07g18810D,BnaA07g23080D,BnaA07g25010D,BnaA07g28080D,BnaA08g19000D,BnaA08g24940D,BnaA09g20050D,BnaA09g…
GO:0034660	ncRNA metabolic process	BP	0.0013333	0.00755535	61	1725	1899	80823	Over	6	BnaA01g12190D,BnaA01g14860D,BnaA01g34740D,BnaA03g05840D,BnaA03g13410D,BnaA03g21030D,BnaA03g25540D,BnaA03g30000D,BnaA03g35510D,BnaA03g47600D,BnaA05g04600D,BnaA05g10140D,BnaA05g15910D,BnaA05g19230D,BnaA05g27100D,BnaA05g36400D,BnaA06g01920D,BnaA06g02370D,BnaA06g33450D,BnaA07g03650D,BnaA07g16660D,BnaA07g23080D,BnaA08g02930D,BnaA08g31010D,BnaA10g23080D,BnaAnng08880D,BnaAnng09360D,BnaAnng09370D,BnaC01g…
GO:0051168	nuclear export	BP	0.00137127	0.00775733	19	384	1899	80823	Over	7	BnaA01g05410D,BnaA01g16070D,BnaA01g34740D,BnaA03g15800D,BnaA03g51290D,BnaA04g11770D,BnaA05g23080D,BnaA07g23080D,BnaA07g34690D,BnaA09g36960D,BnaA10g04390D,BnaAnng35300D,BnaAnng35580D,BnaC03g30140D,BnaC04g24310D,BnaC05g12180D,BnaC06g39540D,BnaC07g43150D,BnaC09g41090D
GO:0010617	circadian regulation of calcium ion oscillation	BP	0.00137313	0.00775733	3	10	1899	80823	Over	4	BnaA08g27870D,BnaA10g02550D,BnaC05g02520D
GO:0042562	hormone binding	MF	0.00140322	0.00790324	7	71	1899	80823	Over	3	BnaA03g25790D,BnaA04g21960D,BnaA06g40360D,BnaC02g36370D,BnaC05g00620D,BnaC05g17260D,BnaC05g46680D
GO:0015293	symporter activity	MF	0.00145068	0.00814577	23	500	1899	80823	Over	6	BnaA01g01140D,BnaA01g26430D,BnaA02g18200D,BnaA02g36580D,BnaA03g32610D,BnaA04g22200D,BnaA05g19250D,BnaA07g10320D,BnaA07g11770D,BnaA07g23670D,BnaA07g31980D,BnaA10g16170D,BnaC01g33830D,BnaC03g61910D,BnaC04g45640D,BnaC04g45930D,BnaC05g46390D,BnaC06g24400D,BnaC07g13570D,BnaC08g42910D,BnaC09g39020D,BnaCnng11320D,BnaCnng73380D
GO:0009113	purine base biosynthetic process	BP	0.00146506	0.00821409	5	36	1899	80823	Over	5	BnaA03g45390D,BnaA07g03650D,BnaA08g26110D,BnaC07g37320D,BnaCnng38460D
GO:0016459	myosin complex	CC	0.00152323	0.00846342	7	72	1899	80823	Over	4	BnaA03g35510D,BnaA05g15910D,BnaA05g19230D,BnaC03g41300D,BnaC05g32750D,BnaC09g30710D,BnaCnng25790D
GO:0080161	auxin transmembrane transporter activity	MF	0.00155336	0.00860504	10	137	1899	80823	Over	5	BnaA02g18200D,BnaA05g34640D,BnaA06g31250D,BnaA07g23670D,BnaA09g02390D,BnaC05g01280D,BnaC06g18370D,BnaC06g24400D,BnaCnng11320D,BnaCnng45670D
GO:0051649	establishment of localization in cell	BP	0.00155908	0.00862381	203	6989	1899	80823	Over	3	BnaA01g05280D,BnaA01g05410D,BnaA01g06780D,BnaA01g13220D,BnaA01g16070D,BnaA01g34740D,BnaA01g34970D,BnaA02g02290D,BnaA02g05040D,BnaA02g05780D,BnaA02g08160D,BnaA02g13920D,BnaA02g17260D,BnaA02g21780D,BnaA02g25170D,BnaA02g27300D,BnaA02g32550D,BnaA03g04390D,BnaA03g13410D,BnaA03g15800D,BnaA03g18480D,BnaA03g26220D,BnaA03g32610D,BnaA03g35510D,BnaA03g37240D,BnaA03g38630D,BnaA03g39800D,BnaA03g39920D,BnaA03g…
GO:0015172	acidic amino acid transmembrane transporter activity	MF	0.0016615	0.00912226	5	37	1899	80823	Over	7	BnaA02g12210D,BnaA10g22670D,BnaC02g42740D,BnaC09g47230D,BnaCnng14480D
GO:0004838	L-tyrosine:2-oxoglutarate aminotransferase activity	MF	0.0016615	0.00912226	5	37	1899	80823	Over	7	BnaA02g14990D,BnaAnng31450D,BnaAnng37050D,BnaAnng37410D,BnaC02g19980D
GO:0015800	acidic amino acid transport	BP	0.0016615	0.00912226	5	37	1899	80823	Over	7	BnaA02g12210D,BnaA10g22670D,BnaC02g42740D,BnaC09g47230D,BnaCnng14480D
GO:0019344	cysteine biosynthetic process	BP	0.00167823	0.00920046	40	1034	1899	80823	Over	7	BnaA01g11840D,BnaA01g22670D,BnaA03g25540D,BnaA03g31290D,BnaA03g45080D,BnaA03g48610D,BnaA04g24360D,BnaA05g08310D,BnaA05g11930D,BnaA06g32840D,BnaA07g16660D,BnaA08g14220D,BnaA08g29950D,BnaA09g13190D,BnaA09g20370D,BnaA09g25030D,BnaA09g54200D,BnaA10g23080D,BnaAnng22230D,BnaC01g13420D,BnaC01g22400D,BnaC01g39900D,BnaC01g43680D,BnaC02g05960D,BnaC04g14260D,BnaC04g36020D,BnaC04g48170D,BnaC05g00430D,BnaC05g…
GO:0071369	cellular response to ethylene stimulus	BP	0.00170872	0.0093381	32	779	1899	80823	Over	6	BnaA01g02240D,BnaA01g27570D,BnaA01g28710D,BnaA01g35000D,BnaA02g21780D,BnaA05g08310D,BnaA05g12320D,BnaA06g36370D,BnaA09g11870D,BnaA09g15440D,BnaA09g52260D,BnaA10g00970D,BnaAnng05310D,BnaAnng25820D,BnaC01g03510D,BnaC01g22100D,BnaC01g40040D,BnaC03g16550D,BnaC03g26570D,BnaC04g08270D,BnaC04g14940D,BnaC04g40820D,BnaC06g18370D,BnaC06g24360D,BnaC06g43210D,BnaC07g17610D,BnaC07g25530D,BnaC07g33430D,BnaC07g…
GO:0080090	regulation of primary metabolic process	BP	0.00171089	0.0093381	327	11862	1899	80823	Over	4	BnaA01g00670D,BnaA01g02240D,BnaA01g02570D,BnaA01g04650D,BnaA01g05290D,BnaA01g05410D,BnaA01g06170D,BnaA01g07720D,BnaA01g14240D,BnaA01g14860D,BnaA01g16070D,BnaA01g23600D,BnaA01g27570D,BnaA01g28710D,BnaA01g30340D,BnaA01g34730D,BnaA01g34970D,BnaA01g36300D,BnaA02g05040D,BnaA02g05540D,BnaA02g05780D,BnaA02g05840D,BnaA02g12330D,BnaA02g13050D,BnaA02g13920D,BnaA02g17260D,BnaA02g17850D,BnaA02g19320D,BnaA02g…
GO:0009070	serine family amino acid biosynthetic process	BP	0.00180442	0.00981967	41	1070	1899	80823	Over	6	BnaA01g11840D,BnaA01g22670D,BnaA03g25540D,BnaA03g31290D,BnaA03g45080D,BnaA03g48610D,BnaA04g24360D,BnaA05g08310D,BnaA05g11930D,BnaA06g32840D,BnaA07g16660D,BnaA08g14220D,BnaA08g29950D,BnaA09g13190D,BnaA09g20370D,BnaA09g25030D,BnaA09g54200D,BnaA10g23080D,BnaAnng00920D,BnaAnng22230D,BnaC01g13420D,BnaC01g22400D,BnaC01g39900D,BnaC01g43680D,BnaC02g05960D,BnaC04g14260D,BnaC04g36020D,BnaC04g48170D,BnaC05g…
GO:0008271	secondary active sulfate transmembrane transporter activity	MF	0.00181078	0.00983982	6	55	1899	80823	Over	6	BnaA07g10140D,BnaA09g30120D,BnaC05g18450D,BnaC07g13290D,BnaC07g13300D,BnaC09g46440D
GO:0032559	adenyl ribonucleotide binding	MF	0.00185201	0.0100219	234	8214	1899	80823	Over	7	BnaA01g08410D,BnaA01g09840D,BnaA01g10530D,BnaA01g11930D,BnaA01g23120D,BnaA01g35130D,BnaA01g36890D,BnaA02g08160D,BnaA02g12880D,BnaA02g19320D,BnaA02g25170D,BnaA02g25180D,BnaA02g31380D,BnaA02g31570D,BnaA02g33970D,BnaA03g04390D,BnaA03g05790D,BnaA03g12300D,BnaA03g13410D,BnaA03g15330D,BnaA03g18570D,BnaA03g21360D,BnaA03g30000D,BnaA03g34850D,BnaA03g35510D,BnaA03g36640D,BnaA03g37240D,BnaA03g39800D,BnaA03g…
GO:0000963	mitochondrial RNA processing	BP	0.00185511	0.0100219	3	11	1899	80823	Over	6	BnaA01g06370D,BnaA10g19220D,BnaC01g07640D
GO:0072489	methylammonium transmembrane transport	BP	0.00185511	0.0100219	3	11	1899	80823	Over	4	BnaA01g28120D,BnaA05g23460D,BnaC01g44580D
GO:0048589	developmental growth	BP	0.00190374	0.0102548	122	3945	1899	80823	Over	3	BnaA01g01320D,BnaA01g11930D,BnaA01g20560D,BnaA01g24820D,BnaA01g33120D,BnaA01g35000D,BnaA01g35580D,BnaA01g36890D,BnaA02g14330D,BnaA02g14340D,BnaA02g17260D,BnaA02g18080D,BnaA02g18200D,BnaA03g00770D,BnaA03g02990D,BnaA03g04390D,BnaA03g05790D,BnaA03g08820D,BnaA03g11840D,BnaA03g18570D,BnaA03g21080D,BnaA03g25790D,BnaA03g27770D,BnaA03g32610D,BnaA03g36950D,BnaA03g40550D,BnaA03g51820D,BnaA03g51830D,BnaA03g…
GO:0010051	xylem and phloem pattern formation	BP	0.00194803	0.0104781	21	450	1899	80823	Over	5	BnaA02g14990D,BnaA03g23610D,BnaA05g36400D,BnaA07g32310D,BnaA08g02930D,BnaA09g13310D,BnaA09g27890D,BnaA10g05520D,BnaA10g09660D,BnaC01g01690D,BnaC02g19980D,BnaC03g28030D,BnaC04g56200D,BnaC05g51090D,BnaC06g36760D,BnaC06g40890D,BnaC07g34230D,BnaC09g13580D,BnaC09g19560D,BnaCnng45920D,BnaCnng59830D
GO:0048585	negative regulation of response to stimulus	BP	0.00196451	0.0105514	68	1993	1899	80823	Over	3	BnaA01g05280D,BnaA01g26430D,BnaA02g02290D,BnaA02g13920D,BnaA02g21780D,BnaA02g27300D,BnaA03g04390D,BnaA03g19400D,BnaA03g21360D,BnaA03g26220D,BnaA03g37660D,BnaA03g38630D,BnaA03g39800D,BnaA04g02490D,BnaA04g10320D,BnaA04g23480D,BnaA05g01450D,BnaA05g33740D,BnaA06g22890D,BnaA06g31790D,BnaA07g16660D,BnaA07g21910D,BnaA07g31710D,BnaA08g16080D,BnaA09g03180D,BnaA09g11870D,BnaA09g35840D,BnaA09g36610D,BnaA10g…
GO:0035639	purine ribonucleoside triphosphate binding	MF	0.00199893	0.0107207	248	8772	1899	80823	Over	7	BnaA01g08410D,BnaA01g10530D,BnaA01g11930D,BnaA01g23120D,BnaA01g35130D,BnaA01g36890D,BnaA02g08160D,BnaA02g12880D,BnaA02g19320D,BnaA02g31380D,BnaA02g31570D,BnaA02g33970D,BnaA03g04390D,BnaA03g05790D,BnaA03g12300D,BnaA03g13410D,BnaA03g15330D,BnaA03g18570D,BnaA03g21360D,BnaA03g29810D,BnaA03g30000D,BnaA03g34850D,BnaA03g35510D,BnaA03g36640D,BnaA03g37240D,BnaA03g39800D,BnaA03g39920D,BnaA03g40550D,BnaA03g…
GO:0048439	flower morphogenesis	BP	0.00202634	0.0108386	15	283	1899	80823	Over	4	BnaA03g23610D,BnaA05g11930D,BnaA06g34430D,BnaA09g13310D,BnaA09g45540D,BnaAnng31570D,BnaC02g24360D,BnaC03g28030D,BnaC04g14260D,BnaC04g56200D,BnaC06g43960D,BnaC07g21370D,BnaC08g39380D,BnaC09g13580D,BnaCnng59830D
GO:0000165	MAPK cascade	BP	0.00202967	0.0108386	48	1308	1899	80823	Over	6	BnaA01g05280D,BnaA02g02290D,BnaA02g13920D,BnaA02g21780D,BnaA02g27300D,BnaA03g26220D,BnaA03g38630D,BnaA03g39800D,BnaA04g02490D,BnaA04g23480D,BnaA06g22890D,BnaA06g31790D,BnaA07g16660D,BnaA07g21910D,BnaA07g31710D,BnaA09g11870D,BnaA09g35840D,BnaA09g36610D,BnaA10g05520D,BnaA10g24060D,BnaA10g24080D,BnaAnng02890D,BnaAnng12450D,BnaC01g00120D,BnaC01g39900D,BnaC03g14480D,BnaC03g23750D,BnaC03g51740D,BnaC04g…
GO:0004568	chitinase activity	MF	0.00208518	0.0111189	7	76	1899	80823	Over	6	BnaA05g03420D,BnaA09g15440D,BnaC03g24270D,BnaC03g24360D,BnaC04g53030D,BnaC08g25210D,BnaCnng39650D
GO:0010098	suspensor development	BP	0.00211135	0.0112423	5	39	1899	80823	Over	4	BnaA07g28390D,BnaC03g10290D,BnaC06g30920D,BnaC09g37040D,BnaCnng24110D
GO:0009627	systemic acquired resistance	BP	0.00212334	0.0112899	81	2459	1899	80823	Over	5	BnaA01g05280D,BnaA02g02290D,BnaA02g13920D,BnaA02g21780D,BnaA02g27300D,BnaA03g18480D,BnaA03g21360D,BnaA03g26220D,BnaA03g38630D,BnaA03g39800D,BnaA03g54160D,BnaA04g02490D,BnaA04g23480D,BnaA05g01450D,BnaA05g06090D,BnaA05g08310D,BnaA05g13030D,BnaA06g14510D,BnaA06g22890D,BnaA06g31790D,BnaA07g05760D,BnaA07g16660D,BnaA07g21910D,BnaA07g31710D,BnaA08g15260D,BnaA08g21730D,BnaA09g11870D,BnaA09g12110D,BnaA09g…
GO:0016787	hydrolase activity	MF	0.00216685	0.0115048	316	11467	1899	80823	Over	3	BnaA01g00690D,BnaA01g02060D,BnaA01g03500D,BnaA01g05270D,BnaA01g07720D,BnaA01g08860D,BnaA01g08870D,BnaA01g09070D,BnaA01g13130D,BnaA01g14240D,BnaA01g15330D,BnaA01g19230D,BnaA01g28460D,BnaA01g29630D,BnaA01g33220D,BnaA01g37010D,BnaA02g05840D,BnaA02g08160D,BnaA02g12880D,BnaA02g17850D,BnaA02g18920D,BnaA02g19500D,BnaA02g22810D,BnaA02g25170D,BnaA02g29970D,BnaA02g31380D,BnaA02g31570D,BnaA02g33920D,BnaA02g…
GO:0009862	systemic acquired resistance, salicylic acid mediated signaling pathway	BP	0.00221224	0.0117215	51	1414	1899	80823	Over	5	BnaA01g05280D,BnaA02g02290D,BnaA02g13920D,BnaA02g21780D,BnaA02g27300D,BnaA03g26220D,BnaA03g38630D,BnaA03g39800D,BnaA04g02490D,BnaA04g23480D,BnaA05g08310D,BnaA06g22890D,BnaA06g31790D,BnaA07g05760D,BnaA07g16660D,BnaA07g21910D,BnaA07g31710D,BnaA08g15260D,BnaA09g11870D,BnaA09g35840D,BnaA09g36610D,BnaA10g24060D,BnaA10g24080D,BnaAnng02890D,BnaAnng12450D,BnaC01g00120D,BnaC01g02210D,BnaC01g39900D,BnaC03g…
GO:0009638	phototropism	BP	0.00224789	0.011884	7	77	1899	80823	Over	4	BnaA05g11930D,BnaA08g27870D,BnaA10g02550D,BnaC03g49850D,BnaC04g14260D,BnaC05g02520D,BnaC09g33650D
GO:0010106	cellular response to iron ion starvation	BP	0.00229456	0.012079	26	604	1899	80823	Over	6	BnaA01g35000D,BnaA03g08820D,BnaA03g36400D,BnaA03g45950D,BnaA03g51820D,BnaA05g00740D,BnaA05g12630D,BnaA05g16430D,BnaA05g26420D,BnaA06g18430D,BnaA08g07950D,BnaA09g47290D,BnaA10g00970D,BnaC02g35830D,BnaC03g11160D,BnaC03g32130D,BnaC04g14940D,BnaC04g23140D,BnaC05g40440D,BnaC06g15450D,BnaC07g38190D,BnaC08g05970D,BnaC08g09190D,BnaC08g41390D,BnaCnng02360D,BnaCnng31040D
GO:0052716	hydroquinone:oxygen oxidoreductase activity	MF	0.00238233	0.0124878	6	58	1899	80823	Over	6	BnaA02g06580D,BnaA10g26680D,BnaAnng13970D,BnaAnng18410D,BnaC02g03260D,BnaCnng02950D
GO:0008061	chitin binding	MF	0.00238233	0.0124878	6	58	1899	80823	Over	5	BnaA05g03420D,BnaC03g24270D,BnaC03g24360D,BnaC04g53030D,BnaC08g25210D,BnaCnng39650D
GO:0006558	L-phenylalanine metabolic process	BP	0.00238233	0.0124878	6	58	1899	80823	Over	6	BnaA01g08240D,BnaA02g05780D,BnaA04g21240D,BnaA05g28470D,BnaA07g16060D,BnaA09g48960D
GO:0009267	cellular response to starvation	BP	0.00251746	0.0131404	57	1627	1899	80823	Over	5	BnaA01g14240D,BnaA01g35000D,BnaA02g35530D,BnaA02g36580D,BnaA03g08820D,BnaA03g26220D,BnaA03g36400D,BnaA03g45950D,BnaA03g51820D,BnaA04g26290D,BnaA05g00740D,BnaA05g12630D,BnaA05g16040D,BnaA05g16430D,BnaA05g23300D,BnaA05g26420D,BnaA06g02010D,BnaA06g14510D,BnaA06g18430D,BnaA06g33430D,BnaA07g27980D,BnaA08g01770D,BnaA08g07950D,BnaA08g21730D,BnaA09g08700D,BnaA09g12110D,BnaA09g12960D,BnaA09g26580D,BnaA09g…
GO:0015992	proton transport	BP	0.00253084	0.0131732	28	669	1899	80823	Over	5	BnaA01g26430D,BnaA02g08160D,BnaA02g09460D,BnaA02g22810D,BnaA02g27980D,BnaA03g16160D,BnaA03g25540D,BnaA05g24300D,BnaA05g30760D,BnaA07g11590D,BnaA08g17160D,BnaA08g17170D,BnaA08g29950D,BnaA10g08550D,BnaC01g22400D,BnaC01g22950D,BnaC01g33830D,BnaC02g11560D,BnaC02g31120D,BnaC03g49850D,BnaC04g09850D,BnaC08g07930D,BnaC08g25680D,BnaC09g02700D,BnaC09g31160D,BnaC09g32850D,BnaC09g33650D,BnaCnng73380D
GO:0010588	cotyledon vascular tissue pattern formation	BP	0.00260005	0.0135144	6	59	1899	80823	Over	6	BnaA02g14990D,BnaA05g36400D,BnaA08g02930D,BnaC02g19980D,BnaC06g40890D,BnaCnng45920D
GO:0016874	ligase activity	MF	0.00265952	0.0138042	70	2085	1899	80823	Over	3	BnaA01g10530D,BnaA01g13890D,BnaA02g12290D,BnaA03g04390D,BnaA03g11840D,BnaA03g21360D,BnaA03g23340D,BnaA03g25790D,BnaA03g30000D,BnaA03g51820D,BnaA04g08040D,BnaA05g01450D,BnaA05g10140D,BnaA05g19760D,BnaA05g21450D,BnaA05g33740D,BnaA07g11270D,BnaA07g11430D,BnaA07g16800D,BnaA07g28200D,BnaA08g15260D,BnaA08g21800D,BnaA08g26110D,BnaA08g29950D,BnaA09g06120D,BnaA09g11510D,BnaA09g12410D,BnaA09g16290D,BnaA09g…
GO:0042430	indole-containing compound metabolic process	BP	0.00268845	0.0139348	33	829	1899	80823	Over	5	BnaA01g01140D,BnaA01g05280D,BnaA01g11840D,BnaA02g14990D,BnaA02g17260D,BnaA03g31290D,BnaA03g45080D,BnaA05g01480D,BnaA06g14510D,BnaA06g40360D,BnaA08g21730D,BnaA09g12110D,BnaA09g13190D,BnaA09g20370D,BnaAnng41580D,BnaC01g00120D,BnaC01g01500D,BnaC01g07810D,BnaC01g13420D,BnaC01g22950D,BnaC01g39900D,BnaC02g19980D,BnaC02g24380D,BnaC03g14570D,BnaC03g61910D,BnaC03g74010D,BnaC04g01120D,BnaC04g03780D,BnaC06g…
GO:0016879	ligase activity, forming carbon-nitrogen bonds	MF	0.00278261	0.0144027	54	1530	1899	80823	Over	4	BnaA01g10530D,BnaA01g13890D,BnaA03g04390D,BnaA03g11840D,BnaA03g21360D,BnaA03g23340D,BnaA03g25790D,BnaA04g08040D,BnaA05g01450D,BnaA05g10140D,BnaA05g21450D,BnaA05g33740D,BnaA07g11270D,BnaA07g28200D,BnaA08g15260D,BnaA08g26110D,BnaA08g29950D,BnaA09g06120D,BnaA09g11510D,BnaA09g12410D,BnaA09g16290D,BnaA09g26580D,BnaA09g52740D,BnaA10g11520D,BnaA10g25110D,BnaAnng06950D,BnaAnng18440D,BnaAnng20880D,BnaC01g…
GO:0004252	serine-type endopeptidase activity	MF	0.00279087	0.0144253	17	345	1899	80823	Over	6	BnaA01g19230D,BnaA01g29630D,BnaA02g29970D,BnaA03g49910D,BnaA03g53100D,BnaA03g57660D,BnaA04g11770D,BnaA09g12900D,BnaAnng33720D,BnaC05g15670D,BnaC05g51310D,BnaC07g02390D,BnaC07g15930D,BnaC07g36770D,BnaC07g45310D,BnaCnng02480D,BnaCnng54050D
GO:0016760	cellulose synthase (UDP-forming) activity	MF	0.00285835	0.0147536	8	102	1899	80823	Over	7	BnaA03g06610D,BnaA03g27800D,BnaA06g36370D,BnaAnng16810D,BnaC03g08460D,BnaC07g17610D,BnaC07g50180D,BnaCnng21680D
GO:0060919	auxin influx	BP	0.00300529	0.0154474	4	26	1899	80823	Over	6	BnaA02g18200D,BnaC05g01280D,BnaC06g18370D,BnaCnng11320D
GO:0010279	indole-3-acetic acid amido synthetase activity	MF	0.00300529	0.0154474	4	26	1899	80823	Over	6	BnaA03g11840D,BnaA09g52740D,BnaC03g14570D,BnaCnng22400D
GO:0010315	auxin efflux	BP	0.00303643	0.0155859	8	103	1899	80823	Over	6	BnaA05g34640D,BnaA06g31250D,BnaA09g02390D,BnaC05g01280D,BnaC06g18370D,BnaC06g24400D,BnaCnng35880D,BnaCnng45670D
GO:0046700	heterocycle catabolic process	BP	0.00307643	0.0156748	83	2561	1899	80823	Over	5	BnaA01g01140D,BnaA01g29630D,BnaA02g08160D,BnaA02g12880D,BnaA02g31570D,BnaA03g13410D,BnaA03g34850D,BnaA03g35510D,BnaA05g01480D,BnaA05g04510D,BnaA05g07200D,BnaA05g12490D,BnaA05g15910D,BnaA05g19230D,BnaA05g34640D,BnaA06g14510D,BnaA06g31250D,BnaA06g40360D,BnaA07g11270D,BnaA07g20280D,BnaA07g29770D,BnaA08g21730D,BnaA09g02390D,BnaA09g05930D,BnaA09g12110D,BnaA09g25030D,BnaA09g37590D,BnaA09g49160D,BnaA09g…
GO:0030554	adenyl nucleotide binding	MF	0.00309623	0.0156748	235	8332	1899	80823	Over	6	BnaA01g03040D,BnaA01g08410D,BnaA01g09840D,BnaA01g10530D,BnaA01g11930D,BnaA01g23120D,BnaA01g35130D,BnaA01g36890D,BnaA02g08160D,BnaA02g12880D,BnaA02g19320D,BnaA02g25170D,BnaA02g25180D,BnaA02g31380D,BnaA02g31570D,BnaA02g33970D,BnaA03g04390D,BnaA03g05790D,BnaA03g12300D,BnaA03g13410D,BnaA03g15330D,BnaA03g18570D,BnaA03g21360D,BnaA03g30000D,BnaA03g34850D,BnaA03g35510D,BnaA03g36640D,BnaA03g37240D,BnaA03g…
GO:0015200	methylammonium transmembrane transporter activity	MF	0.0031045	0.0156748	3	13	1899	80823	Over	6	BnaA01g28120D,BnaA05g23460D,BnaC01g44580D
GO:0004322	ferroxidase activity	MF	0.0031045	0.0156748	3	13	1899	80823	Over	6	BnaA03g00260D,BnaA07g16710D,BnaC03g00160D
GO:0019172	glyoxalase III activity	MF	0.0031045	0.0156748	3	13	1899	80823	Over	3	BnaA04g05980D,BnaC03g38830D,BnaC04g28590D
GO:0001072	RNA binding transcription antitermination factor activity	MF	0.0031045	0.0156748	3	13	1899	80823	Over	4	BnaAnng08880D,BnaC06g11760D,BnaCnng24070D
GO:0031564	transcription antitermination	BP	0.0031045	0.0156748	3	13	1899	80823	Over	7	BnaAnng08880D,BnaC06g11760D,BnaCnng24070D
GO:0031668	cellular response to extracellular stimulus	BP	0.00314603	0.0157673	66	1956	1899	80823	Over	4	BnaA01g14240D,BnaA01g35000D,BnaA02g35530D,BnaA02g36580D,BnaA03g08820D,BnaA03g25790D,BnaA03g26220D,BnaA03g36400D,BnaA03g45950D,BnaA03g51820D,BnaA04g26290D,BnaA05g00740D,BnaA05g12630D,BnaA05g16040D,BnaA05g16430D,BnaA05g23300D,BnaA05g26420D,BnaA06g02010D,BnaA06g14510D,BnaA06g18430D,BnaA06g33430D,BnaA07g27980D,BnaA07g28390D,BnaA08g01770D,BnaA08g07950D,BnaA08g21730D,BnaA09g08700D,BnaA09g12110D,BnaA09g…
GO:0010162	seed dormancy process	BP	0.00316492	0.0157673	31	772	1899	80823	Over	4	BnaA02g05840D,BnaA02g35780D,BnaA03g08590D,BnaA03g40550D,BnaA03g43960D,BnaA03g51290D,BnaA04g16900D,BnaA05g18320D,BnaA06g12480D,BnaA06g20940D,BnaA07g27660D,BnaA08g22530D,BnaA10g13800D,BnaAnng27240D,BnaC01g11650D,BnaC02g09720D,BnaC02g18910D,BnaC03g76640D,BnaC04g15310D,BnaC04g24310D,BnaC04g40260D,BnaC04g56640D,BnaC05g14070D,BnaC05g44660D,BnaC05g46680D,BnaC07g35800D,BnaC07g43150D,BnaC08g18160D,BnaC09g…
GO:0009074	aromatic amino acid family catabolic process	BP	0.00317663	0.0157673	21	464	1899	80823	Over	6	BnaA01g01140D,BnaA01g08240D,BnaA04g21240D,BnaA05g01480D,BnaA05g28470D,BnaA06g14510D,BnaA06g40360D,BnaA07g16060D,BnaA08g21730D,BnaA09g12110D,BnaC01g07810D,BnaC01g22950D,BnaC01g39900D,BnaC03g61910D,BnaC03g74010D,BnaC04g01120D,BnaC04g03780D,BnaC06g36410D,BnaC07g15280D,BnaC08g19360D,BnaC08g42910D
GO:0015797	mannitol transport	BP	0.00320791	0.0157673	2	4	1899	80823	Over	6	BnaA01g26430D,BnaC01g33830D
GO:0015148	D-xylose transmembrane transporter activity	MF	0.00320791	0.0157673	2	4	1899	80823	Over	9	BnaA01g26430D,BnaC01g33830D
GO:0015753	D-xylose transport	BP	0.00320791	0.0157673	2	4	1899	80823	Over	8	BnaA01g26430D,BnaC01g33830D
GO:0015576	sorbitol transmembrane transporter activity	MF	0.00320791	0.0157673	2	4	1899	80823	Over	7	BnaA01g26430D,BnaC01g33830D
GO:0015591	D-ribose transmembrane transporter activity	MF	0.00320791	0.0157673	2	4	1899	80823	Over	9	BnaA01g26430D,BnaC01g33830D
GO:0015575	mannitol transmembrane transporter activity	MF	0.00320791	0.0157673	2	4	1899	80823	Over	7	BnaA01g26430D,BnaC01g33830D
GO:0015795	sorbitol transport	BP	0.00320791	0.0157673	2	4	1899	80823	Over	6	BnaA01g26430D,BnaC01g33830D
GO:0015752	D-ribose transport	BP	0.00320791	0.0157673	2	4	1899	80823	Over	8	BnaA01g26430D,BnaC01g33830D
GO:0046916	cellular transition metal ion homeostasis	BP	0.00320791	0.0157673	2	4	1899	80823	Over	8	BnaA02g33770D,BnaAnng30630D
GO:0006849	plasma membrane pyruvate transport	BP	0.00320791	0.0157673	2	4	1899	80823	Over	5	BnaA04g22200D,BnaC04g45930D
GO:0004597	peptide-aspartate beta-dioxygenase activity	MF	0.00320791	0.0157673	2	4	1899	80823	Over	6	BnaA05g20100D,BnaC05g31460D
GO:0030797	24-methylenesterol C-methyltransferase activity	MF	0.00320791	0.0157673	2	4	1899	80823	Over	7	BnaA07g32310D,BnaC06g36760D
GO:0009673	low affinity phosphate transmembrane transporter activity	MF	0.00320791	0.0157673	2	4	1899	80823	Over	9	BnaAnng14200D,BnaC09g01110D
GO:0019825	oxygen binding	MF	0.00322344	0.0158226	30	741	1899	80823	Over	3	BnaA01g01320D,BnaA01g37200D,BnaA03g25050D,BnaA03g25060D,BnaA03g43960D,BnaA03g57690D,BnaA04g16900D,BnaA04g26290D,BnaA06g27480D,BnaA06g30720D,BnaA09g24950D,BnaA09g33610D,BnaAnng27240D,BnaC01g01500D,BnaC01g02330D,BnaC01g11650D,BnaC01g37470D,BnaC02g35940D,BnaC03g53210D,BnaC04g15310D,BnaC04g40260D,BnaC06g02740D,BnaC06g35910D,BnaC07g35800D,BnaC07g47170D,BnaC07g51130D,BnaC09g01090D,BnaC09g49790D,BnaCnng…
GO:0032040	small-subunit processome	CC	0.00326769	0.0159974	5	43	1899	80823	Over	5	BnaA03g05840D,BnaC03g30050D,BnaC03g33030D,BnaC09g41090D,BnaC09g41680D
GO:0006200	ATP catabolic process	BP	0.00331272	0.0161965	41	1100	1899	80823	Over	10	BnaA02g08160D,BnaA02g12880D,BnaA03g13410D,BnaA03g34850D,BnaA03g35510D,BnaA05g07200D,BnaA05g15910D,BnaA05g19230D,BnaA05g34640D,BnaA06g31250D,BnaA07g20280D,BnaA07g29770D,BnaA09g02390D,BnaA09g05930D,BnaA09g37590D,BnaAnng19200D,BnaC01g03560D,BnaC01g34040D,BnaC01g39020D,BnaC02g11560D,BnaC02g16350D,BnaC03g41300D,BnaC04g06190D,BnaC04g08000D,BnaC04g45080D,BnaC05g01280D,BnaC05g32750D,BnaC05g34570D,BnaC06g…
GO:0016840	carbon-nitrogen lyase activity	MF	0.00362279	0.0176427	8	106	1899	80823	Over	4	BnaA03g19400D,BnaA03g30400D,BnaA04g21240D,BnaA05g28470D,BnaA07g16060D,BnaA07g17130D,BnaC02g22590D,BnaC03g35770D
GO:0004672	protein kinase activity	MF	0.00364885	0.017723	133	4427	1899	80823	Over	6	BnaA01g05410D,BnaA01g08410D,BnaA01g11930D,BnaA01g23120D,BnaA01g36890D,BnaA02g19320D,BnaA02g31570D,BnaA02g33970D,BnaA02g35780D,BnaA03g04390D,BnaA03g05790D,BnaA03g12300D,BnaA03g18570D,BnaA03g36640D,BnaA03g39800D,BnaA03g40550D,BnaA04g10950D,BnaA04g13550D,BnaA04g16160D,BnaA04g19190D,BnaA04g24080D,BnaA04g24090D,BnaA05g02000D,BnaA05g12320D,BnaA05g17210D,BnaA05g22760D,BnaA05g25910D,BnaA05g30760D,BnaA05g…
GO:0010310	regulation of hydrogen peroxide metabolic process	BP	0.00368768	0.0178882	38	1006	1899	80823	Over	6	BnaA01g05280D,BnaA02g02290D,BnaA02g13920D,BnaA02g27300D,BnaA03g38630D,BnaA03g39800D,BnaA04g02490D,BnaA04g23480D,BnaA06g22890D,BnaA06g31790D,BnaA07g05760D,BnaA07g16660D,BnaA07g21910D,BnaA08g15260D,BnaA09g35840D,BnaA09g36610D,BnaAnng02890D,BnaAnng12450D,BnaC01g00120D,BnaC01g02210D,BnaC01g39900D,BnaC03g10290D,BnaC03g14480D,BnaC03g23750D,BnaC03g51740D,BnaC04g03780D,BnaC04g24330D,BnaC04g38140D,BnaC04g…
GO:0042744	hydrogen peroxide catabolic process	BP	0.00375189	0.0181758	19	410	1899	80823	Over	5	BnaA01g03040D,BnaA03g13410D,BnaA06g14510D,BnaA06g32840D,BnaA08g16080D,BnaA08g21730D,BnaA08g27870D,BnaA09g12110D,BnaA10g02550D,BnaA10g14510D,BnaA10g25070D,BnaC02g02350D,BnaC03g52570D,BnaC03g60860D,BnaC05g02520D,BnaC07g15280D,BnaC08g19360D,BnaC08g20880D,BnaC09g36800D
GO:0009522	photosystem I	CC	0.00381693	0.0184668	10	155	1899	80823	Over	4	BnaA01g22670D,BnaA02g09700D,BnaA07g07560D,BnaA10g07350D,BnaC02g44590D,BnaC04g10770D,BnaC08g05450D,BnaC08g13230D,BnaC08g25680D,BnaC09g30700D
GO:0022627	cytosolic small ribosomal subunit	CC	0.00383512	0.0185133	20	440	1899	80823	Over	5	BnaA03g05840D,BnaA03g14550D,BnaA03g39990D,BnaA03g47610D,BnaA04g01110D,BnaA07g18810D,BnaA07g23080D,BnaA10g12820D,BnaAnng07600D,BnaAnng39250D,BnaC02g01730D,BnaC02g05940D,BnaC03g19960D,BnaC03g33030D,BnaC03g54490D,BnaC05g05370D,BnaC07g30590D,BnaC09g41680D,BnaCnng44460D,BnaCnng70680D
GO:0006949	syncytium formation	BP	0.00383653	0.0185133	8	107	1899	80823	Over	3	BnaA02g14330D,BnaA02g14340D,BnaA03g55050D,BnaA07g28080D,BnaAnng00290D,BnaC06g30760D,BnaC08g11780D,BnaCnng71550D
GO:0008199	ferric iron binding	MF	0.0038825	0.0186622	3	14	1899	80823	Over	8	BnaA03g00260D,BnaA07g16710D,BnaC03g00160D
GO:0045548	phenylalanine ammonia-lyase activity	MF	0.0038825	0.0186622	3	14	1899	80823	Over	6	BnaA04g21240D,BnaA05g28470D,BnaA07g16060D
GO:0006796	phosphate-containing compound metabolic process	BP	0.00393295	0.0188652	210	7393	1899	80823	Over	5	BnaA01g08410D,BnaA01g08860D,BnaA01g08870D,BnaA01g11930D,BnaA01g14240D,BnaA01g23120D,BnaA01g35130D,BnaA01g36890D,BnaA02g09460D,BnaA02g12330D,BnaA02g13920D,BnaA02g18920D,BnaA02g19320D,BnaA02g22810D,BnaA02g27980D,BnaA02g31570D,BnaA02g33970D,BnaA03g04390D,BnaA03g05790D,BnaA03g12300D,BnaA03g16160D,BnaA03g18570D,BnaA03g19150D,BnaA03g25540D,BnaA03g36640D,BnaA03g37660D,BnaA03g39800D,BnaA03g40550D,BnaA03g…
GO:0051093	negative regulation of developmental process	BP	0.00393493	0.0188652	34	878	1899	80823	Over	3	BnaA01g05410D,BnaA01g16070D,BnaA02g05540D,BnaA02g14990D,BnaA03g02990D,BnaA03g21080D,BnaA03g29810D,BnaA03g51290D,BnaA04g23480D,BnaA05g05020D,BnaA06g22890D,BnaA06g32480D,BnaA08g22240D,BnaA08g27570D,BnaA09g03180D,BnaA09g13310D,BnaA09g35840D,BnaC01g39760D,BnaC02g19980D,BnaC02g43470D,BnaC03g25140D,BnaC03g35050D,BnaC03g62970D,BnaC04g04400D,BnaC04g47350D,BnaC05g12180D,BnaC05g43230D,BnaC05g44310D,BnaC06g…
GO:0019840	isoprenoid binding	MF	0.00399072	0.0190098	5	45	1899	80823	Over	4	BnaA04g21960D,BnaA06g40360D,BnaC05g00620D,BnaC05g17260D,BnaC05g46680D
GO:0006468	protein phosphorylation	BP	0.00405974	0.0193137	143	4818	1899	80823	Over	6	BnaA01g08410D,BnaA01g11930D,BnaA01g23120D,BnaA01g35130D,BnaA01g36890D,BnaA02g09460D,BnaA02g12330D,BnaA02g19320D,BnaA02g22810D,BnaA02g27980D,BnaA02g31570D,BnaA02g33970D,BnaA03g04390D,BnaA03g05790D,BnaA03g12300D,BnaA03g16160D,BnaA03g18570D,BnaA03g36640D,BnaA03g37660D,BnaA03g39800D,BnaA03g40550D,BnaA04g13550D,BnaA04g16160D,BnaA04g19190D,BnaA04g24080D,BnaA04g24090D,BnaA05g02000D,BnaA05g12320D,BnaA05g…
GO:0016209	antioxidant activity	MF	0.0040812	0.0193909	23	532	1899	80823	Over	2	BnaA02g12330D,BnaA02g21780D,BnaA03g17000D,BnaA06g14510D,BnaA06g23270D,BnaA07g03710D,BnaA08g21730D,BnaA09g02240D,BnaA09g11870D,BnaA09g12110D,BnaA09g39580D,BnaA10g00990D,BnaA10g25070D,BnaAnng31940D,BnaC02g02350D,BnaC02g15500D,BnaC03g46570D,BnaC05g01100D,BnaC07g05770D,BnaC07g15280D,BnaC08g19360D,BnaC08g31950D,BnaCnng36960D
GO:0034645	cellular macromolecule biosynthetic process	BP	0.00423762	0.020075	436	16426	1899	80823	Over	5	BnaA01g00670D,BnaA01g02060D,BnaA01g02240D,BnaA01g02570D,BnaA01g04650D,BnaA01g05290D,BnaA01g06170D,BnaA01g07720D,BnaA01g14240D,BnaA01g14860D,BnaA01g23600D,BnaA01g26600D,BnaA01g27570D,BnaA01g28710D,BnaA01g30340D,BnaA01g34730D,BnaA01g35130D,BnaA01g36300D,BnaA01g36890D,BnaA02g05540D,BnaA02g05840D,BnaA02g06580D,BnaA02g07990D,BnaA02g09460D,BnaA02g12330D,BnaA02g13050D,BnaA02g13920D,BnaA02g17850D,BnaA02g…
GO:0009967	positive regulation of signal transduction	BP	0.00424684	0.020075	11	183	1899	80823	Over	4	BnaA02g20890D,BnaA02g30470D,BnaA03g35510D,BnaA05g15910D,BnaA05g19230D,BnaC02g38800D,BnaC03g41300D,BnaC05g32750D,BnaC05g46680D,BnaC06g05340D,BnaCnng25790D
GO:0080050	regulation of seed development	BP	0.0042931	0.0202678	8	109	1899	80823	Over	4	BnaA03g51830D,BnaA05g08730D,BnaA05g11980D,BnaA09g00980D,BnaC01g22100D,BnaC03g10290D,BnaC07g33430D,BnaC09g37040D
GO:0010260	organ senescence	BP	0.00437001	0.0206047	26	627	1899	80823	Over	4	BnaA01g28710D,BnaA04g23480D,BnaA05g05020D,BnaA06g32480D,BnaA07g11270D,BnaA08g25410D,BnaA09g35840D,BnaA10g16940D,BnaA10g19750D,BnaC01g22100D,BnaC02g07540D,BnaC02g22590D,BnaC03g23750D,BnaC04g04400D,BnaC04g47350D,BnaC04g56200D,BnaC05g41870D,BnaC06g15910D,BnaC06g34130D,BnaC07g15170D,BnaC07g25530D,BnaC07g32530D,BnaC07g33430D,BnaC08g27340D,BnaC09g06840D,BnaCnng75720D
GO:0010150	leaf senescence	BP	0.004387	0.0206561	20	444	1899	80823	Over	5	BnaA01g28710D,BnaA04g23480D,BnaA05g05020D,BnaA06g32480D,BnaA07g11270D,BnaA08g25410D,BnaA09g35840D,BnaC01g22100D,BnaC03g23750D,BnaC04g04400D,BnaC04g47350D,BnaC04g56200D,BnaC05g41870D,BnaC06g15910D,BnaC06g34130D,BnaC07g15170D,BnaC07g25530D,BnaC07g32530D,BnaC07g33430D,BnaC08g27340D
GO:0003825	alpha,alpha-trehalose-phosphate synthase (UDP-forming) activity	MF	0.00439207	0.0206561	5	46	1899	80823	Over	7	BnaA02g18920D,BnaA07g24830D,BnaC06g26160D,BnaC06g39000D,BnaC07g22980D
GO:0009789	positive regulation of abscisic acid mediated signaling pathway	BP	0.00455213	0.0213547	9	134	1899	80823	Over	5	BnaA02g30470D,BnaA03g35510D,BnaA05g15910D,BnaA05g19230D,BnaC02g38800D,BnaC03g41300D,BnaC05g32750D,BnaC06g05340D,BnaCnng25790D
GO:0008017	microtubule binding	MF	0.00468178	0.0219351	18	387	1899	80823	Over	6	BnaA02g12330D,BnaA03g27770D,BnaA05g00450D,BnaA06g30600D,BnaA06g34430D,BnaA07g12700D,BnaA09g45540D,BnaAnng16850D,BnaC03g04340D,BnaC03g32810D,BnaC04g51910D,BnaC05g48460D,BnaC07g21370D,BnaC07g32100D,BnaC07g34230D,BnaC08g39380D,BnaCnng36960D,BnaCnng54500D
GO:0015670	carbon dioxide transport	BP	0.00476887	0.0222587	3	15	1899	80823	Over	5	BnaA03g21210D,BnaA04g26560D,BnaC04g50590D
GO:0043425	bHLH transcription factor binding	MF	0.00476887	0.0222587	3	15	1899	80823	Over	5	BnaA06g40330D,BnaC06g01430D,BnaC09g19610D
GO:0009268	response to pH	BP	0.00476887	0.0222587	3	15	1899	80823	Over	4	BnaA06g18430D,BnaAnng26090D,BnaC03g55450D
GO:0015662	ATPase activity, coupled to transmembrane movement of ions, phosphorylative mechanism	MF	0.00477651	0.0222663	12	220	1899	80823	Over	7	BnaA02g08160D,BnaA03g54160D,BnaA07g24470D,BnaA09g33130D,BnaA09g44980D,BnaAnng05310D,BnaC02g11560D,BnaC06g25680D,BnaC06g30340D,BnaC07g46660D,BnaC08g23920D,BnaC09g32850D
GO:0008324	cation transmembrane transporter activity	MF	0.00501185	0.0233341	63	1884	1899	80823	Over	6	BnaA01g01140D,BnaA01g26430D,BnaA01g35000D,BnaA02g07990D,BnaA02g08160D,BnaA02g36580D,BnaA03g01440D,BnaA03g21760D,BnaA03g25540D,BnaA03g32610D,BnaA03g50250D,BnaA03g54160D,BnaA04g22200D,BnaA05g12290D,BnaA05g19250D,BnaA05g26420D,BnaA06g14510D,BnaA07g05760D,BnaA07g10320D,BnaA07g11770D,BnaA07g23670D,BnaA07g24470D,BnaA07g31980D,BnaA08g07950D,BnaA08g21730D,BnaA09g05510D,BnaA09g12110D,BnaA09g33130D,BnaA09g…
GO:0010017	red or far-red light signaling pathway	BP	0.00503307	0.0234034	12	221	1899	80823	Over	4	BnaA03g21360D,BnaA04g22640D,BnaA05g01450D,BnaA05g03020D,BnaA10g13850D,BnaC02g48700D,BnaC03g23750D,BnaC04g01170D,BnaC04g56730D,BnaC08g16330D,BnaC09g36490D,BnaCnng59530D
GO:0004089	carbonate dehydratase activity	MF	0.00505955	0.0234971	7	89	1899	80823	Over	6	BnaA02g02290D,BnaA02g14850D,BnaA03g54160D,BnaA07g38790D,BnaA09g33130D,BnaC07g46660D,BnaC08g23920D
GO:0070696	transmembrane receptor protein serine/threonine kinase binding	MF	0.00511472	0.0237236	4	30	1899	80823	Over	6	BnaA05g21450D,BnaA07g11270D,BnaC05g34400D,BnaC07g15170D
GO:0015672	monovalent inorganic cation transport	BP	0.00514709	0.0238271	43	1191	1899	80823	Over	6	BnaA01g26430D,BnaA02g07990D,BnaA02g08160D,BnaA02g09460D,BnaA02g22810D,BnaA02g27980D,BnaA02g36580D,BnaA03g16160D,BnaA03g25540D,BnaA03g50250D,BnaA04g22200D,BnaA05g24300D,BnaA05g30760D,BnaA06g39390D,BnaA07g11590D,BnaA08g17160D,BnaA08g17170D,BnaA08g29950D,BnaA09g41490D,BnaA10g08550D,BnaA10g16940D,BnaC01g22400D,BnaC01g22950D,BnaC01g33830D,BnaC02g07540D,BnaC02g11090D,BnaC02g11560D,BnaC02g19780D,BnaC02g…
GO:0010103	stomatal complex morphogenesis	BP	0.0051607	0.0238271	25	602	1899	80823	Over	5	BnaA01g08410D,BnaA01g13890D,BnaA03g23340D,BnaA03g25790D,BnaA03g28510D,BnaA04g24360D,BnaA05g25910D,BnaA06g35830D,BnaA07g16660D,BnaA07g21770D,BnaA09g02190D,BnaA10g05520D,BnaA10g09570D,BnaC01g09930D,BnaC01g09940D,BnaC01g09950D,BnaC01g16320D,BnaC02g36370D,BnaC04g48170D,BnaC05g13410D,BnaC06g43210D,BnaC07g47240D,BnaC09g32560D,BnaC09g33650D,BnaCnng38120D
GO:0032555	purine ribonucleotide binding	MF	0.00516275	0.0238271	254	9164	1899	80823	Over	6	BnaA01g08410D,BnaA01g09840D,BnaA01g10530D,BnaA01g11930D,BnaA01g23120D,BnaA01g35130D,BnaA01g36890D,BnaA02g08160D,BnaA02g12880D,BnaA02g19320D,BnaA02g25170D,BnaA02g25180D,BnaA02g31380D,BnaA02g31570D,BnaA02g33970D,BnaA03g04390D,BnaA03g05790D,BnaA03g12300D,BnaA03g13410D,BnaA03g15330D,BnaA03g18570D,BnaA03g21360D,BnaA03g29810D,BnaA03g30000D,BnaA03g34850D,BnaA03g35510D,BnaA03g36640D,BnaA03g37240D,BnaA03g…
GO:0010400	rhamnogalacturonan I side chain metabolic process	BP	0.00526319	0.0240664	2	5	1899	80823	Over	7	BnaA03g06610D,BnaC03g08460D
GO:0010542	nitrate efflux transmembrane transporter activity	MF	0.00526319	0.0240664	2	5	1899	80823	Over	5	BnaA06g18430D,BnaC03g55450D
GO:0017151	DEAD/H-box RNA helicase binding	MF	0.00526319	0.0240664	2	5	1899	80823	Over	5	BnaA09g05930D,BnaC09g05510D
GO:0035299	inositol pentakisphosphate 2-kinase activity	MF	0.00526319	0.0240664	2	5	1899	80823	Over	6	BnaA09g15720D,BnaC09g17180D
GO:0009413	response to flooding	BP	0.00526319	0.0240664	2	5	1899	80823	Over	4	BnaC03g10290D,BnaC09g37040D
GO:0009815	1-aminocyclopropane-1-carboxylate oxidase activity	MF	0.00527953	0.0240664	5	48	1899	80823	Over	6	BnaA08g14220D,BnaAnng12450D,BnaAnng22230D,BnaC05g03040D,BnaC09g13570D
GO:0009720	detection of hormone stimulus	BP	0.00527953	0.0240664	5	48	1899	80823	Over	5	BnaA08g14220D,BnaAnng22230D,BnaAnng35300D,BnaC07g47240D,BnaC09g13570D
GO:0030599	pectinesterase activity	MF	0.00530538	0.0241545	19	420	1899	80823	Over	6	BnaA03g11770D,BnaA04g24790D,BnaA06g00690D,BnaA07g32400D,BnaA09g06030D,BnaA09g12730D,BnaA10g01400D,BnaC03g51740D,BnaC03g52570D,BnaC05g01440D,BnaC06g01490D,BnaC06g06610D,BnaC06g36860D,BnaC08g06300D,BnaC08g20880D,BnaC08g42010D,BnaC09g13080D,BnaCnng30140D,BnaCnng47940D
GO:0016998	cell wall macromolecule catabolic process	BP	0.00533053	0.0242392	8	113	1899	80823	Over	4	BnaA05g03420D,BnaA06g15560D,BnaA09g15440D,BnaC03g24270D,BnaC03g24360D,BnaC04g53030D,BnaC08g25210D,BnaCnng39650D
GO:0031348	negative regulation of defense response	BP	0.00534609	0.0242802	54	1572	1899	80823	Over	4	BnaA01g05280D,BnaA01g26430D,BnaA02g02290D,BnaA02g13920D,BnaA02g21780D,BnaA02g27300D,BnaA03g21360D,BnaA03g26220D,BnaA03g37660D,BnaA03g38630D,BnaA03g39800D,BnaA04g02490D,BnaA04g10320D,BnaA04g23480D,BnaA05g01450D,BnaA06g22890D,BnaA06g31790D,BnaA07g16660D,BnaA07g21910D,BnaA07g31710D,BnaA09g11870D,BnaA09g35840D,BnaA09g36610D,BnaA10g24060D,BnaA10g24080D,BnaAnng02890D,BnaAnng12450D,BnaC01g00120D,BnaC01g…
GO:0042623	ATPase activity, coupled	MF	0.00537375	0.0243759	51	1468	1899	80823	Over	9	BnaA02g08160D,BnaA03g13410D,BnaA03g25540D,BnaA03g34850D,BnaA03g35510D,BnaA03g54160D,BnaA05g07200D,BnaA05g15910D,BnaA05g19230D,BnaA05g34640D,BnaA06g31250D,BnaA07g20280D,BnaA07g24470D,BnaA07g29770D,BnaA09g02390D,BnaA09g05930D,BnaA09g33130D,BnaA09g37590D,BnaA09g44980D,BnaAnng05310D,BnaAnng19200D,BnaC01g03560D,BnaC01g34040D,BnaC01g39020D,BnaC02g11560D,BnaC03g10290D,BnaC03g41300D,BnaC04g06190D,BnaC04g…
GO:0042364	water-soluble vitamin biosynthetic process	BP	0.00539462	0.0244108	11	189	1899	80823	Over	6	BnaA02g09460D,BnaA02g27980D,BnaA03g23330D,BnaA04g05980D,BnaA05g01120D,BnaA10g08550D,BnaA10g11520D,BnaC01g22400D,BnaC03g38830D,BnaC04g28590D,BnaC09g31160D
GO:0009991	response to extracellular stimulus	BP	0.00553886	0.0250329	67	2034	1899	80823	Over	4	BnaA01g14240D,BnaA01g35000D,BnaA02g35530D,BnaA02g36580D,BnaA03g08820D,BnaA03g25790D,BnaA03g26220D,BnaA03g36400D,BnaA03g38630D,BnaA03g45950D,BnaA03g51820D,BnaA04g26290D,BnaA05g00740D,BnaA05g12630D,BnaA05g16040D,BnaA05g16430D,BnaA05g23300D,BnaA05g26420D,BnaA06g02010D,BnaA06g14510D,BnaA06g18430D,BnaA06g33430D,BnaA07g27980D,BnaA07g28390D,BnaA08g01770D,BnaA08g07950D,BnaA08g21730D,BnaA09g08700D,BnaA09g…
GO:0032879	regulation of localization	BP	0.00561072	0.0252353	42	1162	1899	80823	Over	3	BnaA02g09460D,BnaA02g22810D,BnaA02g27980D,BnaA03g16160D,BnaA03g21210D,BnaA03g54160D,BnaA04g11410D,BnaA04g26560D,BnaA05g01120D,BnaA05g07200D,BnaA05g24300D,BnaA05g30760D,BnaA07g05760D,BnaA07g15470D,BnaA08g17160D,BnaA08g17170D,BnaA08g29950D,BnaA09g27890D,BnaA09g31890D,BnaA10g08550D,BnaAnng35300D,BnaC01g22400D,BnaC01g22950D,BnaC02g31120D,BnaC03g26400D,BnaC03g49850D,BnaC04g08000D,BnaC04g09850D,BnaC04g…
GO:0009696	salicylic acid metabolic process	BP	0.00561398	0.0252353	44	1230	1899	80823	Over	5	BnaA01g05280D,BnaA02g02290D,BnaA02g21780D,BnaA02g27300D,BnaA03g38630D,BnaA03g54160D,BnaA04g02490D,BnaA04g21240D,BnaA04g23480D,BnaA06g31790D,BnaA07g16660D,BnaA07g21910D,BnaA07g31710D,BnaA09g11870D,BnaA09g13310D,BnaA09g35840D,BnaA09g36610D,BnaA10g23080D,BnaAnng12450D,BnaC01g00120D,BnaC01g01910D,BnaC01g39900D,BnaC02g38400D,BnaC03g14480D,BnaC03g51740D,BnaC04g03780D,BnaC04g24330D,BnaC04g36020D,BnaC04g…
GO:0016405	CoA-ligase activity	MF	0.00561746	0.0252353	8	114	1899	80823	Over	5	BnaA02g12290D,BnaA03g51820D,BnaA05g19760D,BnaA07g11430D,BnaA08g21800D,BnaA09g47380D,BnaC02g39080D,BnaC08g19280D
GO:0006559	L-phenylalanine catabolic process	BP	0.00576467	0.0255985	4	31	1899	80823	Over	7	BnaA01g08240D,BnaA04g21240D,BnaA05g28470D,BnaA07g16060D
GO:0000466	maturation of 5.8S rRNA from tricistronic rRNA transcript (SSU-rRNA, 5.8S rRNA, LSU-rRNA)	BP	0.00576467	0.0255985	4	31	1899	80823	Over	9	BnaA03g21030D,BnaA05g04600D,BnaA07g23080D,BnaC03g25090D
GO:0046345	abscisic acid catabolic process	BP	0.00576467	0.0255985	4	31	1899	80823	Over	8	BnaA03g43960D,BnaAnng27240D,BnaC01g11650D,BnaC07g35800D
GO:0042753	positive regulation of circadian rhythm	BP	0.00576467	0.0255985	4	31	1899	80823	Over	3	BnaA04g22640D,BnaA10g13850D,BnaC04g56730D,BnaC09g36490D
GO:0005365	myo-inositol transmembrane transporter activity	MF	0.00576761	0.0255985	3	16	1899	80823	Over	7	BnaA01g26430D,BnaC01g33830D,BnaCnng73380D
GO:0015798	myo-inositol transport	BP	0.00576761	0.0255985	3	16	1899	80823	Over	7	BnaA01g26430D,BnaC01g33830D,BnaCnng73380D
GO:0022626	cytosolic ribosome	CC	0.00595749	0.0264096	50	1440	1899	80823	Over	5	BnaA01g36890D,BnaA03g05840D,BnaA03g14550D,BnaA03g15330D,BnaA03g15870D,BnaA03g27800D,BnaA03g37240D,BnaA03g39990D,BnaA03g47610D,BnaA04g01110D,BnaA05g03750D,BnaA06g14510D,BnaA06g35830D,BnaA07g18810D,BnaA07g19460D,BnaA07g23080D,BnaA07g25010D,BnaA08g19000D,BnaA08g21730D,BnaA08g22590D,BnaA08g29950D,BnaA09g12110D,BnaA09g13310D,BnaA10g12820D,BnaAnng07600D,BnaAnng16810D,BnaAnng39250D,BnaC01g44960D,BnaC02g…
GO:0016835	carbon-oxygen lyase activity	MF	0.00604722	0.026765	25	608	1899	80823	Over	4	BnaA01g07910D,BnaA02g02290D,BnaA02g05780D,BnaA02g14850D,BnaA02g30490D,BnaA03g54160D,BnaA03g60000D,BnaA05g30530D,BnaA07g38790D,BnaA08g14220D,BnaA09g03190D,BnaA09g33130D,BnaA09g48960D,BnaAnng22230D,BnaAnng28010D,BnaAnng41580D,BnaC02g38820D,BnaC05g44980D,BnaC07g22980D,BnaC07g46660D,BnaC08g11780D,BnaC08g23920D,BnaC09g13570D,BnaCnng30870D,BnaCnng35880D
GO:0009168	purine ribonucleoside monophosphate biosynthetic process	BP	0.00609014	0.0268691	6	70	1899	80823	Over	9	BnaA07g03650D,BnaA09g12410D,BnaC04g45420D,BnaC04g56640D,BnaCnng07310D,BnaCnng38460D
GO:0010431	seed maturation	BP	0.00612449	0.0269885	35	932	1899	80823	Over	4	BnaA02g05840D,BnaA02g35780D,BnaA03g08590D,BnaA03g40550D,BnaA03g43960D,BnaA03g51290D,BnaA04g16900D,BnaA05g11980D,BnaA05g18320D,BnaA06g12480D,BnaA06g20940D,BnaA07g27660D,BnaA08g22530D,BnaA09g00980D,BnaA10g13800D,BnaAnng27240D,BnaC01g11650D,BnaC02g09720D,BnaC02g18910D,BnaC03g10290D,BnaC03g76640D,BnaC04g15310D,BnaC04g24310D,BnaC04g40260D,BnaC04g56640D,BnaC05g14070D,BnaC05g44660D,BnaC05g46680D,BnaC07g…
GO:0052386	cell wall thickening	BP	0.00619065	0.0271831	15	308	1899	80823	Over	6	BnaA03g06610D,BnaA05g11020D,BnaA06g12480D,BnaA06g36370D,BnaA09g20050D,BnaAnng14200D,BnaC01g01500D,BnaC03g08460D,BnaC04g03780D,BnaC05g14070D,BnaC07g17610D,BnaC07g50180D,BnaC08g10150D,BnaC09g01110D,BnaC09g22390D
GO:0048653	anther development	BP	0.00620188	0.0272002	18	395	1899	80823	Over	4	BnaA01g03830D,BnaA01g05410D,BnaA01g11930D,BnaA01g14870D,BnaA03g13580D,BnaA03g40550D,BnaA05g11910D,BnaA10g25110D,BnaA10g29340D,BnaC01g13470D,BnaC01g17520D,BnaC04g51100D,BnaC05g12180D,BnaC05g43230D,BnaC07g47240D,BnaC09g32560D,BnaC09g34240D,BnaC09g49790D
GO:0080170	hydrogen peroxide transmembrane transport	BP	0.00646738	0.028231	4	32	1899	80823	Over	4	BnaA03g08820D,BnaA06g32840D,BnaC03g11160D,BnaCnng31040D
GO:0004784	superoxide dismutase activity	MF	0.00646738	0.028231	4	32	1899	80823	Over	3	BnaA09g39580D,BnaA10g00990D,BnaC05g01100D,BnaC08g31950D
GO:0071577	zinc ion transmembrane transport	BP	0.00652278	0.0283393	6	71	1899	80823	Over	5	BnaA05g12290D,BnaA05g26420D,BnaA08g07950D,BnaC04g14740D,BnaC05g40440D,BnaC08g09190D
GO:0032787	monocarboxylic acid metabolic process	BP	0.00677285	0.0293878	167	5805	1899	80823	Over	7	BnaA01g00690D,BnaA01g01140D,BnaA01g02780D,BnaA01g05280D,BnaA01g05410D,BnaA01g07910D,BnaA01g11840D,BnaA01g22920D,BnaA01g24820D,BnaA02g02290D,BnaA02g12290D,BnaA02g14850D,BnaA02g14990D,BnaA02g21780D,BnaA02g27300D,BnaA02g30470D,BnaA02g35530D,BnaA03g06640D,BnaA03g21360D,BnaA03g25540D,BnaA03g31290D,BnaA03g35510D,BnaA03g38630D,BnaA03g43960D,BnaA03g45080D,BnaA03g47600D,BnaA03g53010D,BnaA03g54160D,BnaA03g…
GO:0004674	protein serine/threonine kinase activity	MF	0.00678742	0.0293878	111	3670	1899	80823	Over	7	BnaA01g08410D,BnaA01g23120D,BnaA01g36890D,BnaA02g19320D,BnaA02g33970D,BnaA03g05790D,BnaA03g12300D,BnaA03g18570D,BnaA03g36640D,BnaA03g39800D,BnaA03g40550D,BnaA04g13550D,BnaA04g16160D,BnaA04g19190D,BnaA04g24080D,BnaA04g24090D,BnaA05g02000D,BnaA05g12320D,BnaA05g17210D,BnaA05g22760D,BnaA05g25910D,BnaA05g30760D,BnaA05g37270D,BnaA06g18060D,BnaA06g23070D,BnaA06g27970D,BnaA06g37910D,BnaA06g39390D,BnaA07g…
GO:0044428	nuclear part	CC	0.00678791	0.0293878	109	3595	1899	80823	Over	4	BnaA01g05410D,BnaA01g12190D,BnaA01g14720D,BnaA01g14860D,BnaA01g23660D,BnaA01g33220D,BnaA01g34740D,BnaA01g35130D,BnaA02g05840D,BnaA02g30470D,BnaA02g31570D,BnaA03g05840D,BnaA03g08590D,BnaA03g14550D,BnaA03g21030D,BnaA03g25790D,BnaA03g29810D,BnaA03g34850D,BnaA03g39990D,BnaA03g45520D,BnaA03g49570D,BnaA04g01110D,BnaA04g01730D,BnaA04g11770D,BnaA05g03020D,BnaA05g03750D,BnaA05g04600D,BnaA05g18320D,BnaA05g…
GO:0005385	zinc ion transmembrane transporter activity	MF	0.00679974	0.0294047	7	94	1899	80823	Over	9	BnaA01g35000D,BnaA05g12290D,BnaA05g26420D,BnaA08g07950D,BnaC04g14740D,BnaC05g40440D,BnaC08g09190D
GO:0046975	histone methyltransferase activity (H3-K36 specific)	MF	0.00688225	0.0294265	3	17	1899	80823	Over	9	BnaA01g05410D,BnaC05g12180D,BnaC05g43230D
GO:0080168	abscisic acid transport	BP	0.00688225	0.0294265	3	17	1899	80823	Over	8	BnaA07g29770D,BnaC06g30900D,BnaC06g32970D
GO:0009727	detection of ethylene stimulus	BP	0.00688225	0.0294265	3	17	1899	80823	Over	6	BnaA08g14220D,BnaAnng22230D,BnaC09g13570D
GO:0051740	ethylene binding	MF	0.00688225	0.0294265	3	17	1899	80823	Over	4	BnaAnng25820D,BnaC01g40040D,BnaCnng69330D
GO:0051055	negative regulation of lipid biosynthetic process	BP	0.00688225	0.0294265	3	17	1899	80823	Over	5	BnaA02g23290D,BnaA07g11270D,BnaC07g15170D
GO:0010305	leaf vascular tissue pattern formation	BP	0.00688418	0.0294265	8	118	1899	80823	Over	6	BnaA05g36400D,BnaA08g02930D,BnaA09g27890D,BnaA10g09660D,BnaC05g51090D,BnaC06g40890D,BnaC09g19560D,BnaCnng45920D
GO:0048869	cellular developmental process	BP	0.00690242	0.0294705	196	6934	1899	80823	Over	3	BnaA01g01320D,BnaA01g02060D,BnaA01g04650D,BnaA01g06170D,BnaA01g16070D,BnaA01g20560D,BnaA01g24820D,BnaA01g34730D,BnaA01g35000D,BnaA01g35580D,BnaA02g13920D,BnaA02g14330D,BnaA02g14340D,BnaA02g14990D,BnaA02g17260D,BnaA02g18200D,BnaA02g35530D,BnaA03g00770D,BnaA03g02990D,BnaA03g05790D,BnaA03g08820D,BnaA03g11840D,BnaA03g18570D,BnaA03g21080D,BnaA03g23610D,BnaA03g25540D,BnaA03g25790D,BnaA03g27770D,BnaA03g…
GO:0008236	serine-type peptidase activity	MF	0.00696451	0.0296672	24	582	1899	80823	Over	5	BnaA01g19230D,BnaA01g29630D,BnaA02g29970D,BnaA03g49910D,BnaA03g53100D,BnaA03g57660D,BnaA04g11770D,BnaA04g14230D,BnaA08g12060D,BnaA08g18600D,BnaA09g12900D,BnaA10g13620D,BnaAnng33720D,BnaC03g55150D,BnaC04g36630D,BnaC05g15670D,BnaC05g51310D,BnaC07g02390D,BnaC07g15930D,BnaC07g36770D,BnaC07g45310D,BnaC08g39110D,BnaCnng02480D,BnaCnng54050D
GO:0044270	cellular nitrogen compound catabolic process	BP	0.00704203	0.029963	81	2561	1899	80823	Over	5	BnaA01g01140D,BnaA01g29630D,BnaA02g08160D,BnaA02g12880D,BnaA02g31570D,BnaA03g13410D,BnaA03g34850D,BnaA03g35510D,BnaA05g01480D,BnaA05g04510D,BnaA05g07200D,BnaA05g12490D,BnaA05g15910D,BnaA05g19230D,BnaA05g34640D,BnaA06g14510D,BnaA06g31250D,BnaA06g40360D,BnaA07g11270D,BnaA07g20280D,BnaA07g29770D,BnaA08g21730D,BnaA09g02390D,BnaA09g05930D,BnaA09g12110D,BnaA09g25030D,BnaA09g37590D,BnaA09g49160D,BnaA09g…
GO:0016070	RNA metabolic process	BP	0.00705273	0.0299741	380	14269	1899	80823	Over	5	BnaA01g00670D,BnaA01g02240D,BnaA01g02570D,BnaA01g04650D,BnaA01g05290D,BnaA01g05410D,BnaA01g06170D,BnaA01g06370D,BnaA01g07720D,BnaA01g08930D,BnaA01g12190D,BnaA01g14240D,BnaA01g14720D,BnaA01g14860D,BnaA01g23600D,BnaA01g23660D,BnaA01g27570D,BnaA01g28710D,BnaA01g30340D,BnaA01g34730D,BnaA01g34740D,BnaA01g35130D,BnaA01g36300D,BnaA02g05540D,BnaA02g05840D,BnaA02g12330D,BnaA02g13050D,BnaA02g13920D,BnaA02g…
GO:0015103	inorganic anion transmembrane transporter activity	MF	0.00710063	0.0301431	18	399	1899	80823	Over	7	BnaA05g00740D,BnaA06g18430D,BnaA07g10140D,BnaA07g28390D,BnaA09g30120D,BnaA09g47380D,BnaAnng14200D,BnaC01g29930D,BnaC03g55450D,BnaC04g45640D,BnaC05g18450D,BnaC06g30920D,BnaC07g13290D,BnaC07g13300D,BnaC07g36810D,BnaC09g01110D,BnaC09g46440D,BnaCnng24110D
GO:0015294	solute:cation symporter activity	MF	0.00717762	0.0304351	21	490	1899	80823	Over	7	BnaA01g01140D,BnaA01g26430D,BnaA02g36580D,BnaA03g32610D,BnaA04g22200D,BnaA05g19250D,BnaA07g10320D,BnaA07g11770D,BnaA07g23670D,BnaA07g31980D,BnaA10g16170D,BnaC01g33830D,BnaC03g61910D,BnaC04g45640D,BnaC04g45930D,BnaC05g46390D,BnaC06g24400D,BnaC07g13570D,BnaC08g42910D,BnaC09g39020D,BnaCnng73380D
GO:0006829	zinc ion transport	BP	0.00719521	0.0304748	7	95	1899	80823	Over	8	BnaA01g35000D,BnaA05g12290D,BnaA05g26420D,BnaA08g07950D,BnaC04g14740D,BnaC05g40440D,BnaC08g09190D
GO:0080113	regulation of seed growth	BP	0.0072246	0.0304947	4	33	1899	80823	Over	5	BnaA03g51830D,BnaA05g08730D,BnaC01g22100D,BnaC07g33430D
GO:0032876	negative regulation of DNA endoreduplication	BP	0.0072246	0.0304947	4	33	1899	80823	Over	5	BnaA07g32310D,BnaA09g23850D,BnaC06g21530D,BnaC06g36760D
GO:0010053	root epidermal cell differentiation	BP	0.00735331	0.0309674	64	1949	1899	80823	Over	5	BnaA01g06170D,BnaA01g20560D,BnaA01g35000D,BnaA02g17260D,BnaA02g18200D,BnaA03g00770D,BnaA03g05790D,BnaA03g08820D,BnaA03g21080D,BnaA03g25790D,BnaA03g27770D,BnaA03g36950D,BnaA03g40550D,BnaA03g51820D,BnaA04g20350D,BnaA04g20380D,BnaA04g20580D,BnaA05g16680D,BnaA05g22760D,BnaA06g26390D,BnaA06g31250D,BnaA06g32840D,BnaA06g33430D,BnaA07g23670D,BnaA08g04980D,BnaA08g05350D,BnaA08g05990D,BnaA08g22070D,BnaA08g…
GO:0015179	L-amino acid transmembrane transporter activity	MF	0.00742151	0.0312192	5	52	1899	80823	Over	7	BnaA05g10330D,BnaAnng37680D,BnaC04g05470D,BnaC04g11250D,BnaC08g46530D
GO:0002218	activation of innate immune response	BP	0.00750649	0.0315409	12	229	1899	80823	Over	4	BnaA01g36880D,BnaA03g21360D,BnaA03g37660D,BnaA05g01450D,BnaA09g35840D,BnaC04g01170D,BnaC05g34410D,BnaC06g15910D,BnaC07g35250D,BnaC08g27340D,BnaC09g40060D,BnaCnng59530D
GO:0009294	DNA mediated transformation	BP	0.00754479	0.0316301	9	145	1899	80823	Over	4	BnaA02g05840D,BnaA02g07990D,BnaA03g08590D,BnaA03g50250D,BnaA10g13800D,BnaA10g26350D,BnaC02g09720D,BnaC07g42730D,BnaC09g36350D
GO:0045926	negative regulation of growth	BP	0.00760745	0.0318567	7	96	1899	80823	Over	3	BnaA05g23260D,BnaA08g16080D,BnaA09g23850D,BnaAnng04800D,BnaC02g43700D,BnaC03g60860D,BnaC06g21530D
GO:0015757	galactose transport	BP	0.00777199	0.0318617	2	6	1899	80823	Over	8	BnaA01g26430D,BnaC01g33830D
GO:0090358	positive regulation of tryptophan metabolic process	BP	0.00777199	0.0318617	2	6	1899	80823	Over	6	BnaA02g17260D,BnaC02g24380D
GO:0010597	green leaf volatile biosynthetic process	BP	0.00777199	0.0318617	2	6	1899	80823	Over	9	BnaA03g06640D,BnaC03g08490D
GO:0010327	acetyl CoA:(Z)-3-hexen-1-ol acetyltransferase activity	MF	0.00777199	0.0318617	2	6	1899	80823	Over	8	BnaA03g06640D,BnaC03g08490D
GO:0043496	regulation of protein homodimerization activity	BP	0.00777199	0.0318617	2	6	1899	80823	Over	6	BnaA03g12700D,BnaC03g15580D
GO:0047504	(-)-menthol dehydrogenase activity	MF	0.00777199	0.0318617	2	6	1899	80823	Over	6	BnaA04g00820D,BnaA09g39000D
GO:0047501	(+)-neomenthol dehydrogenase activity	MF	0.00777199	0.0318617	2	6	1899	80823	Over	6	BnaA04g00820D,BnaA09g39000D
GO:0003834	beta-carotene 15,15'-monooxygenase activity	MF	0.00777199	0.0318617	2	6	1899	80823	Over	6	BnaA05g25030D,BnaC05g39200D
GO:0042282	hydroxymethylglutaryl-CoA reductase activity	MF	0.00777199	0.0318617	2	6	1899	80823	Over	6	BnaA07g02540D,BnaC07g06390D
GO:0090359	negative regulation of abscisic acid biosynthetic process	BP	0.00777199	0.0318617	2	6	1899	80823	Over	6	BnaA07g11270D,BnaC07g15170D
GO:0016166	phytoene dehydrogenase activity	MF	0.00777199	0.0318617	2	6	1899	80823	Over	5	BnaA08g17160D,BnaA08g17170D
GO:0051156	glucose 6-phosphate metabolic process	BP	0.00777199	0.0318617	2	6	1899	80823	Over	8	BnaA10g05030D,BnaC06g01220D
GO:0006154	adenosine catabolic process	BP	0.00777199	0.0318617	2	6	1899	80823	Over	9	BnaA10g16150D,BnaC09g38990D
GO:0010380	regulation of chlorophyll biosynthetic process	BP	0.0079543	0.0325731	6	74	1899	80823	Over	6	BnaA03g13410D,BnaA03g51830D,BnaA07g11270D,BnaC01g22100D,BnaC07g15170D,BnaC07g33430D
GO:0016878	acid-thiol ligase activity	MF	0.00796745	0.0325909	8	121	1899	80823	Over	5	BnaA02g12290D,BnaA03g51820D,BnaA05g19760D,BnaA07g11430D,BnaA08g21800D,BnaA09g47380D,BnaC02g39080D,BnaC08g19280D
GO:0030570	pectate lyase activity	MF	0.00803686	0.032735	7	97	1899	80823	Over	6	BnaA02g30490D,BnaA05g30530D,BnaA09g03190D,BnaC02g38820D,BnaC05g44980D,BnaC08g11780D,BnaCnng30870D
GO:0051240	positive regulation of multicellular organismal process	BP	0.00803686	0.032735	7	97	1899	80823	Over	3	BnaA05g11980D,BnaA07g31980D,BnaA08g14220D,BnaA09g00980D,BnaAnng22230D,BnaC09g13570D,BnaC09g49010D
GO:0010497	plasmodesmata-mediated intercellular transport	BP	0.00803801	0.032735	4	34	1899	80823	Over	4	BnaA09g39580D,BnaA10g00990D,BnaC05g01100D,BnaC08g31950D
GO:0043269	regulation of ion transport	BP	0.00830215	0.0337366	30	782	1899	80823	Over	5	BnaA02g09460D,BnaA02g22810D,BnaA02g27980D,BnaA03g16160D,BnaA03g54160D,BnaA05g01120D,BnaA05g07200D,BnaA05g24300D,BnaA05g30760D,BnaA07g05760D,BnaA08g17160D,BnaA08g17170D,BnaA08g29950D,BnaA10g08550D,BnaC01g22400D,BnaC01g22950D,BnaC02g31120D,BnaC03g49850D,BnaC04g08000D,BnaC04g09850D,BnaC04g40390D,BnaC06g13220D,BnaC07g46660D,BnaC08g05970D,BnaC08g07930D,BnaC08g25680D,BnaC09g02700D,BnaC09g31160D,BnaC09g…
GO:0003993	acid phosphatase activity	MF	0.00841521	0.0341212	11	201	1899	80823	Over	7	BnaA01g14240D,BnaA02g35530D,BnaA05g23300D,BnaA06g02010D,BnaA06g22560D,BnaA08g01770D,BnaA09g08700D,BnaC04g05450D,BnaC04g38390D,BnaC05g36730D,BnaC08g16330D
GO:0017076	purine nucleotide binding	MF	0.00844575	0.0342076	255	9292	1899	80823	Over	5	BnaA01g03040D,BnaA01g08410D,BnaA01g09840D,BnaA01g10530D,BnaA01g11930D,BnaA01g23120D,BnaA01g35130D,BnaA01g36890D,BnaA02g08160D,BnaA02g12880D,BnaA02g19320D,BnaA02g25170D,BnaA02g25180D,BnaA02g31380D,BnaA02g31570D,BnaA02g33970D,BnaA03g04390D,BnaA03g05790D,BnaA03g12300D,BnaA03g13410D,BnaA03g15330D,BnaA03g18570D,BnaA03g21360D,BnaA03g29810D,BnaA03g30000D,BnaA03g34850D,BnaA03g35510D,BnaA03g36640D,BnaA03g…
GO:0080043	quercetin 3-O-glucosyltransferase activity	MF	0.00848386	0.0343244	7	98	1899	80823	Over	7	BnaA03g16830D,BnaA03g21930D,BnaA08g11380D,BnaA10g12540D,BnaC04g14940D,BnaC06g23330D,BnaCnng47330D
GO:0010200	response to chitin	BP	0.00869784	0.0351518	75	2361	1899	80823	Over	6	BnaA01g00670D,BnaA01g05280D,BnaA01g05290D,BnaA01g22920D,BnaA02g02290D,BnaA02g18080D,BnaA02g27300D,BnaA03g38630D,BnaA03g43960D,BnaA03g50050D,BnaA03g54160D,BnaA03g55180D,BnaA04g02490D,BnaA04g23480D,BnaA05g02300D,BnaA05g12320D,BnaA05g21450D,BnaA06g23270D,BnaA06g27970D,BnaA06g31790D,BnaA07g11930D,BnaA07g16660D,BnaA07g21910D,BnaA08g15610D,BnaA08g22240D,BnaA09g13580D,BnaA09g35840D,BnaA09g36610D,BnaAnng…
GO:0016773	phosphotransferase activity, alcohol group as acceptor	MF	0.00877318	0.0354176	146	5032	1899	80823	Over	5	BnaA01g05410D,BnaA01g08410D,BnaA01g11930D,BnaA01g23120D,BnaA01g36890D,BnaA02g19320D,BnaA02g31570D,BnaA02g33970D,BnaA02g35780D,BnaA03g04390D,BnaA03g05790D,BnaA03g12300D,BnaA03g18570D,BnaA03g36640D,BnaA03g39800D,BnaA03g40550D,BnaA04g10950D,BnaA04g12570D,BnaA04g13550D,BnaA04g16160D,BnaA04g19190D,BnaA04g24080D,BnaA04g24090D,BnaA05g02000D,BnaA05g12320D,BnaA05g17210D,BnaA05g22760D,BnaA05g25910D,BnaA05g…
GO:0044445	cytosolic part	CC	0.0091488	0.0368538	52	1539	1899	80823	Over	5	BnaA01g36890D,BnaA03g05840D,BnaA03g14550D,BnaA03g15330D,BnaA03g15870D,BnaA03g27800D,BnaA03g37240D,BnaA03g39990D,BnaA03g47610D,BnaA04g01110D,BnaA05g03750D,BnaA06g14510D,BnaA06g35830D,BnaA07g07500D,BnaA07g18810D,BnaA07g19460D,BnaA07g23080D,BnaA07g25010D,BnaA08g19000D,BnaA08g21730D,BnaA08g22590D,BnaA08g29950D,BnaA09g12110D,BnaA09g13310D,BnaA10g12820D,BnaAnng07600D,BnaAnng16810D,BnaAnng39250D,BnaAnng…
GO:0048519	negative regulation of biological process	BP	0.00916319	0.0368716	172	6043	1899	80823	Over	2	BnaA01g02570D,BnaA01g05280D,BnaA01g05410D,BnaA01g14240D,BnaA01g16070D,BnaA01g26430D,BnaA02g02290D,BnaA02g05540D,BnaA02g05840D,BnaA02g12330D,BnaA02g13920D,BnaA02g14990D,BnaA02g21780D,BnaA02g23290D,BnaA02g27300D,BnaA02g32550D,BnaA03g02990D,BnaA03g04390D,BnaA03g08590D,BnaA03g19400D,BnaA03g21080D,BnaA03g21360D,BnaA03g23610D,BnaA03g25790D,BnaA03g26220D,BnaA03g29810D,BnaA03g31290D,BnaA03g36950D,BnaA03g…
GO:0008195	phosphatidate phosphatase activity	MF	0.00937965	0.0376609	5	55	1899	80823	Over	7	BnaA02g35530D,BnaA05g23300D,BnaA06g02010D,BnaA08g01770D,BnaC05g36730D
GO:0009682	induced systemic resistance	BP	0.00947006	0.0377825	10	177	1899	80823	Over	5	BnaA02g17850D,BnaA03g21360D,BnaA05g01450D,BnaA09g35840D,BnaC01g01500D,BnaC04g01170D,BnaC04g03780D,BnaC06g15910D,BnaC08g27340D,BnaCnng59530D
GO:0045430	chalcone isomerase activity	MF	0.00947111	0.0377825	3	19	1899	80823	Over	5	BnaA05g03420D,BnaC03g24270D,BnaC04g53030D
GO:0042406	extrinsic to endoplasmic reticulum membrane	CC	0.00947111	0.0377825	3	19	1899	80823	Over	4	BnaA05g03420D,BnaC03g24270D,BnaC04g53030D
GO:0048579	negative regulation of long-day photoperiodism, flowering	BP	0.00947111	0.0377825	3	19	1899	80823	Over	4	BnaA09g03180D,BnaC01g39760D,BnaC05g44310D
GO:0055078	sodium ion homeostasis	BP	0.00947111	0.0377825	3	19	1899	80823	Over	9	BnaAnng00410D,BnaAnng27140D,BnaCnng03380D
GO:0019430	removal of superoxide radicals	BP	0.00959875	0.0381684	6	77	1899	80823	Over	6	BnaA02g35530D,BnaA05g18100D,BnaA05g23300D,BnaA06g02010D,BnaA08g01770D,BnaC05g36730D
GO:0043085	positive regulation of catalytic activity	BP	0.00962377	0.0382269	30	789	1899	80823	Over	5	BnaA02g09460D,BnaA02g19320D,BnaA02g27980D,BnaA03g25540D,BnaA03g35510D,BnaA03g49910D,BnaA04g22200D,BnaA05g15910D,BnaA05g19230D,BnaA06g22890D,BnaA07g16660D,BnaA09g24950D,BnaA10g05520D,BnaA10g08550D,BnaAnng13830D,BnaC01g01800D,BnaC01g22950D,BnaC03g41300D,BnaC03g72980D,BnaC04g43580D,BnaC04g45930D,BnaC05g32750D,BnaC05g44660D,BnaC07g02390D,BnaC08g48840D,BnaC09g31160D,BnaC09g33650D,BnaCnng08720D,BnaCnng…
GO:0009697	salicylic acid biosynthetic process	BP	0.00971006	0.0385283	41	1160	1899	80823	Over	6	BnaA01g05280D,BnaA02g02290D,BnaA02g21780D,BnaA02g27300D,BnaA03g38630D,BnaA03g54160D,BnaA04g02490D,BnaA04g23480D,BnaA06g31790D,BnaA07g16660D,BnaA07g21910D,BnaA07g31710D,BnaA09g11870D,BnaA09g13310D,BnaA09g35840D,BnaA09g36610D,BnaA10g23080D,BnaAnng12450D,BnaC01g00120D,BnaC01g39900D,BnaC02g38400D,BnaC03g14480D,BnaC03g51740D,BnaC04g03780D,BnaC04g24330D,BnaC04g47350D,BnaC05g03040D,BnaC05g14950D,BnaC06g…
GO:0000380	alternative nuclear mRNA splicing, via spliceosome	BP	0.00983972	0.0389594	4	36	1899	80823	Over	8	BnaA01g05410D,BnaAnng35580D,BnaC05g12180D,BnaC05g43230D
GO:0042538	hyperosmotic salinity response	BP	0.0100135	0.0395628	34	924	1899	80823	Over	6	BnaA01g00690D,BnaA01g08860D,BnaA01g08870D,BnaA01g28710D,BnaA02g21780D,BnaA03g28510D,BnaA03g43530D,BnaA03g53010D,BnaA03g60000D,BnaA05g25030D,BnaA06g13800D,BnaA06g39390D,BnaA07g31710D,BnaA09g11870D,BnaA10g19750D,BnaAnng31450D,BnaAnng36200D,BnaAnng37050D,BnaAnng37410D,BnaC01g01680D,BnaC01g07450D,BnaC01g10530D,BnaC03g23750D,BnaC05g15230D,BnaC05g39200D,BnaC05g46680D,BnaC06g03760D,BnaC06g18370D,BnaC06g…
GO:0009828	plant-type cell wall loosening	BP	0.0100504	0.0396665	8	126	1899	80823	Over	7	BnaA02g14330D,BnaA02g14340D,BnaA03g50050D,BnaA03g55050D,BnaA07g28080D,BnaAnng00290D,BnaC06g30760D,BnaCnng71550D
GO:0009536	plastid	CC	0.0100894	0.0397779	407	15447	1899	80823	Over	5	BnaA01g01320D,BnaA01g02780D,BnaA01g03040D,BnaA01g05280D,BnaA01g05410D,BnaA01g06370D,BnaA01g07910D,BnaA01g08930D,BnaA01g09890D,BnaA01g11840D,BnaA01g12820D,BnaA01g13040D,BnaA01g19230D,BnaA01g22670D,BnaA01g22920D,BnaA01g25950D,BnaA01g28120D,BnaA01g33220D,BnaA01g35130D,BnaA01g37180D,BnaA01g37200D,BnaA02g01870D,BnaA02g02290D,BnaA02g05780D,BnaA02g09460D,BnaA02g09700D,BnaA02g12330D,BnaA02g12880D,BnaA02g…
GO:0009056	catabolic process	BP	0.0104974	0.0412554	291	10770	1899	80823	Over	3	BnaA01g01140D,BnaA01g03040D,BnaA01g05280D,BnaA01g05410D,BnaA01g07910D,BnaA01g08240D,BnaA01g08410D,BnaA01g08860D,BnaA01g08870D,BnaA01g08930D,BnaA01g13890D,BnaA01g23120D,BnaA01g24820D,BnaA01g29630D,BnaA01g33220D,BnaA01g35130D,BnaA02g02290D,BnaA02g06580D,BnaA02g08160D,BnaA02g12330D,BnaA02g12880D,BnaA02g14850D,BnaA02g31570D,BnaA03g04390D,BnaA03g13410D,BnaA03g15330D,BnaA03g21210D,BnaA03g23340D,BnaA03g…
GO:0015824	proline transport	BP	0.0104975	0.0412554	17	381	1899	80823	Over	8	BnaA01g22920D,BnaA02g18840D,BnaA05g19550D,BnaA07g10530D,BnaA09g13580D,BnaA09g16290D,BnaA10g01400D,BnaC01g29980D,BnaC02g05970D,BnaC03g14650D,BnaC03g24360D,BnaC03g51740D,BnaC04g05470D,BnaC05g01440D,BnaC06g38840D,BnaC08g25210D,BnaCnng07030D
GO:0014070	response to organic cyclic compound	BP	0.0106948	0.0419643	25	631	1899	80823	Over	5	BnaA02g18200D,BnaA03g11840D,BnaA03g36950D,BnaA05g16680D,BnaA08g05350D,BnaA09g16590D,BnaA09g52740D,BnaAnng07910D,BnaAnng10570D,BnaAnng36200D,BnaC02g38230D,BnaC03g14570D,BnaC03g54440D,BnaC04g13950D,BnaC04g40570D,BnaC05g47100D,BnaC05g50050D,BnaC06g18370D,BnaC06g38840D,BnaC08g47390D,BnaC09g13680D,BnaCnng11320D,BnaCnng14430D,BnaCnng22400D,BnaCnng63870D
GO:0000412	histone peptidyl-prolyl isomerization	BP	0.0107119	0.0419643	2	7	1899	80823	Over	7	BnaA01g14720D,BnaC01g17280D
GO:0004657	proline dehydrogenase activity	MF	0.0107119	0.0419643	2	7	1899	80823	Over	5	BnaAnng07910D,BnaC02g38230D
GO:0010089	xylem development	BP	0.0107884	0.0422193	16	352	1899	80823	Over	6	BnaA01g18970D,BnaA01g30340D,BnaA03g00400D,BnaA03g02990D,BnaA03g06610D,BnaA03g08810D,BnaA05g01120D,BnaA06g24290D,BnaA06g37900D,BnaA07g28080D,BnaA09g12730D,BnaA09g52990D,BnaC01g22820D,BnaC03g08460D,BnaC09g13080D,BnaCnng51440D
GO:0010427	abscisic acid binding	MF	0.010831	0.0423415	4	37	1899	80823	Over	4	BnaA04g21960D,BnaA06g40360D,BnaC05g00620D,BnaC05g17260D
GO:0016207	4-coumarate-CoA ligase activity	MF	0.0108664	0.042435	5	57	1899	80823	Over	6	BnaA05g19760D,BnaA07g11430D,BnaA08g21800D,BnaA09g47380D,BnaC08g19280D
GO:0005452	inorganic anion exchanger activity	MF	0.0109503	0.0426726	3	20	1899	80823	Over	8	BnaA03g29440D,BnaA05g00740D,BnaC03g34730D
GO:0046034	ATP metabolic process	BP	0.0110373	0.0429666	43	1237	1899	80823	Over	9	BnaA02g08160D,BnaA02g12880D,BnaA03g13410D,BnaA03g25540D,BnaA03g34850D,BnaA03g35510D,BnaA05g07200D,BnaA05g15910D,BnaA05g19230D,BnaA05g34640D,BnaA06g31250D,BnaA07g11590D,BnaA07g20280D,BnaA07g29770D,BnaA09g02390D,BnaA09g05930D,BnaA09g37590D,BnaAnng19200D,BnaC01g03560D,BnaC01g34040D,BnaC01g39020D,BnaC02g11560D,BnaC02g16350D,BnaC03g41300D,BnaC04g06190D,BnaC04g08000D,BnaC04g45080D,BnaC05g01280D,BnaC05g…
GO:0006546	glycine catabolic process	BP	0.0112722	0.0437892	13	266	1899	80823	Over	7	BnaA01g05280D,BnaA01g08930D,BnaA03g25540D,BnaA03g41830D,BnaA04g05380D,BnaA09g13310D,BnaAnng31450D,BnaAnng37050D,BnaAnng37410D,BnaC01g00120D,BnaC01g22400D,BnaC01g39900D,BnaC09g13580D
GO:0043621	protein self-association	MF	0.0114797	0.0445485	8	129	1899	80823	Over	4	BnaA03g04390D,BnaA03g27360D,BnaA03g40550D,BnaA05g33710D,BnaA05g33720D,BnaA07g24790D,BnaC02g13190D,BnaC03g32360D
GO:0010449	root meristem growth	BP	0.0115578	0.0448047	7	104	1899	80823	Over	5	BnaA03g51830D,BnaA09g27890D,BnaC01g22100D,BnaC05g51090D,BnaC06g24400D,BnaC06g28780D,BnaC07g33430D
GO:0051555	flavonol biosynthetic process	BP	0.0116668	0.0451326	5	58	1899	80823	Over	6	BnaA03g16830D,BnaA08g11380D,BnaA10g07270D,BnaCnng35880D,BnaCnng47330D
GO:0009705	plant-type vacuole membrane	CC	0.011809	0.0456353	18	415	1899	80823	Over	5	BnaA01g25000D,BnaA01g28120D,BnaA02g17260D,BnaA04g28330D,BnaA05g03420D,BnaA05g19640D,BnaA05g23460D,BnaA06g32840D,BnaA07g31980D,BnaA09g12110D,BnaC01g44580D,BnaC02g24380D,BnaC03g24270D,BnaC04g38040D,BnaC04g53030D,BnaC05g30650D,BnaC06g10440D,BnaC08g42910D
GO:0010037	response to carbon dioxide	BP	0.0118845	0.0456887	4	38	1899	80823	Over	5	BnaA02g14850D,BnaA03g54160D,BnaA07g38790D,BnaC07g46660D
GO:0010328	auxin influx transmembrane transporter activity	MF	0.0118845	0.0456887	4	38	1899	80823	Over	6	BnaA02g18200D,BnaC05g01280D,BnaC06g18370D,BnaCnng11320D
GO:0080144	amino acid homeostasis	BP	0.0118845	0.0456887	4	38	1899	80823	Over	6	BnaAnng18440D,BnaAnng37680D,BnaC02g03290D,BnaC08g46530D
GO:0006979	response to oxidative stress	BP	0.0121099	0.046411	84	2724	1899	80823	Over	4	BnaA01g03040D,BnaA01g24820D,BnaA01g28710D,BnaA02g09520D,BnaA02g35530D,BnaA03g00260D,BnaA03g09610D,BnaA03g13410D,BnaA03g17000D,BnaA03g26220D,BnaA03g35510D,BnaA03g37240D,BnaA03g53010D,BnaA03g60000D,BnaA04g21240D,BnaA05g08310D,BnaA05g15910D,BnaA05g18100D,BnaA05g19230D,BnaA05g19250D,BnaA05g23300D,BnaA06g02010D,BnaA06g14510D,BnaA06g23270D,BnaA06g31790D,BnaA06g32840D,BnaA07g03710D,BnaA07g16060D,BnaA07g…
GO:0052689	carboxylic ester hydrolase activity	MF	0.0125821	0.0481706	29	769	1899	80823	Over	5	BnaA03g04390D,BnaA03g11770D,BnaA04g24790D,BnaA06g00690D,BnaA06g02350D,BnaA07g32400D,BnaA08g04230D,BnaA08g13200D,BnaA09g06030D,BnaA09g12730D,BnaA10g01400D,BnaAnng31610D,BnaC01g01910D,BnaC02g05020D,BnaC03g51740D,BnaC03g52570D,BnaC04g36020D,BnaC05g01440D,BnaC06g01490D,BnaC06g04560D,BnaC06g06610D,BnaC06g36860D,BnaC08g06300D,BnaC08g20880D,BnaC08g42010D,BnaC09g13080D,BnaC09g17280D,BnaCnng30140D,BnaCnng…
GO:0016043	cellular component organization	BP	0.0126647	0.0484371	378	14322	1899	80823	Over	3	BnaA01g01320D,BnaA01g05410D,BnaA01g06370D,BnaA01g14720D,BnaA01g14860D,BnaA01g15110D,BnaA01g16070D,BnaA01g18970D,BnaA01g20560D,BnaA01g24820D,BnaA01g28120D,BnaA01g33120D,BnaA01g33220D,BnaA01g35130D,BnaA01g35580D,BnaA01g36890D,BnaA02g01870D,BnaA02g02460D,BnaA02g05040D,BnaA02g08160D,BnaA02g12330D,BnaA02g12880D,BnaA02g14330D,BnaA02g14340D,BnaA02g17260D,BnaA02g18200D,BnaA02g18920D,BnaA02g23870D,BnaA02g…
GO:0009831	plant-type cell wall modification involved in multidimensional cell growth	BP	0.0127414	0.04868	7	106	1899	80823	Over	6	BnaA02g14330D,BnaA02g14340D,BnaA03g55050D,BnaA07g28080D,BnaAnng00290D,BnaC06g30760D,BnaCnng71550D
GO:0046910	pectinesterase inhibitor activity	MF	0.0127919	0.0488225	9	158	1899	80823	Over	4	BnaA06g00690D,BnaA09g06030D,BnaA09g12730D,BnaC03g27610D,BnaC03g51740D,BnaC06g01490D,BnaC06g06610D,BnaC08g06300D,BnaC09g13080D
GO:0000303	response to superoxide	BP	0.0129116	0.0491781	12	241	1899	80823	Over	7	BnaA01g28710D,BnaA02g35530D,BnaA05g08310D,BnaA05g18100D,BnaA05g23300D,BnaA06g02010D,BnaA08g01770D,BnaAnng05310D,BnaC03g26570D,BnaC05g36730D,BnaC06g18370D,BnaC07g25530D
GO:0009507	chloroplast	CC	0.0129469	0.0492619	397	15100	1899	80823	Over	6	BnaA01g01320D,BnaA01g02780D,BnaA01g03040D,BnaA01g05280D,BnaA01g05410D,BnaA01g06370D,BnaA01g07910D,BnaA01g08930D,BnaA01g09890D,BnaA01g11840D,BnaA01g12820D,BnaA01g13040D,BnaA01g19230D,BnaA01g22670D,BnaA01g22920D,BnaA01g28120D,BnaA01g33220D,BnaA01g35130D,BnaA01g37180D,BnaA01g37200D,BnaA02g01870D,BnaA02g02290D,BnaA02g05780D,BnaA02g09460D,BnaA02g09700D,BnaA02g12330D,BnaA02g12880D,BnaA02g14850D,BnaA02g…
GO:0008509	anion transmembrane transporter activity	MF	0.0129625	0.049267	24	607	1899	80823	Over	6	BnaA02g36790D,BnaA03g29440D,BnaA05g00740D,BnaA06g08090D,BnaA06g18430D,BnaA07g10140D,BnaA07g28390D,BnaA08g24710D,BnaA09g30120D,BnaA09g47380D,BnaAnng14200D,BnaC01g29930D,BnaC03g34730D,BnaC03g55450D,BnaC04g45640D,BnaC05g18450D,BnaC06g30920D,BnaC07g13290D,BnaC07g13300D,BnaC07g36810D,BnaC09g01110D,BnaC09g43510D,BnaC09g46440D,BnaCnng24110D
GO:0044260	cellular macromolecule metabolic process	BP	0.0129748	0.049267	732	28950	1899	80823	Over	4	BnaA01g00670D,BnaA01g02060D,BnaA01g02240D,BnaA01g02570D,BnaA01g04650D,BnaA01g05290D,BnaA01g05410D,BnaA01g06170D,BnaA01g06370D,BnaA01g07720D,BnaA01g08410D,BnaA01g08930D,BnaA01g11930D,BnaA01g12190D,BnaA01g13890D,BnaA01g14240D,BnaA01g14720D,BnaA01g14860D,BnaA01g16070D,BnaA01g18970D,BnaA01g22670D,BnaA01g23120D,BnaA01g23600D,BnaA01g23660D,BnaA01g24820D,BnaA01g26600D,BnaA01g27570D,BnaA01g28710D,BnaA01g…
GO:0019827	stem cell maintenance	BP	0.0130861	0.0496386	15	328	1899	80823	Over	3	BnaA01g16070D,BnaA02g14990D,BnaA03g02990D,BnaA03g21080D,BnaA03g29810D,BnaA03g51290D,BnaA06g22890D,BnaA08g22240D,BnaA09g13310D,BnaC02g19980D,BnaC03g25140D,BnaC03g35050D,BnaC07g43150D,BnaC09g13580D,BnaCnng22930D

## Sheet: later up common
GO_ID	GO_Term	GO_Class	Pvalue	AdjustedPv	x1	x2	n	N	EnrichDirect	GOlevl	GeneID
GO:0010200	response to chitin	BP	4.55698e-118	9.60156e-115	104	2361	519	80823	Over	6	BnaA01g09740D,BnaA01g15000D,BnaA01g16370D,BnaA01g19870D,BnaA02g06790D,BnaA02g26600D,BnaA03g21460D,BnaA03g23010D,BnaA03g50900D,BnaA03g51590D,BnaA04g05470D,BnaA04g19600D,BnaA05g05930D,BnaA05g10700D,BnaA05g23160D,BnaA05g27280D,BnaA05g31720D,BnaA05g34540D,BnaA06g09880D,BnaA06g15870D,BnaA06g17960D,BnaA06g18440D,BnaA06g21470D,BnaA06g23600D,BnaA06g25030D,BnaA06g31640D,BnaA06g33960D,BnaA07g12410D,BnaA08g…
GO:0009743	response to carbohydrate stimulus	BP	1.92363e-65	2.02655e-62	116	4351	519	80823	Over	5	BnaA01g06270D,BnaA01g09740D,BnaA01g15000D,BnaA01g16370D,BnaA01g19870D,BnaA02g06790D,BnaA02g26600D,BnaA03g21460D,BnaA03g23010D,BnaA03g50900D,BnaA03g51590D,BnaA04g05470D,BnaA04g19600D,BnaA04g29360D,BnaA05g05930D,BnaA05g10700D,BnaA05g23160D,BnaA05g27280D,BnaA05g31720D,BnaA05g34540D,BnaA06g09880D,BnaA06g15870D,BnaA06g17960D,BnaA06g18440D,BnaA06g21470D,BnaA06g23600D,BnaA06g25030D,BnaA06g31640D,BnaA06g…
GO:0009611	response to wounding	BP	3.63532e-54	2.55321e-51	67	1949	519	80823	Over	4	BnaA01g09740D,BnaA01g15000D,BnaA02g06790D,BnaA02g11430D,BnaA02g26600D,BnaA03g21460D,BnaA03g23010D,BnaA03g43160D,BnaA03g48570D,BnaA03g50900D,BnaA05g20240D,BnaA05g23160D,BnaA05g27280D,BnaA05g34540D,BnaA06g17960D,BnaA06g18440D,BnaA06g25030D,BnaA06g31640D,BnaA06g33960D,BnaA07g33470D,BnaA07g38550D,BnaA08g22180D,BnaA08g23150D,BnaA09g21860D,BnaA09g30920D,BnaA09g36820D,BnaA09g41810D,BnaA09g44300D,BnaA10g…
GO:0042538	hyperosmotic salinity response	BP	4.52251e-39	2.38223e-36	38	924	519	80823	Over	6	BnaA01g08120D,BnaA01g09740D,BnaA02g06790D,BnaA02g07120D,BnaA03g09530D,BnaA03g21460D,BnaA03g43160D,BnaA03g48570D,BnaA04g05470D,BnaA04g06040D,BnaA05g27280D,BnaA05g33110D,BnaA06g31640D,BnaA08g07360D,BnaA08g22180D,BnaA08g23150D,BnaA09g36820D,BnaA09g44300D,BnaA10g08320D,BnaA10g12780D,BnaAnng27200D,BnaC01g09700D,BnaC01g11450D,BnaC02g10060D,BnaC03g11570D,BnaC03g41310D,BnaC03g52400D,BnaC03g73930D,BnaC04g…
GO:0009415	response to water	BP	6.94531e-34	2.92675e-31	62	2357	519	80823	Over	4	BnaA01g09740D,BnaA02g06790D,BnaA02g07120D,BnaA02g11430D,BnaA02g31900D,BnaA02g36030D,BnaA03g09530D,BnaA03g17030D,BnaA03g21460D,BnaA03g37260D,BnaA03g43160D,BnaA03g48570D,BnaA04g05470D,BnaA04g06040D,BnaA04g22070D,BnaA05g27280D,BnaA06g06160D,BnaA06g17960D,BnaA06g25550D,BnaA06g31640D,BnaA07g21490D,BnaA07g38550D,BnaA08g15200D,BnaA08g22180D,BnaA08g23150D,BnaA09g36180D,BnaA09g36820D,BnaA09g44300D,BnaA10g…
GO:0006984	ER-nucleus signaling pathway	BP	9.21738e-33	3.23683e-30	38	1055	519	80823	Over	4	BnaA02g06790D,BnaA03g21460D,BnaA03g43160D,BnaA03g50900D,BnaA04g05470D,BnaA05g27280D,BnaA05g34540D,BnaA06g15870D,BnaA06g22060D,BnaA07g10650D,BnaA08g11740D,BnaA08g22180D,BnaA09g30800D,BnaA09g36820D,BnaA09g44300D,BnaA10g12780D,BnaAnng11580D,BnaC02g42100D,BnaC03g11570D,BnaC03g52390D,BnaC03g52400D,BnaC03g58590D,BnaC03g66270D,BnaC04g28220D,BnaC04g45600D,BnaC04g50850D,BnaC05g17530D,BnaC07g25020D,BnaC07g…
GO:0030968	endoplasmic reticulum unfolded protein response	BP	5.31243e-32	1.59904e-29	37	1025	519	80823	Over	5	BnaA02g06790D,BnaA03g21460D,BnaA03g43160D,BnaA03g50900D,BnaA04g05470D,BnaA05g27280D,BnaA05g34540D,BnaA06g15870D,BnaA06g22060D,BnaA07g10650D,BnaA08g11740D,BnaA08g22180D,BnaA09g30800D,BnaA09g36820D,BnaA09g44300D,BnaA10g12780D,BnaAnng11580D,BnaC02g42100D,BnaC03g11570D,BnaC03g52390D,BnaC03g52400D,BnaC03g66270D,BnaC04g28220D,BnaC04g45600D,BnaC04g50850D,BnaC05g17530D,BnaC07g25020D,BnaC07g44740D,BnaC08g…
GO:0010033	response to organic substance	BP	6.40986e-32	1.65033e-29	189	13737	519	80823	Over	4	BnaA01g06270D,BnaA01g08120D,BnaA01g09740D,BnaA01g12340D,BnaA01g15000D,BnaA01g16370D,BnaA01g19870D,BnaA02g06790D,BnaA02g07120D,BnaA02g11430D,BnaA02g26600D,BnaA02g30100D,BnaA02g31900D,BnaA02g36030D,BnaA03g01040D,BnaA03g09530D,BnaA03g13740D,BnaA03g17030D,BnaA03g21460D,BnaA03g23010D,BnaA03g43160D,BnaA03g48570D,BnaA03g50900D,BnaA03g51590D,BnaA04g05470D,BnaA04g06040D,BnaA04g07520D,BnaA04g19600D,BnaA04g…
GO:0009414	response to water deprivation	BP	1.14292e-31	2.00677e-29	60	2333	519	80823	Over	4	BnaA01g09740D,BnaA02g06790D,BnaA02g07120D,BnaA02g11430D,BnaA02g31900D,BnaA02g36030D,BnaA03g09530D,BnaA03g17030D,BnaA03g21460D,BnaA03g37260D,BnaA03g43160D,BnaA03g48570D,BnaA04g05470D,BnaA04g06040D,BnaA04g22070D,BnaA05g27280D,BnaA06g06160D,BnaA06g17960D,BnaA06g25550D,BnaA06g31640D,BnaA07g21490D,BnaA07g38550D,BnaA08g15200D,BnaA08g22180D,BnaA08g23150D,BnaA09g36180D,BnaA09g36820D,BnaA09g44300D,BnaA10g…
GO:0009737	response to abscisic acid stimulus	BP	2.59548e-27	4.20668e-25	73	3499	519	80823	Over	5	BnaA01g09740D,BnaA02g07120D,BnaA02g11430D,BnaA02g31900D,BnaA02g36030D,BnaA03g09530D,BnaA03g17030D,BnaA03g21460D,BnaA03g43160D,BnaA03g48570D,BnaA04g05470D,BnaA04g06040D,BnaA05g27280D,BnaA06g09880D,BnaA06g17960D,BnaA06g18440D,BnaA06g25550D,BnaA06g31640D,BnaA06g35120D,BnaA07g17850D,BnaA07g21490D,BnaA07g38550D,BnaA08g22180D,BnaA08g23150D,BnaA09g07140D,BnaA09g21860D,BnaA09g36820D,BnaA09g44300D,BnaA09g…
GO:0006633	fatty acid biosynthetic process	BP	8.30539e-24	1.24996e-21	40	1442	519	80823	Over	5	BnaA01g09740D,BnaA02g06790D,BnaA02g11430D,BnaA02g26600D,BnaA04g00630D,BnaA05g01610D,BnaA05g06580D,BnaA05g12980D,BnaA06g09070D,BnaA06g33960D,BnaA07g38550D,BnaA08g22180D,BnaA08g23150D,BnaA09g15080D,BnaA09g44300D,BnaA10g00370D,BnaA10g12780D,BnaAnng37080D,BnaC01g04460D,BnaC01g11450D,BnaC02g15950D,BnaC02g34840D,BnaC02g41520D,BnaC02g42100D,BnaC03g11570D,BnaC03g14810D,BnaC03g41310D,BnaC04g38330D,BnaC05g…
GO:0009620	response to fungus	BP	2.53133e-23	3.55567e-21	62	2964	519	80823	Over	4	BnaA02g06790D,BnaA02g11430D,BnaA02g26600D,BnaA02g34120D,BnaA03g21460D,BnaA03g23010D,BnaA03g43160D,BnaA04g05470D,BnaA05g05930D,BnaA05g23160D,BnaA05g27280D,BnaA05g34540D,BnaA06g09880D,BnaA06g18440D,BnaA06g23600D,BnaA06g33960D,BnaA06g35100D,BnaA07g38550D,BnaA08g17810D,BnaA08g22180D,BnaA08g23150D,BnaA09g18500D,BnaA09g36820D,BnaA09g41810D,BnaA09g44300D,BnaA10g12780D,BnaAnng03830D,BnaAnng09500D,BnaAnng…
GO:0009612	response to mechanical stimulus	BP	3.09912e-23	4.08115e-21	28	315	519	80823	Over	4	BnaA01g15000D,BnaA03g23010D,BnaA03g50900D,BnaA04g02760D,BnaA05g23160D,BnaA05g34540D,BnaA06g17960D,BnaA08g15200D,BnaA09g21860D,BnaA09g30920D,BnaA09g41810D,BnaA10g08320D,BnaC01g16430D,BnaC01g17710D,BnaC02g42100D,BnaC03g23130D,BnaC03g27140D,BnaC04g34480D,BnaC05g21480D,BnaC06g43540D,BnaC07g44740D,BnaC08g26910D,BnaC08g42830D,BnaC08g49480D,BnaC09g24050D,BnaCnng27960D,BnaCnng47130D,BnaUnng00020D
GO:0042221	response to chemical stimulus	BP	9.20028e-23	1.14029e-20	218	19114	519	80823	Over	3	BnaA01g06270D,BnaA01g08120D,BnaA01g09740D,BnaA01g12340D,BnaA01g15000D,BnaA01g16370D,BnaA01g19870D,BnaA02g06790D,BnaA02g07120D,BnaA02g11430D,BnaA02g26600D,BnaA02g30100D,BnaA02g31900D,BnaA02g34120D,BnaA02g36030D,BnaA03g01040D,BnaA03g07740D,BnaA03g09530D,BnaA03g13740D,BnaA03g17030D,BnaA03g21460D,BnaA03g23010D,BnaA03g37260D,BnaA03g40660D,BnaA03g43160D,BnaA03g48570D,BnaA03g50900D,BnaA03g51590D,BnaA04g…
GO:0009409	response to cold	BP	2.70049e-22	3.16108e-20	65	3274	519	80823	Over	4	BnaA01g15000D,BnaA01g34170D,BnaA02g06790D,BnaA02g07120D,BnaA02g11430D,BnaA02g31900D,BnaA02g36030D,BnaA03g09530D,BnaA03g21460D,BnaA03g43160D,BnaA03g48570D,BnaA03g50900D,BnaA04g02430D,BnaA04g05470D,BnaA05g27280D,BnaA05g34540D,BnaA06g15870D,BnaA06g18440D,BnaA06g25030D,BnaA06g25550D,BnaA06g35100D,BnaA07g21490D,BnaA07g38550D,BnaA08g17810D,BnaA08g22180D,BnaA08g28140D,BnaA09g18500D,BnaA09g36820D,BnaA09g…
GO:0006972	hyperosmotic response	BP	1.75752e-21	1.949e-19	39	1481	519	80823	Over	5	BnaA01g08120D,BnaA01g09740D,BnaA02g06790D,BnaA02g07120D,BnaA03g09530D,BnaA03g21460D,BnaA03g43160D,BnaA03g48570D,BnaA04g05470D,BnaA04g06040D,BnaA05g27280D,BnaA05g33110D,BnaA06g31640D,BnaA08g07360D,BnaA08g22180D,BnaA08g23150D,BnaA09g36820D,BnaA09g44300D,BnaA10g08320D,BnaA10g12780D,BnaAnng27200D,BnaC01g09700D,BnaC01g11450D,BnaC02g10060D,BnaC03g11570D,BnaC03g41310D,BnaC03g52400D,BnaC03g73930D,BnaC04g…
GO:0035556	intracellular signal transduction	BP	9.603e-21	1.01168e-18	58	2856	519	80823	Over	4	BnaA01g09520D,BnaA01g19870D,BnaA03g21460D,BnaA03g43160D,BnaA03g51590D,BnaA04g02760D,BnaA04g05470D,BnaA05g23160D,BnaA05g24830D,BnaA05g27280D,BnaA05g34540D,BnaA06g09880D,BnaA06g15870D,BnaA06g17850D,BnaA06g17960D,BnaA06g18440D,BnaA06g21470D,BnaA06g23600D,BnaA07g28840D,BnaA07g38960D,BnaA08g15200D,BnaA08g17810D,BnaA08g22180D,BnaA09g07140D,BnaA09g30920D,BnaA09g36820D,BnaA09g44300D,BnaA09g47910D,BnaAnng…
GO:0060548	negative regulation of cell death	BP	1.87871e-18	1.88497e-16	30	1063	519	80823	Over	4	BnaA02g30100D,BnaA03g21460D,BnaA03g43160D,BnaA03g50900D,BnaA04g05470D,BnaA05g05930D,BnaA05g27280D,BnaA05g34540D,BnaA06g18440D,BnaA08g11740D,BnaA08g17810D,BnaA08g22180D,BnaA09g36820D,BnaA09g44300D,BnaA09g48680D,BnaC02g38520D,BnaC02g42100D,BnaC03g58590D,BnaC03g66270D,BnaC04g05790D,BnaC04g28220D,BnaC04g50850D,BnaC07g44740D,BnaC08g07580D,BnaC08g18640D,BnaC08g26910D,BnaC08g42830D,BnaC09g45790D,BnaCnng…
GO:0009753	response to jasmonic acid stimulus	BP	1.02224e-17	9.36459e-16	54	2794	519	80823	Over	5	BnaA01g09740D,BnaA02g06790D,BnaA02g11430D,BnaA02g26600D,BnaA03g21460D,BnaA03g43160D,BnaA03g48570D,BnaA04g05470D,BnaA04g06040D,BnaA05g23160D,BnaA05g27280D,BnaA06g09880D,BnaA06g18440D,BnaA06g25030D,BnaA06g31640D,BnaA06g33960D,BnaA06g35100D,BnaA07g38550D,BnaA08g17810D,BnaA08g22180D,BnaA08g23150D,BnaA09g18500D,BnaA09g21860D,BnaA09g27390D,BnaA09g36820D,BnaA09g44300D,BnaA10g08320D,BnaA10g12780D,BnaAnng…
GO:0009266	response to temperature stimulus	BP	2.69791e-17	2.2738e-15	78	4918	519	80823	Over	4	BnaA01g15000D,BnaA01g34170D,BnaA02g01510D,BnaA02g06790D,BnaA02g07120D,BnaA02g11430D,BnaA02g31900D,BnaA02g36030D,BnaA03g09530D,BnaA03g21460D,BnaA03g43160D,BnaA03g48570D,BnaA03g50900D,BnaA04g02430D,BnaA04g05470D,BnaA05g27280D,BnaA05g34540D,BnaA06g15870D,BnaA06g17850D,BnaA06g18440D,BnaA06g25030D,BnaA06g25550D,BnaA06g31640D,BnaA06g35100D,BnaA07g21490D,BnaA07g38550D,BnaA08g17810D,BnaA08g22180D,BnaA08g…
GO:0010363	regulation of plant-type hypersensitive response	BP	5.49371e-17	4.45202e-15	44	2082	519	80823	Over	5	BnaA01g09740D,BnaA03g21460D,BnaA03g43160D,BnaA03g50900D,BnaA04g05470D,BnaA04g07520D,BnaA05g05930D,BnaA05g23160D,BnaA05g27280D,BnaA05g34540D,BnaA06g09880D,BnaA06g18440D,BnaA06g31640D,BnaA08g11740D,BnaA08g17810D,BnaA08g22180D,BnaA09g36820D,BnaA09g44300D,BnaAnng22680D,BnaC01g04860D,BnaC01g11450D,BnaC02g42100D,BnaC03g41310D,BnaC03g58590D,BnaC03g66270D,BnaC04g05790D,BnaC04g27800D,BnaC04g28220D,BnaC04g…
GO:0010941	regulation of cell death	BP	1.30664e-16	1.01966e-14	47	2338	519	80823	Over	4	BnaA01g09740D,BnaA02g30100D,BnaA03g21460D,BnaA03g43160D,BnaA03g50900D,BnaA04g05470D,BnaA04g07520D,BnaA05g05930D,BnaA05g23160D,BnaA05g27280D,BnaA05g34540D,BnaA06g09880D,BnaA06g18440D,BnaA06g31640D,BnaA08g11740D,BnaA08g17810D,BnaA08g22180D,BnaA09g36820D,BnaA09g44300D,BnaA09g48680D,BnaAnng22680D,BnaC01g04860D,BnaC01g11450D,BnaC02g38520D,BnaC02g42100D,BnaC03g41310D,BnaC03g58590D,BnaC03g66270D,BnaC04g…
GO:0009628	response to abiotic stimulus	BP	1.93553e-16	1.45649e-14	156	13398	519	80823	Over	3	BnaA01g08120D,BnaA01g09740D,BnaA01g15000D,BnaA01g34170D,BnaA02g01510D,BnaA02g06790D,BnaA02g07120D,BnaA02g11430D,BnaA02g31900D,BnaA02g36030D,BnaA03g01040D,BnaA03g07740D,BnaA03g09530D,BnaA03g17030D,BnaA03g21310D,BnaA03g21460D,BnaA03g23010D,BnaA03g37260D,BnaA03g43160D,BnaA03g48570D,BnaA03g50900D,BnaA03g55860D,BnaA04g02430D,BnaA04g02760D,BnaA04g05470D,BnaA04g06040D,BnaA04g22070D,BnaA05g23160D,BnaA05g…
GO:0009725	response to hormone stimulus	BP	5.52116e-16	3.8777e-14	112	8553	519	80823	Over	4	BnaA01g06270D,BnaA01g09740D,BnaA01g12340D,BnaA01g15000D,BnaA02g06790D,BnaA02g07120D,BnaA02g11430D,BnaA02g26600D,BnaA02g31900D,BnaA02g36030D,BnaA03g01040D,BnaA03g09530D,BnaA03g17030D,BnaA03g21460D,BnaA03g43160D,BnaA03g48570D,BnaA04g05470D,BnaA04g06040D,BnaA05g23160D,BnaA05g27280D,BnaA05g34540D,BnaA06g06160D,BnaA06g09880D,BnaA06g17960D,BnaA06g18440D,BnaA06g25030D,BnaA06g25550D,BnaA06g31640D,BnaA06g…
GO:0034976	response to endoplasmic reticulum stress	BP	6.02488e-16	4.09497e-14	40	1861	519	80823	Over	5	BnaA02g06790D,BnaA03g13740D,BnaA03g21460D,BnaA03g43160D,BnaA03g50900D,BnaA04g05470D,BnaA05g27280D,BnaA05g34540D,BnaA06g15870D,BnaA06g22060D,BnaA07g10650D,BnaA08g11740D,BnaA08g17810D,BnaA08g22180D,BnaA09g30800D,BnaA09g36820D,BnaA09g44300D,BnaA10g12780D,BnaAnng11580D,BnaC02g42100D,BnaC03g11570D,BnaC03g52390D,BnaC03g52400D,BnaC03g58590D,BnaC03g66270D,BnaC04g28220D,BnaC04g45600D,BnaC04g50850D,BnaC05g…
GO:0009651	response to salt stress	BP	1.03059e-15	6.58016e-14	71	4484	519	80823	Over	5	BnaA01g08120D,BnaA01g09740D,BnaA02g06790D,BnaA02g07120D,BnaA02g11430D,BnaA02g31900D,BnaA02g36030D,BnaA03g01040D,BnaA03g09530D,BnaA03g21460D,BnaA03g43160D,BnaA03g48570D,BnaA04g05470D,BnaA04g06040D,BnaA05g27280D,BnaA05g33110D,BnaA06g06160D,BnaA06g11320D,BnaA06g25030D,BnaA06g25550D,BnaA06g31640D,BnaA06g35100D,BnaA06g35120D,BnaA07g14280D,BnaA07g21490D,BnaA07g38550D,BnaA08g07360D,BnaA08g22180D,BnaA08g…
GO:0006612	protein targeting to membrane	BP	1.2283e-15	7.61183e-14	44	2185	519	80823	Over	7	BnaA01g09740D,BnaA03g21460D,BnaA03g43160D,BnaA03g50900D,BnaA04g05470D,BnaA04g07520D,BnaA05g05930D,BnaA05g23160D,BnaA05g27280D,BnaA05g34540D,BnaA06g09880D,BnaA06g18440D,BnaA06g31640D,BnaA08g11740D,BnaA08g17810D,BnaA08g22180D,BnaA09g36820D,BnaA09g44300D,BnaAnng22680D,BnaC01g04860D,BnaC01g11450D,BnaC02g42100D,BnaC03g41310D,BnaC03g58590D,BnaC03g66270D,BnaC04g05790D,BnaC04g27800D,BnaC04g28220D,BnaC04g…
GO:0002682	regulation of immune system process	BP	1.38529e-15	8.33946e-14	47	2424	519	80823	Over	3	BnaA01g09740D,BnaA03g21460D,BnaA03g43160D,BnaA03g50900D,BnaA04g05470D,BnaA04g07520D,BnaA05g05930D,BnaA05g23160D,BnaA05g27280D,BnaA05g34540D,BnaA06g09880D,BnaA06g18440D,BnaA06g31640D,BnaA08g11740D,BnaA08g17810D,BnaA08g22180D,BnaA09g36820D,BnaA09g44300D,BnaAnng22680D,BnaAnng32610D,BnaC01g04860D,BnaC01g11450D,BnaC02g42100D,BnaC03g41310D,BnaC03g58590D,BnaC03g66270D,BnaC04g05790D,BnaC04g27800D,BnaC04g…
GO:0002252	immune effector process	BP	1.78872e-15	1.0469e-13	33	1396	519	80823	Over	3	BnaA01g19870D,BnaA03g21460D,BnaA03g51590D,BnaA04g05470D,BnaA05g05930D,BnaA05g23160D,BnaA05g27280D,BnaA05g34540D,BnaA06g15870D,BnaA06g17960D,BnaA06g21470D,BnaA06g23600D,BnaA08g17810D,BnaA09g30920D,BnaAnng32610D,BnaC01g24660D,BnaC02g42100D,BnaC03g48600D,BnaC03g52390D,BnaC03g52400D,BnaC03g58590D,BnaC03g73930D,BnaC04g05790D,BnaC04g27800D,BnaC04g28220D,BnaC04g50850D,BnaC05g21480D,BnaC06g14100D,BnaC07g…
GO:0002679	respiratory burst involved in defense response	BP	2.38918e-15	1.31301e-13	29	682	519	80823	Over	4	BnaA01g19870D,BnaA03g21460D,BnaA03g51590D,BnaA04g05470D,BnaA05g05930D,BnaA05g23160D,BnaA05g27280D,BnaA05g34540D,BnaA06g15870D,BnaA06g17960D,BnaA06g21470D,BnaA06g23600D,BnaA08g17810D,BnaA09g30920D,BnaC01g24660D,BnaC02g42100D,BnaC03g52390D,BnaC03g52400D,BnaC03g58590D,BnaC03g73930D,BnaC04g05790D,BnaC04g27800D,BnaC04g28220D,BnaC04g50850D,BnaC05g21480D,BnaC06g14100D,BnaC08g21160D,BnaC08g26910D,BnaCnng…
GO:0006970	response to osmotic stress	BP	2.43035e-15	1.31301e-13	73	4723	519	80823	Over	4	BnaA01g08120D,BnaA01g09740D,BnaA02g06790D,BnaA02g07120D,BnaA02g11430D,BnaA02g31900D,BnaA02g36030D,BnaA03g01040D,BnaA03g09530D,BnaA03g17030D,BnaA03g21460D,BnaA03g43160D,BnaA03g48570D,BnaA04g05470D,BnaA04g06040D,BnaA05g27280D,BnaA05g33110D,BnaA06g06160D,BnaA06g11320D,BnaA06g18440D,BnaA06g25030D,BnaA06g25550D,BnaA06g31640D,BnaA06g35100D,BnaA06g35120D,BnaA07g14280D,BnaA07g21490D,BnaA07g38550D,BnaA08g…
GO:0008219	cell death	BP	3.04091e-15	1.56273e-13	52	2863	519	80823	Over	3	BnaA01g09740D,BnaA02g20700D,BnaA02g27010D,BnaA02g30100D,BnaA03g09530D,BnaA03g21460D,BnaA03g43160D,BnaA03g50900D,BnaA04g05470D,BnaA04g07520D,BnaA04g22070D,BnaA05g05930D,BnaA05g23160D,BnaA05g27280D,BnaA05g34540D,BnaA06g09880D,BnaA06g18440D,BnaA06g31640D,BnaA08g11740D,BnaA08g17810D,BnaA08g22180D,BnaA09g36820D,BnaA09g44300D,BnaA09g48680D,BnaAnng22680D,BnaC01g04860D,BnaC01g11450D,BnaC02g27050D,BnaC02g…
GO:0009738	abscisic acid mediated signaling pathway	BP	4.20901e-15	2.11152e-13	34	1487	519	80823	Over	5	BnaA01g09740D,BnaA03g21460D,BnaA03g43160D,BnaA03g48570D,BnaA04g05470D,BnaA04g06040D,BnaA05g27280D,BnaA06g18440D,BnaA06g31640D,BnaA06g35120D,BnaA08g22180D,BnaA08g23150D,BnaA09g07140D,BnaA09g36820D,BnaA09g44300D,BnaA09g47910D,BnaA10g08320D,BnaAnng04790D,BnaAnng22680D,BnaAnng27200D,BnaC01g11450D,BnaC03g73930D,BnaC04g28220D,BnaC04g50850D,BnaC05g21480D,BnaC07g25020D,BnaC07g48760D,BnaC08g07580D,BnaC08g…
GO:0043069	negative regulation of programmed cell death	BP	7.12708e-15	3.49227e-13	27	1034	519	80823	Over	5	BnaA03g21460D,BnaA03g43160D,BnaA03g50900D,BnaA04g05470D,BnaA05g05930D,BnaA05g27280D,BnaA05g34540D,BnaA06g18440D,BnaA08g11740D,BnaA08g17810D,BnaA08g22180D,BnaA09g36820D,BnaA09g44300D,BnaC02g42100D,BnaC03g58590D,BnaC03g66270D,BnaC04g05790D,BnaC04g28220D,BnaC04g50850D,BnaC07g44740D,BnaC08g07580D,BnaC08g18640D,BnaC08g26910D,BnaC08g42830D,BnaC09g45790D,BnaCnng27960D,BnaCnng58090D
GO:0006950	response to stress	BP	8.25691e-15	3.95394e-13	199	19223	519	80823	Over	3	BnaA01g06270D,BnaA01g08120D,BnaA01g09740D,BnaA01g15000D,BnaA01g19870D,BnaA01g34170D,BnaA02g01510D,BnaA02g06790D,BnaA02g07120D,BnaA02g11430D,BnaA02g20700D,BnaA02g26600D,BnaA02g30100D,BnaA02g31900D,BnaA02g34120D,BnaA02g36030D,BnaA03g01040D,BnaA03g09530D,BnaA03g13740D,BnaA03g17030D,BnaA03g21460D,BnaA03g23010D,BnaA03g37260D,BnaA03g43160D,BnaA03g48570D,BnaA03g50900D,BnaA03g51590D,BnaA04g02430D,BnaA04g…
GO:0050896	response to stimulus	BP	1.03647e-14	4.85298e-13	279	30143	519	80823	Over	2	BnaA01g06270D,BnaA01g08120D,BnaA01g09520D,BnaA01g09740D,BnaA01g12340D,BnaA01g15000D,BnaA01g16370D,BnaA01g19870D,BnaA01g34170D,BnaA02g01510D,BnaA02g06790D,BnaA02g07120D,BnaA02g11430D,BnaA02g20700D,BnaA02g26600D,BnaA02g30100D,BnaA02g31900D,BnaA02g34120D,BnaA02g36030D,BnaA03g01040D,BnaA03g07740D,BnaA03g09530D,BnaA03g13740D,BnaA03g16770D,BnaA03g17030D,BnaA03g21310D,BnaA03g21460D,BnaA03g23010D,BnaA03g…
GO:0045088	regulation of innate immune response	BP	3.95524e-14	1.70075e-12	45	2395	519	80823	Over	5	BnaA01g09740D,BnaA03g21460D,BnaA03g43160D,BnaA03g50900D,BnaA04g05470D,BnaA04g07520D,BnaA05g05930D,BnaA05g23160D,BnaA05g27280D,BnaA05g34540D,BnaA06g09880D,BnaA06g18440D,BnaA06g31640D,BnaA08g11740D,BnaA08g17810D,BnaA08g22180D,BnaA09g36820D,BnaA09g44300D,BnaAnng22680D,BnaC01g04860D,BnaC01g11450D,BnaC02g42100D,BnaC03g41310D,BnaC03g58590D,BnaC03g66270D,BnaC04g05790D,BnaC04g27800D,BnaC04g28220D,BnaC04g…
GO:0006631	fatty acid metabolic process	BP	4.48054e-14	1.8881e-12	49	2731	519	80823	Over	5	BnaA01g09740D,BnaA02g06790D,BnaA02g11430D,BnaA02g26600D,BnaA03g01150D,BnaA04g00630D,BnaA04g06040D,BnaA05g01610D,BnaA05g06580D,BnaA05g12980D,BnaA06g09070D,BnaA06g33960D,BnaA07g06460D,BnaA07g33470D,BnaA07g38550D,BnaA08g17810D,BnaA08g22180D,BnaA08g23150D,BnaA09g15080D,BnaA09g44300D,BnaA10g00370D,BnaA10g12780D,BnaAnng37080D,BnaAnng40320D,BnaC01g04460D,BnaC01g11450D,BnaC02g15950D,BnaC02g34840D,BnaC02g…
GO:0050832	defense response to fungus	BP	7.33873e-14	2.9736e-12	41	2099	519	80823	Over	5	BnaA02g34120D,BnaA03g21460D,BnaA03g23010D,BnaA03g43160D,BnaA04g05470D,BnaA05g05930D,BnaA05g23160D,BnaA05g27280D,BnaA05g34540D,BnaA06g09880D,BnaA06g18440D,BnaA06g23600D,BnaA06g35100D,BnaA08g17810D,BnaA08g22180D,BnaA09g18500D,BnaA09g36820D,BnaA09g41810D,BnaA09g44300D,BnaAnng03830D,BnaAnng09500D,BnaAnng17910D,BnaAnng32610D,BnaC02g42100D,BnaC02g48820D,BnaC03g27140D,BnaC03g58590D,BnaC03g73380D,BnaC04g…
GO:0009751	response to salicylic acid stimulus	BP	8.36626e-14	3.32598e-12	48	2675	519	80823	Over	5	BnaA01g08120D,BnaA01g09740D,BnaA02g30100D,BnaA03g21460D,BnaA03g43160D,BnaA04g05470D,BnaA04g07520D,BnaA05g05930D,BnaA05g23160D,BnaA05g27280D,BnaA05g33110D,BnaA05g34540D,BnaA06g09880D,BnaA06g18440D,BnaA06g25030D,BnaA06g31640D,BnaA08g07360D,BnaA08g17810D,BnaA08g22180D,BnaA09g36820D,BnaA09g44300D,BnaAnng03830D,BnaAnng09500D,BnaAnng22680D,BnaAnng32610D,BnaC01g09700D,BnaC01g11450D,BnaC02g38520D,BnaC02g…
GO:0080134	regulation of response to stress	BP	9.03999e-14	3.52727e-12	54	3195	519	80823	Over	4	BnaA01g09740D,BnaA02g30100D,BnaA03g21460D,BnaA03g43160D,BnaA03g50900D,BnaA04g05470D,BnaA04g07520D,BnaA05g05930D,BnaA05g23160D,BnaA05g27280D,BnaA05g34540D,BnaA06g06160D,BnaA06g09880D,BnaA06g18440D,BnaA06g31640D,BnaA06g35120D,BnaA08g11740D,BnaA08g17810D,BnaA08g22180D,BnaA09g36820D,BnaA09g44300D,BnaA09g48680D,BnaAnng11580D,BnaAnng22680D,BnaAnng32610D,BnaC01g04860D,BnaC01g11450D,BnaC02g38520D,BnaC02g…
GO:0035966	response to topologically incorrect protein	BP	2.16683e-13	8.1548e-12	39	1982	519	80823	Over	4	BnaA02g06790D,BnaA03g21460D,BnaA03g43160D,BnaA03g50900D,BnaA04g05470D,BnaA04g06040D,BnaA05g27280D,BnaA05g34540D,BnaA06g15870D,BnaA06g22060D,BnaA07g10650D,BnaA08g11740D,BnaA08g22180D,BnaA09g30800D,BnaA09g36820D,BnaA09g44300D,BnaA10g12780D,BnaAnng11580D,BnaC02g33330D,BnaC02g42100D,BnaC03g11570D,BnaC03g52390D,BnaC03g52400D,BnaC03g66270D,BnaC04g28220D,BnaC04g45600D,BnaC04g50850D,BnaC05g17530D,BnaC07g…
GO:0010286	heat acclimation	BP	6.81504e-13	2.51917e-11	22	464	519	80823	Over	5	BnaA02g01510D,BnaA02g06790D,BnaA02g36030D,BnaA06g25550D,BnaA06g31640D,BnaA07g21490D,BnaA09g30920D,BnaA10g12780D,BnaA10g25000D,BnaAnng08350D,BnaAnng17910D,BnaC02g04560D,BnaC03g11570D,BnaC03g48070D,BnaC06g36880D,BnaC07g24080D,BnaC07g45620D,BnaC07g45900D,BnaC09g16820D,BnaC09g35160D,BnaC09g45790D,BnaC09g49920D
GO:0007165	signal transduction	BP	7.27123e-13	2.64146e-11	111	9164	519	80823	Over	3	BnaA01g09520D,BnaA01g09740D,BnaA01g19870D,BnaA02g06790D,BnaA02g30100D,BnaA03g01040D,BnaA03g16770D,BnaA03g21460D,BnaA03g37260D,BnaA03g43160D,BnaA03g48570D,BnaA03g50900D,BnaA03g51590D,BnaA04g02760D,BnaA04g05470D,BnaA04g06040D,BnaA04g07520D,BnaA05g05930D,BnaA05g23160D,BnaA05g24830D,BnaA05g27280D,BnaA05g30880D,BnaA05g34540D,BnaA06g09880D,BnaA06g15870D,BnaA06g17850D,BnaA06g17960D,BnaA06g18440D,BnaA06g…
GO:0009695	jasmonic acid biosynthetic process	BP	1.15382e-12	4.12051e-11	26	693	519	80823	Over	7	BnaA01g09740D,BnaA02g06790D,BnaA02g11430D,BnaA02g26600D,BnaA06g33960D,BnaA07g38550D,BnaA08g22180D,BnaA08g23150D,BnaA09g44300D,BnaA10g12780D,BnaAnng37080D,BnaC01g11450D,BnaC02g15950D,BnaC02g34840D,BnaC02g42100D,BnaC03g11570D,BnaC03g14810D,BnaC03g41310D,BnaC05g21480D,BnaC05g32670D,BnaC06g26190D,BnaC07g21980D,BnaC08g07580D,BnaC08g18640D,BnaC08g48340D,BnaC09g35160D
GO:0012501	programmed cell death	BP	1.21125e-12	4.25349e-11	46	2629	519	80823	Over	4	BnaA01g09740D,BnaA03g09530D,BnaA03g21460D,BnaA03g43160D,BnaA03g50900D,BnaA04g05470D,BnaA04g07520D,BnaA04g22070D,BnaA05g05930D,BnaA05g23160D,BnaA05g27280D,BnaA05g34540D,BnaA06g09880D,BnaA06g18440D,BnaA06g31640D,BnaA08g11740D,BnaA08g17810D,BnaA08g22180D,BnaA09g36820D,BnaA09g44300D,BnaAnng22680D,BnaC01g04860D,BnaC01g11450D,BnaC02g42100D,BnaC03g41310D,BnaC03g58590D,BnaC03g66270D,BnaC04g05790D,BnaC04g…
GO:0031347	regulation of defense response	BP	1.39655e-12	4.82381e-11	51	3073	519	80823	Over	5	BnaA01g09740D,BnaA02g30100D,BnaA03g21460D,BnaA03g43160D,BnaA03g50900D,BnaA04g05470D,BnaA04g07520D,BnaA05g05930D,BnaA05g23160D,BnaA05g27280D,BnaA05g34540D,BnaA06g09880D,BnaA06g18440D,BnaA06g31640D,BnaA08g11740D,BnaA08g17810D,BnaA08g22180D,BnaA09g36820D,BnaA09g44300D,BnaA09g48680D,BnaAnng11580D,BnaAnng22680D,BnaAnng32610D,BnaC01g04860D,BnaC01g11450D,BnaC02g38520D,BnaC02g42100D,BnaC03g41310D,BnaC03g…
GO:0023052	signaling	BP	3.27156e-12	1.09416e-10	112	9449	519	80823	Over	2	BnaA01g09520D,BnaA01g09740D,BnaA01g19870D,BnaA02g06790D,BnaA02g30100D,BnaA03g01040D,BnaA03g16770D,BnaA03g21460D,BnaA03g37260D,BnaA03g43160D,BnaA03g48570D,BnaA03g50900D,BnaA03g51590D,BnaA04g02760D,BnaA04g05470D,BnaA04g06040D,BnaA04g07520D,BnaA05g05930D,BnaA05g23160D,BnaA05g24830D,BnaA05g27280D,BnaA05g30880D,BnaA05g34540D,BnaA06g09880D,BnaA06g15870D,BnaA06g17850D,BnaA06g17960D,BnaA06g18440D,BnaA06g…
GO:0009813	flavonoid biosynthetic process	BP	5.12007e-12	1.68562e-10	26	1119	519	80823	Over	6	BnaA03g04590D,BnaA04g05470D,BnaA04g07520D,BnaA05g27280D,BnaA06g09880D,BnaA06g35100D,BnaA09g18500D,BnaA09g36820D,BnaA09g43560D,BnaA10g07250D,BnaA10g19670D,BnaA10g25120D,BnaAnng37080D,BnaC01g04860D,BnaC02g05070D,BnaC04g27800D,BnaC04g28220D,BnaC04g29740D,BnaC05g19630D,BnaC06g14100D,BnaC07g24080D,BnaC08g07580D,BnaC08g22640D,BnaC08g49480D,BnaC09g50050D,BnaCnng64010D
GO:0010226	response to lithium ion	BP	1.39966e-11	4.53704e-10	6	10	519	80823	Over	6	BnaA01g08120D,BnaA05g33110D,BnaA08g07360D,BnaC01g09700D,BnaC05g47350D,BnaC08g08210D
GO:0048583	regulation of response to stimulus	BP	1.67671e-11	5.35278e-10	61	4161	519	80823	Over	3	BnaA01g09740D,BnaA02g30100D,BnaA03g21460D,BnaA03g43160D,BnaA03g50900D,BnaA04g02430D,BnaA04g02760D,BnaA04g05470D,BnaA04g07520D,BnaA05g05930D,BnaA05g23160D,BnaA05g27280D,BnaA05g34540D,BnaA06g06160D,BnaA06g09880D,BnaA06g18440D,BnaA06g31640D,BnaA06g35120D,BnaA08g11740D,BnaA08g13650D,BnaA08g17810D,BnaA08g22180D,BnaA09g36820D,BnaA09g44300D,BnaA09g48680D,BnaAnng03830D,BnaAnng11580D,BnaAnng22680D,BnaAnng…
GO:0009723	response to ethylene stimulus	BP	4.11063e-11	1.2927e-09	37	2031	519	80823	Over	5	BnaA01g09740D,BnaA03g43160D,BnaA03g48570D,BnaA04g05470D,BnaA04g06040D,BnaA05g27280D,BnaA05g34540D,BnaA06g17960D,BnaA06g31640D,BnaA06g35100D,BnaA08g22180D,BnaA08g23150D,BnaA09g07140D,BnaA09g18500D,BnaA09g21860D,BnaA09g30920D,BnaA09g36820D,BnaA09g44300D,BnaA09g47910D,BnaA10g08320D,BnaAnng03830D,BnaAnng04790D,BnaAnng22680D,BnaAnng27200D,BnaC01g11450D,BnaC03g13600D,BnaC03g73930D,BnaC04g28220D,BnaC05g…
GO:0006952	defense response	BP	4.36074e-11	1.35119e-09	96	7936	519	80823	Over	4	BnaA01g09740D,BnaA01g19870D,BnaA01g34170D,BnaA02g20700D,BnaA02g30100D,BnaA02g34120D,BnaA03g13740D,BnaA03g21460D,BnaA03g23010D,BnaA03g43160D,BnaA03g50900D,BnaA03g51590D,BnaA04g05470D,BnaA04g07520D,BnaA05g05930D,BnaA05g23160D,BnaA05g27280D,BnaA05g34540D,BnaA06g09880D,BnaA06g15870D,BnaA06g17960D,BnaA06g18440D,BnaA06g21470D,BnaA06g22060D,BnaA06g23600D,BnaA06g31640D,BnaA06g34320D,BnaA06g35100D,BnaA08g…
GO:0002376	immune system process	BP	4.48038e-11	1.36814e-09	70	5139	519	80823	Over	2	BnaA01g09740D,BnaA01g19870D,BnaA02g30100D,BnaA03g13740D,BnaA03g21460D,BnaA03g43160D,BnaA03g50900D,BnaA03g51590D,BnaA04g05470D,BnaA04g07520D,BnaA05g05930D,BnaA05g23160D,BnaA05g27280D,BnaA05g34540D,BnaA06g09880D,BnaA06g15870D,BnaA06g17960D,BnaA06g18440D,BnaA06g21470D,BnaA06g23600D,BnaA06g31640D,BnaA08g11740D,BnaA08g17810D,BnaA08g22180D,BnaA09g30920D,BnaA09g36820D,BnaA09g44300D,BnaAnng22680D,BnaAnng…
GO:0051704	multi-organism process	BP	5.71875e-11	1.72134e-09	108	9336	519	80823	Over	2	BnaA01g30380D,BnaA01g34170D,BnaA02g06790D,BnaA02g11430D,BnaA02g26600D,BnaA02g30100D,BnaA02g34120D,BnaA03g01040D,BnaA03g05430D,BnaA03g13740D,BnaA03g21460D,BnaA03g23010D,BnaA03g43160D,BnaA03g51590D,BnaA04g02760D,BnaA04g05470D,BnaA04g07520D,BnaA04g09680D,BnaA05g01950D,BnaA05g02290D,BnaA05g05930D,BnaA05g20240D,BnaA05g23160D,BnaA05g27280D,BnaA05g34130D,BnaA05g34540D,BnaA06g09880D,BnaA06g15870D,BnaA06g…
GO:0071310	cellular response to organic substance	BP	1.20882e-10	3.5873e-09	84	6718	519	80823	Over	5	BnaA01g09740D,BnaA02g06790D,BnaA02g30100D,BnaA03g01040D,BnaA03g21460D,BnaA03g43160D,BnaA03g48570D,BnaA03g50900D,BnaA04g05470D,BnaA04g06040D,BnaA04g07520D,BnaA04g19600D,BnaA05g05930D,BnaA05g23160D,BnaA05g27280D,BnaA05g34540D,BnaA06g09880D,BnaA06g15870D,BnaA06g17960D,BnaA06g18440D,BnaA06g22060D,BnaA06g31640D,BnaA06g35100D,BnaA06g35120D,BnaA07g10650D,BnaA08g11740D,BnaA08g17810D,BnaA08g22180D,BnaA08g…
GO:0009408	response to heat	BP	1.29131e-10	3.77888e-09	30	1513	519	80823	Over	4	BnaA01g15000D,BnaA02g01510D,BnaA02g06790D,BnaA02g36030D,BnaA06g17850D,BnaA06g25550D,BnaA06g31640D,BnaA07g21490D,BnaA09g30920D,BnaA10g12780D,BnaA10g25000D,BnaAnng08350D,BnaAnng17910D,BnaC01g17710D,BnaC02g04560D,BnaC03g11570D,BnaC03g48070D,BnaC03g56160D,BnaC03g78270D,BnaC04g34480D,BnaC06g36880D,BnaC06g43540D,BnaC07g24080D,BnaC07g45620D,BnaC07g45900D,BnaC09g16820D,BnaC09g35160D,BnaC09g45790D,BnaC09g…
GO:0009693	ethylene biosynthetic process	BP	1.63436e-10	4.65352e-09	21	558	519	80823	Over	6	BnaA03g23010D,BnaA05g34540D,BnaA06g17960D,BnaA08g23150D,BnaA09g07140D,BnaA09g21860D,BnaA09g41810D,BnaA09g47910D,BnaA10g08320D,BnaAnng04790D,BnaAnng29590D,BnaC01g16430D,BnaC03g27140D,BnaC07g45620D,BnaC08g26910D,BnaC08g48340D,BnaC09g06860D,BnaC09g16820D,BnaC09g24050D,BnaCnng27960D,BnaCnng47130D
GO:0009863	salicylic acid mediated signaling pathway	BP	3.76994e-10	1.03159e-08	35	1963	519	80823	Over	4	BnaA01g09740D,BnaA02g30100D,BnaA03g21460D,BnaA03g43160D,BnaA04g05470D,BnaA04g07520D,BnaA05g05930D,BnaA05g23160D,BnaA05g27280D,BnaA05g34540D,BnaA06g09880D,BnaA06g18440D,BnaA06g31640D,BnaA08g17810D,BnaA08g22180D,BnaA09g36820D,BnaA09g44300D,BnaAnng03830D,BnaAnng22680D,BnaC01g11450D,BnaC02g38520D,BnaC02g42100D,BnaC03g41310D,BnaC03g58590D,BnaC04g05790D,BnaC04g28220D,BnaC04g29740D,BnaC04g50850D,BnaC05g…
GO:0070887	cellular response to chemical stimulus	BP	4.00997e-10	1.08321e-08	91	7628	519	80823	Over	4	BnaA01g09740D,BnaA02g06790D,BnaA02g30100D,BnaA03g01040D,BnaA03g21460D,BnaA03g43160D,BnaA03g48570D,BnaA03g50900D,BnaA04g05470D,BnaA04g06040D,BnaA04g07520D,BnaA04g19600D,BnaA05g05930D,BnaA05g23160D,BnaA05g27280D,BnaA05g34540D,BnaA06g09880D,BnaA06g15870D,BnaA06g17960D,BnaA06g18440D,BnaA06g22060D,BnaA06g31640D,BnaA06g35100D,BnaA06g35120D,BnaA07g10650D,BnaA08g11740D,BnaA08g15200D,BnaA08g17810D,BnaA08g…
GO:0052542	defense response by callose deposition	BP	6.96884e-10	1.83542e-08	18	433	519	80823	Over	5	BnaA03g43160D,BnaA03g50900D,BnaA05g34540D,BnaA06g09880D,BnaA06g22060D,BnaA08g11740D,BnaA08g17810D,BnaC03g41310D,BnaC03g58590D,BnaC03g66270D,BnaC05g32670D,BnaC07g44740D,BnaC08g26910D,BnaC09g16820D,BnaCnng22570D,BnaCnng27960D,BnaCnng30830D,BnaCnng64010D
GO:0009733	response to auxin stimulus	BP	1.34605e-09	3.45868e-08	38	2286	519	80823	Over	5	BnaA01g09740D,BnaA01g12340D,BnaA01g15000D,BnaA03g43160D,BnaA03g48570D,BnaA04g05470D,BnaA04g06040D,BnaA05g27280D,BnaA06g09880D,BnaA06g25030D,BnaA06g31640D,BnaA06g35100D,BnaA08g22180D,BnaA08g23150D,BnaA09g18500D,BnaA09g21860D,BnaA09g36820D,BnaA09g44300D,BnaA10g08320D,BnaAnng03830D,BnaAnng27200D,BnaC01g11450D,BnaC01g17710D,BnaC03g13600D,BnaC03g39170D,BnaC03g48540D,BnaC03g73930D,BnaC04g28220D,BnaC04g…
GO:0009699	phenylpropanoid biosynthetic process	BP	1.96616e-09	4.99121e-08	30	1620	519	80823	Over	5	BnaA03g04590D,BnaA04g05470D,BnaA04g07520D,BnaA05g27280D,BnaA06g09880D,BnaA06g35100D,BnaA06g40660D,BnaA08g17810D,BnaA09g18500D,BnaA09g36820D,BnaA09g43560D,BnaA10g07250D,BnaA10g19670D,BnaA10g25120D,BnaAnng37080D,BnaC01g04860D,BnaC02g05070D,BnaC04g27800D,BnaC04g28220D,BnaC04g29740D,BnaC05g19630D,BnaC06g14100D,BnaC07g24080D,BnaC07g47260D,BnaC08g07580D,BnaC08g22640D,BnaC08g46130D,BnaC08g49480D,BnaC09g…
GO:0007154	cell communication	BP	6.15106e-09	1.54289e-07	118	11197	519	80823	Over	3	BnaA01g09520D,BnaA01g09740D,BnaA01g19870D,BnaA02g06790D,BnaA02g30100D,BnaA03g01040D,BnaA03g16770D,BnaA03g21460D,BnaA03g37260D,BnaA03g43160D,BnaA03g48570D,BnaA03g50900D,BnaA03g51590D,BnaA04g02760D,BnaA04g05470D,BnaA04g06040D,BnaA04g07520D,BnaA05g05930D,BnaA05g23160D,BnaA05g24830D,BnaA05g27280D,BnaA05g30880D,BnaA05g34540D,BnaA06g09880D,BnaA06g15870D,BnaA06g17850D,BnaA06g17960D,BnaA06g18440D,BnaA06g…
GO:0009607	response to biotic stimulus	BP	7.3748e-09	1.82808e-07	88	7643	519	80823	Over	3	BnaA01g34170D,BnaA02g06790D,BnaA02g11430D,BnaA02g20700D,BnaA02g26600D,BnaA02g30100D,BnaA02g34120D,BnaA03g01040D,BnaA03g13740D,BnaA03g21460D,BnaA03g23010D,BnaA03g43160D,BnaA03g51590D,BnaA04g05470D,BnaA04g07520D,BnaA05g05930D,BnaA05g20240D,BnaA05g23160D,BnaA05g27280D,BnaA05g34540D,BnaA06g09880D,BnaA06g15870D,BnaA06g18440D,BnaA06g23600D,BnaA06g33960D,BnaA06g35100D,BnaA07g38550D,BnaA08g17810D,BnaA08g…
GO:0009642	response to light intensity	BP	1.21108e-08	2.96715e-07	25	1290	519	80823	Over	6	BnaA02g06790D,BnaA03g50900D,BnaA05g34540D,BnaA06g17850D,BnaA06g25550D,BnaA10g12780D,BnaA10g25000D,BnaAnng08350D,BnaAnng17910D,BnaC03g11570D,BnaC03g48070D,BnaC03g56160D,BnaC03g56180D,BnaC03g78270D,BnaC04g34480D,BnaC05g21480D,BnaC06g43540D,BnaC07g44740D,BnaC07g45900D,BnaC08g26910D,BnaC08g42830D,BnaC09g35160D,BnaC09g49920D,BnaCnng27960D,BnaUnng00020D
GO:0052545	callose localization	BP	1.2382e-08	2.99871e-07	19	583	519	80823	Over	5	BnaA03g43160D,BnaA03g50900D,BnaA05g34540D,BnaA06g09880D,BnaA06g22060D,BnaA08g11740D,BnaA08g17810D,BnaC03g08040D,BnaC03g41310D,BnaC03g58590D,BnaC03g66270D,BnaC05g32670D,BnaC07g44740D,BnaC08g26910D,BnaC09g16820D,BnaCnng22570D,BnaCnng27960D,BnaCnng30830D,BnaCnng64010D
GO:0009269	response to desiccation	BP	1.8892e-08	4.49898e-07	12	214	519	80823	Over	5	BnaA02g11430D,BnaA02g31900D,BnaA02g36030D,BnaA03g17030D,BnaA07g21490D,BnaA07g38550D,BnaAnng17910D,BnaC02g15950D,BnaC02g48560D,BnaC06g26190D,BnaC06g36880D,BnaC08g07580D
GO:0046394	carboxylic acid biosynthetic process	BP	2.00473e-08	4.63709e-07	68	5510	519	80823	Over	6	BnaA01g09740D,BnaA02g06790D,BnaA02g11430D,BnaA02g26600D,BnaA02g30100D,BnaA04g00630D,BnaA04g05470D,BnaA05g01610D,BnaA05g06580D,BnaA05g12980D,BnaA05g23160D,BnaA05g27280D,BnaA06g09070D,BnaA06g09880D,BnaA06g18440D,BnaA06g33260D,BnaA06g33960D,BnaA06g34320D,BnaA07g38550D,BnaA08g17810D,BnaA08g22180D,BnaA08g23150D,BnaA08g26490D,BnaA09g15080D,BnaA09g21860D,BnaA09g36730D,BnaA09g44300D,BnaA10g00370D,BnaA10g…
GO:0009505	plant-type cell wall	CC	2.02474e-08	4.63709e-07	26	1391	519	80823	Over	5	BnaA01g06730D,BnaA01g32580D,BnaA02g34120D,BnaA03g55560D,BnaA04g22070D,BnaA06g01180D,BnaA06g34320D,BnaA06g35100D,BnaA07g14280D,BnaA07g25350D,BnaA08g26170D,BnaA09g18500D,BnaA10g23500D,BnaAnng32690D,BnaAnng37270D,BnaC02g48820D,BnaC03g03040D,BnaC03g22200D,BnaC04g03750D,BnaC04g15370D,BnaC05g36370D,BnaC06g27130D,BnaC07g21510D,BnaC08g20810D,BnaC08g22920D,BnaC09g48200D
GO:0071944	cell periphery	CC	3.63015e-08	8.13694e-07	161	17048	519	80823	Over	3	BnaA01g06730D,BnaA01g09520D,BnaA01g09740D,BnaA01g15000D,BnaA01g29290D,BnaA01g32580D,BnaA02g06880D,BnaA02g07120D,BnaA02g20700D,BnaA02g26600D,BnaA02g30100D,BnaA02g34120D,BnaA02g36030D,BnaA03g07740D,BnaA03g09530D,BnaA03g16770D,BnaA03g17030D,BnaA03g23010D,BnaA03g37260D,BnaA03g43160D,BnaA03g48940D,BnaA03g55560D,BnaA03g55860D,BnaA04g02760D,BnaA04g05470D,BnaA04g07520D,BnaA04g09500D,BnaA04g19600D,BnaA04g…
GO:0005576	extracellular region	CC	3.83634e-08	8.50861e-07	96	8812	519	80823	Over	2	BnaA01g06730D,BnaA01g08120D,BnaA01g15000D,BnaA01g29290D,BnaA02g07120D,BnaA02g10950D,BnaA02g31900D,BnaA03g07740D,BnaA03g09530D,BnaA03g23010D,BnaA03g28540D,BnaA03g55560D,BnaA04g19600D,BnaA04g22070D,BnaA05g16360D,BnaA05g24160D,BnaA05g33110D,BnaA06g08460D,BnaA06g11320D,BnaA06g25030D,BnaA06g31300D,BnaA06g34320D,BnaA06g35100D,BnaA06g40660D,BnaA07g03490D,BnaA07g14280D,BnaA07g17850D,BnaA07g32220D,BnaA08g…
GO:0005794	Golgi apparatus	CC	4.22411e-08	9.27104e-07	67	5482	519	80823	Over	5	BnaA01g15000D,BnaA02g26600D,BnaA02g31900D,BnaA02g34120D,BnaA02g36030D,BnaA03g01040D,BnaA03g05430D,BnaA03g09530D,BnaA03g23010D,BnaA03g55860D,BnaA04g22070D,BnaA05g27280D,BnaA05g34130D,BnaA06g09070D,BnaA06g17850D,BnaA06g33960D,BnaA06g40080D,BnaA07g10650D,BnaA07g21490D,BnaA08g24480D,BnaA09g17090D,BnaA09g30800D,BnaA09g41810D,BnaA10g17590D,BnaAnng17960D,BnaC01g17710D,BnaC02g06930D,BnaC02g34840D,BnaC02g…
GO:0051707	response to other organism	BP	4.67277e-08	1.015e-06	85	7540	519	80823	Over	3	BnaA01g34170D,BnaA02g06790D,BnaA02g11430D,BnaA02g26600D,BnaA02g30100D,BnaA02g34120D,BnaA03g01040D,BnaA03g13740D,BnaA03g21460D,BnaA03g23010D,BnaA03g43160D,BnaA03g51590D,BnaA04g05470D,BnaA04g07520D,BnaA05g05930D,BnaA05g20240D,BnaA05g23160D,BnaA05g27280D,BnaA05g34540D,BnaA06g09880D,BnaA06g15870D,BnaA06g18440D,BnaA06g23600D,BnaA06g33960D,BnaA06g35100D,BnaA07g38550D,BnaA08g17810D,BnaA08g22180D,BnaA08g…
GO:0009867	jasmonic acid mediated signaling pathway	BP	5.38349e-08	1.15745e-06	28	1602	519	80823	Over	5	BnaA01g09740D,BnaA03g21460D,BnaA03g43160D,BnaA04g05470D,BnaA05g23160D,BnaA05g27280D,BnaA06g09880D,BnaA06g18440D,BnaA06g31640D,BnaA08g17810D,BnaA08g22180D,BnaA08g23150D,BnaA09g36820D,BnaA09g44300D,BnaAnng03830D,BnaAnng22680D,BnaC01g11450D,BnaC02g42100D,BnaC03g41310D,BnaC03g58590D,BnaC04g28220D,BnaC04g50850D,BnaC05g32670D,BnaC08g07580D,BnaC08g18640D,BnaC08g48340D,BnaCnng58090D,BnaCnng64010D
GO:0009962	regulation of flavonoid biosynthetic process	BP	1.16185e-07	2.44802e-06	19	673	519	80823	Over	5	BnaA04g05470D,BnaA04g07520D,BnaA05g27280D,BnaA06g09880D,BnaA06g35100D,BnaA09g18500D,BnaA09g36820D,BnaA09g43560D,BnaA10g07250D,BnaC01g04860D,BnaC04g27800D,BnaC04g28220D,BnaC04g29740D,BnaC05g19630D,BnaC06g14100D,BnaC07g24080D,BnaC08g07580D,BnaC08g49480D,BnaCnng64010D
GO:0006605	protein targeting	BP	1.56414e-07	3.26301e-06	56	4424	519	80823	Over	6	BnaA01g09740D,BnaA03g01150D,BnaA03g21460D,BnaA03g43160D,BnaA03g50900D,BnaA04g05470D,BnaA04g07520D,BnaA05g05930D,BnaA05g23160D,BnaA05g27280D,BnaA05g34540D,BnaA06g09880D,BnaA06g18440D,BnaA06g31640D,BnaA07g10650D,BnaA07g33470D,BnaA08g11740D,BnaA08g17810D,BnaA08g22180D,BnaA09g30800D,BnaA09g36820D,BnaA09g44300D,BnaA10g23820D,BnaAnng22680D,BnaC01g04860D,BnaC01g11450D,BnaC02g39630D,BnaC02g42100D,BnaC03g…
GO:0006629	lipid metabolic process	BP	2.19252e-07	4.52906e-06	82	7405	519	80823	Over	4	BnaA01g06270D,BnaA01g08120D,BnaA01g09740D,BnaA02g06790D,BnaA02g11430D,BnaA02g26600D,BnaA03g01150D,BnaA03g21460D,BnaA04g00630D,BnaA04g06040D,BnaA04g29360D,BnaA05g01610D,BnaA05g06580D,BnaA05g12980D,BnaA05g33110D,BnaA05g33490D,BnaA06g02960D,BnaA06g09070D,BnaA06g09880D,BnaA06g33960D,BnaA06g34530D,BnaA06g35100D,BnaA07g06460D,BnaA07g17850D,BnaA07g32220D,BnaA07g33470D,BnaA07g38550D,BnaA08g07360D,BnaA08g…
GO:0006886	intracellular protein transport	BP	3.49133e-07	7.14198e-06	60	4947	519	80823	Over	5	BnaA01g09740D,BnaA03g01150D,BnaA03g21460D,BnaA03g43160D,BnaA03g50900D,BnaA04g05470D,BnaA04g07520D,BnaA05g05930D,BnaA05g22470D,BnaA05g23160D,BnaA05g27280D,BnaA05g34540D,BnaA06g09880D,BnaA06g18440D,BnaA06g31640D,BnaA07g10650D,BnaA07g33470D,BnaA08g11740D,BnaA08g17810D,BnaA08g22180D,BnaA09g30800D,BnaA09g36820D,BnaA09g44300D,BnaA09g47690D,BnaA10g23820D,BnaAnng22680D,BnaC01g04860D,BnaC01g11450D,BnaC02g…
GO:0045087	innate immune response	BP	4.45538e-07	9.02642e-06	57	4644	519	80823	Over	4	BnaA01g09740D,BnaA02g30100D,BnaA03g13740D,BnaA03g21460D,BnaA03g43160D,BnaA03g50900D,BnaA04g05470D,BnaA04g07520D,BnaA05g05930D,BnaA05g23160D,BnaA05g27280D,BnaA05g34540D,BnaA06g09880D,BnaA06g15870D,BnaA06g18440D,BnaA06g31640D,BnaA08g11740D,BnaA08g17810D,BnaA08g22180D,BnaA09g36820D,BnaA09g44300D,BnaAnng22680D,BnaAnng27200D,BnaC01g04860D,BnaC01g11450D,BnaC02g38520D,BnaC02g42100D,BnaC03g41310D,BnaC03g…
GO:0047262	polygalacturonate 4-alpha-galacturonosyltransferase activity	MF	5.11935e-07	1.02728e-05	8	107	519	80823	Over	6	BnaA03g05430D,BnaA05g34130D,BnaC03g06960D,BnaC05g48570D,BnaC06g18540D,BnaC06g31180D,BnaC07g25020D,BnaC08g32370D
GO:0016788	hydrolase activity, acting on ester bonds	MF	5.4884e-07	1.09095e-05	45	3383	519	80823	Over	4	BnaA01g08120D,BnaA01g32580D,BnaA02g13820D,BnaA03g01150D,BnaA05g06580D,BnaA05g18570D,BnaA05g33110D,BnaA05g33490D,BnaA06g35100D,BnaA07g17850D,BnaA07g32220D,BnaA08g07360D,BnaA08g11740D,BnaA09g18500D,BnaA09g31110D,BnaA09g51230D,BnaA10g00370D,BnaA10g14750D,BnaAnng29590D,BnaAnng40320D,BnaC01g09700D,BnaC01g17060D,BnaC02g18150D,BnaC03g03040D,BnaC03g41310D,BnaC03g58870D,BnaC03g66270D,BnaC03g69560D,BnaC04g…
GO:0009646	response to absence of light	BP	8.04744e-07	1.57e-05	9	154	519	80823	Over	7	BnaA03g50900D,BnaA05g34540D,BnaC04g34480D,BnaC06g43540D,BnaC07g44740D,BnaC08g26910D,BnaC08g42830D,BnaCnng27960D,BnaUnng00020D
GO:0005509	calcium ion binding	MF	1.03571e-06	1.96597e-05	20	1066	519	80823	Over	6	BnaA02g36030D,BnaA03g40940D,BnaA03g43160D,BnaA04g02760D,BnaA04g09500D,BnaA06g38470D,BnaA07g21490D,BnaA07g30990D,BnaA08g22720D,BnaA09g36820D,BnaA10g08320D,BnaC03g23130D,BnaC04g34480D,BnaC06g36880D,BnaC06g37960D,BnaC06g43540D,BnaC09g16820D,BnaC09g30110D,BnaCnng29300D,BnaUnng00020D
GO:0080164	regulation of nitric oxide metabolic process	BP	1.04803e-06	1.97161e-05	3	4	519	80823	Over	5	BnaC04g34480D,BnaC06g43540D,BnaUnng00020D
GO:0009698	phenylpropanoid metabolic process	BP	1.09777e-06	2.04519e-05	31	2044	519	80823	Over	4	BnaA03g04590D,BnaA04g05470D,BnaA04g07520D,BnaA05g27280D,BnaA06g09880D,BnaA06g35100D,BnaA06g40660D,BnaA08g17810D,BnaA09g18500D,BnaA09g36730D,BnaA09g36820D,BnaA09g43560D,BnaA10g07250D,BnaA10g19670D,BnaA10g25120D,BnaAnng37080D,BnaC01g04860D,BnaC02g05070D,BnaC04g27800D,BnaC04g28220D,BnaC04g29740D,BnaC05g19630D,BnaC06g14100D,BnaC07g24080D,BnaC07g47260D,BnaC08g07580D,BnaC08g22640D,BnaC08g46130D,BnaC08g…
GO:0042578	phosphoric ester hydrolase activity	MF	1.27325e-06	2.33282e-05	25	1502	519	80823	Over	5	BnaA02g13820D,BnaA05g06580D,BnaA05g18570D,BnaA05g33490D,BnaA06g35100D,BnaA07g17850D,BnaA08g11740D,BnaA09g18500D,BnaA10g00370D,BnaAnng29590D,BnaC01g17060D,BnaC02g18150D,BnaC03g41310D,BnaC03g58870D,BnaC03g66270D,BnaC03g69560D,BnaC04g31430D,BnaC05g25430D,BnaC05g48240D,BnaC06g00180D,BnaC06g13430D,BnaC06g16600D,BnaC09g27860D,BnaCnng05510D,BnaCnng08770D
GO:0032787	monocarboxylic acid metabolic process	BP	1.48171e-06	2.69134e-05	66	5805	519	80823	Over	7	BnaA01g09740D,BnaA02g06790D,BnaA02g11430D,BnaA02g26600D,BnaA02g30100D,BnaA03g01150D,BnaA04g00630D,BnaA04g05470D,BnaA04g06040D,BnaA05g01610D,BnaA05g06580D,BnaA05g12980D,BnaA05g23160D,BnaA05g27280D,BnaA06g09070D,BnaA06g09880D,BnaA06g18440D,BnaA06g33960D,BnaA07g06460D,BnaA07g33470D,BnaA07g38550D,BnaA08g17810D,BnaA08g22180D,BnaA08g23150D,BnaA09g15080D,BnaA09g21860D,BnaA09g36180D,BnaA09g44300D,BnaA10g…
GO:0009411	response to UV	BP	1.58788e-06	2.85955e-05	22	1252	519	80823	Over	6	BnaA02g06790D,BnaA03g37260D,BnaA03g55860D,BnaA04g02430D,BnaA06g18440D,BnaA06g34320D,BnaA06g35100D,BnaA09g18500D,BnaA10g00370D,BnaA10g12780D,BnaA10g25000D,BnaA10g25120D,BnaAnng37080D,BnaC03g11570D,BnaC03g31100D,BnaC04g24260D,BnaC07g21510D,BnaC08g22640D,BnaC09g35160D,BnaC09g49920D,BnaC09g50050D,BnaCnng08770D
GO:0009963	positive regulation of flavonoid biosynthetic process	BP	1.80749e-06	3.22745e-05	16	587	519	80823	Over	6	BnaA04g05470D,BnaA04g07520D,BnaA05g27280D,BnaA06g09880D,BnaA09g36820D,BnaA10g07250D,BnaC01g04860D,BnaC04g27800D,BnaC04g28220D,BnaC04g29740D,BnaC05g19630D,BnaC06g14100D,BnaC07g24080D,BnaC08g07580D,BnaC08g49480D,BnaCnng64010D
GO:0016758	transferase activity, transferring hexosyl groups	MF	2.15296e-06	3.78023e-05	25	1531	519	80823	Over	5	BnaA01g06730D,BnaA01g15000D,BnaA03g01040D,BnaA03g05430D,BnaA03g13740D,BnaA03g55860D,BnaA04g20720D,BnaA05g16360D,BnaA05g34130D,BnaA08g24480D,BnaA10g17590D,BnaAnng17960D,BnaC01g17710D,BnaC02g06930D,BnaC02g37260D,BnaC03g06960D,BnaC03g11820D,BnaC03g56970D,BnaC05g48570D,BnaC06g18540D,BnaC06g31180D,BnaC07g25020D,BnaC08g32370D,BnaC09g33860D,BnaC09g40960D
GO:0044283	small molecule biosynthetic process	BP	2.27454e-06	3.96071e-05	72	6567	519	80823	Over	4	BnaA01g09740D,BnaA02g06790D,BnaA02g11430D,BnaA02g26600D,BnaA02g30100D,BnaA04g00630D,BnaA04g05470D,BnaA05g01610D,BnaA05g06580D,BnaA05g12980D,BnaA05g23160D,BnaA05g27280D,BnaA06g09070D,BnaA06g09880D,BnaA06g18440D,BnaA06g33260D,BnaA06g33960D,BnaA06g34320D,BnaA07g38550D,BnaA08g17810D,BnaA08g22180D,BnaA08g23150D,BnaA08g26490D,BnaA09g15080D,BnaA09g17090D,BnaA09g21860D,BnaA09g36730D,BnaA09g44300D,BnaA10g…
GO:0015031	protein transport	BP	2.35881e-06	4.05017e-05	62	5407	519	80823	Over	4	BnaA01g09740D,BnaA03g01150D,BnaA03g21460D,BnaA03g43160D,BnaA03g50900D,BnaA04g05470D,BnaA04g07520D,BnaA05g05930D,BnaA05g22470D,BnaA05g23160D,BnaA05g27280D,BnaA05g34540D,BnaA06g09880D,BnaA06g17850D,BnaA06g18440D,BnaA06g31640D,BnaA07g10650D,BnaA07g33470D,BnaA08g11740D,BnaA08g17810D,BnaA08g22180D,BnaA09g30800D,BnaA09g36820D,BnaA09g44300D,BnaA09g47690D,BnaA10g23820D,BnaAnng22680D,BnaC01g04860D,BnaC01g…
GO:0009755	hormone-mediated signaling pathway	BP	3.34498e-06	5.63829e-05	53	4433	519	80823	Over	4	BnaA01g09740D,BnaA03g01040D,BnaA03g21460D,BnaA03g43160D,BnaA03g48570D,BnaA04g05470D,BnaA04g06040D,BnaA05g23160D,BnaA05g27280D,BnaA05g34540D,BnaA06g09880D,BnaA06g17960D,BnaA06g18440D,BnaA06g31640D,BnaA06g35120D,BnaA08g17810D,BnaA08g22180D,BnaA08g23150D,BnaA09g07140D,BnaA09g30920D,BnaA09g36820D,BnaA09g44300D,BnaA09g47910D,BnaA09g51620D,BnaA10g08320D,BnaAnng03830D,BnaAnng04790D,BnaAnng22680D,BnaAnng…
GO:0000165	MAPK cascade	BP	4.82801e-06	7.94735e-05	22	1308	519	80823	Over	6	BnaA03g21460D,BnaA03g43160D,BnaA04g05470D,BnaA05g23160D,BnaA05g24830D,BnaA05g27280D,BnaA06g09880D,BnaA06g18440D,BnaA07g28840D,BnaA07g38960D,BnaA08g17810D,BnaA08g22180D,BnaA09g36820D,BnaA09g44300D,BnaC02g42100D,BnaC03g58590D,BnaC04g28220D,BnaC04g50850D,BnaC06g31880D,BnaC08g18640D,BnaCnng58090D,BnaCnng64010D
GO:0051716	cellular response to stimulus	BP	5.34319e-06	8.66007e-05	133	14465	519	80823	Over	3	BnaA01g09520D,BnaA01g09740D,BnaA01g19870D,BnaA02g06790D,BnaA02g30100D,BnaA03g01040D,BnaA03g07740D,BnaA03g13740D,BnaA03g16770D,BnaA03g21460D,BnaA03g37260D,BnaA03g43160D,BnaA03g48570D,BnaA03g50900D,BnaA03g51590D,BnaA04g02760D,BnaA04g05470D,BnaA04g06040D,BnaA04g07520D,BnaA04g19600D,BnaA05g05930D,BnaA05g23160D,BnaA05g24830D,BnaA05g27280D,BnaA05g30880D,BnaA05g34540D,BnaA06g09880D,BnaA06g15870D,BnaA06g…
GO:0005618	cell wall	CC	6.08319e-06	9.78418e-05	42	3298	519	80823	Over	4	BnaA01g06730D,BnaA01g15000D,BnaA01g32580D,BnaA02g07120D,BnaA02g34120D,BnaA03g07740D,BnaA03g09530D,BnaA03g55560D,BnaA04g22070D,BnaA05g16360D,BnaA05g20240D,BnaA05g24160D,BnaA06g01180D,BnaA06g34320D,BnaA06g35100D,BnaA07g14280D,BnaA07g25350D,BnaA08g26170D,BnaA09g17090D,BnaA09g18500D,BnaA10g07760D,BnaA10g23500D,BnaAnng20740D,BnaAnng32690D,BnaAnng37270D,BnaAnng40320D,BnaC01g17710D,BnaC02g10060D,BnaC02g…
GO:0090406	pollen tube	CC	6.51306e-06	0.000103962	10	252	519	80823	Over	4	BnaA01g32580D,BnaA02g26600D,BnaA03g05430D,BnaA05g34130D,BnaA06g33960D,BnaC02g34840D,BnaC03g03040D,BnaC03g06960D,BnaC05g48570D,BnaC07g21980D
GO:0008104	protein localization	BP	8.13006e-06	0.000126889	63	5695	519	80823	Over	4	BnaA01g09740D,BnaA03g01150D,BnaA03g21460D,BnaA03g43160D,BnaA03g50900D,BnaA04g05470D,BnaA04g07520D,BnaA05g05930D,BnaA05g22470D,BnaA05g23160D,BnaA05g27280D,BnaA05g34540D,BnaA06g09880D,BnaA06g17850D,BnaA06g18440D,BnaA06g31640D,BnaA07g10650D,BnaA07g33470D,BnaA08g11740D,BnaA08g17810D,BnaA08g22180D,BnaA09g30800D,BnaA09g36730D,BnaA09g36820D,BnaA09g44300D,BnaA09g47690D,BnaA10g23820D,BnaAnng22680D,BnaC01g…
GO:0033554	cellular response to stress	BP	8.3702e-06	0.000129677	76	7254	519	80823	Over	4	BnaA01g09740D,BnaA02g06790D,BnaA03g13740D,BnaA03g21460D,BnaA03g43160D,BnaA03g50900D,BnaA04g05470D,BnaA04g07520D,BnaA05g05930D,BnaA05g23160D,BnaA05g27280D,BnaA05g34540D,BnaA06g09880D,BnaA06g15870D,BnaA06g18440D,BnaA06g22060D,BnaA06g31640D,BnaA06g34530D,BnaA06g35100D,BnaA07g10650D,BnaA08g11740D,BnaA08g15200D,BnaA08g17810D,BnaA08g22180D,BnaA09g18500D,BnaA09g30800D,BnaA09g35450D,BnaA09g36820D,BnaA09g…
GO:0052325	cell wall pectin biosynthetic process	BP	1.12166e-05	0.000171256	4	22	519	80823	Over	7	BnaA03g05430D,BnaA05g34130D,BnaC03g06960D,BnaC05g48570D
GO:0009605	response to external stimulus	BP	1.46902e-05	0.000222677	49	4165	519	80823	Over	3	BnaA01g15000D,BnaA03g23010D,BnaA03g37260D,BnaA03g50900D,BnaA03g55860D,BnaA04g02430D,BnaA04g02760D,BnaA05g02290D,BnaA05g23160D,BnaA05g34540D,BnaA06g09880D,BnaA06g17960D,BnaA06g34320D,BnaA06g34530D,BnaA06g35100D,BnaA08g15200D,BnaA09g18500D,BnaA09g21860D,BnaA09g30920D,BnaA09g35450D,BnaA09g41810D,BnaA10g00370D,BnaA10g08320D,BnaAnng09500D,BnaAnng40320D,BnaC01g16430D,BnaC01g17710D,BnaC02g42100D,BnaC03g…
GO:0033036	macromolecule localization	BP	1.50744e-05	0.00022687	73	6989	519	80823	Over	3	BnaA01g09740D,BnaA02g07120D,BnaA03g01150D,BnaA03g09530D,BnaA03g21460D,BnaA03g43160D,BnaA03g50900D,BnaA04g05470D,BnaA04g07520D,BnaA04g22070D,BnaA05g05930D,BnaA05g22470D,BnaA05g23160D,BnaA05g27280D,BnaA05g34540D,BnaA06g09880D,BnaA06g17850D,BnaA06g18440D,BnaA06g22060D,BnaA06g31640D,BnaA07g10650D,BnaA07g33470D,BnaA08g11740D,BnaA08g17810D,BnaA08g22180D,BnaA09g30800D,BnaA09g36730D,BnaA09g36820D,BnaA09g…
GO:0031348	negative regulation of defense response	BP	1.91405e-05	0.000286021	24	1572	519	80823	Over	4	BnaA02g30100D,BnaA03g21460D,BnaA03g43160D,BnaA04g05470D,BnaA04g07520D,BnaA05g23160D,BnaA05g27280D,BnaA06g09880D,BnaA06g18440D,BnaA08g17810D,BnaA08g22180D,BnaA09g36820D,BnaA09g44300D,BnaAnng11580D,BnaC01g04860D,BnaC02g38520D,BnaC02g42100D,BnaC03g58590D,BnaC04g28220D,BnaC04g29740D,BnaC04g50850D,BnaC08g18640D,BnaCnng58090D,BnaCnng64010D
GO:0009643	photosynthetic acclimation	BP	3.04515e-05	0.000437902	4	28	519	80823	Over	7	BnaA02g06790D,BnaA10g12780D,BnaC03g11570D,BnaC09g35160D
GO:0010185	regulation of cellular defense response	BP	3.04515e-05	0.000437902	4	28	519	80823	Over	6	BnaA04g05470D,BnaA05g27280D,BnaA09g48680D,BnaC04g28220D
GO:0016791	phosphatase activity	MF	3.05513e-05	0.000437902	20	1231	519	80823	Over	6	BnaA02g13820D,BnaA05g06580D,BnaA05g18570D,BnaA05g33490D,BnaA06g35100D,BnaA07g17850D,BnaA08g11740D,BnaA09g18500D,BnaA10g00370D,BnaAnng29590D,BnaC01g17060D,BnaC02g18150D,BnaC03g41310D,BnaC03g66270D,BnaC04g31430D,BnaC05g25430D,BnaC05g48240D,BnaC06g16600D,BnaC09g27860D,BnaCnng08770D
GO:0051753	mannan synthase activity	MF	3.51446e-05	0.000496977	4	29	519	80823	Over	8	BnaA03g01040D,BnaA10g17590D,BnaC02g06930D,BnaC09g40960D
GO:0008194	UDP-glycosyltransferase activity	MF	3.6929e-05	0.000518729	18	1063	519	80823	Over	5	BnaA03g05430D,BnaA03g13740D,BnaA03g55860D,BnaA05g34130D,BnaA08g24480D,BnaA10g17590D,BnaAnng17960D,BnaC02g06930D,BnaC02g37260D,BnaC03g06960D,BnaC03g11820D,BnaC03g56970D,BnaC05g48570D,BnaC06g18540D,BnaC06g31180D,BnaC07g25020D,BnaC08g32370D,BnaC09g40960D
GO:0005364	maltose:hydrogen symporter activity	MF	4.11559e-05	0.000556786	2	2	519	80823	Over	9	BnaC02g34840D,BnaC07g21980D
GO:0042950	salicin transmembrane transporter activity	MF	4.11559e-05	0.000556786	2	2	519	80823	Over	9	BnaC02g34840D,BnaC07g21980D
GO:0042948	salicin transport	BP	4.11559e-05	0.000556786	2	2	519	80823	Over	8	BnaC02g34840D,BnaC07g21980D
GO:0010224	response to UV-B	BP	4.5273e-05	0.000607581	13	526	519	80823	Over	7	BnaA02g06790D,BnaA06g18440D,BnaA06g35100D,BnaA09g18500D,BnaA10g12780D,BnaA10g25000D,BnaA10g25120D,BnaAnng37080D,BnaC03g11570D,BnaC08g22640D,BnaC09g35160D,BnaC09g49920D,BnaC09g50050D
GO:0008506	sucrose:hydrogen symporter activity	MF	4.6088e-05	0.000614604	4	31	519	80823	Over	9	BnaA02g26600D,BnaA06g33960D,BnaC02g34840D,BnaC07g21980D
GO:0046907	intracellular transport	BP	5.31544e-05	0.000701044	67	6476	519	80823	Over	4	BnaA01g09740D,BnaA03g00190D,BnaA03g01150D,BnaA03g21460D,BnaA03g43160D,BnaA03g50900D,BnaA04g02760D,BnaA04g05470D,BnaA04g07520D,BnaA05g05930D,BnaA05g22470D,BnaA05g23160D,BnaA05g27280D,BnaA05g34540D,BnaA06g09880D,BnaA06g18440D,BnaA06g31640D,BnaA07g10650D,BnaA07g33470D,BnaA08g11740D,BnaA08g17810D,BnaA08g22180D,BnaA09g30800D,BnaA09g36730D,BnaA09g36820D,BnaA09g44300D,BnaA09g47690D,BnaA10g23820D,BnaAnng…
GO:0071702	organic substance transport	BP	5.32355e-05	0.000701044	33	2559	519	80823	Over	4	BnaA02g07120D,BnaA02g26600D,BnaA03g09530D,BnaA04g05470D,BnaA04g22070D,BnaA04g29360D,BnaA05g05700D,BnaA05g05930D,BnaA05g27280D,BnaA05g31720D,BnaA06g06160D,BnaA06g33960D,BnaA06g34530D,BnaAnng11580D,BnaAnng29470D,BnaC01g16430D,BnaC02g10060D,BnaC02g34840D,BnaC02g35530D,BnaC02g39630D,BnaC02g42100D,BnaC03g58590D,BnaC04g05790D,BnaC04g28220D,BnaC06g37510D,BnaC07g21980D,BnaC07g45620D,BnaC08g22920D,BnaC08g…
GO:0009416	response to light stimulus	BP	5.36512e-05	0.00070213	59	5510	519	80823	Over	5	BnaA02g06790D,BnaA02g11430D,BnaA03g21310D,BnaA03g37260D,BnaA03g50900D,BnaA03g55860D,BnaA04g02430D,BnaA04g02760D,BnaA05g34540D,BnaA06g06160D,BnaA06g09070D,BnaA06g17850D,BnaA06g18440D,BnaA06g25550D,BnaA06g34320D,BnaA06g35100D,BnaA07g38550D,BnaA08g28140D,BnaA09g18500D,BnaA10g00370D,BnaA10g12780D,BnaA10g25000D,BnaA10g25120D,BnaAnng08350D,BnaAnng17910D,BnaAnng29590D,BnaAnng37080D,BnaC02g15950D,BnaC03g…
GO:0016760	cellulose synthase (UDP-forming) activity	MF	5.44752e-05	0.000708514	6	102	519	80823	Over	7	BnaA03g55860D,BnaA10g17590D,BnaAnng17960D,BnaC02g06930D,BnaC02g37260D,BnaC09g40960D
GO:0016210	naringenin-chalcone synthase activity	MF	5.54733e-05	0.000713934	3	12	519	80823	Over	6	BnaA03g04590D,BnaA10g19670D,BnaC02g05070D
GO:0016165	lipoxygenase activity	MF	5.93311e-05	0.00075764	4	33	519	80823	Over	6	BnaA02g11430D,BnaA07g38550D,BnaC02g15950D,BnaC06g26190D
GO:0048585	negative regulation of response to stimulus	BP	9.99213e-05	0.00126828	27	1993	519	80823	Over	3	BnaA02g30100D,BnaA03g21460D,BnaA03g43160D,BnaA04g02430D,BnaA04g05470D,BnaA04g07520D,BnaA05g23160D,BnaA05g27280D,BnaA06g06160D,BnaA06g09880D,BnaA06g18440D,BnaA08g17810D,BnaA08g22180D,BnaA09g36820D,BnaA09g44300D,BnaAnng11580D,BnaC01g04860D,BnaC02g38520D,BnaC02g42100D,BnaC03g58590D,BnaC04g24260D,BnaC04g28220D,BnaC04g29740D,BnaC04g50850D,BnaC08g18640D,BnaCnng58090D,BnaCnng64010D
GO:0044255	cellular lipid metabolic process	BP	0.000121233	0.00152956	62	6011	519	80823	Over	4	BnaA01g09740D,BnaA02g06790D,BnaA02g11430D,BnaA02g26600D,BnaA03g01150D,BnaA03g21460D,BnaA04g00630D,BnaA04g06040D,BnaA04g29360D,BnaA05g01610D,BnaA05g06580D,BnaA05g12980D,BnaA05g33490D,BnaA06g09070D,BnaA06g09880D,BnaA06g33960D,BnaA06g35100D,BnaA07g06460D,BnaA07g17850D,BnaA07g33470D,BnaA07g38550D,BnaA08g17810D,BnaA08g22180D,BnaA08g23150D,BnaA09g15080D,BnaA09g18500D,BnaA09g44300D,BnaA10g00370D,BnaA10g…
GO:0009314	response to radiation	BP	0.00013059	0.00162812	60	5780	519	80823	Over	4	BnaA02g06790D,BnaA02g11430D,BnaA03g21310D,BnaA03g37260D,BnaA03g50900D,BnaA03g55860D,BnaA04g02430D,BnaA04g02760D,BnaA05g34540D,BnaA06g06160D,BnaA06g09070D,BnaA06g17850D,BnaA06g18440D,BnaA06g25550D,BnaA06g34320D,BnaA06g35100D,BnaA07g38550D,BnaA08g28140D,BnaA09g18500D,BnaA10g00370D,BnaA10g12780D,BnaA10g25000D,BnaA10g25120D,BnaAnng08350D,BnaAnng17910D,BnaAnng29590D,BnaAnng32290D,BnaAnng37080D,BnaC02g…
GO:0051245	negative regulation of cellular defense response	BP	0.000167411	0.00207491	3	17	519	80823	Over	5	BnaA04g05470D,BnaA05g27280D,BnaC04g28220D
GO:0009932	cell tip growth	BP	0.000171201	0.00210948	24	1734	519	80823	Over	5	BnaA01g30380D,BnaA03g05430D,BnaA03g37260D,BnaA03g55860D,BnaA04g09680D,BnaA05g01950D,BnaA05g02290D,BnaA05g34130D,BnaA06g31300D,BnaA06g34320D,BnaA07g03490D,BnaA08g28140D,BnaA09g31110D,BnaA09g47690D,BnaA10g00370D,BnaA10g02600D,BnaA10g23820D,BnaC03g03040D,BnaC03g06960D,BnaC04g31430D,BnaC05g48570D,BnaC07g21510D,BnaC08g01080D,BnaCnng08770D
GO:0051592	response to calcium ion	BP	0.000173223	0.00212198	5	80	519	80823	Over	6	BnaA04g02760D,BnaC03g23130D,BnaC04g34480D,BnaC06g43540D,BnaUnng00020D
GO:0048588	developmental cell growth	BP	0.000184971	0.0022528	29	2259	519	80823	Over	4	BnaA01g30380D,BnaA03g05430D,BnaA03g37260D,BnaA03g55860D,BnaA04g06040D,BnaA04g09680D,BnaA05g01950D,BnaA05g02290D,BnaA05g34130D,BnaA06g31300D,BnaA06g34320D,BnaA07g03490D,BnaA08g28140D,BnaA09g31110D,BnaA09g36730D,BnaA09g47690D,BnaA10g00370D,BnaA10g02600D,BnaA10g17590D,BnaA10g23820D,BnaC02g06930D,BnaC03g03040D,BnaC03g06960D,BnaC04g31430D,BnaC05g48570D,BnaC07g21510D,BnaC08g01080D,BnaC09g40960D,BnaCnng…
GO:0051649	establishment of localization in cell	BP	0.000214856	0.00260173	69	6989	519	80823	Over	3	BnaA01g09740D,BnaA02g06880D,BnaA03g00190D,BnaA03g01150D,BnaA03g21460D,BnaA03g43160D,BnaA03g50900D,BnaA04g02760D,BnaA04g05470D,BnaA04g07520D,BnaA05g05930D,BnaA05g22470D,BnaA05g23160D,BnaA05g27280D,BnaA05g34540D,BnaA06g09880D,BnaA06g18440D,BnaA06g31640D,BnaA07g10650D,BnaA07g33470D,BnaA08g11740D,BnaA08g17810D,BnaA08g22180D,BnaA09g30800D,BnaA09g36730D,BnaA09g36820D,BnaA09g44300D,BnaA09g47690D,BnaA10g…
GO:0005886	plasma membrane	CC	0.000223891	0.00269565	128	14807	519	80823	Over	3	BnaA01g09520D,BnaA01g09740D,BnaA01g29290D,BnaA02g20700D,BnaA02g26600D,BnaA02g30100D,BnaA02g36030D,BnaA03g07740D,BnaA03g09530D,BnaA03g16770D,BnaA03g17030D,BnaA03g23010D,BnaA03g37260D,BnaA03g43160D,BnaA03g48940D,BnaA03g55860D,BnaA04g02760D,BnaA04g05470D,BnaA04g07520D,BnaA04g09500D,BnaA04g19600D,BnaA04g22070D,BnaA04g26460D,BnaA04g29360D,BnaA05g05700D,BnaA05g05930D,BnaA05g27280D,BnaA05g33490D,BnaA06g…
GO:0009856	pollination	BP	0.0002301	0.00275467	24	1759	519	80823	Over	3	BnaA01g30380D,BnaA03g05430D,BnaA04g02760D,BnaA04g09680D,BnaA05g01950D,BnaA05g02290D,BnaA05g34130D,BnaA06g31300D,BnaA07g03490D,BnaA08g28140D,BnaA09g31110D,BnaA09g47690D,BnaA09g53450D,BnaA10g02600D,BnaA10g23820D,BnaAnng17960D,BnaC02g34840D,BnaC03g03040D,BnaC03g06960D,BnaC03g23130D,BnaC04g31430D,BnaC05g48570D,BnaC07g21980D,BnaC08g01080D
GO:0005484	SNAP receptor activity	MF	0.000234711	0.0027783	6	133	519	80823	Over	4	BnaA04g05470D,BnaA05g27280D,BnaA09g47690D,BnaC02g42100D,BnaC03g08040D,BnaC04g28220D
GO:0015802	basic amino acid transport	BP	0.000241997	0.00284853	7	189	519	80823	Over	7	BnaA04g05470D,BnaA05g27280D,BnaA06g34530D,BnaC02g42100D,BnaC03g58590D,BnaC04g28220D,BnaC08g42830D
GO:0004740	pyruvate dehydrogenase (acetyl-transferring) kinase activity	MF	0.000244835	0.00286592	2	4	519	80823	Over	7	BnaA05g30880D,BnaC05g45340D
GO:0008195	phosphatidate phosphatase activity	MF	0.000442325	0.00498385	4	55	519	80823	Over	7	BnaA05g33490D,BnaA06g35100D,BnaA09g18500D,BnaC05g48240D
GO:0009862	systemic acquired resistance, salicylic acid mediated signaling pathway	BP	0.000465345	0.00521533	20	1414	519	80823	Over	5	BnaA03g21460D,BnaA03g43160D,BnaA04g05470D,BnaA04g07520D,BnaA05g23160D,BnaA05g27280D,BnaA06g09880D,BnaA06g18440D,BnaA08g17810D,BnaA08g22180D,BnaA09g36820D,BnaA09g44300D,BnaC02g42100D,BnaC03g58590D,BnaC04g28220D,BnaC04g29740D,BnaC04g50850D,BnaC08g18640D,BnaCnng58090D,BnaCnng64010D
GO:0019748	secondary metabolic process	BP	0.000483662	0.00532058	45	4193	519	80823	Over	3	BnaA02g11430D,BnaA03g04590D,BnaA03g13740D,BnaA04g05470D,BnaA04g06040D,BnaA04g07520D,BnaA05g27280D,BnaA06g06160D,BnaA06g09880D,BnaA06g18440D,BnaA06g31640D,BnaA06g35100D,BnaA06g40660D,BnaA07g32220D,BnaA07g38550D,BnaA08g17810D,BnaA09g08810D,BnaA09g18500D,BnaA09g36730D,BnaA09g36820D,BnaA09g43560D,BnaA10g07250D,BnaA10g19670D,BnaA10g25120D,BnaAnng27200D,BnaAnng37080D,BnaC01g04860D,BnaC02g05070D,BnaC02g…
GO:0030048	actin filament-based movement	BP	0.000484837	0.00532058	9	349	519	80823	Over	4	BnaA06g08460D,BnaA09g31110D,BnaA09g53450D,BnaC01g00200D,BnaC04g31430D,BnaC05g09840D,BnaC05g25300D,BnaC05g36370D,BnaC08g41730D
GO:0060560	developmental growth involved in morphogenesis	BP	0.000487852	0.00532593	35	3030	519	80823	Over	4	BnaA01g30380D,BnaA03g05430D,BnaA03g37260D,BnaA03g55860D,BnaA04g06040D,BnaA04g09680D,BnaA05g01950D,BnaA05g02290D,BnaA05g24160D,BnaA05g34130D,BnaA06g31300D,BnaA06g34320D,BnaA07g03490D,BnaA07g14280D,BnaA08g28140D,BnaA09g31110D,BnaA09g36730D,BnaA09g47690D,BnaA10g00370D,BnaA10g02600D,BnaA10g17590D,BnaA10g23820D,BnaC01g00200D,BnaC01g20780D,BnaC02g06930D,BnaC03g03040D,BnaC03g06960D,BnaC03g22200D,BnaC04g…
GO:0006725	cellular aromatic compound metabolic process	BP	0.000493047	0.00535489	50	4797	519	80823	Over	4	BnaA01g04520D,BnaA02g11430D,BnaA02g30100D,BnaA03g04590D,BnaA04g05470D,BnaA04g07520D,BnaA05g23160D,BnaA05g27280D,BnaA06g09880D,BnaA06g18440D,BnaA06g35100D,BnaA06g40660D,BnaA07g06460D,BnaA07g38550D,BnaA08g17810D,BnaA09g18500D,BnaA09g36180D,BnaA09g36730D,BnaA09g36820D,BnaA09g43560D,BnaA10g07250D,BnaA10g19670D,BnaA10g25120D,BnaAnng09500D,BnaAnng27200D,BnaAnng37080D,BnaC01g04860D,BnaC02g05070D,BnaC02g…
GO:0008610	lipid biosynthetic process	BP	0.000508911	0.00549885	52	5046	519	80823	Over	4	BnaA01g06270D,BnaA01g09740D,BnaA02g06790D,BnaA02g11430D,BnaA02g26600D,BnaA04g00630D,BnaA04g29360D,BnaA05g01610D,BnaA05g06580D,BnaA05g12980D,BnaA06g02960D,BnaA06g09070D,BnaA06g09880D,BnaA06g33960D,BnaA06g34530D,BnaA07g38550D,BnaA08g22180D,BnaA08g23150D,BnaA09g15080D,BnaA09g41600D,BnaA09g44300D,BnaA10g00370D,BnaA10g07250D,BnaA10g12780D,BnaAnng37080D,BnaC01g04460D,BnaC01g07540D,BnaC01g11450D,BnaC02g…
GO:0043900	regulation of multi-organism process	BP	0.000519808	0.00558794	14	765	519	80823	Over	3	BnaA04g05470D,BnaA05g02290D,BnaA05g23160D,BnaA05g27280D,BnaA06g09880D,BnaA06g18440D,BnaA08g17810D,BnaAnng32610D,BnaC02g42100D,BnaC03g58590D,BnaC04g28220D,BnaC07g43490D,BnaC08g07580D,BnaCnng64010D
GO:0019438	aromatic compound biosynthetic process	BP	0.000561297	0.00597299	40	3626	519	80823	Over	5	BnaA02g30100D,BnaA03g04590D,BnaA04g05470D,BnaA04g07520D,BnaA05g23160D,BnaA05g27280D,BnaA06g09880D,BnaA06g18440D,BnaA06g35100D,BnaA06g40660D,BnaA08g17810D,BnaA09g18500D,BnaA09g36820D,BnaA09g43560D,BnaA10g07250D,BnaA10g19670D,BnaA10g25120D,BnaAnng09500D,BnaAnng27200D,BnaAnng37080D,BnaC01g04860D,BnaC02g05070D,BnaC02g38520D,BnaC02g42100D,BnaC03g58590D,BnaC03g73380D,BnaC04g27800D,BnaC04g28220D,BnaC04g…
GO:0010143	cutin biosynthetic process	BP	0.000578454	0.00610097	4	59	519	80823	Over	6	BnaA05g06580D,BnaA10g00370D,BnaC02g41520D,BnaCnng08770D
GO:0019722	calcium-mediated signaling	BP	0.000583358	0.00610097	8	286	519	80823	Over	6	BnaA01g09520D,BnaA03g43160D,BnaA04g02760D,BnaA08g15200D,BnaC03g23130D,BnaC03g62800D,BnaC05g36000D,BnaC09g33860D
GO:0009860	pollen tube growth	BP	0.000583603	0.00610097	18	1234	519	80823	Over	4	BnaA01g30380D,BnaA03g05430D,BnaA04g09680D,BnaA05g01950D,BnaA05g02290D,BnaA05g34130D,BnaA06g31300D,BnaA07g03490D,BnaA08g28140D,BnaA09g31110D,BnaA09g47690D,BnaA10g02600D,BnaA10g23820D,BnaC03g03040D,BnaC03g06960D,BnaC04g31430D,BnaC05g48570D,BnaC08g01080D
GO:0009826	unidimensional cell growth	BP	0.000584905	0.00610097	30	2492	519	80823	Over	4	BnaA01g30380D,BnaA03g05430D,BnaA03g37260D,BnaA03g55860D,BnaA04g09680D,BnaA05g01950D,BnaA05g02290D,BnaA05g24160D,BnaA05g34130D,BnaA06g31300D,BnaA06g34320D,BnaA07g03490D,BnaA07g14280D,BnaA08g28140D,BnaA09g31110D,BnaA09g47690D,BnaA10g00370D,BnaA10g02600D,BnaA10g23820D,BnaC01g00200D,BnaC01g20780D,BnaC03g03040D,BnaC03g06960D,BnaC03g22200D,BnaC04g31430D,BnaC05g48570D,BnaC07g21510D,BnaC08g01080D,BnaC08g…
GO:0052546	cell wall pectin metabolic process	BP	0.000601075	0.00623874	7	220	519	80823	Over	6	BnaA03g05430D,BnaA05g34130D,BnaA06g09880D,BnaC03g06960D,BnaC05g48570D,BnaC08g21320D,BnaCnng64010D
GO:0006949	syncytium formation	BP	0.000664885	0.00683372	5	107	519	80823	Over	3	BnaA07g14280D,BnaC01g20780D,BnaC02g12100D,BnaC03g22200D,BnaC07g40160D
GO:0048046	apoplast	CC	0.000672838	0.00688189	26	2071	519	80823	Over	3	BnaA01g06730D,BnaA01g15000D,BnaA02g07120D,BnaA02g10950D,BnaA03g07740D,BnaA03g09530D,BnaA04g22070D,BnaA05g16360D,BnaA06g40660D,BnaA08g26170D,BnaA08g26490D,BnaA09g17090D,BnaA10g07760D,BnaAnng17910D,BnaAnng40320D,BnaC01g04860D,BnaC01g17710D,BnaC01g29540D,BnaC02g10060D,BnaC03g03040D,BnaC07g47260D,BnaC08g20810D,BnaC08g22920D,BnaC09g28100D,BnaCnng06770D,BnaCnng36540D
GO:0015770	sucrose transport	BP	0.000741936	0.00751566	4	63	519	80823	Over	8	BnaA02g26600D,BnaA06g33960D,BnaC02g34840D,BnaC07g21980D
GO:0006862	nucleotide transport	BP	0.000760619	0.00766806	7	229	519	80823	Over	5	BnaA04g05470D,BnaA05g27280D,BnaC02g42100D,BnaC03g58590D,BnaC04g28220D,BnaC08g42830D,BnaC09g40550D
GO:0009961	response to 1-aminocyclopropane-1-carboxylic acid	BP	0.000765288	0.00767839	3	28	519	80823	Over	6	BnaC04g34480D,BnaC06g43540D,BnaUnng00020D
GO:0016701	oxidoreductase activity, acting on single donors with incorporation of molecular oxygen	MF	0.000809394	0.00808243	6	168	519	80823	Over	4	BnaA02g11430D,BnaA07g38550D,BnaC02g12100D,BnaC02g15950D,BnaC06g26190D,BnaC07g40160D
GO:0080167	response to karrikin	BP	0.000824796	0.00819188	13	786	519	80823	Over	4	BnaA04g06040D,BnaA06g01180D,BnaA06g06160D,BnaA06g35120D,BnaA09g08810D,BnaA09g30920D,BnaA10g08320D,BnaA10g25120D,BnaAnng37080D,BnaC04g28260D,BnaC04g38330D,BnaC07g48760D,BnaC09g50050D
GO:0071323	cellular response to chitin	BP	0.000846022	0.00829101	2	7	519	80823	Over	7	BnaA04g19600D,BnaC04g43980D
GO:0000170	sphingosine hydroxylase activity	MF	0.000846022	0.00829101	2	7	519	80823	Over	4	BnaA06g09070D,BnaC05g10520D
GO:0000902	cell morphogenesis	BP	0.000891827	0.00869944	38	3461	519	80823	Over	5	BnaA01g30380D,BnaA03g05430D,BnaA03g37260D,BnaA03g55860D,BnaA04g09680D,BnaA05g01950D,BnaA05g02290D,BnaA05g24160D,BnaA05g34130D,BnaA06g31300D,BnaA06g34320D,BnaA07g03490D,BnaA07g14280D,BnaA08g26490D,BnaA08g28140D,BnaA09g31110D,BnaA09g36730D,BnaA09g47690D,BnaA10g00370D,BnaA10g02600D,BnaA10g23820D,BnaAnng10520D,BnaC01g00200D,BnaC01g20780D,BnaC02g31870D,BnaC02g41520D,BnaC03g03040D,BnaC03g06960D,BnaC03g…
GO:0030173	integral to Golgi membrane	CC	0.000939445	0.00907987	3	30	519	80823	Over	6	BnaA10g17590D,BnaC02g06930D,BnaC09g40960D
GO:0006928	cellular component movement	BP	0.00102313	0.00966792	11	552	519	80823	Over	3	BnaA03g39840D,BnaA06g08460D,BnaA09g31110D,BnaA09g53450D,BnaC01g00200D,BnaC04g31430D,BnaC05g09840D,BnaC05g25300D,BnaC05g36370D,BnaC07g49810D,BnaC08g41730D
GO:0019752	carboxylic acid metabolic process	BP	0.00102782	0.00966792	79	8638	519	80823	Over	6	BnaA01g04520D,BnaA01g09740D,BnaA02g06790D,BnaA02g11430D,BnaA02g26600D,BnaA02g30100D,BnaA03g01150D,BnaA04g00630D,BnaA04g05470D,BnaA04g06040D,BnaA04g10650D,BnaA05g01610D,BnaA05g06580D,BnaA05g12980D,BnaA05g23160D,BnaA05g27280D,BnaA06g06160D,BnaA06g09070D,BnaA06g09880D,BnaA06g18440D,BnaA06g33260D,BnaA06g33960D,BnaA06g34320D,BnaA07g06460D,BnaA07g33470D,BnaA07g38550D,BnaA08g17810D,BnaA08g22180D,BnaA08g…
GO:0052631	sphingolipid delta-8 desaturase activity	MF	0.00112323	0.01038	2	8	519	80823	Over	5	BnaA04g00630D,BnaA05g01610D
GO:0008898	homocysteine S-methyltransferase activity	MF	0.00112323	0.01038	2	8	519	80823	Over	7	BnaA06g33260D,BnaC07g23090D
GO:0004563	beta-N-acetylhexosaminidase activity	MF	0.00112323	0.01038	2	8	519	80823	Over	7	BnaA07g25350D,BnaC06g27130D
GO:0006995	cellular response to nitrogen starvation	BP	0.00115529	0.0105861	6	180	519	80823	Over	6	BnaA06g09880D,BnaA06g35100D,BnaA09g18500D,BnaAnng09500D,BnaC03g73380D,BnaCnng64010D
GO:0010025	wax biosynthetic process	BP	0.00115558	0.0105861	5	121	519	80823	Over	6	BnaA05g12980D,BnaA09g15080D,BnaC01g04460D,BnaC08g46130D,BnaC09g51620D
GO:0071669	plant-type cell wall organization or biogenesis	BP	0.00123212	0.01119	29	2471	519	80823	Over	5	BnaA01g15000D,BnaA01g30380D,BnaA01g34170D,BnaA03g05430D,BnaA03g55860D,BnaA04g09680D,BnaA05g24160D,BnaA05g34130D,BnaA06g09880D,BnaA06g31300D,BnaA07g03490D,BnaA07g14280D,BnaA09g36730D,BnaA10g17590D,BnaAnng17960D,BnaAnng37270D,BnaC01g17710D,BnaC01g20780D,BnaC02g06930D,BnaC03g03040D,BnaC03g06960D,BnaC03g22200D,BnaC04g15370D,BnaC04g55020D,BnaC05g48570D,BnaC08g21320D,BnaC09g40960D,BnaCnng22570D,BnaCnng…
GO:0015696	ammonium transport	BP	0.0012572	0.0113201	6	183	519	80823	Over	7	BnaA04g05470D,BnaA05g27280D,BnaC02g42100D,BnaC03g58590D,BnaC04g28220D,BnaC08g42830D
GO:0016020	membrane	CC	0.00133394	0.0119601	191	24454	519	80823	Over	2	BnaA01g04520D,BnaA01g06270D,BnaA01g09520D,BnaA01g09740D,BnaA01g28690D,BnaA01g29290D,BnaA01g34170D,BnaA02g11430D,BnaA02g20700D,BnaA02g26600D,BnaA02g30100D,BnaA02g34120D,BnaA02g36030D,BnaA03g07740D,BnaA03g09530D,BnaA03g16770D,BnaA03g17030D,BnaA03g23010D,BnaA03g37260D,BnaA03g43160D,BnaA03g48940D,BnaA03g55860D,BnaA04g02760D,BnaA04g05470D,BnaA04g07520D,BnaA04g09500D,BnaA04g19600D,BnaA04g22070D,BnaA04g…
GO:0009718	anthocyanin biosynthetic process	BP	0.00138373	0.0123539	7	254	519	80823	Over	5	BnaA06g35100D,BnaA09g18500D,BnaA09g43560D,BnaA10g25120D,BnaAnng37080D,BnaC08g22640D,BnaC09g50050D
GO:0006810	transport	BP	0.00144997	0.0127828	126	15149	519	80823	Over	3	BnaA01g04520D,BnaA01g09740D,BnaA01g34170D,BnaA02g06880D,BnaA02g07120D,BnaA02g11430D,BnaA02g26600D,BnaA03g00190D,BnaA03g01040D,BnaA03g01150D,BnaA03g09530D,BnaA03g17030D,BnaA03g21460D,BnaA03g40660D,BnaA03g43160D,BnaA03g50900D,BnaA04g02760D,BnaA04g05470D,BnaA04g07520D,BnaA04g22070D,BnaA04g23070D,BnaA04g29360D,BnaA05g05700D,BnaA05g05930D,BnaA05g22470D,BnaA05g23160D,BnaA05g27280D,BnaA05g30880D,BnaA05g…
GO:0006979	response to oxidative stress	BP	0.0015025	0.0131359	31	2724	519	80823	Over	4	BnaA01g06270D,BnaA02g06790D,BnaA06g17850D,BnaA06g18440D,BnaA06g25030D,BnaA06g35100D,BnaA09g18500D,BnaA09g21860D,BnaA09g41600D,BnaA10g12780D,BnaA10g25000D,BnaAnng32690D,BnaC01g07540D,BnaC03g11570D,BnaC03g13600D,BnaC03g48540D,BnaC03g56160D,BnaC03g56180D,BnaC03g78270D,BnaC04g34480D,BnaC05g21480D,BnaC06g43540D,BnaC07g25020D,BnaC08g07580D,BnaC08g20810D,BnaC09g24050D,BnaC09g33860D,BnaC09g35160D,BnaC09g…
GO:0071554	cell wall organization or biogenesis	BP	0.00159049	0.0137908	47	4643	519	80823	Over	3	BnaA01g06730D,BnaA01g15000D,BnaA01g30380D,BnaA01g32580D,BnaA01g34170D,BnaA03g01040D,BnaA03g05430D,BnaA03g37260D,BnaA03g55860D,BnaA04g09680D,BnaA04g19600D,BnaA05g24160D,BnaA05g34130D,BnaA06g02960D,BnaA06g09880D,BnaA06g31300D,BnaA06g34320D,BnaA07g03490D,BnaA07g14280D,BnaA08g17810D,BnaA08g26490D,BnaA09g36730D,BnaA10g00370D,BnaA10g17590D,BnaAnng17960D,BnaAnng37270D,BnaC01g17710D,BnaC01g20780D,BnaC02g…
GO:0048868	pollen tube development	BP	0.00168177	0.0144044	19	1421	519	80823	Over	4	BnaA01g30380D,BnaA03g05430D,BnaA04g09680D,BnaA05g01950D,BnaA05g02290D,BnaA05g34130D,BnaA06g31300D,BnaA07g03490D,BnaA08g28140D,BnaA09g31110D,BnaA09g47690D,BnaA09g53450D,BnaA10g02600D,BnaA10g23820D,BnaC03g03040D,BnaC03g06960D,BnaC04g31430D,BnaC05g48570D,BnaC08g01080D
GO:0051090	regulation of sequence-specific DNA binding transcription factor activity	BP	0.00173905	0.0147749	3	37	519	80823	Over	4	BnaA08g28140D,BnaC08g01080D,BnaC08g07580D
GO:0016757	transferase activity, transferring glycosyl groups	MF	0.00192228	0.0161364	26	2190	519	80823	Over	4	BnaA01g06730D,BnaA01g15000D,BnaA03g01040D,BnaA03g05430D,BnaA03g13740D,BnaA03g55860D,BnaA04g20720D,BnaA05g16360D,BnaA05g34130D,BnaA08g24480D,BnaA10g17590D,BnaAnng17960D,BnaC01g17710D,BnaC02g06930D,BnaC02g37260D,BnaC03g06960D,BnaC03g11820D,BnaC03g56970D,BnaC04g45600D,BnaC05g48570D,BnaC06g18540D,BnaC06g31180D,BnaC07g25020D,BnaC08g32370D,BnaC09g33860D,BnaC09g40960D
GO:0032989	cellular component morphogenesis	BP	0.00196612	0.016439	39	3706	519	80823	Over	4	BnaA01g30380D,BnaA03g05430D,BnaA03g37260D,BnaA03g55860D,BnaA04g09680D,BnaA05g01950D,BnaA05g02290D,BnaA05g24160D,BnaA05g34130D,BnaA06g31300D,BnaA06g33910D,BnaA06g34320D,BnaA07g03490D,BnaA07g14280D,BnaA08g26490D,BnaA08g28140D,BnaA09g31110D,BnaA09g36730D,BnaA09g47690D,BnaA10g00370D,BnaA10g02600D,BnaA10g23820D,BnaAnng10520D,BnaC01g00200D,BnaC01g20780D,BnaC02g31870D,BnaC02g41520D,BnaC03g03040D,BnaC03g…
GO:0016049	cell growth	BP	0.00204878	0.0169952	39	3713	519	80823	Over	3	BnaA01g30380D,BnaA01g34170D,BnaA03g05430D,BnaA03g37260D,BnaA03g55860D,BnaA04g06040D,BnaA04g09680D,BnaA05g01950D,BnaA05g02290D,BnaA05g24160D,BnaA05g34130D,BnaA06g31300D,BnaA06g34320D,BnaA07g03490D,BnaA07g14280D,BnaA08g28140D,BnaA09g31110D,BnaA09g36730D,BnaA09g47690D,BnaA10g00370D,BnaA10g02600D,BnaA10g17590D,BnaA10g23820D,BnaAnng10520D,BnaC01g00200D,BnaC01g20780D,BnaC02g06930D,BnaC03g03040D,BnaC03g…
GO:0009631	cold acclimation	BP	0.00212792	0.017378	5	139	519	80823	Over	5	BnaA02g06790D,BnaA10g12780D,BnaC03g11570D,BnaC06g36880D,BnaC09g35160D
GO:0052747	sinapyl alcohol dehydrogenase activity	MF	0.00217834	0.0175182	2	11	519	80823	Over	6	BnaA06g40660D,BnaC07g47260D
GO:0046029	mannitol dehydrogenase activity	MF	0.00217834	0.0175182	2	11	519	80823	Over	6	BnaA06g40660D,BnaC07g47260D
GO:0019310	inositol catabolic process	BP	0.00217834	0.0175182	2	11	519	80823	Over	6	BnaC02g12100D,BnaC07g40160D
GO:0010118	stomatal movement	BP	0.00250298	0.0200524	12	712	519	80823	Over	3	BnaA01g09520D,BnaA03g43160D,BnaA05g27280D,BnaA07g17850D,BnaC02g39630D,BnaC03g08040D,BnaC03g62800D,BnaC04g28220D,BnaC05g36000D,BnaC06g16600D,BnaC09g33860D,BnaCnng42530D
GO:0016787	hydrolase activity	MF	0.00259555	0.0203879	98	11467	519	80823	Over	3	BnaA01g06730D,BnaA01g07750D,BnaA01g08120D,BnaA01g15000D,BnaA01g32580D,BnaA01g34170D,BnaA02g07040D,BnaA02g13820D,BnaA03g01150D,BnaA03g07740D,BnaA03g37260D,BnaA03g39840D,BnaA03g48940D,BnaA03g55560D,BnaA04g23070D,BnaA05g06580D,BnaA05g16360D,BnaA05g18570D,BnaA05g33110D,BnaA05g33490D,BnaA06g02960D,BnaA06g09880D,BnaA06g33910D,BnaA06g34320D,BnaA06g35100D,BnaA07g03490D,BnaA07g17850D,BnaA07g25350D,BnaA07g…
GO:0050691	regulation of defense response to virus by host	BP	0.00260292	0.0203879	2	12	519	80823	Over	5	BnaAnng32610D,BnaC07g43490D
GO:0050113	inositol oxygenase activity	MF	0.00260292	0.0203879	2	12	519	80823	Over	5	BnaC02g12100D,BnaC07g40160D
GO:0003713	transcription coactivator activity	MF	0.00277828	0.0216008	4	90	519	80823	Over	5	BnaA06g15870D,BnaC03g52390D,BnaC03g52400D,BnaC08g21160D
GO:0042335	cuticle development	BP	0.00288749	0.0222855	6	216	519	80823	Over	4	BnaA10g00370D,BnaAnng40320D,BnaC04g38330D,BnaC08g22920D,BnaC08g46130D,BnaCnng08770D
GO:0046942	carboxylic acid transport	BP	0.00304114	0.0232158	20	1584	519	80823	Over	6	BnaA04g05470D,BnaA04g29360D,BnaA05g05700D,BnaA05g05930D,BnaA05g27280D,BnaA05g31720D,BnaA06g06160D,BnaA06g34530D,BnaAnng11580D,BnaAnng29470D,BnaC01g16430D,BnaC02g42100D,BnaC03g58590D,BnaC04g05790D,BnaC04g28220D,BnaC07g45620D,BnaC08g35020D,BnaC08g42830D,BnaC09g10360D,BnaC09g11080D
GO:0072659	protein localization in plasma membrane	BP	0.00305771	0.0232158	3	45	519	80823	Over	5	BnaA04g05470D,BnaA05g27280D,BnaC04g28220D
GO:0070882	cellular cell wall organization or biogenesis	BP	0.00306011	0.0232158	35	3300	519	80823	Over	4	BnaA01g06730D,BnaA01g15000D,BnaA01g30380D,BnaA01g34170D,BnaA03g01040D,BnaA03g05430D,BnaA03g55860D,BnaA04g09680D,BnaA05g24160D,BnaA05g34130D,BnaA06g02960D,BnaA06g09880D,BnaA06g31300D,BnaA07g03490D,BnaA07g14280D,BnaA08g26490D,BnaA09g36730D,BnaA10g17590D,BnaAnng17960D,BnaAnng37270D,BnaC01g17710D,BnaC01g20780D,BnaC02g06930D,BnaC03g03040D,BnaC03g06960D,BnaC03g22200D,BnaC04g15370D,BnaC04g55020D,BnaC05g…
GO:0042392	sphingosine-1-phosphate phosphatase activity	MF	0.00306312	0.0232158	2	13	519	80823	Over	7	BnaA07g17850D,BnaC06g16600D
GO:0009555	pollen development	BP	0.00322072	0.0241497	20	1590	519	80823	Over	5	BnaA03g05430D,BnaA04g02430D,BnaA05g34130D,BnaA06g31300D,BnaA06g33910D,BnaA08g22180D,BnaA09g44300D,BnaA10g25000D,BnaC01g04460D,BnaC03g06960D,BnaC03g08040D,BnaC03g30130D,BnaC03g69560D,BnaC04g24260D,BnaC04g31430D,BnaC05g48570D,BnaC06g00180D,BnaC08g18640D,BnaC09g36590D,BnaC09g49920D
GO:0045926	negative regulation of growth	BP	0.00350495	0.0257315	4	96	519	80823	Over	3	BnaA02g06790D,BnaA10g12780D,BnaC03g11570D,BnaC09g35160D
GO:0080027	response to herbivore	BP	0.00350495	0.0257315	4	96	519	80823	Over	4	BnaA02g11430D,BnaA07g38550D,BnaC02g15950D,BnaC06g26190D
GO:0072660	maintenance of protein location in plasma membrane	BP	0.00355849	0.0259154	2	14	519	80823	Over	6	BnaA05g27280D,BnaC04g28220D
GO:0048468	cell development	BP	0.0035669	0.0259154	38	3689	519	80823	Over	4	BnaA01g30380D,BnaA03g05430D,BnaA03g37260D,BnaA03g55860D,BnaA04g06040D,BnaA04g09680D,BnaA05g01950D,BnaA05g02290D,BnaA05g34130D,BnaA06g31300D,BnaA06g34320D,BnaA06g34530D,BnaA07g03490D,BnaA08g26490D,BnaA08g28140D,BnaA09g31110D,BnaA09g36730D,BnaA09g47690D,BnaA10g00370D,BnaA10g02600D,BnaA10g17590D,BnaA10g23820D,BnaAnng10520D,BnaC02g06930D,BnaC02g31870D,BnaC02g41520D,BnaC03g03040D,BnaC03g06960D,BnaC03g…
GO:0016762	xyloglucan:xyloglucosyl transferase activity	MF	0.00377327	0.0270418	4	98	519	80823	Over	6	BnaA01g06730D,BnaA01g15000D,BnaA05g16360D,BnaC01g17710D
GO:0003712	transcription cofactor activity	MF	0.00384177	0.0274394	6	229	519	80823	Over	4	BnaA06g15870D,BnaA06g25030D,BnaC03g48540D,BnaC03g52390D,BnaC03g52400D,BnaC08g21160D
GO:0045298	tubulin complex	CC	0.00412472	0.0292619	3	50	519	80823	Over	4	BnaA03g07740D,BnaA09g17090D,BnaCnng36540D
GO:0051179	localization	BP	0.00428429	0.03009	131	16272	519	80823	Over	2	BnaA01g04520D,BnaA01g09740D,BnaA01g34170D,BnaA02g06880D,BnaA02g07120D,BnaA02g11430D,BnaA02g26600D,BnaA03g00190D,BnaA03g01040D,BnaA03g01150D,BnaA03g09530D,BnaA03g17030D,BnaA03g21460D,BnaA03g40660D,BnaA03g43160D,BnaA03g50900D,BnaA04g02760D,BnaA04g05470D,BnaA04g07520D,BnaA04g22070D,BnaA04g23070D,BnaA04g29360D,BnaA05g05700D,BnaA05g05930D,BnaA05g22470D,BnaA05g23160D,BnaA05g27280D,BnaA05g30880D,BnaA05g…
GO:0019751	polyol metabolic process	BP	0.00502398	0.0347052	5	170	519	80823	Over	5	BnaC02g12100D,BnaC06g13430D,BnaC07g40160D,BnaC09g33860D,BnaCnng05510D
GO:0031540	regulation of anthocyanin biosynthetic process	BP	0.00512213	0.0349267	3	54	519	80823	Over	6	BnaA06g35100D,BnaA09g18500D,BnaA09g43560D
GO:0004857	enzyme inhibitor activity	MF	0.00518928	0.0352703	11	683	519	80823	Over	3	BnaA01g30830D,BnaA01g32580D,BnaA03g26600D,BnaA06g34320D,BnaA09g31110D,BnaA10g14750D,BnaAnng20740D,BnaC07g21510D,BnaC09g37120D,BnaCnng57640D,BnaCnng62150D
GO:0071555	cell wall organization	BP	0.00520929	0.0352925	32	3029	519	80823	Over	4	BnaA01g15000D,BnaA01g30380D,BnaA01g32580D,BnaA03g05430D,BnaA03g37260D,BnaA03g55860D,BnaA04g09680D,BnaA05g24160D,BnaA05g34130D,BnaA06g09880D,BnaA06g31300D,BnaA06g34320D,BnaA07g03490D,BnaA07g14280D,BnaA08g17810D,BnaA10g00370D,BnaAnng37270D,BnaC01g17710D,BnaC01g20780D,BnaC02g31870D,BnaC03g03040D,BnaC03g06960D,BnaC03g08040D,BnaC03g22200D,BnaC04g15370D,BnaC04g55020D,BnaC05g36370D,BnaC05g48570D,BnaC07g…
GO:0016021	integral to membrane	CC	0.00534016	0.0360632	59	6442	519	80823	Over	4	BnaA01g04520D,BnaA01g06270D,BnaA02g20700D,BnaA02g26600D,BnaA02g30100D,BnaA03g16770D,BnaA03g17030D,BnaA03g23010D,BnaA03g55860D,BnaA04g07520D,BnaA04g29360D,BnaA05g01950D,BnaA05g05700D,BnaA05g22470D,BnaA05g33490D,BnaA06g09070D,BnaA06g33960D,BnaA06g34530D,BnaA06g35100D,BnaA08g21940D,BnaA09g18500D,BnaA09g41600D,BnaA09g41810D,BnaA10g17590D,BnaAnng11580D,BnaAnng17960D,BnaAnng19370D,BnaAnng29470D,BnaC01g…
GO:0005783	endoplasmic reticulum	CC	0.00540031	0.0361221	30	2796	519	80823	Over	5	BnaA05g12980D,BnaA05g22470D,BnaA06g09070D,BnaA06g11320D,BnaA06g34530D,BnaA06g40080D,BnaA07g10650D,BnaA07g17850D,BnaA08g15200D,BnaA09g15080D,BnaA09g30800D,BnaA09g51620D,BnaA10g00370D,BnaA10g17590D,BnaC01g04460D,BnaC02g06930D,BnaC03g40170D,BnaC03g57350D,BnaC04g38330D,BnaC05g10520D,BnaC05g17530D,BnaC05g38940D,BnaC06g16600D,BnaC08g42830D,BnaC08g46130D,BnaC09g40550D,BnaC09g40960D,BnaC09g51620D,BnaCnng…
GO:0006865	amino acid transport	BP	0.00562301	0.0374926	18	1433	519	80823	Over	6	BnaA04g05470D,BnaA04g29360D,BnaA05g05700D,BnaA05g05930D,BnaA05g27280D,BnaA05g31720D,BnaA06g06160D,BnaA06g34530D,BnaAnng11580D,BnaAnng29470D,BnaC02g42100D,BnaC03g58590D,BnaC04g05790D,BnaC04g28220D,BnaC07g45620D,BnaC08g42830D,BnaC09g10360D,BnaC09g11080D
GO:0043495	protein anchor	MF	0.00588227	0.0381457	2	18	519	80823	Over	4	BnaA05g27280D,BnaC04g28220D
GO:0047484	regulation of response to osmotic stress	BP	0.00588227	0.0381457	2	18	519	80823	Over	5	BnaA06g35120D,BnaC07g48760D
GO:0052033	pathogen-associated molecular pattern dependent induction by symbiont of host innate immune response	BP	0.00595736	0.0381457	3	57	519	80823	Over	8	BnaA05g05930D,BnaC04g05790D,BnaC08g20810D
GO:0004722	protein serine/threonine phosphatase activity	MF	0.00597441	0.0381457	10	600	519	80823	Over	8	BnaA02g13820D,BnaA05g18570D,BnaA06g35100D,BnaA08g11740D,BnaA09g18500D,BnaAnng29590D,BnaC02g18150D,BnaC03g41310D,BnaC03g66270D,BnaC05g25430D
GO:0009664	plant-type cell wall organization	BP	0.00621429	0.0390087	22	1887	519	80823	Over	6	BnaA01g15000D,BnaA01g30380D,BnaA03g05430D,BnaA03g55860D,BnaA04g09680D,BnaA05g24160D,BnaA05g34130D,BnaA06g09880D,BnaA06g31300D,BnaA07g03490D,BnaA07g14280D,BnaAnng37270D,BnaC01g17710D,BnaC01g20780D,BnaC03g03040D,BnaC03g06960D,BnaC03g22200D,BnaC04g15370D,BnaC04g55020D,BnaC05g48570D,BnaC08g21320D,BnaCnng64010D
GO:0000904	cell morphogenesis involved in differentiation	BP	0.00635376	0.0390087	24	2118	519	80823	Over	5	BnaA01g30380D,BnaA03g05430D,BnaA04g09680D,BnaA05g01950D,BnaA05g02290D,BnaA05g34130D,BnaA06g31300D,BnaA07g03490D,BnaA08g26490D,BnaA08g28140D,BnaA09g31110D,BnaA09g47690D,BnaA10g02600D,BnaA10g23820D,BnaAnng10520D,BnaC02g31870D,BnaC02g41520D,BnaC03g03040D,BnaC03g06960D,BnaC03g33810D,BnaC04g31430D,BnaC05g48570D,BnaC08g01080D,BnaCnng06770D
GO:0040007	growth	BP	0.00641369	0.0390087	46	4806	519	80823	Over	2	BnaA01g30380D,BnaA01g34170D,BnaA02g06790D,BnaA03g05430D,BnaA03g37260D,BnaA03g55860D,BnaA04g06040D,BnaA04g09680D,BnaA05g01950D,BnaA05g02290D,BnaA05g24160D,BnaA05g34130D,BnaA06g31300D,BnaA06g34320D,BnaA06g34530D,BnaA07g03490D,BnaA07g14280D,BnaA08g28140D,BnaA09g31110D,BnaA09g36730D,BnaA09g47690D,BnaA10g00370D,BnaA10g02600D,BnaA10g12780D,BnaA10g17590D,BnaA10g23820D,BnaAnng10520D,BnaC01g00200D,BnaC01g…
GO:0006176	dATP biosynthetic process from ADP	BP	0.00642144	0.0390087	1	1	519	80823	Over	10	BnaA01g34170D
GO:0009846	pollen germination	BP	0.0064243	0.0390087	6	255	519	80823	Over	3	BnaA04g02760D,BnaA10g23820D,BnaAnng17960D,BnaC02g34840D,BnaC03g23130D,BnaC07g21980D
GO:0004430	1-phosphatidylinositol 4-kinase activity	MF	0.00654651	0.0391361	2	19	519	80823	Over	6	BnaA03g21460D,BnaC04g50850D
GO:0003830	beta-1,4-mannosylglycoprotein 4-beta-N-acetylglucosaminyltransferase activity	MF	0.00654651	0.0391361	2	19	519	80823	Over	7	BnaA08g24480D,BnaC03g56970D
GO:0045430	chalcone isomerase activity	MF	0.00654651	0.0391361	2	19	519	80823	Over	5	BnaA10g25120D,BnaC09g50050D
GO:0050378	UDP-glucuronate 4-epimerase activity	MF	0.00654651	0.0391361	2	19	519	80823	Over	6	BnaC03g25270D,BnaC07g42640D
GO:0080026	response to indolebutyric acid stimulus	BP	0.00655673	0.0391361	3	59	519	80823	Over	6	BnaA04g06040D,BnaA06g09880D,BnaCnng64010D
GO:0042344	indole glucosinolate catabolic process	BP	0.00655673	0.0391361	3	59	519	80823	Over	7	BnaA06g09880D,BnaA08g17810D,BnaCnng64010D
GO:0000038	very long-chain fatty acid metabolic process	BP	0.0067875	0.0401721	6	258	519	80823	Over	7	BnaA10g00370D,BnaAnng40320D,BnaC04g38330D,BnaC08g22920D,BnaC08g46130D,BnaCnng08770D
GO:0006352	transcription initiation, DNA-dependent	BP	0.00712998	0.0417302	5	185	519	80823	Over	6	BnaA03g15750D,BnaA05g02290D,BnaA08g28140D,BnaC08g01080D,BnaCnng37990D
GO:0048577	negative regulation of short-day photoperiodism, flowering	BP	0.00724316	0.0418119	2	20	519	80823	Over	4	BnaA04g02430D,BnaC04g24260D
GO:0080133	midchain alkane hydroxylase activity	MF	0.00724316	0.0418119	2	20	519	80823	Over	6	BnaA09g15080D,BnaC09g51620D
GO:0005516	calmodulin binding	MF	0.0076122	0.043466	12	836	519	80823	Over	4	BnaA02g20700D,BnaA03g51590D,BnaA04g22070D,BnaA06g22060D,BnaA06g25030D,BnaA09g36180D,BnaC02g27050D,BnaC02g35530D,BnaC03g48540D,BnaC04g27770D,BnaC08g22920D,BnaCnng30830D
GO:0070417	cellular response to cold	BP	0.0076877	0.043466	4	120	519	80823	Over	5	BnaA06g15870D,BnaC03g52390D,BnaC03g52400D,BnaC08g21160D
GO:0009825	multidimensional cell growth	BP	0.0077609	0.043466	10	624	519	80823	Over	4	BnaA03g37260D,BnaA03g55860D,BnaA06g34320D,BnaA07g14280D,BnaA10g00370D,BnaAnng10520D,BnaC03g22200D,BnaC03g33810D,BnaC07g21510D,BnaCnng08770D
GO:0071705	nitrogen compound transport	BP	0.00824626	0.045247	22	1924	519	80823	Over	4	BnaA04g05470D,BnaA04g29360D,BnaA05g05700D,BnaA05g05930D,BnaA05g27280D,BnaA05g31720D,BnaA06g06160D,BnaA06g34530D,BnaA08g21940D,BnaAnng11580D,BnaAnng29470D,BnaC02g42100D,BnaC03g58590D,BnaC04g05790D,BnaC04g28220D,BnaC06g37510D,BnaC07g45620D,BnaC08g01920D,BnaC08g42830D,BnaC09g10360D,BnaC09g11080D,BnaC09g40550D
GO:0009506	plasmodesma	CC	0.00869253	0.0469342	50	5393	519	80823	Over	3	BnaA02g30100D,BnaA02g34120D,BnaA03g07740D,BnaA03g17030D,BnaA03g23010D,BnaA03g39840D,BnaA03g50900D,BnaA04g05470D,BnaA04g26460D,BnaA05g27280D,BnaA06g09880D,BnaA06g17850D,BnaA06g25550D,BnaA06g34320D,BnaA08g17380D,BnaA08g23020D,BnaA09g04280D,BnaA09g17090D,BnaA09g27390D,BnaA09g36820D,BnaA09g41810D,BnaA10g07250D,BnaA10g08320D,BnaAnng20740D,BnaAnng29590D,BnaAnng37270D,BnaC01g20780D,BnaC01g32590D,BnaC02g…
GO:0007163	establishment or maintenance of cell polarity	BP	0.00873194	0.0469342	2	22	519	80823	Over	3	BnaAnng10520D,BnaC03g33810D
GO:0015768	maltose transport	BP	0.00873194	0.0469342	2	22	519	80823	Over	8	BnaC02g34840D,BnaC07g21980D
GO:0016311	dephosphorylation	BP	0.0089348	0.0479024	19	1595	519	80823	Over	6	BnaA02g13820D,BnaA04g05470D,BnaA05g06580D,BnaA05g18570D,BnaA05g27280D,BnaA06g18440D,BnaA06g35100D,BnaA08g11740D,BnaA09g18500D,BnaA10g00370D,BnaAnng29590D,BnaC01g17060D,BnaC02g18150D,BnaC03g41310D,BnaC03g66270D,BnaC04g28220D,BnaC04g31430D,BnaC09g27860D,BnaCnng08770D
GO:0005737	cytoplasm	CC	0.00895904	0.0479104	297	41554	519	80823	Over	4	BnaA01g04520D,BnaA01g06270D,BnaA01g07750D,BnaA01g09740D,BnaA01g12340D,BnaA01g15000D,BnaA01g28690D,BnaA01g29290D,BnaA01g34170D,BnaA02g01510D,BnaA02g06880D,BnaA02g11430D,BnaA02g26600D,BnaA02g27010D,BnaA02g31900D,BnaA02g34120D,BnaA02g36030D,BnaA03g01040D,BnaA03g01150D,BnaA03g05430D,BnaA03g07740D,BnaA03g09530D,BnaA03g13740D,BnaA03g15380D,BnaA03g15750D,BnaA03g17030D,BnaA03g21310D,BnaA03g21460D,BnaA03g…
GO:0009504	cell plate	CC	0.00902001	0.0480061	5	196	519	80823	Over	5	BnaA05g27280D,BnaA06g17850D,BnaC02g42100D,BnaC03g56160D,BnaC04g28220D
GO:0009828	plant-type cell wall loosening	BP	0.00909148	0.04813	4	126	519	80823	Over	7	BnaA05g24160D,BnaA07g14280D,BnaC01g20780D,BnaC03g22200D
GO:0010337	regulation of salicylic acid metabolic process	BP	0.00930481	0.0491359	3	67	519	80823	Over	6	BnaA08g17810D,BnaA09g36180D,BnaC03g58590D
GO:0009330	DNA topoisomerase complex (ATP-hydrolyzing)	CC	0.0095232	0.0499139	2	23	519	80823	Over	4	BnaA01g07750D,BnaAnng17740D
GO:0001578	microtubule bundle formation	BP	0.0095232	0.0499139	2	23	519	80823	Over	5	BnaAnng10520D,BnaC03g33810D

## Sheet: later up PC spacial
GO_ID	GO_Term	GO_Class	Pvalue	AdjustedPv	x1	x2	n	N	EnrichDirect	GOlevl	GeneID
GO:0009743	response to carbohydrate stimulus	BP	5.56611e-41	7.45302e-38	47	4351	158	80823	Over	5	BnaA01g05060D,BnaA02g05510D,BnaA02g09590D,BnaA02g16020D,BnaA02g16460D,BnaA03g33790D,BnaA03g53320D,BnaA03g56550D,BnaA04g27220D,BnaA05g02300D,BnaA05g19210D,BnaA06g12890D,BnaA06g21090D,BnaA07g15770D,BnaA07g29470D,BnaA07g35260D,BnaA08g14970D,BnaA08g22240D,BnaA08g23120D,BnaA09g35010D,BnaA10g11500D,BnaA10g22680D,BnaAnng07270D,BnaC01g13940D,BnaC01g15640D,BnaC02g09390D,BnaC02g16640D,BnaC03g21360D,BnaC03g…
GO:0010200	response to chitin	BP	2.86565e-29	1.91855e-26	43	2361	158	80823	Over	6	BnaA01g05060D,BnaA02g05510D,BnaA02g09590D,BnaA02g16020D,BnaA02g16460D,BnaA03g33790D,BnaA03g53320D,BnaA03g56550D,BnaA04g27220D,BnaA05g02300D,BnaA05g19210D,BnaA06g12890D,BnaA06g21090D,BnaA07g15770D,BnaA07g29470D,BnaA07g35260D,BnaA08g14970D,BnaA08g22240D,BnaA08g23120D,BnaA09g35010D,BnaA10g11500D,BnaAnng07270D,BnaC01g15640D,BnaC02g09390D,BnaC02g16640D,BnaC03g21360D,BnaC03g22390D,BnaC03g39000D,BnaC03g…
GO:0009620	response to fungus	BP	6.58621e-22	2.93965e-19	29	2964	158	80823	Over	4	BnaA01g05060D,BnaA02g16020D,BnaA05g19210D,BnaA06g24410D,BnaA07g20840D,BnaA07g24860D,BnaA07g29470D,BnaA07g33680D,BnaA07g33690D,BnaA07g35260D,BnaA08g23120D,BnaA10g07620D,BnaA10g22680D,BnaC01g15640D,BnaC02g16640D,BnaC03g21360D,BnaC03g49470D,BnaC03g59280D,BnaC04g40810D,BnaC05g09910D,BnaC05g51340D,BnaC06g21690D,BnaC06g32670D,BnaC06g38300D,BnaC06g40170D,BnaC08g36840D,BnaC09g47250D,BnaCnng51910D,BnaCnng…
GO:0009753	response to jasmonic acid stimulus	BP	4.70611e-20	1.57537e-17	27	2794	158	80823	Over	5	BnaA02g09590D,BnaA02g16020D,BnaA02g35880D,BnaA03g33790D,BnaA05g19210D,BnaA07g24860D,BnaA07g29470D,BnaA07g35260D,BnaA08g09740D,BnaA08g23120D,BnaA10g22680D,BnaC01g15640D,BnaC02g16640D,BnaC03g21360D,BnaC03g39000D,BnaC03g49470D,BnaC03g59280D,BnaC05g36760D,BnaC05g51340D,BnaC06g21690D,BnaC06g32670D,BnaC06g40170D,BnaC08g36840D,BnaC09g47250D,BnaCnng39460D,BnaCnng51910D,BnaCnng76190D
GO:0010033	response to organic substance	BP	6.84005e-18	1.83177e-15	68	13737	158	80823	Over	4	BnaA01g02430D,BnaA01g05060D,BnaA02g05510D,BnaA02g09590D,BnaA02g16020D,BnaA02g16460D,BnaA02g30210D,BnaA02g35880D,BnaA03g33790D,BnaA03g53320D,BnaA03g56550D,BnaA04g27220D,BnaA05g02300D,BnaA05g09030D,BnaA05g19210D,BnaA06g12890D,BnaA06g21090D,BnaA06g24410D,BnaA06g31630D,BnaA07g15770D,BnaA07g24860D,BnaA07g29470D,BnaA07g35260D,BnaA08g09740D,BnaA08g14970D,BnaA08g22240D,BnaA08g23120D,BnaA08g30600D,BnaA09g…
[truncated: 144 more rows]

## Sheet: later up PI special
GO_ID	GO_Term	GO_Class	Pvalue	AdjustedPv	x1	x2	n	N	EnrichDirect	GOlevl	GeneID
[truncated: 435 more rows]
