# Supplementary material for: Time-Course Transcriptome Analysis of Compatible and Incompatible Pollen-Stigma Interactions in Brassica napus L
Source: Front Plant Sci. 2017 May 3;8:682. doi: 10.3389/fpls.2017.00682 (PMC5413569; doi:10.3389/fpls.2017.00682)
Supplement: Supplementary file 13 [file DataSheet12.XLSX]

## Sheet: PI PC common enrichment
	GO_ID	GO_Term	GO_Class	Pvalue	AdjustedPv	x1	x2	n	N	EnrichDirect	GOlevl	GeneID
	GO:0009827	plant-type cell wall modification	BP	1.12282e-208	1.56071e-205	76	1002	426	80823	Over	6	BnaA01g02230D,BnaA01g19850D,BnaA01g26480D,BnaA01g29830D,BnaA02g26540D,BnaA03g02030D,BnaA03g05190D,BnaA03g27350D,BnaA03g27540D,BnaA03g28740D,BnaA03g29100D,BnaA03g30180D,BnaA03g32810D,BnaA03g39260D,BnaA03g53130D,BnaA04g05320D,BnaA05g19820D,BnaA05g25890D,BnaA05g33680D,BnaA06g09240D,BnaA06g19910D,BnaA06g29240D,BnaA06g30420D,BnaA07g18550D,BnaA07g18750D,BnaA08g18150D,BnaA08g23970D,BnaA08g29220D,BnaA09g…
	GO:0009860	pollen tube growth	BP	6.00787e-179	4.17547e-176	79	1234	426	80823	Over	4	BnaA01g02230D,BnaA01g19850D,BnaA01g26320D,BnaA01g26480D,BnaA02g04170D,BnaA02g07920D,BnaA03g02030D,BnaA03g14480D,BnaA03g21590D,BnaA03g22710D,BnaA03g27350D,BnaA03g27650D,BnaA03g30180D,BnaA03g35630D,BnaA03g39260D,BnaA03g53130D,BnaA03g58460D,BnaA04g05320D,BnaA05g00810D,BnaA05g19820D,BnaA05g33680D,BnaA06g06610D,BnaA06g19910D,BnaA07g14690D,BnaA07g18550D,BnaA08g03570D,BnaA08g13410D,BnaA08g18150D,BnaA09g…
	GO:0048868	pollen tube development	BP	3.40427e-169	1.18298e-166	83	1421	426	80823	Over	4	BnaA01g02230D,BnaA01g19850D,BnaA01g26320D,BnaA01g26480D,BnaA02g04170D,BnaA02g07920D,BnaA03g02030D,BnaA03g14480D,BnaA03g21590D,BnaA03g22710D,BnaA03g27350D,BnaA03g27650D,BnaA03g30180D,BnaA03g35630D,BnaA03g39260D,BnaA03g53130D,BnaA03g58460D,BnaA04g05320D,BnaA05g00810D,BnaA05g19820D,BnaA05g33680D,BnaA06g06610D,BnaA06g19910D,BnaA07g14690D,BnaA07g18550D,BnaA08g03570D,BnaA08g13410D,BnaA08g18150D,BnaA09g…
	GO:0042545	cell wall modification	BP	4.22625e-150	1.1749e-147	90	1828	426	80823	Over	5	BnaA01g02230D,BnaA01g19850D,BnaA01g26480D,BnaA01g29830D,BnaA02g26540D,BnaA02g30620D,BnaA03g02030D,BnaA03g05190D,BnaA03g21590D,BnaA03g22710D,BnaA03g27350D,BnaA03g27540D,BnaA03g28740D,BnaA03g29100D,BnaA03g30180D,BnaA03g32810D,BnaA03g34410D,BnaA03g39260D,BnaA03g53130D,BnaA04g05320D,BnaA05g00810D,BnaA05g19820D,BnaA05g25890D,BnaA05g33680D,BnaA06g09240D,BnaA06g19910D,BnaA06g29240D,BnaA06g30420D,BnaA07g…
	GO:0009856	pollination	BP	1.92841e-138	4.46749e-136	85	1759	426	80823	Over	3	BnaA01g02230D,BnaA01g19850D,BnaA01g26320D,BnaA01g26480D,BnaA02g04170D,BnaA02g07920D,BnaA03g02030D,BnaA03g14480D,BnaA03g21590D,BnaA03g22710D,BnaA03g27350D,BnaA03g27650D,BnaA03g30180D,BnaA03g35630D,BnaA03g39260D,BnaA03g53130D,BnaA03g58460D,BnaA04g05320D,BnaA05g00810D,BnaA05g10500D,BnaA05g19820D,BnaA05g33680D,BnaA06g06610D,BnaA06g19910D,BnaA07g14690D,BnaA07g18550D,BnaA08g03570D,BnaA08g13410D,BnaA08g…
	GO:0009932	cell tip growth	BP	4.90725e-123	9.7444e-121	80	1734	426	80823	Over	5	BnaA01g02230D,BnaA01g19850D,BnaA01g26320D,BnaA01g26480D,BnaA02g04170D,BnaA02g07920D,BnaA03g02030D,BnaA03g14480D,BnaA03g21590D,BnaA03g22710D,BnaA03g27350D,BnaA03g27650D,BnaA03g30180D,BnaA03g35630D,BnaA03g39260D,BnaA03g53130D,BnaA03g58460D,BnaA04g05320D,BnaA05g00810D,BnaA05g19820D,BnaA05g33680D,BnaA06g06610D,BnaA06g19910D,BnaA07g14690D,BnaA07g18550D,BnaA08g03570D,BnaA08g13410D,BnaA08g18150D,BnaA09g…
	GO:0009826	unidimensional cell growth	BP	1.58561e-118	2.75499e-116	96	2492	426	80823	Over	4	BnaA01g02230D,BnaA01g05340D,BnaA01g19850D,BnaA01g26320D,BnaA01g26480D,BnaA02g04170D,BnaA02g07920D,BnaA03g02030D,BnaA03g14480D,BnaA03g21590D,BnaA03g22710D,BnaA03g27350D,BnaA03g27650D,BnaA03g28740D,BnaA03g30180D,BnaA03g34960D,BnaA03g35630D,BnaA03g39260D,BnaA03g53130D,BnaA03g58460D,BnaA04g05320D,BnaA05g00810D,BnaA05g19820D,BnaA05g33680D,BnaA06g06610D,BnaA06g19910D,BnaA06g29240D,BnaA06g40790D,BnaA07g…
	GO:0009664	plant-type cell wall organization	BP	6.78859e-111	1.04846e-108	80	1887	426	80823	Over	6	BnaA01g02230D,BnaA01g19850D,BnaA01g26480D,BnaA01g29830D,BnaA01g36400D,BnaA02g26540D,BnaA03g02030D,BnaA03g05190D,BnaA03g27350D,BnaA03g27540D,BnaA03g28740D,BnaA03g29100D,BnaA03g30180D,BnaA03g32810D,BnaA03g35840D,BnaA03g39260D,BnaA03g53130D,BnaA04g05320D,BnaA05g19820D,BnaA05g25890D,BnaA05g33680D,BnaA06g09240D,BnaA06g19910D,BnaA06g29240D,BnaA06g30420D,BnaA07g18550D,BnaA07g18750D,BnaA08g18150D,BnaA08g…
	GO:0000904	cell morphogenesis involved in differentiation	BP	1.09005e-98	1.37743e-96	81	2118	426	80823	Over	5	BnaA01g02230D,BnaA01g19850D,BnaA01g26320D,BnaA01g26480D,BnaA02g04170D,BnaA02g07920D,BnaA03g02030D,BnaA03g14480D,BnaA03g21590D,BnaA03g22710D,BnaA03g27350D,BnaA03g27650D,BnaA03g30180D,BnaA03g35630D,BnaA03g39260D,BnaA03g53130D,BnaA03g58460D,BnaA04g05320D,BnaA05g00810D,BnaA05g19820D,BnaA05g33680D,BnaA06g06610D,BnaA06g19910D,BnaA07g14690D,BnaA07g18550D,BnaA08g03570D,BnaA08g13410D,BnaA08g18150D,BnaA09g…
	GO:0045229	external encapsulating structure organization	BP	9.10992e-97	1.05523e-94	81	2151	426	80823	Over	4	BnaA01g02230D,BnaA01g19850D,BnaA01g26480D,BnaA01g29830D,BnaA01g36400D,BnaA02g26540D,BnaA03g02030D,BnaA03g05190D,BnaA03g27350D,BnaA03g27540D,BnaA03g28740D,BnaA03g29100D,BnaA03g30180D,BnaA03g32810D,BnaA03g35840D,BnaA03g39260D,BnaA03g53130D,BnaA04g05320D,BnaA05g19820D,BnaA05g25890D,BnaA05g32260D,BnaA05g33680D,BnaA06g09240D,BnaA06g19910D,BnaA06g29240D,BnaA06g30420D,BnaA07g18550D,BnaA07g18750D,BnaA08g…
	GO:0048588	developmental cell growth	BP	2.67488e-88	2.65577e-86	80	2259	426	80823	Over	4	BnaA01g02230D,BnaA01g19850D,BnaA01g26320D,BnaA01g26480D,BnaA02g04170D,BnaA02g07920D,BnaA03g02030D,BnaA03g14480D,BnaA03g21590D,BnaA03g22710D,BnaA03g27350D,BnaA03g27650D,BnaA03g30180D,BnaA03g35630D,BnaA03g39260D,BnaA03g53130D,BnaA03g58460D,BnaA04g05320D,BnaA05g00810D,BnaA05g19820D,BnaA05g33680D,BnaA06g06610D,BnaA06g19910D,BnaA07g14690D,BnaA07g18550D,BnaA08g03570D,BnaA08g13410D,BnaA08g18150D,BnaA09g…
	GO:0071555	cell wall organization	BP	1.59764e-87	1.48048e-85	94	3029	426	80823	Over	4	BnaA01g02230D,BnaA01g19850D,BnaA01g26480D,BnaA01g29830D,BnaA01g36400D,BnaA02g26540D,BnaA02g30620D,BnaA03g02030D,BnaA03g05190D,BnaA03g21590D,BnaA03g22710D,BnaA03g27350D,BnaA03g27540D,BnaA03g28740D,BnaA03g29100D,BnaA03g30180D,BnaA03g32810D,BnaA03g34410D,BnaA03g35840D,BnaA03g39260D,BnaA03g53130D,BnaA04g05320D,BnaA05g00810D,BnaA05g19820D,BnaA05g25890D,BnaA05g33680D,BnaA06g09240D,BnaA06g19910D,BnaA06g…
	GO:0071669	plant-type cell wall organization or biogenesis	BP	3.50173e-83	3.04213e-81	82	2471	426	80823	Over	5	BnaA01g02230D,BnaA01g19850D,BnaA01g26480D,BnaA01g29830D,BnaA01g36400D,BnaA02g26540D,BnaA03g02030D,BnaA03g05190D,BnaA03g27350D,BnaA03g27540D,BnaA03g28740D,BnaA03g29100D,BnaA03g30180D,BnaA03g32810D,BnaA03g35840D,BnaA03g39260D,BnaA03g53130D,BnaA04g05320D,BnaA05g10500D,BnaA05g19820D,BnaA05g25890D,BnaA05g33680D,BnaA06g09240D,BnaA06g19910D,BnaA06g29240D,BnaA06g30420D,BnaA07g18550D,BnaA07g18750D,BnaA08g…
	GO:0000902	cell morphogenesis	BP	1.21978e-80	9.97351e-79	98	3461	426	80823	Over	5	BnaA01g02230D,BnaA01g05340D,BnaA01g19850D,BnaA01g26320D,BnaA01g26480D,BnaA02g04170D,BnaA02g07920D,BnaA03g02030D,BnaA03g14480D,BnaA03g21590D,BnaA03g22710D,BnaA03g27350D,BnaA03g27650D,BnaA03g28740D,BnaA03g30180D,BnaA03g34960D,BnaA03g35630D,BnaA03g39260D,BnaA03g53130D,BnaA03g58460D,BnaA04g05320D,BnaA05g00810D,BnaA05g19820D,BnaA05g33680D,BnaA06g06610D,BnaA06g19910D,BnaA06g29240D,BnaA06g40790D,BnaA07g…
	GO:0016049	cell growth	BP	1.38776e-80	1.07166e-78	102	3713	426	80823	Over	3	BnaA01g02230D,BnaA01g05340D,BnaA01g19850D,BnaA01g26320D,BnaA01g26480D,BnaA01g36400D,BnaA02g04170D,BnaA02g07920D,BnaA03g02030D,BnaA03g14480D,BnaA03g21590D,BnaA03g22710D,BnaA03g27350D,BnaA03g27650D,BnaA03g28740D,BnaA03g30180D,BnaA03g34960D,BnaA03g35630D,BnaA03g35840D,BnaA03g39260D,BnaA03g53130D,BnaA03g58460D,BnaA04g05320D,BnaA05g00810D,BnaA05g19820D,BnaA05g33680D,BnaA06g06610D,BnaA06g19910D,BnaA06g…
	GO:0032989	cellular component morphogenesis	BP	3.98799e-75	2.91753e-73	99	3706	426	80823	Over	4	BnaA01g02230D,BnaA01g05340D,BnaA01g19850D,BnaA01g26320D,BnaA01g26480D,BnaA02g04170D,BnaA02g07920D,BnaA03g02030D,BnaA03g14480D,BnaA03g21590D,BnaA03g22710D,BnaA03g27350D,BnaA03g27650D,BnaA03g28740D,BnaA03g30180D,BnaA03g34960D,BnaA03g35630D,BnaA03g39260D,BnaA03g53130D,BnaA03g58460D,BnaA04g05320D,BnaA05g00810D,BnaA05g19820D,BnaA05g32260D,BnaA05g33680D,BnaA06g06610D,BnaA06g19910D,BnaA06g29240D,BnaA06g…
	GO:0048610	cellular process involved in reproduction	BP	1.02276e-73	7.10816e-72	91	3245	426	80823	Over	3	BnaA01g01830D,BnaA01g02230D,BnaA01g19850D,BnaA01g26320D,BnaA01g26480D,BnaA02g04170D,BnaA02g07920D,BnaA03g02030D,BnaA03g14480D,BnaA03g21590D,BnaA03g22710D,BnaA03g27350D,BnaA03g27650D,BnaA03g28740D,BnaA03g30180D,BnaA03g35630D,BnaA03g39260D,BnaA03g53130D,BnaA03g58460D,BnaA04g05320D,BnaA04g27260D,BnaA05g00810D,BnaA05g19820D,BnaA05g32260D,BnaA05g33680D,BnaA06g06610D,BnaA06g19910D,BnaA06g29240D,BnaA07g…
	GO:0071554	cell wall organization or biogenesis	BP	9.63916e-50	5.58268e-48	96	4643	426	80823	Over	3	BnaA01g02230D,BnaA01g19850D,BnaA01g26480D,BnaA01g29830D,BnaA01g36400D,BnaA02g26540D,BnaA02g30620D,BnaA03g02030D,BnaA03g05190D,BnaA03g21590D,BnaA03g22710D,BnaA03g27350D,BnaA03g27540D,BnaA03g28740D,BnaA03g29100D,BnaA03g30180D,BnaA03g32810D,BnaA03g34410D,BnaA03g35840D,BnaA03g39260D,BnaA03g53130D,BnaA04g05320D,BnaA05g00810D,BnaA05g10500D,BnaA05g19820D,BnaA05g25890D,BnaA05g33680D,BnaA06g09240D,BnaA06g…
	GO:0048468	cell development	BP	9.09449e-49	5.05654e-47	83	3689	426	80823	Over	4	BnaA01g02230D,BnaA01g19850D,BnaA01g26320D,BnaA01g26480D,BnaA02g04170D,BnaA02g07920D,BnaA03g02030D,BnaA03g14480D,BnaA03g21590D,BnaA03g22710D,BnaA03g27350D,BnaA03g27650D,BnaA03g30180D,BnaA03g35630D,BnaA03g39260D,BnaA03g53130D,BnaA03g58460D,BnaA04g05320D,BnaA05g00810D,BnaA05g19820D,BnaA05g33680D,BnaA06g06610D,BnaA06g19910D,BnaA07g14690D,BnaA07g18550D,BnaA08g03570D,BnaA08g13410D,BnaA08g18150D,BnaA09g…
	GO:0005576	extracellular region	CC	8.3572e-44	4.46789e-42	136	8812	426	80823	Over	2	BnaA01g02230D,BnaA01g09410D,BnaA01g14010D,BnaA01g15090D,BnaA01g16670D,BnaA01g22700D,BnaA01g29830D,BnaA02g07920D,BnaA02g08480D,BnaA02g16670D,BnaA02g26540D,BnaA02g27380D,BnaA03g02030D,BnaA03g05190D,BnaA03g08850D,BnaA03g21590D,BnaA03g27540D,BnaA03g29240D,BnaA03g30180D,BnaA03g32800D,BnaA03g32810D,BnaA03g39260D,BnaA03g53130D,BnaA03g58460D,BnaA04g03610D,BnaA04g05320D,BnaA05g00810D,BnaA05g25890D,BnaA05g…
	GO:0030154	cell differentiation	BP	1.46053e-37	7.25047e-36	96	5510	426	80823	Over	4	BnaA01g01830D,BnaA01g02230D,BnaA01g19850D,BnaA01g26320D,BnaA01g26480D,BnaA02g04170D,BnaA02g07920D,BnaA03g02030D,BnaA03g10620D,BnaA03g14480D,BnaA03g21590D,BnaA03g22710D,BnaA03g27350D,BnaA03g27650D,BnaA03g28740D,BnaA03g30180D,BnaA03g35630D,BnaA03g39260D,BnaA03g53130D,BnaA03g58460D,BnaA04g05320D,BnaA04g27260D,BnaA05g00810D,BnaA05g19820D,BnaA05g33680D,BnaA06g06610D,BnaA06g19910D,BnaA06g29240D,BnaA07g…
	GO:0048869	cellular developmental process	BP	6.98821e-34	3.34952e-32	107	6934	426	80823	Over	3	BnaA01g01830D,BnaA01g02230D,BnaA01g05340D,BnaA01g19850D,BnaA01g26320D,BnaA01g26480D,BnaA02g04170D,BnaA02g07920D,BnaA03g02030D,BnaA03g10620D,BnaA03g14480D,BnaA03g21590D,BnaA03g22710D,BnaA03g27350D,BnaA03g27650D,BnaA03g28740D,BnaA03g30180D,BnaA03g34960D,BnaA03g35630D,BnaA03g39260D,BnaA03g53130D,BnaA03g58460D,BnaA04g05320D,BnaA04g27260D,BnaA05g00810D,BnaA05g19820D,BnaA05g32260D,BnaA05g33680D,BnaA06g…
	GO:0030599	pectinesterase activity	MF	2.77121e-33	1.28399e-31	37	420	426	80823	Over	6	BnaA01g14010D,BnaA02g30620D,BnaA03g02030D,BnaA03g21590D,BnaA03g21600D,BnaA03g22710D,BnaA03g29100D,BnaA03g34410D,BnaA04g26890D,BnaA05g00800D,BnaA05g00810D,BnaA06g06610D,BnaA08g03570D,BnaA09g39720D,BnaA09g47760D,BnaA10g05640D,BnaA10g23860D,BnaA10g23870D,BnaAnng13710D,BnaAnng28400D,BnaC01g16500D,BnaC02g01620D,BnaC03g26740D,BnaC03g34350D,BnaC03g34360D,BnaC03g39840D,BnaC03g72420D,BnaC04g00460D,BnaC04g…
	GO:0004553	hydrolase activity, hydrolyzing O-glycosyl compounds	MF	6.20463e-33	2.78207e-31	40	1401	426	80823	Over	5	BnaA01g02230D,BnaA01g36400D,BnaA02g08480D,BnaA03g30180D,BnaA03g39260D,BnaA03g53130D,BnaA04g03610D,BnaA04g05320D,BnaA06g19700D,BnaA06g20250D,BnaA06g30420D,BnaA06g35670D,BnaA08g18320D,BnaA08g18330D,BnaA08g27230D,BnaA10g01390D,BnaC01g03500D,BnaC01g39610D,BnaC02g12030D,BnaC02g38360D,BnaC03g35490D,BnaC03g35500D,BnaC03g46580D,BnaC03g54030D,BnaC03g54480D,BnaC03g58640D,BnaC03g58650D,BnaC03g58660D,BnaC04g…
	GO:0009653	anatomical structure morphogenesis	BP	9.34894e-27	3.93789e-25	111	8282	426	80823	Over	3	BnaA01g02230D,BnaA01g05340D,BnaA01g19850D,BnaA01g26320D,BnaA01g26480D,BnaA02g04170D,BnaA02g07920D,BnaA03g02030D,BnaA03g14480D,BnaA03g21590D,BnaA03g22710D,BnaA03g27350D,BnaA03g27650D,BnaA03g28740D,BnaA03g30180D,BnaA03g34960D,BnaA03g35630D,BnaA03g39260D,BnaA03g47910D,BnaA03g53130D,BnaA03g58450D,BnaA03g58460D,BnaA04g05320D,BnaA05g00810D,BnaA05g19820D,BnaA05g32260D,BnaA05g32340D,BnaA05g33680D,BnaA06g…
	GO:0016043	cellular component organization	BP	1.73956e-25	7.11174e-24	158	14322	426	80823	Over	3	BnaA01g02230D,BnaA01g05340D,BnaA01g19850D,BnaA01g26320D,BnaA01g26480D,BnaA01g29830D,BnaA01g36400D,BnaA02g04170D,BnaA02g05410D,BnaA02g07920D,BnaA02g13590D,BnaA02g26540D,BnaA02g30620D,BnaA03g02030D,BnaA03g05190D,BnaA03g14480D,BnaA03g21590D,BnaA03g22710D,BnaA03g27350D,BnaA03g27540D,BnaA03g27650D,BnaA03g28740D,BnaA03g29100D,BnaA03g30180D,BnaA03g32810D,BnaA03g34410D,BnaA03g34960D,BnaA03g35630D,BnaA03g…
	GO:0052689	carboxylic ester hydrolase activity	MF	5.56428e-25	2.20982e-23	38	769	426	80823	Over	5	BnaA01g14010D,BnaA02g30620D,BnaA03g02030D,BnaA03g21590D,BnaA03g21600D,BnaA03g22710D,BnaA03g29100D,BnaA03g34410D,BnaA04g26890D,BnaA05g00800D,BnaA05g00810D,BnaA06g06610D,BnaA08g03570D,BnaA08g13410D,BnaA09g39720D,BnaA09g47760D,BnaA10g05640D,BnaA10g23860D,BnaA10g23870D,BnaAnng13710D,BnaAnng28400D,BnaC01g16500D,BnaC02g01620D,BnaC03g26740D,BnaC03g34350D,BnaC03g34360D,BnaC03g39840D,BnaC03g72420D,BnaC04g…
	GO:0045330	aspartyl esterase activity	MF	1.26051e-24	4.86697e-23	24	212	426	80823	Over	5	BnaA02g30620D,BnaA03g02030D,BnaA03g21590D,BnaA03g22710D,BnaA03g29100D,BnaA03g34410D,BnaA05g00810D,BnaA09g39720D,BnaA10g23860D,BnaA10g23870D,BnaAnng13710D,BnaAnng28400D,BnaC02g01620D,BnaC03g26740D,BnaC03g34350D,BnaC03g34360D,BnaC03g39840D,BnaC03g72420D,BnaC04g00460D,BnaC07g28310D,BnaC09g03330D,BnaC09g48600D,BnaCnng66900D,BnaCnng75130D
	GO:0030048	actin filament-based movement	BP	4.2649e-23	1.60222e-21	27	349	426	80823	Over	4	BnaA01g05340D,BnaA01g16670D,BnaA02g07920D,BnaA03g29240D,BnaA03g34410D,BnaA03g35630D,BnaA04g05320D,BnaA06g40790D,BnaA07g18750D,BnaA08g16720D,BnaA09g04150D,BnaA09g47460D,BnaA10g20620D,BnaAnng03110D,BnaAnng25230D,BnaC02g04170D,BnaC02g11010D,BnaC03g39840D,BnaC03g41470D,BnaC03g60370D,BnaC04g28060D,BnaC07g47390D,BnaC09g03550D,BnaC09g33580D,BnaC09g44650D,BnaCnng02400D,BnaCnng71770D
	GO:0006928	cellular component movement	BP	3.39567e-22	1.21025e-20	31	552	426	80823	Over	3	BnaA01g05340D,BnaA01g16670D,BnaA02g07920D,BnaA03g29240D,BnaA03g34410D,BnaA03g35630D,BnaA04g05320D,BnaA06g40790D,BnaA07g18750D,BnaA07g22480D,BnaA08g16720D,BnaA09g04150D,BnaA09g11080D,BnaA09g47460D,BnaA10g20620D,BnaAnng03110D,BnaAnng25230D,BnaC02g04170D,BnaC02g11010D,BnaC03g39840D,BnaC03g41470D,BnaC03g60370D,BnaC04g28060D,BnaC06g23370D,BnaC07g47390D,BnaC09g03550D,BnaC09g11360D,BnaC09g33580D,BnaC09g…
	GO:0030029	actin filament-based process	BP	1.20313e-21	4.07891e-20	30	1159	426	80823	Over	3	BnaA01g05340D,BnaA01g16670D,BnaA01g19850D,BnaA02g07920D,BnaA03g29240D,BnaA03g34410D,BnaA03g35630D,BnaA04g05320D,BnaA06g40790D,BnaA07g18750D,BnaA08g16720D,BnaA09g04150D,BnaA09g47460D,BnaA10g00230D,BnaA10g20620D,BnaAnng03110D,BnaAnng25230D,BnaC02g04170D,BnaC02g11010D,BnaC03g39840D,BnaC03g41470D,BnaC03g60370D,BnaC04g28060D,BnaC07g47390D,BnaC09g03550D,BnaC09g33580D,BnaC09g44650D,BnaCnng02400D,BnaCnng…
	GO:0051510	regulation of unidimensional cell growth	BP	1.33261e-20	4.4103e-19	27	435	426	80823	Over	5	BnaA01g05340D,BnaA01g26480D,BnaA02g04170D,BnaA03g14480D,BnaA03g28740D,BnaA03g34960D,BnaA03g35630D,BnaA06g29240D,BnaA06g40790D,BnaA08g16720D,BnaAnng10550D,BnaC01g33860D,BnaC02g39350D,BnaC03g17520D,BnaC03g33860D,BnaC03g41470D,BnaC03g60370D,BnaC03g73820D,BnaC04g42320D,BnaC05g35370D,BnaC05g50860D,BnaC06g18960D,BnaC07g27480D,BnaC07g47390D,BnaC09g08620D,BnaC09g44510D,BnaCnng42690D
	GO:0003006	developmental process involved in reproduction	BP	1.71419e-20	5.54121e-19	113	9613	426	80823	Over	3	BnaA01g01750D,BnaA01g01830D,BnaA01g02230D,BnaA01g19850D,BnaA01g26320D,BnaA01g26480D,BnaA02g04170D,BnaA02g07920D,BnaA02g26300D,BnaA03g02030D,BnaA03g14480D,BnaA03g21590D,BnaA03g21600D,BnaA03g22710D,BnaA03g27350D,BnaA03g27650D,BnaA03g28740D,BnaA03g30180D,BnaA03g35630D,BnaA03g39260D,BnaA03g53130D,BnaA03g58450D,BnaA03g58460D,BnaA04g05320D,BnaA04g12240D,BnaA04g26890D,BnaA04g27260D,BnaA05g00800D,BnaA05g…
	GO:0000003	reproduction	BP	8.67099e-20	2.62015e-18	122	10904	426	80823	Over	2	BnaA01g01750D,BnaA01g01830D,BnaA01g02230D,BnaA01g19850D,BnaA01g26320D,BnaA01g26480D,BnaA02g04170D,BnaA02g07920D,BnaA02g26300D,BnaA02g27380D,BnaA03g02030D,BnaA03g14480D,BnaA03g21590D,BnaA03g21600D,BnaA03g22710D,BnaA03g27350D,BnaA03g27650D,BnaA03g28740D,BnaA03g30180D,BnaA03g35630D,BnaA03g39260D,BnaA03g53130D,BnaA03g58450D,BnaA03g58460D,BnaA04g05320D,BnaA04g12240D,BnaA04g26890D,BnaA04g27260D,BnaA05g…
	GO:0001558	regulation of cell growth	BP	9.97632e-20	2.88898e-18	28	518	426	80823	Over	4	BnaA01g05340D,BnaA01g26480D,BnaA02g04170D,BnaA03g14480D,BnaA03g28740D,BnaA03g34960D,BnaA03g35630D,BnaA06g29240D,BnaA06g40790D,BnaA08g13410D,BnaA08g16720D,BnaAnng10550D,BnaC01g33860D,BnaC02g39350D,BnaC03g17520D,BnaC03g33860D,BnaC03g41470D,BnaC03g60370D,BnaC03g73820D,BnaC04g42320D,BnaC05g35370D,BnaC05g50860D,BnaC06g18960D,BnaC07g27480D,BnaC07g47390D,BnaC09g08620D,BnaC09g44510D,BnaCnng42690D
	GO:0030234	enzyme regulator activity	MF	2.29825e-19	6.51954e-18	33	1470	426	80823	Over	2	BnaA01g14010D,BnaA02g30620D,BnaA03g11700D,BnaA03g21590D,BnaA03g21600D,BnaA03g22710D,BnaA03g29100D,BnaA04g26890D,BnaA05g00800D,BnaA05g00810D,BnaA06g06610D,BnaA08g03570D,BnaA09g39720D,BnaA09g47760D,BnaA10g05640D,BnaAnng28400D,BnaC01g16500D,BnaC03g26740D,BnaC03g34350D,BnaC03g34360D,BnaC03g71790D,BnaC03g72420D,BnaC04g00460D,BnaC04g51500D,BnaC05g08260D,BnaC06g18960D,BnaC07g28310D,BnaC08g03920D,BnaC09g…
	GO:0071840	cellular component organization or biogenesis	BP	5.86395e-19	1.63018e-17	160	16317	426	80823	Over	2	BnaA01g02230D,BnaA01g05340D,BnaA01g19850D,BnaA01g26320D,BnaA01g26480D,BnaA01g29830D,BnaA01g36400D,BnaA02g04170D,BnaA02g05410D,BnaA02g07920D,BnaA02g13590D,BnaA02g26540D,BnaA02g30620D,BnaA03g02030D,BnaA03g05190D,BnaA03g14480D,BnaA03g21590D,BnaA03g22710D,BnaA03g27350D,BnaA03g27540D,BnaA03g27650D,BnaA03g28740D,BnaA03g29100D,BnaA03g30180D,BnaA03g32810D,BnaA03g34410D,BnaA03g34960D,BnaA03g35630D,BnaA03g…
	GO:0090406	pollen tube	CC	6.46531e-19	1.75564e-17	21	252	426	80823	Over	4	BnaA02g30620D,BnaA03g21590D,BnaA03g36390D,BnaA05g00810D,BnaA08g03570D,BnaA09g39720D,BnaA10g23860D,BnaA10g23870D,BnaAnng03110D,BnaAnng13710D,BnaC02g01620D,BnaC02g39350D,BnaC03g33160D,BnaC03g42260D,BnaC03g72420D,BnaC04g00460D,BnaC06g18960D,BnaC08g03920D,BnaC09g48600D,BnaCnng66900D,BnaCnng75130D
	GO:0043086	negative regulation of catalytic activity	BP	6.56786e-19	1.75564e-17	34	896	426	80823	Over	5	BnaA01g14010D,BnaA02g30620D,BnaA03g21590D,BnaA03g21600D,BnaA03g22710D,BnaA03g29100D,BnaA03g58450D,BnaA03g58460D,BnaA04g26890D,BnaA05g00800D,BnaA05g00810D,BnaA06g06610D,BnaA08g03570D,BnaA09g39720D,BnaA09g47760D,BnaA10g05640D,BnaAnng21170D,BnaAnng28400D,BnaC01g16500D,BnaC03g26740D,BnaC03g34350D,BnaC03g34360D,BnaC03g72420D,BnaC04g00460D,BnaC04g51500D,BnaC05g08260D,BnaC07g28310D,BnaC07g36660D,BnaC07g…
	GO:0051704	multi-organism process	BP	8.06139e-19	2.11421e-17	108	9336	426	80823	Over	2	BnaA01g02230D,BnaA01g15090D,BnaA01g19850D,BnaA01g26320D,BnaA01g26480D,BnaA02g04170D,BnaA02g04760D,BnaA02g05410D,BnaA02g07920D,BnaA02g36510D,BnaA03g02030D,BnaA03g14480D,BnaA03g21590D,BnaA03g22710D,BnaA03g27350D,BnaA03g27650D,BnaA03g30180D,BnaA03g31930D,BnaA03g35520D,BnaA03g35630D,BnaA03g39260D,BnaA03g53130D,BnaA03g58460D,BnaA04g05320D,BnaA05g00810D,BnaA05g10500D,BnaA05g19820D,BnaA05g32340D,BnaA05g…
	GO:0009505	plant-type cell wall	CC	4.9772e-18	1.23017e-16	31	1391	426	80823	Over	5	BnaA01g15090D,BnaA02g16670D,BnaA02g30620D,BnaA03g02030D,BnaA03g21590D,BnaA03g22710D,BnaA03g29100D,BnaA03g30180D,BnaA03g34410D,BnaA05g00810D,BnaA09g39720D,BnaA10g23860D,BnaA10g23870D,BnaAnng13710D,BnaAnng21170D,BnaAnng28400D,BnaC01g17820D,BnaC01g39610D,BnaC02g01620D,BnaC03g26740D,BnaC03g34350D,BnaC03g34360D,BnaC03g35490D,BnaC03g39840D,BnaC03g72420D,BnaC04g00460D,BnaC07g28310D,BnaC09g03330D,BnaC09g…
	GO:0016788	hydrolase activity, acting on ester bonds	MF	5.04457e-18	1.23017e-16	54	3383	426	80823	Over	4	BnaA01g14010D,BnaA01g14490D,BnaA02g07920D,BnaA02g27380D,BnaA02g30620D,BnaA03g02030D,BnaA03g21590D,BnaA03g21600D,BnaA03g22710D,BnaA03g29100D,BnaA03g34410D,BnaA04g26890D,BnaA05g00800D,BnaA05g00810D,BnaA05g20840D,BnaA05g32260D,BnaA06g06610D,BnaA06g38950D,BnaA08g03570D,BnaA08g03920D,BnaA08g13410D,BnaA09g39720D,BnaA09g47760D,BnaA10g05260D,BnaA10g05640D,BnaA10g14100D,BnaA10g23860D,BnaA10g23870D,BnaAnng…
	GO:0030570	pectate lyase activity	MF	5.49361e-18	1.29426e-16	15	97	426	80823	Over	6	BnaA02g26540D,BnaA03g05190D,BnaA03g27540D,BnaA06g09240D,BnaA08g23970D,BnaA09g19110D,BnaA10g18990D,BnaC02g34750D,BnaC03g06740D,BnaC03g32550D,BnaC05g10650D,BnaC09g21050D,BnaCnng05770D,BnaCnng51570D,BnaCnng60280D
	GO:0004857	enzyme inhibitor activity	MF	1.40543e-17	3.2559e-16	29	683	426	80823	Over	3	BnaA01g14010D,BnaA02g30620D,BnaA03g21590D,BnaA03g21600D,BnaA03g22710D,BnaA03g29100D,BnaA04g26890D,BnaA05g00800D,BnaA05g00810D,BnaA06g06610D,BnaA08g03570D,BnaA09g39720D,BnaA09g47760D,BnaA10g05640D,BnaAnng28400D,BnaC01g16500D,BnaC03g26740D,BnaC03g34350D,BnaC03g34360D,BnaC03g72420D,BnaC04g00460D,BnaC04g51500D,BnaC05g08260D,BnaC07g28310D,BnaC08g03920D,BnaC09g03330D,BnaCnng23280D,BnaCnng66900D,BnaCnng…
	GO:0004650	polygalacturonase activity	MF	4.2283e-17	9.63498e-16	19	232	426	80823	Over	6	BnaA03g30180D,BnaA06g30420D,BnaA08g18320D,BnaA08g18330D,BnaA08g27230D,BnaA10g01390D,BnaC01g39610D,BnaC02g38360D,BnaC03g35490D,BnaC03g35500D,BnaC03g58640D,BnaC03g58650D,BnaC03g58660D,BnaC04g36920D,BnaC05g01430D,BnaC07g49180D,BnaCnng48740D,BnaCnng71300D,BnaCnng73190D
	GO:0022414	reproductive process	BP	6.4004e-17	1.41215e-15	116	10805	426	80823	Over	2	BnaA01g01750D,BnaA01g01830D,BnaA01g02230D,BnaA01g19850D,BnaA01g26320D,BnaA01g26480D,BnaA02g04170D,BnaA02g07920D,BnaA02g26300D,BnaA03g02030D,BnaA03g14480D,BnaA03g21590D,BnaA03g21600D,BnaA03g22710D,BnaA03g27350D,BnaA03g27650D,BnaA03g28740D,BnaA03g30180D,BnaA03g35630D,BnaA03g39260D,BnaA03g53130D,BnaA03g58450D,BnaA03g58460D,BnaA04g05320D,BnaA04g12240D,BnaA04g26890D,BnaA04g27260D,BnaA05g00800D,BnaA05g…
	GO:0065009	regulation of molecular function	BP	8.30441e-17	1.80361e-15	42	2378	426	80823	Over	3	BnaA01g14010D,BnaA02g30620D,BnaA03g11700D,BnaA03g21590D,BnaA03g21600D,BnaA03g22710D,BnaA03g29100D,BnaA03g58450D,BnaA03g58460D,BnaA04g26890D,BnaA05g00800D,BnaA05g00810D,BnaA06g06610D,BnaA06g08900D,BnaA08g03570D,BnaA09g39720D,BnaA09g45930D,BnaA09g47760D,BnaA10g05640D,BnaAnng21170D,BnaAnng28400D,BnaC01g16500D,BnaC03g26740D,BnaC03g34350D,BnaC03g34360D,BnaC03g71790D,BnaC03g72420D,BnaC04g00460D,BnaC04g…
	GO:0016787	hydrolase activity	MF	1.99293e-16	4.13458e-15	120	11467	426	80823	Over	3	BnaA01g02230D,BnaA01g14010D,BnaA01g14490D,BnaA01g36400D,BnaA02g07920D,BnaA02g08480D,BnaA02g27380D,BnaA02g30620D,BnaA03g02030D,BnaA03g21590D,BnaA03g21600D,BnaA03g22710D,BnaA03g29100D,BnaA03g30180D,BnaA03g34410D,BnaA03g39260D,BnaA03g53130D,BnaA03g58450D,BnaA03g58460D,BnaA04g03610D,BnaA04g05320D,BnaA04g26890D,BnaA05g00800D,BnaA05g00810D,BnaA05g19820D,BnaA05g20840D,BnaA05g22270D,BnaA05g26490D,BnaA05g…
	GO:0050790	regulation of catalytic activity	BP	8.25672e-16	1.66331e-14	38	2106	426	80823	Over	4	BnaA01g14010D,BnaA02g30620D,BnaA03g11700D,BnaA03g21590D,BnaA03g21600D,BnaA03g22710D,BnaA03g29100D,BnaA03g58450D,BnaA03g58460D,BnaA04g26890D,BnaA05g00800D,BnaA05g00810D,BnaA06g06610D,BnaA08g03570D,BnaA09g39720D,BnaA09g47760D,BnaA10g05640D,BnaAnng21170D,BnaAnng28400D,BnaC01g16500D,BnaC03g26740D,BnaC03g34350D,BnaC03g34360D,BnaC03g71790D,BnaC03g72420D,BnaC04g00460D,BnaC04g51500D,BnaC05g08260D,BnaC06g…
	GO:0045490	pectin catabolic process	BP	1.89669e-15	3.76629e-14	16	173	426	80823	Over	6	BnaA02g30620D,BnaA03g21590D,BnaA03g22710D,BnaA03g29100D,BnaA05g00810D,BnaA09g39720D,BnaAnng28400D,BnaC03g26740D,BnaC03g34350D,BnaC03g34360D,BnaC03g72420D,BnaC04g00460D,BnaC07g28310D,BnaC09g03330D,BnaCnng66900D,BnaCnng75130D
	GO:0003824	catalytic activity	MF	6.60534e-15	1.22419e-13	249	32245	426	80823	Over	2	BnaA01g01750D,BnaA01g02230D,BnaA01g05340D,BnaA01g14010D,BnaA01g14490D,BnaA01g15090D,BnaA01g22900D,BnaA01g26480D,BnaA01g29830D,BnaA01g36400D,BnaA02g04170D,BnaA02g07920D,BnaA02g08480D,BnaA02g16670D,BnaA02g26540D,BnaA02g27380D,BnaA02g30620D,BnaA03g02030D,BnaA03g05190D,BnaA03g14480D,BnaA03g16020D,BnaA03g19250D,BnaA03g21590D,BnaA03g21600D,BnaA03g22710D,BnaA03g23580D,BnaA03g27540D,BnaA03g27650D,BnaA03g…
	GO:0005199	structural constituent of cell wall	MF	3.69243e-14	6.41559e-13	11	63	426	80823	Over	3	BnaA01g03090D,BnaA01g26320D,BnaA03g38910D,BnaA03g50770D,BnaA03g50780D,BnaA08g11700D,BnaC01g04350D,BnaC01g33660D,BnaC03g45950D,BnaC03g73850D,BnaC03g77110D
	GO:0004674	protein serine/threonine kinase activity	MF	3.60422e-13	6.1096e-12	51	3670	426	80823	Over	7	BnaA01g05340D,BnaA01g22900D,BnaA01g26480D,BnaA02g04170D,BnaA03g14480D,BnaA03g27650D,BnaA03g34960D,BnaA03g35630D,BnaA03g59650D,BnaA05g16950D,BnaA05g22710D,BnaA05g34110D,BnaA06g40790D,BnaA07g14690D,BnaA07g18550D,BnaA07g18960D,BnaA08g16720D,BnaA09g41420D,BnaA10g02860D,BnaA10g20620D,BnaAnng08580D,BnaAnng25230D,BnaAnng31880D,BnaC01g29960D,BnaC01g33860D,BnaC02g04170D,BnaC02g39350D,BnaC02g43880D,BnaC02g…
	GO:0016773	phosphotransferase activity, alcohol group as acceptor	MF	4.7183e-13	7.90174e-12	63	5032	426	80823	Over	5	BnaA01g05340D,BnaA01g22900D,BnaA01g26480D,BnaA02g04170D,BnaA03g14480D,BnaA03g19250D,BnaA03g27650D,BnaA03g34960D,BnaA03g35630D,BnaA03g59650D,BnaA04g24900D,BnaA05g02520D,BnaA05g05550D,BnaA05g16950D,BnaA05g22710D,BnaA05g34110D,BnaA06g40790D,BnaA07g14690D,BnaA07g18550D,BnaA07g18960D,BnaA08g16720D,BnaA09g04970D,BnaA09g41420D,BnaA10g02860D,BnaA10g04370D,BnaA10g20620D,BnaAnng08580D,BnaAnng25230D,BnaAnng…
	GO:0071944	cell periphery	CC	5.15763e-13	8.53465e-12	151	17048	426	80823	Over	3	BnaA01g15090D,BnaA01g26480D,BnaA01g36400D,BnaA02g04170D,BnaA02g04760D,BnaA02g05410D,BnaA02g07920D,BnaA02g08480D,BnaA02g16670D,BnaA02g26540D,BnaA02g30620D,BnaA03g02030D,BnaA03g05190D,BnaA03g14480D,BnaA03g21590D,BnaA03g22710D,BnaA03g27350D,BnaA03g27540D,BnaA03g27650D,BnaA03g29100D,BnaA03g30180D,BnaA03g34410D,BnaA03g34960D,BnaA03g35630D,BnaA03g35840D,BnaA03g48660D,BnaA03g56990D,BnaA03g58450D,BnaA03g…
	GO:0016301	kinase activity	MF	5.46305e-13	8.82982e-12	68	5633	426	80823	Over	5	BnaA01g05340D,BnaA01g22900D,BnaA01g26480D,BnaA02g04170D,BnaA02g07920D,BnaA03g14480D,BnaA03g19250D,BnaA03g27650D,BnaA03g34960D,BnaA03g35630D,BnaA03g41960D,BnaA03g59650D,BnaA04g24900D,BnaA05g02520D,BnaA05g05550D,BnaA05g16950D,BnaA05g22710D,BnaA05g34110D,BnaA06g40790D,BnaA07g14690D,BnaA07g18550D,BnaA07g18960D,BnaA08g16720D,BnaA09g04970D,BnaA09g41420D,BnaA10g02860D,BnaA10g04370D,BnaA10g20620D,BnaAnng…
	GO:0004672	protein kinase activity	MF	1.43291e-12	2.28937e-11	57	4427	426	80823	Over	6	BnaA01g05340D,BnaA01g22900D,BnaA01g26480D,BnaA02g04170D,BnaA03g14480D,BnaA03g27650D,BnaA03g34960D,BnaA03g35630D,BnaA03g59650D,BnaA04g24900D,BnaA05g02520D,BnaA05g05550D,BnaA05g16950D,BnaA05g22710D,BnaA05g34110D,BnaA06g40790D,BnaA07g14690D,BnaA07g18550D,BnaA07g18960D,BnaA08g16720D,BnaA09g41420D,BnaA10g02860D,BnaA10g04370D,BnaA10g20620D,BnaAnng08580D,BnaAnng25230D,BnaAnng31880D,BnaC01g29960D,BnaC01g…
	GO:0046910	pectinesterase inhibitor activity	MF	3.74274e-12	5.78046e-11	13	158	426	80823	Over	4	BnaA01g14010D,BnaA03g21600D,BnaA04g26890D,BnaA05g00800D,BnaA06g06610D,BnaA08g03570D,BnaA09g47760D,BnaA10g05640D,BnaC01g16500D,BnaC04g51500D,BnaC05g08260D,BnaC08g03920D,BnaCnng23280D
	GO:0005615	extracellular space	CC	1.01638e-11	1.5525e-10	12	135	426	80823	Over	3	BnaA01g09410D,BnaA08g08890D,BnaA08g18150D,BnaA09g37510D,BnaAnng11370D,BnaC01g11000D,BnaC02g31900D,BnaC03g58910D,BnaC03g62750D,BnaC05g22110D,BnaC07g18740D,BnaC09g52000D
	GO:0006468	protein phosphorylation	BP	1.10298e-11	1.66645e-10	59	4818	426	80823	Over	6	BnaA01g05340D,BnaA01g22900D,BnaA01g26480D,BnaA02g04170D,BnaA03g14480D,BnaA03g27650D,BnaA03g34960D,BnaA03g35630D,BnaA03g59650D,BnaA04g24900D,BnaA05g02520D,BnaA05g05550D,BnaA05g16950D,BnaA05g22710D,BnaA05g34110D,BnaA06g40790D,BnaA07g14690D,BnaA07g18550D,BnaA07g18960D,BnaA08g16720D,BnaA09g11080D,BnaA09g41420D,BnaA10g02860D,BnaA10g04370D,BnaA10g20620D,BnaAnng08580D,BnaAnng25230D,BnaAnng31880D,BnaC01g…
	GO:0005618	cell wall	CC	2.7674e-11	4.13413e-10	45	3298	426	80823	Over	4	BnaA01g15090D,BnaA02g08480D,BnaA02g16670D,BnaA02g30620D,BnaA03g02030D,BnaA03g21590D,BnaA03g22710D,BnaA03g29100D,BnaA03g30180D,BnaA03g34410D,BnaA03g48660D,BnaA03g58450D,BnaA03g58460D,BnaA04g03610D,BnaA04g05320D,BnaA05g00810D,BnaA09g39720D,BnaA10g23860D,BnaA10g23870D,BnaAnng13710D,BnaAnng21170D,BnaAnng28400D,BnaC01g17820D,BnaC01g39610D,BnaC02g01620D,BnaC02g12030D,BnaC03g09740D,BnaC03g26740D,BnaC03g…
	GO:0016310	phosphorylation	BP	5.53325e-11	7.84818e-10	67	5937	426	80823	Over	6	BnaA01g05340D,BnaA01g22900D,BnaA01g26480D,BnaA02g04170D,BnaA03g14480D,BnaA03g19250D,BnaA03g27650D,BnaA03g34960D,BnaA03g35630D,BnaA03g41960D,BnaA03g59650D,BnaA04g24900D,BnaA05g02520D,BnaA05g05550D,BnaA05g16950D,BnaA05g22710D,BnaA05g34110D,BnaA06g40790D,BnaA07g14690D,BnaA07g18550D,BnaA07g18960D,BnaA08g16720D,BnaA09g04970D,BnaA09g11080D,BnaA09g41420D,BnaA10g02860D,BnaA10g04370D,BnaA10g20620D,BnaAnng…
	GO:0044421	extracellular region part	CC	1.04065e-10	1.46111e-09	14	251	426	80823	Over	2	BnaA01g09410D,BnaA01g16670D,BnaA05g33680D,BnaA08g08890D,BnaA08g18150D,BnaA09g37510D,BnaAnng11370D,BnaC01g11000D,BnaC02g31900D,BnaC03g58910D,BnaC03g62750D,BnaC05g22110D,BnaC07g18740D,BnaC09g52000D
	GO:0080092	regulation of pollen tube growth	BP	1.5284e-10	2.10344e-09	10	99	426	80823	Over	4	BnaA02g04170D,BnaA03g14480D,BnaA03g35630D,BnaC03g17520D,BnaC03g41470D,BnaC04g42320D,BnaC06g18960D,BnaC09g08620D,BnaC09g44510D,BnaCnng42690D
	GO:0016772	transferase activity, transferring phosphorus-containing groups	MF	3.45121e-10	4.70312e-09	70	6513	426	80823	Over	4	BnaA01g01750D,BnaA01g05340D,BnaA01g22900D,BnaA01g26480D,BnaA02g04170D,BnaA02g07920D,BnaA03g14480D,BnaA03g19250D,BnaA03g27650D,BnaA03g34960D,BnaA03g35630D,BnaA03g41960D,BnaA03g59650D,BnaA04g24900D,BnaA05g02520D,BnaA05g05550D,BnaA05g16950D,BnaA05g22710D,BnaA05g34110D,BnaA06g40790D,BnaA07g14690D,BnaA07g18550D,BnaA07g18960D,BnaA08g16720D,BnaA09g04970D,BnaA09g41420D,BnaA10g02860D,BnaA10g04370D,BnaA10g…
	GO:0004565	beta-galactosidase activity	MF	3.23596e-08	3.81185e-07	8	91	426	80823	Over	7	BnaA01g02230D,BnaA02g08480D,BnaA03g39260D,BnaA03g53130D,BnaC01g03500D,BnaC02g12030D,BnaC03g46580D,BnaC07g45340D
	GO:0016835	carbon-oxygen lyase activity	MF	3.8126e-08	4.41627e-07	17	608	426	80823	Over	4	BnaA02g26540D,BnaA03g05190D,BnaA03g27540D,BnaA06g09240D,BnaA08g23970D,BnaA09g19110D,BnaA10g18990D,BnaA10g26020D,BnaC02g34750D,BnaC03g06740D,BnaC03g32550D,BnaC05g10650D,BnaC09g21050D,BnaCnng05770D,BnaCnng10290D,BnaCnng51570D,BnaCnng60280D
	GO:0048856	anatomical structure development	BP	4.69915e-08	5.35395e-07	127	15584	426	80823	Over	3	BnaA01g01750D,BnaA01g02230D,BnaA01g05340D,BnaA01g19850D,BnaA01g26320D,BnaA01g26480D,BnaA02g04170D,BnaA02g07920D,BnaA02g16670D,BnaA02g26300D,BnaA03g02030D,BnaA03g14480D,BnaA03g21590D,BnaA03g21600D,BnaA03g22710D,BnaA03g27350D,BnaA03g27650D,BnaA03g28740D,BnaA03g30180D,BnaA03g34960D,BnaA03g35630D,BnaA03g39260D,BnaA03g47910D,BnaA03g53130D,BnaA03g58450D,BnaA03g58460D,BnaA04g05320D,BnaA04g12240D,BnaA04g…
	GO:0035091	phosphatidylinositol binding	MF	7.46381e-08	8.36669e-07	12	295	426	80823	Over	5	BnaA02g13590D,BnaA04g27680D,BnaA07g16480D,BnaA09g34580D,BnaA09g51020D,BnaAnng31850D,BnaC02g17750D,BnaC04g25940D,BnaC06g15410D,BnaC06g29240D,BnaC08g00120D,BnaC08g25550D
	GO:0032502	developmental process	BP	3.0467e-07	3.20826e-06	142	18452	426	80823	Over	2	BnaA01g01750D,BnaA01g01830D,BnaA01g02230D,BnaA01g05340D,BnaA01g19850D,BnaA01g26320D,BnaA01g26480D,BnaA02g04170D,BnaA02g05410D,BnaA02g07920D,BnaA02g16670D,BnaA02g26300D,BnaA02g36510D,BnaA03g02030D,BnaA03g10620D,BnaA03g14480D,BnaA03g21590D,BnaA03g21600D,BnaA03g22710D,BnaA03g27350D,BnaA03g27650D,BnaA03g28740D,BnaA03g30180D,BnaA03g34960D,BnaA03g35630D,BnaA03g39260D,BnaA03g47910D,BnaA03g53130D,BnaA03g…
	GO:0048046	apoplast	CC	3.42153e-07	3.5492e-06	28	2071	426	80823	Over	3	BnaA01g14010D,BnaA01g22700D,BnaA02g07920D,BnaA02g08480D,BnaA03g29240D,BnaA08g18150D,BnaA09g04150D,BnaA09g13680D,BnaA09g13690D,BnaA10g05640D,BnaA10g23860D,BnaA10g23870D,BnaAnng13710D,BnaAnng21170D,BnaC01g16500D,BnaC02g01620D,BnaC02g11010D,BnaC02g12030D,BnaC03g09740D,BnaC03g58910D,BnaC03g63960D,BnaC05g22110D,BnaC09g03550D,BnaC09g33580D,BnaC09g48600D,BnaC09g51360D,BnaCnng31830D,BnaCnng61530D
	GO:0006796	phosphate-containing compound metabolic process	BP	6.46818e-07	6.61086e-06	69	7393	426	80823	Over	5	BnaA01g05340D,BnaA01g14490D,BnaA01g22900D,BnaA01g26480D,BnaA02g04170D,BnaA03g14480D,BnaA03g19250D,BnaA03g27650D,BnaA03g34960D,BnaA03g35630D,BnaA03g41960D,BnaA03g59650D,BnaA04g24900D,BnaA05g02520D,BnaA05g05550D,BnaA05g16950D,BnaA05g22710D,BnaA05g34110D,BnaA06g40790D,BnaA07g14690D,BnaA07g18550D,BnaA07g18960D,BnaA08g16720D,BnaA09g04970D,BnaA09g11080D,BnaA09g41420D,BnaA10g02860D,BnaA10g04370D,BnaA10g…
	GO:0046424	ferulate 5-hydroxylase activity	MF	1.31726e-06	1.32681e-05	4	16	426	80823	Over	5	BnaA03g16020D,BnaA04g20340D,BnaA04g20360D,BnaC03g19130D
	GO:0019295	coenzyme M biosynthetic process	BP	1.44265e-06	1.42218e-05	3	5	426	80823	Over	7	BnaA03g58460D,BnaC07g36660D,BnaC07g36670D
	GO:0008120	ceramide glucosyltransferase activity	MF	1.44265e-06	1.42218e-05	3	5	426	80823	Over	7	BnaA07g00870D,BnaA09g43940D,BnaC08g36500D
	GO:0005524	ATP binding	MF	1.46995e-06	1.4389e-05	71	7817	426	80823	Over	8	BnaA01g05340D,BnaA01g19850D,BnaA01g22900D,BnaA01g26480D,BnaA02g04170D,BnaA03g14480D,BnaA03g27650D,BnaA03g34960D,BnaA03g35630D,BnaA03g41960D,BnaA03g59650D,BnaA04g24900D,BnaA05g02520D,BnaA05g05550D,BnaA05g16950D,BnaA05g19820D,BnaA05g22710D,BnaA05g34110D,BnaA06g40790D,BnaA07g14690D,BnaA07g18550D,BnaA07g18960D,BnaA07g22480D,BnaA08g16720D,BnaA09g11080D,BnaA09g41420D,BnaA10g02860D,BnaA10g04370D,BnaA10g…
	GO:0090404	pollen tube tip	CC	2.04111e-06	1.94325e-05	6	70	426	80823	Over	4	BnaA03g36390D,BnaA08g03570D,BnaC02g39350D,BnaC03g33160D,BnaC03g42260D,BnaC08g03920D
	GO:0005543	phospholipid binding	MF	2.06087e-06	1.94871e-05	13	478	426	80823	Over	4	BnaA02g13590D,BnaA04g27680D,BnaA07g16480D,BnaA09g34580D,BnaA09g51020D,BnaAnng31850D,BnaC02g17750D,BnaC04g25940D,BnaC06g15410D,BnaC06g29240D,BnaC08g00120D,BnaC08g25550D,BnaC09g21800D
	GO:0080132	fatty acid alpha-hydroxylase activity	MF	2.19632e-06	2.06276e-05	4	18	426	80823	Over	4	BnaA03g16020D,BnaA04g20340D,BnaA04g20360D,BnaC03g19130D
	GO:0005507	copper ion binding	MF	2.54599e-06	2.37512e-05	18	1147	426	80823	Over	7	BnaA01g29830D,BnaA01g36400D,BnaA02g04760D,BnaA03g32800D,BnaA03g32810D,BnaA05g25890D,BnaA05g25900D,BnaA08g29220D,BnaA10g23880D,BnaC01g37680D,BnaC03g37900D,BnaC03g37910D,BnaC03g70650D,BnaC05g39970D,BnaC05g39980D,BnaC09g47860D,BnaCnng37520D,BnaCnng61530D
	GO:0018108	peptidyl-tyrosine phosphorylation	BP	4.87248e-06	4.31386e-05	9	233	426	80823	Over	7	BnaA04g24900D,BnaA07g18550D,BnaA09g41420D,BnaA10g02860D,BnaA10g04370D,BnaC02g44910D,BnaC03g44780D,BnaC04g48730D,BnaC05g04600D
	GO:0019953	sexual reproduction	BP	5.5637e-06	4.86386e-05	17	1087	426	80823	Over	3	BnaA01g01830D,BnaA02g27380D,BnaA03g28740D,BnaA04g27260D,BnaA05g19820D,BnaA05g32260D,BnaA06g29240D,BnaA07g18750D,BnaAnng10550D,BnaAnng35410D,BnaC01g02960D,BnaC02g47960D,BnaC03g33860D,BnaC05g35370D,BnaC07g27480D,BnaC09g22170D,BnaCnng71770D
	GO:0004713	protein tyrosine kinase activity	MF	6.83601e-06	5.93879e-05	9	243	426	80823	Over	7	BnaA04g24900D,BnaA07g18550D,BnaA09g41420D,BnaA10g02860D,BnaA10g04370D,BnaC02g44910D,BnaC03g44780D,BnaC04g48730D,BnaC05g04600D
	GO:0005545	1-phosphatidylinositol binding	MF	7.64548e-06	6.56001e-05	5	51	426	80823	Over	6	BnaA02g13590D,BnaA09g51020D,BnaC02g17750D,BnaC06g29240D,BnaC08g00120D
	GO:0048268	clathrin coat assembly	BP	7.64548e-06	6.56001e-05	5	51	426	80823	Over	6	BnaA02g13590D,BnaA09g51020D,BnaC02g17750D,BnaC06g29240D,BnaC08g00120D
	GO:0007275	multicellular organismal development	BP	1.01224e-05	8.54026e-05	129	17307	426	80823	Over	3	BnaA01g01750D,BnaA01g01830D,BnaA01g02230D,BnaA01g19850D,BnaA01g26320D,BnaA01g26480D,BnaA02g04170D,BnaA02g05410D,BnaA02g07920D,BnaA02g16670D,BnaA02g26300D,BnaA02g36510D,BnaA03g02030D,BnaA03g14480D,BnaA03g21590D,BnaA03g21600D,BnaA03g22710D,BnaA03g27350D,BnaA03g27650D,BnaA03g28740D,BnaA03g30180D,BnaA03g35630D,BnaA03g39260D,BnaA03g53130D,BnaA03g58450D,BnaA03g58460D,BnaA04g05320D,BnaA04g12240D,BnaA04g…
	GO:0035639	purine ribonucleoside triphosphate binding	MF	1.01377e-05	8.54026e-05	75	8772	426	80823	Over	7	BnaA01g05340D,BnaA01g19850D,BnaA01g22900D,BnaA01g26480D,BnaA02g04170D,BnaA03g14480D,BnaA03g27650D,BnaA03g34960D,BnaA03g35630D,BnaA03g36390D,BnaA03g41960D,BnaA03g59650D,BnaA04g24900D,BnaA05g02520D,BnaA05g05550D,BnaA05g16950D,BnaA05g19820D,BnaA05g22710D,BnaA05g34110D,BnaA06g40790D,BnaA07g14690D,BnaA07g18550D,BnaA07g18960D,BnaA07g22480D,BnaA08g16720D,BnaA09g11080D,BnaA09g41420D,BnaA10g02860D,BnaA10g…
	GO:0032501	multicellular organismal process	BP	3.65598e-05	0.00028874	131	18045	426	80823	Over	2	BnaA01g01750D,BnaA01g01830D,BnaA01g02230D,BnaA01g19850D,BnaA01g26320D,BnaA01g26480D,BnaA02g04170D,BnaA02g05410D,BnaA02g07920D,BnaA02g16670D,BnaA02g26300D,BnaA02g36510D,BnaA03g02030D,BnaA03g14480D,BnaA03g21590D,BnaA03g21600D,BnaA03g22710D,BnaA03g27350D,BnaA03g27650D,BnaA03g28740D,BnaA03g30180D,BnaA03g35630D,BnaA03g39260D,BnaA03g53130D,BnaA03g58450D,BnaA03g58460D,BnaA04g05320D,BnaA04g12240D,BnaA04g…
	GO:0005886	plasma membrane	CC	4.5863e-05	0.000356143	111	14807	426	80823	Over	3	BnaA01g15090D,BnaA01g26480D,BnaA01g36400D,BnaA02g04170D,BnaA02g04760D,BnaA02g05410D,BnaA02g07920D,BnaA02g16670D,BnaA02g26540D,BnaA03g05190D,BnaA03g14480D,BnaA03g27350D,BnaA03g27540D,BnaA03g27650D,BnaA03g34960D,BnaA03g35630D,BnaA03g35840D,BnaA03g56990D,BnaA04g24900D,BnaA05g02520D,BnaA05g05550D,BnaA05g16950D,BnaA05g19820D,BnaA05g20840D,BnaA05g22710D,BnaA05g32340D,BnaA05g33680D,BnaA05g34110D,BnaA06g…
	GO:0008447	L-ascorbate oxidase activity	MF	0.000104228	0.000724386	4	46	426	80823	Over	6	BnaA03g32800D,BnaA05g25900D,BnaC03g37900D,BnaC05g39980D
	GO:0031225	anchored to membrane	CC	0.00014717	0.00100278	14	822	426	80823	Over	4	BnaA01g36400D,BnaA02g04760D,BnaA02g07920D,BnaA02g27790D,BnaA03g27350D,BnaA03g35840D,BnaA05g33680D,BnaA06g19910D,BnaA10g06640D,BnaC02g11010D,BnaC03g41680D,BnaC09g06650D,BnaC09g33580D,BnaCnng10780D
	GO:0002238	response to molecule of fungal origin	BP	0.000236932	0.00159872	6	162	426	80823	Over	4	BnaA09g41420D,BnaA10g20620D,BnaAnng25230D,BnaC02g04170D,BnaC02g44910D,BnaC09g44650D
	GO:0016829	lyase activity	MF	0.000297964	0.00198167	18	1447	426	80823	Over	3	BnaA02g16670D,BnaA02g26540D,BnaA03g05190D,BnaA03g27540D,BnaA06g09240D,BnaA08g23970D,BnaA09g19110D,BnaA10g18990D,BnaA10g26020D,BnaC02g34750D,BnaC03g06740D,BnaC03g32550D,BnaC05g10650D,BnaC09g21050D,BnaCnng05770D,BnaCnng10290D,BnaCnng51570D,BnaCnng60280D
	GO:0008526	phosphatidylinositol transporter activity	MF	0.000387103	0.00256225	3	27	426	80823	Over	6	BnaA04g12240D,BnaA08g16670D,BnaC03g60420D
	GO:0050242	pyruvate, phosphate dikinase activity	MF	0.000409961	0.00268795	2	6	426	80823	Over	6	BnaA03g41960D,BnaC07g33060D
	GO:0008810	cellulase activity	MF	0.000530138	0.00341153	4	70	426	80823	Over	6	BnaA06g19700D,BnaA06g20250D,BnaC03g54030D,BnaC03g54480D
	GO:0010215	cellulose microfibril organization	BP	0.000654358	0.00407873	4	74	426	80823	Over	7	BnaA01g36400D,BnaA03g35840D,BnaC03g41680D,BnaCnng10780D
	GO:0030276	clathrin binding	MF	0.000686344	0.00424008	5	131	426	80823	Over	4	BnaA02g13590D,BnaA09g51020D,BnaC02g17750D,BnaC06g29240D,BnaC08g00120D
	GO:0004352	glutamate dehydrogenase (NAD+) activity	MF	0.000759928	0.0046533	2	8	426	80823	Over	6	BnaA10g23880D,BnaC09g47860D
	GO:0004683	calmodulin-dependent protein kinase activity	MF	0.000863834	0.00524336	6	207	426	80823	Over	8	BnaA02g04170D,BnaA03g14480D,BnaC03g17520D,BnaC04g42320D,BnaC09g44510D,BnaCnng42690D
	GO:0008762	UDP-N-acetylmuramate dehydrogenase activity	MF	0.00129538	0.00744038	5	151	426	80823	Over	6	BnaA06g07350D,BnaA07g15740D,BnaA09g47550D,BnaC06g14040D,BnaCnng18160D
	GO:0046777	protein autophosphorylation	BP	0.0014363	0.00808285	12	811	426	80823	Over	7	BnaA01g26480D,BnaA02g04170D,BnaA07g18550D,BnaA07g18960D,BnaAnng08580D,BnaC01g33860D,BnaC02g43880D,BnaC03g48810D,BnaC09g44510D,BnaCnng13510D,BnaCnng42690D,BnaCnng46510D
	GO:0009623	response to parasitic fungus	BP	0.00147715	0.00827921	2	11	426	80823	Over	6	BnaC02g43880D,BnaC03g48810D
	GO:0004715	non-membrane spanning protein tyrosine kinase activity	MF	0.00179198	0.00984525	4	97	426	80823	Over	8	BnaA09g41420D,BnaA10g02860D,BnaC02g44910D,BnaC03g44780D
	GO:0005975	carbohydrate metabolic process	BP	0.00184341	0.0100484	73	9787	426	80823	Over	4	BnaA01g02230D,BnaA01g15090D,BnaA01g19850D,BnaA02g07920D,BnaA02g08480D,BnaA02g16670D,BnaA02g30620D,BnaA03g21590D,BnaA03g22710D,BnaA03g29100D,BnaA03g30180D,BnaA03g39260D,BnaA03g47910D,BnaA03g53130D,BnaA03g56990D,BnaA04g03610D,BnaA04g05320D,BnaA05g00810D,BnaA05g10500D,BnaA05g26490D,BnaA06g19700D,BnaA06g20250D,BnaA06g30420D,BnaA08g18320D,BnaA08g18330D,BnaA08g27230D,BnaA09g39720D,BnaA09g40020D,BnaA10g…
	GO:0006656	phosphatidylcholine biosynthetic process	BP	0.00198495	0.0106528	3	47	426	80823	Over	7	BnaA04g12240D,BnaA08g16670D,BnaC03g60420D
	GO:0009044	xylan 1,4-beta-xylosidase activity	MF	0.00198495	0.0106528	3	47	426	80823	Over	6	BnaA06g35670D,BnaC06g18580D,BnaC07g19810D
	GO:0030118	clathrin coat	CC	0.00201486	0.0107305	5	167	426	80823	Over	4	BnaA02g13590D,BnaA09g51020D,BnaC02g17750D,BnaC06g29240D,BnaC08g00120D
	GO:0071841	cellular component organization or biogenesis at cellular level	BP	0.0022514	0.0119445	98	13985	426	80823	Over	3	BnaA01g02230D,BnaA01g19850D,BnaA01g26480D,BnaA01g29830D,BnaA01g36400D,BnaA02g05410D,BnaA02g13590D,BnaA02g26540D,BnaA03g02030D,BnaA03g05190D,BnaA03g27350D,BnaA03g27540D,BnaA03g28740D,BnaA03g29100D,BnaA03g30180D,BnaA03g32810D,BnaA03g35840D,BnaA03g39260D,BnaA03g53130D,BnaA04g05320D,BnaA05g10500D,BnaA05g19820D,BnaA05g25890D,BnaA05g32260D,BnaA05g33680D,BnaA06g09240D,BnaA06g19910D,BnaA06g29240D,BnaA06g…
	GO:0008081	phosphoric diester hydrolase activity	MF	0.00229456	0.0121272	6	251	426	80823	Over	6	BnaA02g07920D,BnaA05g20840D,BnaA08g03920D,BnaA10g05260D,BnaC02g11010D,BnaC09g33580D
	GO:0043900	regulation of multi-organism process	BP	0.00277606	0.0142916	11	765	426	80823	Over	3	BnaA02g04170D,BnaA03g14480D,BnaA03g35630D,BnaC03g17520D,BnaC03g41470D,BnaC04g06800D,BnaC04g42320D,BnaC06g18960D,BnaC09g08620D,BnaC09g44510D,BnaCnng42690D
	GO:0004353	glutamate dehydrogenase [NAD(P)+] activity	MF	0.00316718	0.0161852	2	16	426	80823	Over	6	BnaA10g23880D,BnaC09g47860D
	GO:0007267	cell-cell signaling	BP	0.00375057	0.0189574	7	370	426	80823	Over	3	BnaA01g22700D,BnaA09g11080D,BnaA09g13680D,BnaA09g13690D,BnaC09g11360D,BnaC09g51360D,BnaCnng31830D
	GO:0000741	karyogamy	BP	0.00398987	0.0200939	6	281	426	80823	Over	7	BnaA03g28740D,BnaA06g29240D,BnaAnng10550D,BnaC03g33860D,BnaC05g35370D,BnaC07g27480D
	GO:0004040	amidase activity	MF	0.00401013	0.0201231	2	18	426	80823	Over	6	BnaA05g22270D,BnaC05g35510D
	GO:0008889	glycerophosphodiester phosphodiesterase activity	MF	0.00498641	0.0240664	3	65	426	80823	Over	7	BnaA02g07920D,BnaC02g11010D,BnaC09g33580D
	GO:0015914	phospholipid transport	BP	0.00542658	0.025832	3	67	426	80823	Over	6	BnaA04g12240D,BnaA08g16670D,BnaC03g60420D
	GO:0016740	transferase activity	MF	0.00625505	0.0286948	85	12208	426	80823	Over	3	BnaA01g01750D,BnaA01g05340D,BnaA01g22900D,BnaA01g26480D,BnaA02g04170D,BnaA02g07920D,BnaA02g16670D,BnaA03g14480D,BnaA03g19250D,BnaA03g23580D,BnaA03g27650D,BnaA03g34960D,BnaA03g35630D,BnaA03g41960D,BnaA03g59650D,BnaA04g24900D,BnaA05g02520D,BnaA05g05550D,BnaA05g10500D,BnaA05g16950D,BnaA05g22710D,BnaA05g32260D,BnaA05g34110D,BnaA06g22030D,BnaA06g40790D,BnaA07g00870D,BnaA07g14690D,BnaA07g18550D,BnaA07g…
	GO:0016759	cellulose synthase activity	MF	0.00681222	0.0303493	4	141	426	80823	Over	7	BnaA03g23580D,BnaA05g10500D,BnaC03g27970D,BnaC04g11500D
	GO:0046527	glucosyltransferase activity	MF	0.00705346	0.0313237	9	634	426	80823	Over	6	BnaA02g16670D,BnaA03g23580D,BnaA05g10500D,BnaA07g00870D,BnaA09g43940D,BnaC03g27970D,BnaC04g11500D,BnaC08g36500D,BnaC09g08620D
	GO:0018193	peptidyl-amino acid modification	BP	0.0080005	0.0347522	10	764	426	80823	Over	6	BnaA04g24900D,BnaA05g32260D,BnaA07g18550D,BnaA09g41420D,BnaA10g02860D,BnaA10g04370D,BnaC02g44910D,BnaC03g44780D,BnaC04g48730D,BnaC05g04600D
	GO:0010042	response to manganese ion	BP	0.00828478	0.0356528	2	26	426	80823	Over	6	BnaA10g26020D,BnaCnng10290D
	GO:0030026	cellular manganese ion homeostasis	BP	0.0102426	0.0422468	2	29	426	80823	Over	7	BnaA10g26020D,BnaCnng10290D
	GO:0005578	proteinaceous extracellular matrix	CC	0.0105138	0.0427377	1	2	426	80823	Over	4	BnaA01g16670D

## Sheet: PI special enrichment
	GO_ID	GO_Term	GO_Class	Pvalue	AdjustedPv	x1	x2	n	N	EnrichDirect	GOlevl	GeneID
	GO:0010200	response to chitin	BP	5.38e-20	4.87e-17	26	2361	83	80823	Over	6	BnaA01g05060D,BnaA02g09590D,BnaA02g16460D,BnaA03g17820D,BnaA03g33790D,BnaA05g19210D,BnaA06g12890D,BnaA06g21090D,BnaA07g15770D,BnaA07g29470D,BnaA07g35260D,BnaA08g23120D,BnaA10g11500D,BnaAnng07270D,BnaC03g21360D,BnaC03g22390D,BnaC03g39000D,BnaC03g54940D,BnaC05g50160D,BnaC06g32670D,BnaC06g40170D,BnaC07g16820D,BnaC08g24010D,BnaC08g36840D,BnaC08g48860D,BnaCnng26490D
	GO:0009743	response to carbohydrate stimulus	BP	1.34e-14	6.05e-12	27	4351	83	80823	Over	5	BnaA01g05060D,BnaA02g09590D,BnaA02g16460D,BnaA03g17820D,BnaA03g33790D,BnaA05g19210D,BnaA06g12890D,BnaA06g21090D,BnaA07g15770D,BnaA07g29470D,BnaA07g35260D,BnaA08g23120D,BnaA10g11500D,BnaAnng07270D,BnaC03g21360D,BnaC03g22390D,BnaC03g39000D,BnaC03g54940D,BnaC05g50160D,BnaC06g32670D,BnaC06g40170D,BnaC07g16820D,BnaC08g24010D,BnaC08g36840D,BnaC08g48860D,BnaCnng26490D,BnaCnng28420D
	GO:0002376	immune system process	BP	7.32e-12	2.21e-09	21	5139	83	80823	Over	2	BnaA01g05060D,BnaA02g28700D,BnaA03g17820D,BnaA03g33790D,BnaA03g55320D,BnaA05g19210D,BnaA06g12890D,BnaA06g21090D,BnaA06g24410D,BnaA07g15770D,BnaA07g35260D,BnaA08g30600D,BnaC03g21360D,BnaC03g22390D,BnaC03g39000D,BnaC03g54940D,BnaC05g09910D,BnaC05g50160D,BnaC06g40170D,BnaC08g24010D,BnaC08g36840D
	GO:0002679	respiratory burst involved in defense response	BP	1.33e-10	2.4e-08	11	682	83	80823	Over	4	BnaA03g17820D,BnaA03g33790D,BnaA06g21090D,BnaA07g15770D,BnaA07g35260D,BnaC03g21360D,BnaC03g22390D,BnaC03g39000D,BnaC03g54940D,BnaC06g40170D,BnaC08g24010D
	GO:0010033	response to organic substance	BP	3.97e-10	6e-08	36	13737	83	80823	Over	4	BnaA01g05060D,BnaA02g09590D,BnaA02g16460D,BnaA02g35880D,BnaA03g17820D,BnaA03g33790D,BnaA05g09030D,BnaA05g19210D,BnaA06g12890D,BnaA06g21090D,BnaA06g24410D,BnaA06g31630D,BnaA07g15770D,BnaA07g29470D,BnaA07g35260D,BnaA08g23120D,BnaA08g30600D,BnaA10g11500D,BnaA10g29660D,BnaAnng07270D,BnaC03g21360D,BnaC03g22390D,BnaC03g39000D,BnaC03g54940D,BnaC05g09910D,BnaC05g50160D,BnaC06g32670D,BnaC06g40170D,BnaC07g…
	GO:0035556	intracellular signal transduction	BP	5.84e-10	7.55e-08	18	2856	83	80823	Over	4	BnaA03g17820D,BnaA03g33790D,BnaA05g09030D,BnaA06g21090D,BnaA06g24410D,BnaA06g31630D,BnaA07g15770D,BnaA07g35260D,BnaA10g29660D,BnaC01g11140D,BnaC03g21360D,BnaC03g22390D,BnaC03g39000D,BnaC03g54940D,BnaC05g09910D,BnaC06g40170D,BnaC08g24010D,BnaC08g36840D
	GO:0009612	response to mechanical stimulus	BP	1.49e-09	1.69e-07	8	315	83	80823	Over	4	BnaA02g09590D,BnaA06g12890D,BnaA06g24410D,BnaA07g35260D,BnaA10g11500D,BnaC03g54940D,BnaC05g50160D,BnaC06g40170D
	GO:0002252	immune effector process	BP	1.99e-09	2e-07	13	1396	83	80823	Over	3	BnaA01g05060D,BnaA03g17820D,BnaA03g33790D,BnaA03g55320D,BnaA06g21090D,BnaA07g15770D,BnaA07g35260D,BnaC03g21360D,BnaC03g22390D,BnaC03g39000D,BnaC03g54940D,BnaC06g40170D,BnaC08g24010D
	GO:0002682	regulation of immune system process	BP	3.16e-09	2.86e-07	16	2424	83	80823	Over	3	BnaA01g05060D,BnaA02g28700D,BnaA03g17820D,BnaA03g33790D,BnaA05g19210D,BnaA06g12890D,BnaA07g15770D,BnaA07g35260D,BnaA08g30600D,BnaC03g21360D,BnaC03g39000D,BnaC05g09910D,BnaC05g50160D,BnaC06g40170D,BnaC08g24010D,BnaC08g36840D
	GO:0006952	defense response	BP	1.47e-08	1.21e-06	24	7936	83	80823	Over	4	BnaA01g05060D,BnaA02g28700D,BnaA03g17820D,BnaA03g33790D,BnaA03g55320D,BnaA05g09030D,BnaA05g19210D,BnaA06g12890D,BnaA06g21090D,BnaA06g24410D,BnaA07g15770D,BnaA07g35260D,BnaA08g23120D,BnaA08g30600D,BnaA10g07620D,BnaC03g21360D,BnaC03g22390D,BnaC03g39000D,BnaC03g54940D,BnaC05g09910D,BnaC05g50160D,BnaC06g40170D,BnaC08g24010D,BnaC08g36840D
	GO:0045088	regulation of innate immune response	BP	2.09e-08	1.57e-06	15	2395	83	80823	Over	5	BnaA02g28700D,BnaA03g17820D,BnaA03g33790D,BnaA05g19210D,BnaA06g12890D,BnaA07g15770D,BnaA07g35260D,BnaA08g30600D,BnaC03g21360D,BnaC03g39000D,BnaC05g09910D,BnaC05g50160D,BnaC06g40170D,BnaC08g24010D,BnaC08g36840D
	GO:0031347	regulation of defense response	BP	8.46e-08	5.18e-06	16	3073	83	80823	Over	5	BnaA01g05060D,BnaA02g28700D,BnaA03g17820D,BnaA03g33790D,BnaA05g19210D,BnaA06g12890D,BnaA07g15770D,BnaA07g35260D,BnaA08g30600D,BnaC03g21360D,BnaC03g39000D,BnaC05g09910D,BnaC05g50160D,BnaC06g40170D,BnaC08g24010D,BnaC08g36840D
	GO:0043067	regulation of programmed cell death	BP	8.58e-08	5.18e-06	14	2286	83	80823	Over	5	BnaA01g10780D,BnaA02g28700D,BnaA03g17820D,BnaA05g19210D,BnaA06g12890D,BnaA07g15770D,BnaA07g35260D,BnaA08g30600D,BnaC01g12360D,BnaC03g21360D,BnaC05g50160D,BnaC06g40170D,BnaC08g24010D,BnaC08g36840D
	GO:0048583	regulation of response to stimulus	BP	1.86e-07	8.95e-06	18	4161	83	80823	Over	3	BnaA01g05060D,BnaA02g27990D,BnaA02g28700D,BnaA03g17820D,BnaA03g33790D,BnaA05g19210D,BnaA06g12890D,BnaA07g15770D,BnaA07g35260D,BnaA08g30600D,BnaC03g21360D,BnaC03g39000D,BnaC05g09910D,BnaC05g50160D,BnaC06g17580D,BnaC06g40170D,BnaC08g24010D,BnaC08g36840D
	GO:0045087	innate immune response	BP	1.88e-07	8.95e-06	19	4644	83	80823	Over	4	BnaA02g28700D,BnaA03g17820D,BnaA03g33790D,BnaA05g19210D,BnaA06g12890D,BnaA06g21090D,BnaA06g24410D,BnaA07g15770D,BnaA07g35260D,BnaA08g30600D,BnaC03g21360D,BnaC03g22390D,BnaC03g39000D,BnaC03g54940D,BnaC05g09910D,BnaC05g50160D,BnaC06g40170D,BnaC08g24010D,BnaC08g36840D
	GO:0050691	regulation of defense response to virus by host	BP	2.28e-07	9.83e-06	3	12	83	80823	Over	5	BnaA01g05060D,BnaA07g35260D,BnaC06g40170D
	GO:0042221	response to chemical stimulus	BP	2.81e-07	1.16e-05	40	19114	83	80823	Over	3	BnaA01g05060D,BnaA02g09590D,BnaA02g16460D,BnaA02g35880D,BnaA03g17820D,BnaA03g33790D,BnaA04g02800D,BnaA05g09030D,BnaA05g19210D,BnaA06g12890D,BnaA06g21090D,BnaA06g24410D,BnaA06g31630D,BnaA07g15770D,BnaA07g29470D,BnaA07g35260D,BnaA08g09560D,BnaA08g23120D,BnaA08g30600D,BnaA10g11500D,BnaA10g29660D,BnaAnng07270D,BnaC03g21360D,BnaC03g22390D,BnaC03g39000D,BnaC03g54940D,BnaC04g24800D,BnaC05g09910D,BnaC05g…
	GO:0009611	response to wounding	BP	7.45e-07	2.81e-05	12	1949	83	80823	Over	4	BnaA02g09590D,BnaA05g19210D,BnaA06g12890D,BnaA07g29470D,BnaA07g35260D,BnaA08g23120D,BnaA10g11500D,BnaC03g54940D,BnaC05g50160D,BnaC06g32670D,BnaC06g40170D,BnaC08g36840D
	GO:0004305	ethanolamine kinase activity	MF	1.04e-06	3.77e-05	2	2	83	80823	Over	6	BnaA07g29470D,BnaC06g32670D
	GO:0010363	regulation of plant-type hypersensitive response	BP	1.48e-06	4.46e-05	12	2082	83	80823	Over	5	BnaA02g28700D,BnaA03g17820D,BnaA05g19210D,BnaA06g12890D,BnaA07g15770D,BnaA07g35260D,BnaA08g30600D,BnaC03g21360D,BnaC05g50160D,BnaC06g40170D,BnaC08g24010D,BnaC08g36840D
	GO:0006612	protein targeting to membrane	BP	2.43e-06	6.87e-05	12	2185	83	80823	Over	7	BnaA02g28700D,BnaA03g17820D,BnaA05g19210D,BnaA06g12890D,BnaA07g15770D,BnaA07g35260D,BnaA08g30600D,BnaC03g21360D,BnaC05g50160D,BnaC06g40170D,BnaC08g24010D,BnaC08g36840D
	GO:0009694	jasmonic acid metabolic process	BP	2.55e-06	6.98e-05	8	837	83	80823	Over	7	BnaA02g35880D,BnaA05g19210D,BnaA07g29470D,BnaA07g35260D,BnaA08g23120D,BnaC06g32670D,BnaC06g40170D,BnaC08g36840D
	GO:0009753	response to jasmonic acid stimulus	BP	5.41e-06	0.000132376	13	2794	83	80823	Over	5	BnaA02g09590D,BnaA02g35880D,BnaA03g17820D,BnaA03g33790D,BnaA05g19210D,BnaA07g29470D,BnaA07g35260D,BnaA08g23120D,BnaC03g21360D,BnaC03g39000D,BnaC06g32670D,BnaC06g40170D,BnaC08g36840D
	GO:0009695	jasmonic acid biosynthetic process	BP	7.81e-06	0.000185944	7	693	83	80823	Over	7	BnaA05g19210D,BnaA07g29470D,BnaA07g35260D,BnaA08g23120D,BnaC06g32670D,BnaC06g40170D,BnaC08g36840D
	GO:0051707	response to other organism	BP	9.02e-06	0.000201861	20	7540	83	80823	Over	3	BnaA01g05060D,BnaA03g17820D,BnaA03g33790D,BnaA03g55320D,BnaA05g19210D,BnaA06g21090D,BnaA06g24410D,BnaA07g29470D,BnaA07g35260D,BnaA08g23120D,BnaA10g07620D,BnaC01g32200D,BnaC03g21360D,BnaC03g22390D,BnaC03g39000D,BnaC03g54940D,BnaC05g09910D,BnaC06g32670D,BnaC06g40170D,BnaC08g36840D
	GO:0042742	defense response to bacterium	BP	9.14e-06	0.000201861	12	2491	83	80823	Over	5	BnaA01g05060D,BnaA03g17820D,BnaA03g33790D,BnaA03g55320D,BnaA07g35260D,BnaC03g21360D,BnaC03g22390D,BnaC03g39000D,BnaC03g54940D,BnaC05g09910D,BnaC06g40170D,BnaC08g36840D
	GO:0051704	multi-organism process	BP	9.15e-06	0.000201861	23	9336	83	80823	Over	2	BnaA01g05060D,BnaA03g17820D,BnaA03g33790D,BnaA03g55320D,BnaA05g19210D,BnaA06g21090D,BnaA06g24410D,BnaA07g29470D,BnaA07g35260D,BnaA08g23120D,BnaA09g39990D,BnaA10g07620D,BnaC01g32200D,BnaC03g21360D,BnaC03g22390D,BnaC03g39000D,BnaC03g54940D,BnaC05g09910D,BnaC06g17580D,BnaC06g32670D,BnaC06g40170D,BnaC08g36840D,BnaCnng76410D
	GO:0009620	response to fungus	BP	1.02e-05	0.000214048	13	2964	83	80823	Over	4	BnaA01g05060D,BnaA03g17820D,BnaA05g19210D,BnaA06g24410D,BnaA07g29470D,BnaA07g35260D,BnaA08g23120D,BnaA10g07620D,BnaC03g21360D,BnaC05g09910D,BnaC06g32670D,BnaC06g40170D,BnaC08g36840D
	GO:0071369	cellular response to ethylene stimulus	BP	1.66e-05	0.00033294	7	779	83	80823	Over	6	BnaA03g33790D,BnaA06g24410D,BnaA07g35260D,BnaA08g23120D,BnaC03g39000D,BnaC03g54940D,BnaC06g40170D
	GO:0006633	fatty acid biosynthetic process	BP	1.8e-05	0.000353966	9	1442	83	80823	Over	5	BnaA01g10780D,BnaA05g19210D,BnaA07g29470D,BnaA07g35260D,BnaA08g23120D,BnaC01g12360D,BnaC06g32670D,BnaC06g40170D,BnaC08g36840D
	GO:0007165	signal transduction	BP	2.82e-05	0.000542519	22	9164	83	80823	Over	3	BnaA02g09590D,BnaA03g17820D,BnaA03g33790D,BnaA05g09030D,BnaA05g19210D,BnaA06g21090D,BnaA06g24410D,BnaA06g31630D,BnaA07g15770D,BnaA07g35260D,BnaA08g23120D,BnaA10g29660D,BnaC01g11140D,BnaC03g21360D,BnaC03g22390D,BnaC03g39000D,BnaC03g54940D,BnaC05g09910D,BnaC06g17580D,BnaC06g40170D,BnaC08g24010D,BnaC08g36840D
	GO:0009725	response to hormone stimulus	BP	2.88e-05	0.000542519	21	8553	83	80823	Over	4	BnaA02g09590D,BnaA02g35880D,BnaA03g17820D,BnaA03g33790D,BnaA05g09030D,BnaA05g19210D,BnaA06g24410D,BnaA06g31630D,BnaA07g29470D,BnaA07g35260D,BnaA08g23120D,BnaA08g30600D,BnaA10g11500D,BnaA10g29660D,BnaC03g21360D,BnaC03g39000D,BnaC03g54940D,BnaC06g32670D,BnaC06g40170D,BnaC08g36840D,BnaC09g45480D
	GO:0009617	response to bacterium	BP	3.15e-05	0.000582216	13	3303	83	80823	Over	4	BnaA01g05060D,BnaA03g17820D,BnaA03g33790D,BnaA03g55320D,BnaA07g35260D,BnaA08g23120D,BnaC03g21360D,BnaC03g22390D,BnaC03g39000D,BnaC03g54940D,BnaC05g09910D,BnaC06g40170D,BnaC08g36840D
	GO:0009963	positive regulation of flavonoid biosynthetic process	BP	3.36e-05	0.000596711	6	587	83	80823	Over	6	BnaA02g28700D,BnaA06g12890D,BnaA07g15770D,BnaA08g30600D,BnaC05g50160D,BnaC08g24010D
	GO:0009696	salicylic acid metabolic process	BP	4.05e-05	0.000704416	8	1230	83	80823	Over	5	BnaA03g17820D,BnaA04g02800D,BnaA07g35260D,BnaC03g21360D,BnaC04g24800D,BnaC05g09910D,BnaC06g40170D,BnaC08g27710D
	GO:0009723	response to ethylene stimulus	BP	4.51e-05	0.000770777	10	2031	83	80823	Over	5	BnaA02g09590D,BnaA03g33790D,BnaA05g09030D,BnaA06g24410D,BnaA07g35260D,BnaA08g23120D,BnaC03g39000D,BnaC03g54940D,BnaC06g40170D,BnaC08g36840D
	GO:0010337	regulation of salicylic acid metabolic process	BP	4.77e-05	0.00079948	3	67	83	80823	Over	6	BnaA04g02800D,BnaC04g24800D,BnaC08g27710D
	GO:0032787	monocarboxylic acid metabolic process	BP	4.97e-05	0.000817364	16	5805	83	80823	Over	7	BnaA01g10780D,BnaA02g35880D,BnaA03g17820D,BnaA04g02800D,BnaA05g19210D,BnaA07g29470D,BnaA07g35260D,BnaA08g23120D,BnaC01g12360D,BnaC03g21360D,BnaC04g24800D,BnaC05g09910D,BnaC06g32670D,BnaC06g40170D,BnaC08g27710D,BnaC08g36840D
	GO:0009873	ethylene mediated signaling pathway	BP	5.1e-05	0.000824709	6	633	83	80823	Over	5	BnaA03g33790D,BnaA07g35260D,BnaA08g23120D,BnaC03g39000D,BnaC03g54940D,BnaC06g40170D
	GO:0043069	negative regulation of programmed cell death	BP	9.81e-05	0.00150525	7	1034	83	80823	Over	5	BnaA01g10780D,BnaA03g17820D,BnaA07g35260D,BnaC01g12360D,BnaC03g21360D,BnaC06g40170D,BnaC08g36840D
	GO:0006725	cellular aromatic compound metabolic process	BP	0.000101599	0.00153244	15	4797	83	80823	Over	4	BnaA02g28700D,BnaA03g17820D,BnaA04g02800D,BnaA06g12890D,BnaA07g15770D,BnaA07g35260D,BnaA08g30600D,BnaA09g10210D,BnaC03g21360D,BnaC04g24800D,BnaC05g09910D,BnaC05g50160D,BnaC06g40170D,BnaC08g24010D,BnaC08g27710D
	GO:0065007	biological regulation	BP	0.000110828	0.00164425	44	26300	83	80823	Over	2	BnaA01g05060D,BnaA01g10780D,BnaA02g09590D,BnaA02g27990D,BnaA02g28700D,BnaA02g35880D,BnaA03g17820D,BnaA03g33790D,BnaA04g02800D,BnaA05g09030D,BnaA05g19210D,BnaA06g12890D,BnaA06g21090D,BnaA06g24410D,BnaA06g31630D,BnaA07g15770D,BnaA07g35260D,BnaA08g23120D,BnaA08g30600D,BnaA09g10210D,BnaA10g07620D,BnaA10g29660D,BnaAnng07270D,BnaC01g02870D,BnaC01g11140D,BnaC01g12360D,BnaC01g32200D,BnaC03g21360D,BnaC03g…
	GO:0080132	fatty acid alpha-hydroxylase activity	MF	0.000157716	0.0021959	2	18	83	80823	Over	4	BnaA01g10780D,BnaC01g12360D
	GO:0004103	choline kinase activity	MF	0.000157716	0.0021959	2	18	83	80823	Over	6	BnaA07g29470D,BnaC06g32670D
	GO:0050789	regulation of biological process	BP	0.000165434	0.00226846	41	24150	83	80823	Over	2	BnaA01g05060D,BnaA01g10780D,BnaA02g09590D,BnaA02g27990D,BnaA02g28700D,BnaA02g35880D,BnaA03g17820D,BnaA03g33790D,BnaA04g02800D,BnaA05g09030D,BnaA05g19210D,BnaA06g12890D,BnaA06g21090D,BnaA06g24410D,BnaA06g31630D,BnaA07g15770D,BnaA07g35260D,BnaA08g23120D,BnaA08g30600D,BnaA10g07620D,BnaA10g29660D,BnaAnng07270D,BnaC01g02870D,BnaC01g11140D,BnaC01g12360D,BnaC03g21360D,BnaC03g22390D,BnaC03g39000D,BnaC03g…
	GO:0009867	jasmonic acid mediated signaling pathway	BP	0.000247925	0.00329295	8	1602	83	80823	Over	5	BnaA03g17820D,BnaA03g33790D,BnaA05g19210D,BnaA07g35260D,BnaC03g21360D,BnaC03g39000D,BnaC06g40170D,BnaC08g36840D
	GO:0010508	positive regulation of autophagy	BP	0.00025993	0.00329295	2	23	83	80823	Over	6	BnaA03g17820D,BnaC03g21360D
	GO:0032870	cellular response to hormone stimulus	BP	0.000298574	0.00363395	14	4708	83	80823	Over	5	BnaA02g09590D,BnaA03g17820D,BnaA03g33790D,BnaA05g09030D,BnaA05g19210D,BnaA06g24410D,BnaA06g31630D,BnaA07g35260D,BnaA08g23120D,BnaC03g21360D,BnaC03g39000D,BnaC03g54940D,BnaC06g40170D,BnaC08g36840D
	GO:0050794	regulation of cellular process	BP	0.000333839	0.00397532	36	20687	83	80823	Over	3	BnaA01g05060D,BnaA01g10780D,BnaA02g09590D,BnaA02g27990D,BnaA02g28700D,BnaA03g17820D,BnaA03g33790D,BnaA04g02800D,BnaA05g09030D,BnaA05g19210D,BnaA06g12890D,BnaA06g21090D,BnaA06g24410D,BnaA06g31630D,BnaA07g15770D,BnaA07g35260D,BnaA08g23120D,BnaA08g30600D,BnaA10g07620D,BnaA10g29660D,BnaAnng07270D,BnaC01g11140D,BnaC01g12360D,BnaC03g21360D,BnaC03g22390D,BnaC03g39000D,BnaC03g54940D,BnaC04g24800D,BnaC05g…
	GO:0006950	response to stress	BP	0.000386626	0.00454411	34	19223	83	80823	Over	3	BnaA01g05060D,BnaA02g09590D,BnaA02g28700D,BnaA03g17820D,BnaA03g33790D,BnaA03g55320D,BnaA04g02800D,BnaA05g09030D,BnaA05g19210D,BnaA06g12890D,BnaA06g21090D,BnaA06g24410D,BnaA06g31630D,BnaA07g15770D,BnaA07g29470D,BnaA07g35260D,BnaA08g23120D,BnaA08g30600D,BnaA10g07620D,BnaA10g11500D,BnaA10g29660D,BnaC03g21360D,BnaC03g22390D,BnaC03g39000D,BnaC03g54940D,BnaC04g24800D,BnaC05g09910D,BnaC05g50160D,BnaC06g…
	GO:0000165	MAPK cascade	BP	0.000408064	0.00467466	7	1308	83	80823	Over	6	BnaA03g17820D,BnaA07g35260D,BnaC03g21360D,BnaC03g54940D,BnaC05g09910D,BnaC06g40170D,BnaC08g36840D
	GO:0044283	small molecule biosynthetic process	BP	0.000432358	0.00489105	16	6567	83	80823	Over	4	BnaA01g10780D,BnaA03g17820D,BnaA05g09030D,BnaA05g19210D,BnaA07g29470D,BnaA07g35260D,BnaA08g09560D,BnaA08g23120D,BnaA08g30600D,BnaA10g29660D,BnaC01g12360D,BnaC03g21360D,BnaC05g09910D,BnaC06g32670D,BnaC06g40170D,BnaC08g36840D
	GO:0070370	cellular heat acclimation	BP	0.000475194	0.00530927	2	31	83	80823	Over	6	BnaA03g17820D,BnaC03g21360D
	GO:0006631	fatty acid metabolic process	BP	0.000491522	0.00542473	10	2731	83	80823	Over	5	BnaA01g10780D,BnaA02g35880D,BnaA05g19210D,BnaA07g29470D,BnaA07g35260D,BnaA08g23120D,BnaC01g12360D,BnaC06g32670D,BnaC06g40170D,BnaC08g36840D
	GO:0009646	response to absence of light	BP	0.000557361	0.00607725	3	154	83	80823	Over	7	BnaA07g35260D,BnaC03g22390D,BnaC06g40170D
	GO:0009755	hormone-mediated signaling pathway	BP	0.000572691	0.00617006	13	4433	83	80823	Over	4	BnaA02g09590D,BnaA03g17820D,BnaA03g33790D,BnaA05g09030D,BnaA05g19210D,BnaA06g31630D,BnaA07g35260D,BnaA08g23120D,BnaC03g21360D,BnaC03g39000D,BnaC03g54940D,BnaC06g40170D,BnaC08g36840D
	GO:0071310	cellular response to organic substance	BP	0.000622585	0.00655162	16	6718	83	80823	Over	5	BnaA02g09590D,BnaA03g17820D,BnaA03g33790D,BnaA05g09030D,BnaA05g19210D,BnaA06g21090D,BnaA06g24410D,BnaA06g31630D,BnaA07g35260D,BnaA08g23120D,BnaC03g21360D,BnaC03g39000D,BnaC03g54940D,BnaC05g09910D,BnaC06g40170D,BnaC08g36840D
	GO:0009414	response to water deprivation	BP	0.000660454	0.00687024	9	2333	83	80823	Over	4	BnaA02g09590D,BnaA03g17820D,BnaA04g02800D,BnaA05g19210D,BnaA10g29660D,BnaC03g21360D,BnaC04g24800D,BnaC08g27710D,BnaC08g36840D
	GO:0051607	defense response to virus	BP	0.0006707	0.00689309	5	673	83	80823	Over	4	BnaA01g05060D,BnaA03g55320D,BnaA06g21090D,BnaA07g35260D,BnaC06g40170D
	GO:0009738	abscisic acid mediated signaling pathway	BP	0.000866655	0.00861893	7	1487	83	80823	Over	5	BnaA02g09590D,BnaA05g09030D,BnaA06g31630D,BnaA07g35260D,BnaC03g54940D,BnaC06g40170D,BnaC08g36840D
	GO:0009737	response to abscisic acid stimulus	BP	0.000899738	0.00885068	11	3499	83	80823	Over	5	BnaA02g09590D,BnaA03g33790D,BnaA05g09030D,BnaA06g31630D,BnaA07g35260D,BnaA08g30600D,BnaA10g29660D,BnaC03g39000D,BnaC03g54940D,BnaC06g40170D,BnaC08g36840D
	GO:0009814	defense response, incompatible interaction	BP	0.000927253	0.00902327	10	2967	83	80823	Over	4	BnaA03g17820D,BnaA06g21090D,BnaA06g24410D,BnaA07g35260D,BnaC03g21360D,BnaC03g22390D,BnaC03g54940D,BnaC05g09910D,BnaC06g40170D,BnaC08g36840D
	GO:0050896	response to stimulus	BP	0.000956169	0.00920567	46	30143	83	80823	Over	2	BnaA01g05060D,BnaA02g09590D,BnaA02g16460D,BnaA02g28700D,BnaA02g35880D,BnaA03g17820D,BnaA03g33790D,BnaA03g55320D,BnaA04g02800D,BnaA05g09030D,BnaA05g19210D,BnaA06g12890D,BnaA06g21090D,BnaA06g24410D,BnaA06g31630D,BnaA07g15770D,BnaA07g29470D,BnaA07g35260D,BnaA08g09560D,BnaA08g23120D,BnaA08g30600D,BnaA10g07620D,BnaA10g11500D,BnaA10g29660D,BnaAnng07270D,BnaC01g11140D,BnaC01g32200D,BnaC03g21360D,BnaC03g…
	GO:0048585	negative regulation of response to stimulus	BP	0.00103437	0.00985373	8	1993	83	80823	Over	3	BnaA03g17820D,BnaA03g33790D,BnaA07g35260D,BnaC03g21360D,BnaC03g39000D,BnaC05g09910D,BnaC06g40170D,BnaC08g36840D
	GO:0048518	positive regulation of biological process	BP	0.00106011	0.00989673	13	4739	83	80823	Over	2	BnaA02g28700D,BnaA02g35880D,BnaA03g17820D,BnaA03g33790D,BnaA06g12890D,BnaA07g15770D,BnaA08g30600D,BnaA10g07620D,BnaC03g21360D,BnaC03g39000D,BnaC05g50160D,BnaC06g27490D,BnaC08g24010D
	GO:0033036	macromolecule localization	BP	0.00114597	0.0105827	16	6989	83	80823	Over	3	BnaA02g28700D,BnaA03g17820D,BnaA05g09030D,BnaA05g19210D,BnaA06g12890D,BnaA07g15770D,BnaA07g35260D,BnaA08g23120D,BnaA08g30600D,BnaC03g21360D,BnaC04g33430D,BnaC05g50160D,BnaC06g40170D,BnaC08g24010D,BnaC08g36840D,BnaCnng28420D
	GO:0043900	regulation of multi-organism process	BP	0.001185	0.0108325	5	765	83	80823	Over	3	BnaA01g05060D,BnaA03g17820D,BnaA07g35260D,BnaC03g21360D,BnaC06g40170D
	GO:0019438	aromatic compound biosynthetic process	BP	0.00119941	0.0108547	11	3626	83	80823	Over	5	BnaA02g28700D,BnaA03g17820D,BnaA06g12890D,BnaA07g15770D,BnaA07g35260D,BnaA08g30600D,BnaC03g21360D,BnaC05g09910D,BnaC05g50160D,BnaC06g40170D,BnaC08g24010D
	GO:0050832	defense response to fungus	BP	0.00143592	0.0126166	8	2099	83	80823	Over	5	BnaA01g05060D,BnaA03g17820D,BnaA07g35260D,BnaA10g07620D,BnaC03g21360D,BnaC05g09910D,BnaC06g40170D,BnaC08g36840D
	GO:0010105	negative regulation of ethylene mediated signaling pathway	BP	0.00154776	0.0132144	2	56	83	80823	Over	6	BnaA03g33790D,BnaC03g39000D
	GO:0010120	camalexin biosynthetic process	BP	0.00165912	0.0139028	2	58	83	80823	Over	6	BnaA03g17820D,BnaC03g21360D
	GO:0009751	response to salicylic acid stimulus	BP	0.00170854	0.0141856	9	2675	83	80823	Over	5	BnaA01g05060D,BnaA03g17820D,BnaA05g19210D,BnaA07g35260D,BnaC03g21360D,BnaC03g22390D,BnaC05g09910D,BnaC06g40170D,BnaC08g36840D
	GO:0009864	induced systemic resistance, jasmonic acid mediated signaling pathway	BP	0.00220594	0.0175121	2	67	83	80823	Over	4	BnaA03g33790D,BnaC03g39000D
	GO:0015914	phospholipid transport	BP	0.00220594	0.0175121	2	67	83	80823	Over	6	BnaC04g33430D,BnaCnng28420D
	GO:0051716	cellular response to stimulus	BP	0.00228978	0.0177769	26	14465	83	80823	Over	3	BnaA02g09590D,BnaA02g28700D,BnaA03g17820D,BnaA03g33790D,BnaA05g09030D,BnaA05g19210D,BnaA06g12890D,BnaA06g21090D,BnaA06g24410D,BnaA06g31630D,BnaA07g15770D,BnaA07g35260D,BnaA08g23120D,BnaA08g30600D,BnaA10g29660D,BnaC01g11140D,BnaC03g21360D,BnaC03g22390D,BnaC03g39000D,BnaC03g54940D,BnaC05g09910D,BnaC05g50160D,BnaC06g17580D,BnaC06g40170D,BnaC08g24010D,BnaC08g36840D
	GO:0009901	anther dehiscence	BP	0.00233752	0.0177769	2	69	83	80823	Over	5	BnaA08g23120D,BnaC07g22030D
	GO:0005548	phospholipid transporter activity	MF	0.00233752	0.0177769	2	69	83	80823	Over	5	BnaC04g33430D,BnaCnng28420D
	GO:0031325	positive regulation of cellular metabolic process	BP	0.00251517	0.0189076	9	2833	83	80823	Over	4	BnaA02g28700D,BnaA03g17820D,BnaA06g12890D,BnaA07g15770D,BnaA08g30600D,BnaA10g07620D,BnaC03g21360D,BnaC05g50160D,BnaC08g24010D
	GO:0031124	mRNA 3'-end processing	BP	0.00254169	0.0189076	2	72	83	80823	Over	7	BnaC03g54940D,BnaC06g27490D
	GO:0009693	ethylene biosynthetic process	BP	0.00268543	0.0190312	4	558	83	80823	Over	6	BnaA02g09590D,BnaA08g23120D,BnaC03g22390D,BnaC03g54940D
	GO:0046394	carboxylic acid biosynthetic process	BP	0.00287289	0.0196967	13	5510	83	80823	Over	6	BnaA01g10780D,BnaA03g17820D,BnaA05g19210D,BnaA07g29470D,BnaA07g35260D,BnaA08g23120D,BnaA08g30600D,BnaC01g12360D,BnaC03g21360D,BnaC05g09910D,BnaC06g32670D,BnaC06g40170D,BnaC08g36840D
	GO:0046909	intermembrane transport	BP	0.00307768	0.0209421	1	3	83	80823	Over	5	BnaA08g30600D
	GO:0019722	calcium-mediated signaling	BP	0.00326897	0.0219224	3	286	83	80823	Over	6	BnaA06g24410D,BnaA10g29660D,BnaC01g11140D
	GO:0009862	systemic acquired resistance, salicylic acid mediated signaling pathway	BP	0.00341193	0.0227044	6	1414	83	80823	Over	5	BnaA03g17820D,BnaA07g35260D,BnaC03g21360D,BnaC05g09910D,BnaC06g40170D,BnaC08g36840D
	GO:0010310	regulation of hydrogen peroxide metabolic process	BP	0.00386042	0.0253165	5	1006	83	80823	Over	6	BnaA03g17820D,BnaA07g35260D,BnaC03g21360D,BnaC05g09910D,BnaC06g40170D
	GO:0009863	salicylic acid mediated signaling pathway	BP	0.00411828	0.0266044	7	1963	83	80823	Over	4	BnaA03g17820D,BnaA05g19210D,BnaA07g35260D,BnaC03g21360D,BnaC05g09910D,BnaC06g40170D,BnaC08g36840D
	GO:0030968	endoplasmic reticulum unfolded protein response	BP	0.00417643	0.0266044	5	1025	83	80823	Over	5	BnaA06g21090D,BnaA06g31630D,BnaA07g35260D,BnaC06g40170D,BnaC08g36840D
	GO:0005515	protein binding	MF	0.00521138	0.031442	26	15161	83	80823	Over	3	BnaA01g05060D,BnaA01g10780D,BnaA02g09590D,BnaA02g31930D,BnaA03g17820D,BnaA03g33790D,BnaA04g02800D,BnaA06g21090D,BnaA06g24410D,BnaA07g26840D,BnaA07g35260D,BnaA10g29660D,BnaC01g02870D,BnaC01g11140D,BnaC01g12360D,BnaC01g32200D,BnaC03g21360D,BnaC03g22390D,BnaC03g39000D,BnaC04g24800D,BnaC06g27490D,BnaC06g40170D,BnaC08g22570D,BnaC08g27710D,BnaC08g36840D,BnaC08g48860D
	GO:0009595	detection of biotic stimulus	BP	0.00534649	0.0320025	4	678	83	80823	Over	4	BnaA03g17820D,BnaA07g35260D,BnaC03g21360D,BnaC06g40170D
	GO:0019222	regulation of metabolic process	BP	0.005375	0.0320025	25	14410	83	80823	Over	3	BnaA01g05060D,BnaA02g09590D,BnaA02g27990D,BnaA02g28700D,BnaA03g17820D,BnaA03g33790D,BnaA04g02800D,BnaA06g12890D,BnaA07g15770D,BnaA07g35260D,BnaA08g30600D,BnaA10g07620D,BnaAnng07270D,BnaC01g02870D,BnaC03g21360D,BnaC03g39000D,BnaC04g00440D,BnaC04g24800D,BnaC05g09910D,BnaC05g50160D,BnaC06g40170D,BnaC08g24010D,BnaC08g27710D,BnaC08g46700D,BnaCnng76410D
	GO:0047262	polygalacturonate 4-alpha-galacturonosyltransferase activity	MF	0.00550969	0.03259	2	107	83	80823	Over	6	BnaA06g31630D,BnaA07g28600D
	GO:0031348	negative regulation of defense response	BP	0.00567763	0.0333653	6	1572	83	80823	Over	4	BnaA03g17820D,BnaA07g35260D,BnaC03g21360D,BnaC05g09910D,BnaC06g40170D,BnaC08g36840D
	GO:0031329	regulation of cellular catabolic process	BP	0.00600181	0.0350428	3	356	83	80823	Over	5	BnaA02g27990D,BnaA03g17820D,BnaC03g21360D
	GO:0016857	racemase and epimerase activity, acting on carbohydrates and derivatives	MF	0.00644173	0.0371323	2	116	83	80823	Over	5	BnaA03g50170D,BnaA05g09030D
	GO:0019752	carboxylic acid metabolic process	BP	0.00668965	0.0377176	17	8638	83	80823	Over	6	BnaA01g10780D,BnaA02g35880D,BnaA03g17820D,BnaA04g02800D,BnaA05g19210D,BnaA07g29470D,BnaA07g35260D,BnaA08g23120D,BnaA08g30600D,BnaC01g12360D,BnaC03g21360D,BnaC04g24800D,BnaC05g09910D,BnaC06g32670D,BnaC06g40170D,BnaC08g27710D,BnaC08g36840D
	GO:0009697	salicylic acid biosynthetic process	BP	0.00697549	0.038968	5	1160	83	80823	Over	6	BnaA03g17820D,BnaA07g35260D,BnaC03g21360D,BnaC05g09910D,BnaC06g40170D
	GO:0019567	arabinose biosynthetic process	BP	0.0071667	0.0397906	1	7	83	80823	Over	8	BnaA05g09030D
	GO:0016045	detection of bacterium	BP	0.00838269	0.0457008	2	133	83	80823	Over	5	BnaA07g35260D,BnaC06g40170D

## Sheet: PC special enrichment
	ID	Pop.total	Pop.term	Study.total	Study.term	Pop.family	Study.family	nparents	is.trivial	p	p.adjusted	p.min	name
	GO:0048868	80886	1421	66	21	17088	32	3	FALSE	9.55455e-16	8.20736e-13	0	pollen tube development
	GO:0044706	80886	1759	66	21	22817	35	2	FALSE	3.05882e-15	2.62447e-12	0	multi-multicellular organism process
	GO:0009860	80886	1234	66	19	11173	27	6	FALSE	5.40827e-13	4.63489e-10	0	pollen tube growth
	GO:0044703	80886	2778	66	23	16803	31	2	FALSE	1.95736e-12	1.6755e-09	0	multi-organism reproductive process
	GO:0016049	80886	3713	66	22	37217	42	2	FALSE	6.3006e-12	5.38701e-09	0	cell growth
	GO:0032989	80886	3706	66	22	19671	30	3	FALSE	1.29244e-10	1.10374e-07	0	cellular component morphogenesis
	GO:0040007	80886	4806	66	22	63534	61	1	FALSE	2.48882e-10	2.12297e-07	0	growth
	GO:0048869	80886	6957	66	26	40710	47	2	FALSE	3.18567e-09	2.71419e-06	0	cellular developmental process
	GO:0022414	80886	10331	66	28	63534	61	1	FALSE	5.61832e-08	4.78119e-05	0	reproductive process
	GO:0060560	80886	3030	66	21	8780	24	2	FALSE	1.16466e-07	9.89961e-05	0	developmental growth involved in morphogenesis
	GO:0048589	80886	4008	66	21	18409	32	2	FALSE	1.21376e-07	0.000103048	0	developmental growth
	GO:0051704	80886	10431	66	26	63534	61	1	FALSE	1.19237e-06	0.00101113	0	multi-organism process
	GO:0009827	80886	1002	66	15	2462	15	2	FALSE	1.30774e-06	0.00110766	0	plant-type cell wall modification
	GO:0048468	80886	3715	66	20	16958	33	3	FALSE	1.74971e-06	0.00148026	0	cell development
	GO:0044702	80886	8712	66	25	46460	53	2	FALSE	2.35046e-06	0.00198614	0	single organism reproductive process
	GO:0044421	80886	155	66	4	72400	62	2	FALSE	1.02326e-05	0.00863634	0	extracellular region part
	GO:0048588	80886	2259	66	19	5622	22	3	FALSE	1.05433e-05	0.00888804	0	developmental cell growth
	GO:0071554	80886	4688	66	15	51116	48	1	FALSE	1.54943e-05	0.0130462	0	cell wall organization or biogenesis
	GO:0045229	80886	3312	66	15	16345	26	1	FALSE	3.02209e-05	0.0254158	0	external encapsulating structure organization
	GO:0032502	80886	18529	66	33	63534	61	1	FALSE	3.97505e-05	0.0333904	0	developmental process
	GO:0071669	80886	2510	66	15	4688	15	1	FALSE	8.35269e-05	0.070079	0	plant-type cell wall organization or biogenesis
	GO:0009664	80886	1924	66	15	3568	15	2	FALSE	9.24145e-05	0.0774434	0	plant-type cell wall organization
	GO:0032501	80886	17560	66	31	63534	61	1	FALSE	0.000104901	0.0878024	0	multicellular organismal process
	GO:0009826	80886	2492	66	21	4288	22	3	FALSE	0.000106589	0.0891087	0	unidimensional cell growth
	GO:0000904	80886	2118	66	19	4582	22	2	FALSE	0.000113358	0.094654	0	cell morphogenesis involved in differentiation
	GO:0007338	80886	11	66	3	176	3	1	FALSE	0.000184729	0.154064	1.094e-17	single fertilization
	GO:0003006	80886	9814	66	27	18877	33	2	FALSE	0.000367862	0.306429	0	developmental process involved in reproduction
	GO:0042545	80886	1828	66	15	3066	15	1	FALSE	0.000417778	0.347591	0	cell wall modification
	GO:0071555	80886	3066	66	15	4926	15	2	FALSE	0.000804518	0.668555	0	cell wall organization
	GO:0051017	80886	50	66	2	4567	5	2	FALSE	0.00115038	0.954814	4.15372e-119	actin filament bundle assembly
	GO:0009653	80886	8351	66	24	18529	33	2	FALSE	0.00119301	0.987888	0	anatomical structure morphogenesis
	GO:0016043	80886	16345	66	26	51125	48	2	FALSE	0.0011931	0.987888	0	cellular component organization
	GO:0042995	80886	265	66	3	67564	53	1	FALSE	0.00120897	0.999817	0	cell projection
	GO:0098772	80886	1486	66	6	59264	48	1	FALSE	0.00122767	1	0	molecular function regulator
	GO:0070588	80886	105	66	3	1499	4	2	FALSE	0.00126996	1	1.56602e-164	calcium ion transmembrane transport
	GO:0044767	80886	18196	66	32	46572	53	2	FALSE	0.00136535	1	0	single-organism developmental process
	GO:0060187	80886	70	66	2	67564	53	1	FALSE	0.00140907	1	1.03243e-238	cell pole
	GO:0030029	80886	1137	66	6	36920	42	1	FALSE	0.00171151	1	0	actin filament-based process
	GO:0044463	80886	80	66	2	67564	53	2	FALSE	0.00183453	1	3.14644e-268	cell projection part
	GO:0030427	80886	80	66	2	67564	53	1	FALSE	0.00183453	1	3.14644e-268	site of polarized growth
	GO:0008150	80886	63534	66	61	80886	66	1	FALSE	0.00223504	1	0	biological_process
	GO:0085029	80886	301	66	3	4578	5	2	FALSE	0.00254791	1	0	extracellular matrix assembly
	GO:0009856	80886	1759	66	21	2778	23	2	FALSE	0.00262032	1	0	pollination
	GO:0016854	80886	144	66	3	940	3	1	FALSE	0.00353176	1	4.29774e-174	racemase and epimerase activity
	GO:0006928	80886	554	66	4	36920	42	1	FALSE	0.00357472	1	0	movement of cell or subcellular component
	GO:0048229	80886	2476	66	7	16226	15	1	FALSE	0.00396502	1	0	gametophyte development
	GO:0061572	80886	50	66	2	740	2	1	FALSE	0.00448012	1	5.71493e-79	actin filament bundle organization
	GO:0010927	80886	303	66	3	41316	47	6	FALSE	0.00498938	1	0	cellular component assembly involved in morphogenesis
	GO:0010243	80886	2484	66	6	14540	11	3	FALSE	0.00521926	1	0	response to organonitrogen compound
	GO:0009624	80886	522	66	3	7638	6	1	FALSE	0.00543051	1	0	response to nematode
	GO:0005516	80886	836	66	4	15171	14	1	FALSE	0.00587581	1	0	calmodulin binding
	GO:0005215	80886	5072	66	10	59264	48	1	FALSE	0.00664152	1	0	transporter activity
	GO:0006468	80886	5753	66	8	13294	9	2	FALSE	0.00679635	1	0	protein phosphorylation
	GO:0043062	80886	386	66	3	38874	42	2	FALSE	0.00837361	1	0	extracellular structure organization
	GO:0051275	80886	8	66	1	953	1	3	FALSE	0.00839454	1	6.10339e-20	beta-glucan catabolic process
	GO:0015085	80886	170	66	3	819	3	2	FALSE	0.00881832	1	6.42138e-181	calcium ion transmembrane transporter activity
	GO:0032403	80886	531	66	3	16161	14	2	FALSE	0.00979619	1	0	protein complex binding
	GO:0030245	80886	8	66	1	794	1	2	FALSE	0.0100756	1	2.64436e-19	cellulose catabolic process
	GO:0005388	80886	109	66	3	494	3	3	FALSE	0.0105122	1	1.39566e-112	calcium-transporting ATPase activity
	GO:0006012	80886	106	66	2	1687	3	1	FALSE	0.0112563	1	2.80904e-171	galactose metabolic process
	GO:0002697	80886	20	66	1	3433	2	2	FALSE	0.0116194	1	4.97428e-53	regulation of immune effector process
	GO:0071840	80886	18001	66	26	63534	61	1	FALSE	0.0117205	1	0	cellular component organization or biogenesis
	GO:0043167	80886	20077	66	21	40129	29	1	FALSE	0.0121395	1	0	ion binding
	GO:0001882	80886	9205	66	12	24295	18	4	FALSE	0.0126032	1	0	nucleoside binding
	GO:0050790	80886	2112	66	5	14659	11	2	FALSE	0.0133899	1	0	regulation of catalytic activity
	GO:0072507	80886	313	66	3	1302	3	2	FALSE	0.013792	1	5.2274242945633E-311	divalent inorganic cation homeostasis
	GO:0015301	80886	77	66	2	1519	4	2	FALSE	0.014242	1	1.07881e-131	anion:anion antiporter activity
	GO:0072503	80886	245	66	3	1001	3	2	FALSE	0.0145266	1	4.04141e-241	cellular divalent inorganic cation homeostasis
	GO:0009566	80886	176	66	3	8794	26	2	FALSE	0.0146108	1	0	fertilization
	GO:0006624	80886	19	66	1	16493	13	2	FALSE	0.0148783	1	9.13914e-64	vacuolar protein processing
	GO:0005576	80886	8789	66	14	72400	62	1	FALSE	0.015117	1	0	extracellular region
	GO:0010200	80886	2361	66	6	12282	12	2	FALSE	0.0159847	1	0	response to chitin
	GO:0007010	80886	2372	66	3	9393	3	1	FALSE	0.0160887	1	0	cytoskeleton organization
	GO:0071396	80886	2197	66	4	8664	5	2	FALSE	0.0164518	1	0	cellular response to lipid
	GO:1901698	80886	4271	66	8	18464	16	1	FALSE	0.0171155	1	0	response to nitrogen compound
	GO:0065009	80886	2394	66	6	26468	24	1	FALSE	0.0176203	1	0	regulation of molecular function
	GO:0044699	80886	46431	66	52	63534	61	1	FALSE	0.0184313	1	0	single-organism process
	GO:0055069	80886	165	66	3	608	3	2	FALSE	0.019722	1	1.16855e-153	zinc ion homeostasis
	GO:0072509	80886	357	66	3	1260	3	1	FALSE	0.0226084	1	0	divalent inorganic cation transmembrane transporter activity
	GO:0009932	80886	1734	66	19	2492	21	1	FALSE	0.0243424	1	0	cell tip growth
	GO:0009612	80886	315	66	2	19247	15	2	FALSE	0.0243599	1	0	response to mechanical stimulus
	GO:0050688	80886	20	66	1	3970	5	6	FALSE	0.0249488	1	2.69857e-54	regulation of defense response to virus
	GO:0010857	80886	16	66	1	4427	7	1	FALSE	0.0250434	1	9.87764e-46	calcium-dependent protein kinase activity
	GO:0009225	80886	179	66	1	7020	1	2	FALSE	0.0254986	1	0	nucleotide-sugar metabolic process
	GO:0005996	80886	1951	66	3	6618	3	1	FALSE	0.0255929	1	0	monosaccharide metabolic process
	GO:0097367	80886	9475	66	12	40129	29	1	FALSE	0.0256581	1	0	carbohydrate derivative binding
	GO:0048441	80886	428	66	2	4436	3	3	FALSE	0.0260832	1	0	petal development
	GO:0006793	80886	12938	66	11	40789	20	1	FALSE	0.0261265	1	0	phosphorus metabolic process
	GO:0006882	80886	127	66	3	424	3	3	FALSE	0.0264281	1	9.17537e-112	cellular zinc ion homeostasis
	GO:0009555	80886	1590	66	7	16877	32	2	FALSE	0.0268203	1	0	pollen development
	GO:0008092	80886	733	66	3	15171	14	1	FALSE	0.0274342	1	0	cytoskeletal protein binding
	GO:0030968	80886	1025	66	3	9811	7	3	FALSE	0.0288301	1	0	endoplasmic reticulum unfolded protein response
	GO:0016772	80886	6513	66	7	13367	8	1	FALSE	0.0298837	1	0	transferase activity, transferring phosphorus-containing groups
	GO:0009931	80886	16	66	1	3670	7	2	FALSE	0.0301458	1	1.9961e-44	calcium-dependent protein serine/threonine kinase activity
	GO:0006811	80886	6344	66	11	13806	15	1	FALSE	0.0301729	1	0	ion transport
	GO:0035639	80886	8772	66	12	13457	13	2	FALSE	0.0304172	1	0	purine ribonucleoside triphosphate binding
	GO:0044275	80886	168	66	1	10775	2	3	FALSE	0.0309416	1	0	cellular carbohydrate catabolic process
	GO:1904062	80886	10	66	1	1224	4	2	FALSE	0.0323206	1	4.98835e-25	regulation of cation transmembrane transport
	GO:0048577	80886	20	66	1	2377	4	5	FALSE	0.0332542	1	7.9497e-50	negative regulation of short-day photoperiodism, flowering
	GO:0032553	80886	9328	66	12	12373	12	2	FALSE	0.0336516	1	0	ribonucleotide binding
	GO:0044247	80886	106	66	1	3122	1	3	FALSE	0.0339526	1	2.7065e-200	cellular polysaccharide catabolic process
	GO:0005578	80886	2	66	1	232	4	2	FALSE	0.0342588	1	3.7319e-05	proteinaceous extracellular matrix
	GO:0019829	80886	427	66	3	1952	4	2	FALSE	0.0348463	1	0	cation-transporting ATPase activity
	GO:0050832	80886	2119	66	3	6411	3	2	FALSE	0.0360748	1	0	defense response to fungus
	GO:0017076	80886	9292	66	12	12234	12	1	FALSE	0.0367914	1	0	purine nucleotide binding
	GO:0035967	80886	1030	66	3	11807	9	3	FALSE	0.0372828	1	0	cellular response to topologically incorrect protein
	GO:0044267	80886	16458	66	13	31397	17	2	FALSE	0.0383332	1	0	cellular protein metabolic process
	GO:0098655	80886	1015	66	4	4862	7	2	FALSE	0.0385055	1	0	cation transmembrane transport
	GO:0016853	80886	940	66	3	32338	26	1	FALSE	0.0387318	1	0	isomerase activity
	GO:0030036	80886	823	66	3	5892	6	3	FALSE	0.039133	1	0	actin cytoskeleton organization
	GO:0016045	80886	133	66	1	3330	1	2	FALSE	0.0399399	1	7.04071e-242	detection of bacterium
	GO:2000070	80886	35	66	1	5147	6	2	FALSE	0.0401323	1	1.44595e-90	regulation of response to water deprivation
	GO:0005875	80886	246	66	1	6036	1	3	FALSE	0.0407555	1	0	microtubule associated complex
	GO:0009642	80886	1290	66	3	5510	4	1	FALSE	0.0422579	1	0	response to light intensity
	GO:1901379	80886	10	66	1	233	1	3	FALSE	0.0429185	1	9.35932e-18	regulation of potassium ion transmembrane transport
	GO:0005856	80886	1047	66	2	5041	2	1	FALSE	0.0431053	1	0	cytoskeleton
	GO:0009611	80886	1925	66	4	19243	14	1	FALSE	0.044122	1	0	response to wounding
	GO:1901016	80886	10	66	1	219	1	2	FALSE	0.0456621	1	1.76149e-17	regulation of potassium ion transmembrane transporter activity
	GO:2001257	80886	10	66	1	219	1	2	FALSE	0.0456621	1	1.76149e-17	regulation of cation channel activity
	GO:0009251	80886	106	66	1	2242	1	2	FALSE	0.0472792	1	9.71007e-185	glucan catabolic process
	GO:0009835	80886	28	66	1	17362	30	5	FALSE	0.0473056	1	6.09268e-90	fruit ripening
	GO:0005886	80886	14810	66	17	68997	53	3	FALSE	0.0478291	1	0	plasma membrane
	GO:0051015	80886	100	66	2	740	3	2	FALSE	0.0495021	1	1.23494e-126	actin filament binding
	GO:0016485	80886	132	66	1	5213	2	2	FALSE	0.0500062	1	1.31641e-266	protein processing
	GO:0031348	80886	1597	66	3	8388	5	3	FALSE	0.0507532	1	0	negative regulation of defense response
	GO:0044763	80886	36920	66	42	56685	55	2	FALSE	0.0508945	1	0	single-organism cellular process
	GO:0071695	80886	28	66	1	16862	32	2	FALSE	0.0518385	1	1.38174e-89	anatomical structure maturation
	GO:0080092	80886	99	66	2	5759	22	6	FALSE	0.0540715	1	1.15762e-216	regulation of pollen tube growth
	GO:0004683	80886	207	66	2	3670	7	1	FALSE	0.0551031	1	0	calmodulin-dependent protein kinase activity
	GO:0017077	80886	29	66	1	4093	8	1	FALSE	0.0553424	1	1.73983e-74	oxidative phosphorylation uncoupler activity
	GO:0032774	80886	10068	66	4	20734	4	3	FALSE	0.0555786	1	0	RNA biosynthetic process
	GO:0004197	80886	94	66	1	1673	1	2	FALSE	0.0561865	1	1.52818e-156	cysteine-type endopeptidase activity
	GO:0004697	80886	32	66	1	3670	7	1	FALSE	0.0595092	1	2.56875e-79	protein kinase C activity
	GO:0006875	80886	465	66	3	1186	3	2	FALSE	0.060034	1	0	cellular metal ion homeostasis
	GO:0022603	80886	625	66	4	10330	25	2	FALSE	0.0610408	1	0	regulation of anatomical structure morphogenesis
	GO:0009685	80886	290	66	1	9182	2	2	FALSE	0.0621729	1	0	gibberellin metabolic process
	GO:0008202	80886	1124	66	2	27004	10	2	FALSE	0.0623954	1	0	steroid metabolic process
	GO:0005452	80886	20	66	2	77	2	1	FALSE	0.0649351	1	6.79129e-19	inorganic anion exchanger activity
	GO:0031012	80886	79	66	1	72400	62	1	FALSE	0.0654755	1	1.12403e-267	extracellular matrix
	GO:0051336	80886	445	66	3	2112	5	1	FALSE	0.0662408	1	0	regulation of hydrolase activity
	GO:0005200	80886	134	66	1	1993	1	1	FALSE	0.0672353	1	1.41965e-212	structural constituent of cytoskeleton
	GO:0000003	80886	3013	66	6	63534	61	1	FALSE	0.0686055	1	0	reproduction
	GO:0015706	80886	1127	66	3	4011	4	2	FALSE	0.0699339	1	0	nitrate transport
	GO:0048572	80886	56	66	1	791	1	1	FALSE	0.0707965	1	2.63036e-87	short-day photoperiodism
	GO:0006694	80886	1012	66	2	17741	8	3	FALSE	0.0723756	1	0	steroid biosynthetic process
	GO:0010959	80886	45	66	1	3602	6	2	FALSE	0.0727047	1	1.423e-104	regulation of metal ion transport
	GO:0048575	80886	56	66	1	759	1	2	FALSE	0.0737813	1	2.89605e-86	short-day photoperiodism, flowering
	GO:0030154	80886	5533	66	24	6957	26	1	FALSE	0.075421	1	0	cell differentiation
	GO:2000028	80886	77	66	1	6847	7	4	FALSE	0.0761462	1	1.03437e-182	regulation of photoperiodism, flowering
	GO:0016798	80886	1493	66	4	11530	13	1	FALSE	0.0766166	1	0	hydrolase activity, acting on glycosyl bonds
	GO:0051345	80886	177	66	2	1041	3	2	FALSE	0.0766294	1	2.26857e-205	positive regulation of hydrolase activity
	GO:0046916	80886	273	66	3	641	3	2	FALSE	0.0767648	1	4.02943e-189	cellular transition metal ion homeostasis
	GO:0071215	80886	1601	66	3	7113	5	5	FALSE	0.078926	1	0	cellular response to abscisic acid stimulus
	GO:0009414	80886	2333	66	4	19248	14	2	FALSE	0.0796398	1	0	response to water deprivation
	GO:0006935	80886	96	66	1	18464	16	2	FALSE	0.0800536	1	3.43983e-260	chemotaxis
	GO:0045177	80886	107	66	1	67564	53	1	FALSE	0.0806001	1	0	apical part of cell
	GO:0005874	80886	497	66	1	6036	1	3	FALSE	0.0823393	1	0	microtubule
	GO:0048443	80886	789	66	2	4436	3	3	FALSE	0.0835885	1	0	stamen development
	GO:0048585	80886	2059	66	4	31762	26	3	FALSE	0.08431	1	0	negative regulation of response to stimulus
	GO:0060548	80886	1063	66	2	5949	3	3	FALSE	0.0843276	1	0	negative regulation of cell death
	GO:0008610	80886	4551	66	4	28307	11	3	FALSE	0.0857632	1	0	lipid biosynthetic process
	GO:0015662	80886	220	66	3	496	3	1	FALSE	0.0865983	1	3.22272e-147	ATPase activity, coupled to transmembrane movement of ions, phosphorylative mechanism
	GO:0009415	80886	2357	66	4	20329	15	4	FALSE	0.0866487	1	0	response to water
	GO:0016324	80886	80	66	1	14820	17	3	FALSE	0.0879553	1	1.90388e-215	apical plasma membrane
	GO:0044425	80886	9209	66	12	72400	62	2	FALSE	0.0890934	1	0	membrane part
	GO:0003677	80886	7435	66	5	11997	5	1	FALSE	0.0913733	1	0	DNA binding
	GO:0009686	80886	252	66	1	5240	2	3	FALSE	0.0938791	1	0	gibberellin biosynthetic process
	GO:0016787	80886	11530	66	13	32338	26	1	FALSE	0.0946778	1	0	hydrolase activity
	GO:0071472	80886	148	66	1	4506	3	2	FALSE	0.0953548	1	5.08847e-282	cellular response to salt stress
	GO:0016128	80886	646	66	2	2068	2	2	FALSE	0.0974768	1	0	phytosteroid metabolic process
	GO:0044260	80886	29670	66	17	42729	20	2	FALSE	0.0976026	1	0	cellular macromolecule metabolic process
	GO:0016679	80886	202	66	1	6002	3	1	FALSE	0.0976221	1	0	oxidoreductase activity, acting on diphenols and related substances as donors
	GO:0071944	80886	17051	66	18	67564	53	1	FALSE	0.0984786	1	0	cell periphery
	GO:1901617	80886	2842	66	3	27295	11	2	FALSE	0.0985041	1	0	organic hydroxy compound biosynthetic process
	GO:0070417	80886	120	66	1	9280	8	2	FALSE	0.0989211	1	1.1356e-277	cellular response to cold
	GO:0030145	80886	120	66	1	6917	6	1	FALSE	0.0997143	1	3.0631e-262	manganese ion binding
	GO:0048465	80886	428	66	2	2181	3	1	FALSE	0.100284	1	0	corolla development
	GO:0098589	80886	123	66	1	24462	21	3	FALSE	0.100487	1	0	membrane region
	GO:0016820	80886	872	66	3	6701	9	2	FALSE	0.101034	1	0	hydrolase activity, acting on acid anhydrides, catalyzing transmembrane movement of substances
	GO:0042330	80886	96	66	1	10837	12	2	FALSE	0.101322	1	6.73568e-238	taxis
	GO:0007015	80886	740	66	2	3750	3	2	FALSE	0.101376	1	0	actin filament organization
	GO:0098543	80886	135	66	1	7638	6	2	FALSE	0.101503	1	5.55798e-294	detection of other organism
	GO:0043266	80886	30	66	1	293	1	2	FALSE	0.102389	1	1.21675e-41	regulation of potassium ion transport
	GO:0098581	80886	137	66	1	7651	6	2	FALSE	0.102773	1	1.45436e-297	detection of external biotic stimulus
	GO:0018212	80886	233	66	1	2258	1	1	FALSE	0.103189	1	0	peptidyl-tyrosine modification
	GO:0040011	80886	114	66	1	63534	61	1	FALSE	0.10381	1	0	locomotion
	GO:0042446	80886	1408	66	2	27844	11	2	FALSE	0.103836	1	0	hormone biosynthetic process
	GO:0098590	80886	97	66	1	14810	17	3	FALSE	0.105751	1	3.7682e-253	plasma membrane region
	GO:0043900	80886	887	66	3	28615	37	2	FALSE	0.106242	1	0	regulation of multi-organism process
	GO:0009738	80886	1487	66	3	4524	4	2	FALSE	0.10693	1	0	abscisic acid-activated signaling pathway
	GO:0097306	80886	1839	66	3	8775	6	3	FALSE	0.110921	1	0	cellular response to alcohol
	GO:0009605	80886	10821	66	12	30090	24	1	FALSE	0.112366	1	0	response to external stimulus
	GO:0051252	80886	9312	66	4	16081	4	3	FALSE	0.112409	1	0	regulation of RNA metabolic process
	GO:0042625	80886	496	66	3	3208	8	2	FALSE	0.112834	1	0	ATPase activity, coupled to transmembrane movement of ions
	GO:0022891	80886	3480	66	8	4569	8	2	FALSE	0.11304	1	0	substrate-specific transmembrane transporter activity
	GO:0060284	80886	114	66	2	3895	20	2	FALSE	0.11467	1	6.49898e-223	regulation of cell development
	GO:0009266	80886	4918	66	5	13736	8	1	FALSE	0.115553	1	0	response to temperature stimulus
	GO:0055082	80886	1056	66	3	2158	3	2	FALSE	0.117006	1	0	cellular chemical homeostasis
	GO:0031225	80886	822	66	3	7319	11	1	FALSE	0.117382	1	0	anchored component of membrane
	GO:0000272	80886	454	66	1	7497	2	3	FALSE	0.117455	1	0	polysaccharide catabolic process
	GO:0071470	80886	174	66	1	10878	8	3	FALSE	0.121062	1	0	cellular response to osmotic stress
	GO:2000112	80886	9904	66	4	16640	4	3	FALSE	0.125465	1	0	regulation of cellular macromolecule biosynthetic process
	GO:0016197	80886	198	66	1	5996	4	1	FALSE	0.125718	1	0	endosomal transport
	GO:0051128	80886	1656	66	4	29060	34	2	FALSE	0.126098	1	0	regulation of cellular component organization
	GO:0009694	80886	837	66	1	6615	1	1	FALSE	0.126531	1	0	jasmonic acid metabolic process
	GO:0040008	80886	1461	66	4	26260	35	2	FALSE	0.127948	1	0	regulation of growth
	GO:0006835	80886	108	66	1	1609	2	1	FALSE	0.129778	1	2.5678e-171	dicarboxylic acid transport
	GO:0004650	80886	232	66	2	1401	4	1	FALSE	0.130211	1	2.82639e-272	polygalacturonase activity
	GO:0016887	80886	2002	66	4	3321	4	1	FALSE	0.131906	1	0	ATPase activity
	GO:0052689	80886	769	66	2	3359	3	1	FALSE	0.133153	1	0	carboxylic ester hydrolase activity
	GO:0009705	80886	415	66	1	3085	1	2	FALSE	0.134522	1	0	plant-type vacuole membrane
	GO:0010208	80886	301	66	3	4427	19	4	FALSE	0.134686	1	0	pollen wall assembly
	GO:0046910	80886	158	66	2	683	3	1	FALSE	0.135364	1	1.00843e-159	pectinesterase inhibitor activity
	GO:0010106	80886	604	66	2	1637	2	1	FALSE	0.135995	1	0	cellular response to iron ion starvation
	GO:0016129	80886	602	66	2	1618	2	3	FALSE	0.138287	1	0	phytosteroid biosynthetic process
	GO:0032870	80886	4717	66	4	10313	5	3	FALSE	0.138695	1	0	cellular response to hormone stimulus
	GO:1901265	80886	12234	66	12	23935	18	2	FALSE	0.13884	1	0	nucleoside phosphate binding
	GO:0045735	80886	186	66	1	59264	48	1	FALSE	0.140105	1	0	nutrient reservoir activity
	GO:0006986	80886	1030	66	3	1982	3	1	FALSE	0.14015	1	0	response to unfolded protein
	GO:0043169	80886	10551	66	14	20077	21	1	FALSE	0.140439	1	0	cation binding
	GO:0035966	80886	1982	66	3	23997	16	2	FALSE	0.140654	1	0	response to topologically incorrect protein
	GO:0044877	80886	1824	66	3	40129	29	1	FALSE	0.143239	1	0	macromolecular complex binding
	GO:0043450	80886	558	66	1	25509	7	3	FALSE	0.143448	1	0	alkene biosynthetic process
	GO:0030246	80886	935	66	2	40129	29	1	FALSE	0.146013	1	0	carbohydrate binding
	GO:0010053	80886	1949	66	3	3691	3	3	FALSE	0.147125	1	0	root epidermal cell differentiation
	GO:0005524	80886	7817	66	12	9164	12	3	FALSE	0.148225	1	0	ATP binding
	GO:0000725	80886	253	66	1	1684	1	2	FALSE	0.150238	1	0	recombinational repair
	GO:0002831	80886	173	66	1	9473	9	2	FALSE	0.152913	1	0	regulation of response to biotic stimulus
	GO:0005737	80886	41494	66	32	61313	42	1	FALSE	0.154743	1	0	cytoplasm
	GO:0016131	80886	646	66	2	1634	2	2	FALSE	0.156154	1	0	brassinosteroid metabolic process
	GO:0009910	80886	242	66	1	4397	3	4	FALSE	0.156225	1	0	negative regulation of flower development
	GO:0010035	80886	7524	66	9	18464	16	1	FALSE	0.156768	1	0	response to inorganic substance
	GO:0001558	80886	518	66	4	5343	22	3	FALSE	0.158354	1	0	regulation of cell growth
	GO:0006816	80886	671	66	3	1236	3	1	FALSE	0.15967	1	0	calcium ion transport
	GO:0097599	80886	60	66	1	1401	4	1	FALSE	0.160773	1	4.90347e-107	xylanase activity
	GO:0034762	80886	219	66	1	23775	19	3	FALSE	0.161293	1	0	regulation of transmembrane transport
	GO:0005509	80886	1066	66	3	10488	14	1	FALSE	0.163903	1	0	calcium ion binding
	GO:0016773	80886	5032	66	7	6513	7	1	FALSE	0.164174	1	0	phosphotransferase activity, alcohol group as acceptor
	GO:0005575	80886	72400	66	62	80886	66	1	FALSE	0.164862	1	0	cellular_component
	GO:0005515	80886	15171	66	14	40129	29	1	FALSE	0.165353	1	0	protein binding
	GO:0006066	80886	2016	66	2	13399	5	2	FALSE	0.165609	1	0	alcohol metabolic process
	GO:0043087	80886	246	66	3	445	3	1	FALSE	0.168014	1	3.48053e-132	regulation of GTPase activity
	GO:0055065	80886	719	66	3	1302	3	2	FALSE	0.16809	1	0	metal ion homeostasis
	GO:0098660	80886	1126	66	4	1751	4	1	FALSE	0.17068	1	0	inorganic ion transmembrane transport
	GO:0090558	80886	3260	66	3	5868	3	1	FALSE	0.171398	1	0	plant epidermis development
	GO:0016132	80886	602	66	2	1452	2	3	FALSE	0.171726	1	0	brassinosteroid biosynthetic process
	GO:0036094	80886	12650	66	12	40129	29	1	FALSE	0.172055	1	0	small molecule binding
	GO:0090404	80886	70	66	2	262	3	3	FALSE	0.174952	1	1.62355e-65	pollen tube tip
	GO:0051604	80886	356	66	1	27719	15	2	FALSE	0.176297	1	0	protein maturation
	GO:0004672	80886	4427	66	7	5665	7	2	FALSE	0.177794	1	0	protein kinase activity
	GO:0009963	80886	587	66	1	3219	1	3	FALSE	0.182355	1	0	positive regulation of flavonoid biosynthetic process
	GO:0043492	80886	866	66	3	1525	3	1	FALSE	0.182849	1	0	ATPase activity, coupled to movement of substances
	GO:0009696	80886	1230	66	1	6654	1	3	FALSE	0.184851	1	0	salicylic acid metabolic process
	GO:0008810	80886	70	66	1	1401	4	1	FALSE	0.185555	1	3.88199e-120	cellulase activity
	GO:0048856	80886	16862	66	32	18529	33	1	FALSE	0.189648	1	0	anatomical structure development
	GO:0048581	80886	435	66	1	10312	5	4	FALSE	0.193894	1	0	negative regulation of post-embryonic development
	GO:0080134	80886	3280	66	4	19666	14	2	FALSE	0.19401	1	0	regulation of response to stress
	GO:0043412	80886	12891	66	9	32319	17	1	FALSE	0.19616	1	0	macromolecule modification
	GO:0032101	80886	190	66	1	12250	14	2	FALSE	0.196647	1	0	regulation of response to external stimulus
	GO:0016684	80886	438	66	1	6002	3	1	FALSE	0.203371	1	0	oxidoreductase activity, acting on peroxide as acceptor
	GO:0022604	80886	456	66	4	4245	22	3	FALSE	0.205245	1	0	regulation of cell morphogenesis
	GO:0016102	80886	263	66	1	1271	1	2	FALSE	0.206924	1	1.33799e-280	diterpenoid biosynthetic process
	GO:1900674	80886	558	66	1	26697	11	2	FALSE	0.207366	1	0	olefin biosynthetic process
	GO:0010214	80886	122	66	1	16863	32	3	FALSE	0.207505	1	3.15528891E-313	seed coat development
	GO:0009695	80886	693	66	1	3313	1	2	FALSE	0.209176	1	0	jasmonic acid biosynthetic process
	GO:0015075	80886	2864	66	8	3480	8	1	FALSE	0.210086	1	0	ion transmembrane transporter activity
	GO:0031668	80886	1966	66	3	14617	12	4	FALSE	0.212151	1	0	cellular response to extracellular stimulus
	GO:0006351	80886	10022	66	4	19266	5	3	FALSE	0.213725	1	0	transcription, DNA-templated
	GO:0046165	80886	1568	66	2	7062	4	3	FALSE	0.215478	1	0	alcohol biosynthetic process
	GO:0071804	80886	213	66	1	36933	42	2	FALSE	0.215775	1	0	cellular potassium ion transport
	GO:0000902	80886	3461	66	22	3706	22	1	FALSE	0.221102	1	0	cell morphogenesis
	GO:0005975	80886	8372	66	7	43482	26	2	FALSE	0.221673	1	0	carbohydrate metabolic process
	GO:0010556	80886	9919	66	4	18834	5	3	FALSE	0.222558	1	0	regulation of macromolecule biosynthetic process
	GO:0010769	80886	108	66	2	2426	20	3	FALSE	0.222755	1	4.01677e-191	regulation of cell morphogenesis involved in differentiation
	GO:0034220	80886	1751	66	4	7750	11	2	FALSE	0.222783	1	0	ion transmembrane transport
	GO:0009411	80886	1252	66	2	5510	4	1	FALSE	0.223879	1	0	response to UV
	GO:0044283	80886	6572	66	4	17928	7	2	FALSE	0.228009	1	0	small molecule biosynthetic process
	GO:0022804	80886	2273	66	6	4093	8	1	FALSE	0.229145	1	0	active transmembrane transporter activity
	GO:0005342	80886	397	66	2	3480	8	1	FALSE	0.229565	1	0	organic acid transmembrane transporter activity
	GO:0032559	80886	8214	66	12	9282	12	2	FALSE	0.230439	1	0	adenyl ribonucleotide binding
	GO:0098771	80886	838	66	3	1363	3	1	FALSE	0.232084	1	0	inorganic ion homeostasis
	GO:0016101	80886	319	66	1	1362	1	1	FALSE	0.234214	1	4.204E-321	diterpenoid metabolic process
	GO:0006826	80886	622	66	2	1282	2	1	FALSE	0.235204	1	0	iron ion transport
	GO:0043086	80886	914	66	2	4858	5	3	FALSE	0.238582	1	0	negative regulation of catalytic activity
	GO:0009862	80886	1414	66	2	2891	2	2	FALSE	0.239136	1	0	systemic acquired resistance, salicylic acid mediated signaling pathway
	GO:0009723	80886	2031	66	2	8557	4	1	FALSE	0.240533	1	0	response to ethylene
	GO:0043449	80886	558	66	1	40789	20	2	FALSE	0.24085	1	0	cellular alkene metabolic process
	GO:0048232	80886	203	66	1	835	1	1	FALSE	0.243114	1	2.2868e-200	male gamete generation
	GO:0043085	80886	773	66	2	4871	6	3	FALSE	0.244051	1	0	positive regulation of catalytic activity
	GO:0033554	80886	7076	66	7	23038	17	2	FALSE	0.245145	1	0	cellular response to stress
	GO:0009962	80886	674	66	1	12120	5	3	FALSE	0.248836	1	0	regulation of flavonoid biosynthetic process
	GO:0055085	80886	3858	66	6	39854	44	2	FALSE	0.249982	1	0	transmembrane transport
	GO:0072665	80886	616	66	1	2414	1	1	FALSE	0.255178	1	0	protein localization to vacuole
	GO:0045017	80886	860	66	1	26178	9	3	FALSE	0.259686	1	0	glycerolipid biosynthetic process
	GO:0031224	80886	7319	66	11	9209	12	1	FALSE	0.260145	1	0	intrinsic component of membrane
	GO:0072666	80886	616	66	1	2360	1	2	FALSE	0.261017	1	0	establishment of protein localization to vacuole
	GO:0055076	80886	460	66	3	719	3	1	FALSE	0.261254	1	2.71701e-203	transition metal ion homeostasis
	GO:0071229	80886	4033	66	5	11312	10	2	FALSE	0.26291	1	0	cellular response to acid chemical
	GO:0044430	80886	892	66	1	15033	5	2	FALSE	0.263532	1	0	cytoskeletal part
	GO:0060589	80886	275	66	2	1358	5	1	FALSE	0.267711	1	2.57621e-296	nucleoside-triphosphatase regulator activity
	GO:0004674	80886	3670	66	7	4427	7	1	FALSE	0.268825	1	0	protein serine/threonine kinase activity
	GO:0002237	80886	432	66	1	16764	12	3	FALSE	0.269037	1	0	response to molecule of bacterial origin
	GO:0019725	80886	1591	66	3	37027	42	2	FALSE	0.269386	1	0	cellular homeostasis
	GO:0006457	80886	1285	66	2	16458	13	1	FALSE	0.269782	1	0	protein folding
	GO:0030554	80886	8332	66	12	9292	12	1	FALSE	0.269976	1	0	adenyl nucleotide binding
	GO:0030048	80886	349	66	3	1325	7	2	FALSE	0.271536	1	0	actin filament-based movement
	GO:0046873	80886	819	66	3	1260	3	1	FALSE	0.274273	1	0	metal ion transmembrane transporter activity
	GO:0034976	80886	1879	66	3	7076	7	1	FALSE	0.276435	1	0	response to endoplasmic reticulum stress
	GO:0005096	80886	206	66	2	390	2	2	FALSE	0.27836	1	1.82436e-116	GTPase activator activity
	GO:0048583	80886	4200	66	5	37790	32	2	FALSE	0.27985	1	0	regulation of response to stimulus
	GO:0042542	80886	879	66	2	7593	9	2	FALSE	0.280159	1	0	response to hydrogen peroxide
	GO:0045730	80886	682	66	1	27285	13	1	FALSE	0.28046	1	0	respiratory burst
	GO:0018108	80886	233	66	1	5753	8	2	FALSE	0.281762	1	0	peptidyl-tyrosine phosphorylation
	GO:0071370	80886	418	66	1	6525	5	5	FALSE	0.281889	1	0	cellular response to gibberellin stimulus
	GO:0048878	80886	1623	66	3	2468	3	1	FALSE	0.284214	1	0	chemical homeostasis
	GO:1900673	80886	558	66	1	43482	26	1	FALSE	0.285314	1	0	olefin metabolic process
	GO:0010167	80886	1130	66	2	14862	14	4	FALSE	0.288711	1	0	response to nitrate
	GO:0031347	80886	3126	66	3	8137	5	2	FALSE	0.290418	1	0	regulation of defense response
	GO:0009733	80886	2286	66	2	8557	4	1	FALSE	0.290945	1	0	response to auxin
	GO:0051510	80886	435	66	4	3316	21	4	FALSE	0.293386	1	0	regulation of unidimensional cell growth
	GO:0001101	80886	8576	66	9	18464	16	1	FALSE	0.295297	1	0	response to acid chemical
	GO:0048466	80886	789	66	2	2181	3	1	FALSE	0.297837	1	0	androecium development
	GO:0030599	80886	420	66	2	769	2	1	FALSE	0.297972	1	2.9698e-229	pectinesterase activity
	GO:0051607	80886	673	66	1	6032	3	3	FALSE	0.298803	1	0	defense response to virus
	GO:0030001	80886	3011	66	6	4394	7	1	FALSE	0.298869	1	0	metal ion transport
	GO:0019932	80886	374	66	1	3344	3	1	FALSE	0.299479	1	0	second-messenger-mediated signaling
	GO:0002679	80886	682	66	1	7999	4	3	FALSE	0.299902	1	0	respiratory burst involved in defense response
	GO:0019538	80886	18385	66	13	41016	25	2	FALSE	0.30001	1	0	protein metabolic process
	GO:0009737	80886	3494	66	4	11165	9	4	FALSE	0.300406	1	0	response to abscisic acid
	GO:0009408	80886	1513	66	2	19258	14	2	FALSE	0.302281	1	0	response to heat
	GO:0045595	80886	786	66	2	24215	34	3	FALSE	0.302913	1	0	regulation of cell differentiation
	GO:0006979	80886	2664	66	3	19243	14	1	FALSE	0.304758	1	0	response to oxidative stress
	GO:2000377	80886	1100	66	1	12638	4	2	FALSE	0.305313	1	0	regulation of reactive oxygen species metabolic process
	GO:0007267	80886	370	66	1	11225	11	2	FALSE	0.308479	1	0	cell-cell signaling
	GO:0006623	80886	616	66	1	5263	3	6	FALSE	0.311688	1	0	protein targeting to vacuole
	GO:0036211	80886	11333	66	9	19322	13	2	FALSE	0.31659	1	0	protein modification process
	GO:0072511	80886	1248	66	3	4394	7	1	FALSE	0.316927	1	0	divalent inorganic cation transport
	GO:0008447	80886	46	66	1	145	1	1	FALSE	0.317241	1	6.38101e-39	L-ascorbate oxidase activity
	GO:0009646	80886	154	66	1	1290	3	1	FALSE	0.317302	1	3.91501e-204	response to absence of light
	GO:0006310	80886	1007	66	1	3165	1	1	FALSE	0.318167	1	0	DNA recombination
	GO:0055046	80886	218	66	1	18279	32	3	FALSE	0.319047	1	0	microgametogenesis
	GO:0010476	80886	408	66	1	4452	4	2	FALSE	0.319286	1	0	gibberellin mediated signaling pathway
	GO:0072657	80886	2203	66	2	5817	3	3	FALSE	0.321615	1	0	protein localization to membrane
	GO:0005310	80886	70	66	1	397	2	1	FALSE	0.321922	1	9.42325e-80	dicarboxylic acid transmembrane transporter activity
	GO:0046394	80886	5202	66	2	9164	2	2	FALSE	0.322207	1	0	carboxylic acid biosynthetic process
	GO:0048235	80886	160	66	1	12393	30	6	FALSE	0.323144	1	0	pollen sperm cell differentiation
	GO:0003774	80886	309	66	1	3321	4	1	FALSE	0.323506	1	0	motor activity
	GO:0000325	80886	612	66	1	4964	3	1	FALSE	0.326195	1	0	plant-type vacuole
	GO:0004713	80886	243	66	1	4427	7	1	FALSE	0.326628	1	0	protein tyrosine kinase activity
	GO:0071395	80886	1611	66	2	6964	5	4	FALSE	0.32785	1	0	cellular response to jasmonic acid stimulus
	GO:0048587	80886	32	66	1	97	1	2	FALSE	0.329897	1	2.25611e-26	regulation of short-day photoperiodism, flowering
	GO:0006820	80886	3324	66	7	6344	11	1	FALSE	0.330771	1	0	anion transport
	GO:1901700	80886	12273	66	12	18464	16	1	FALSE	0.33293	1	0	response to oxygen-containing compound
	GO:0034765	80886	219	66	1	2275	4	3	FALSE	0.333125	1	3.52848692517E-312	regulation of ion transmembrane transport
	GO:0004034	80886	45	66	2	116	3	1	FALSE	0.333307	1	2.99832e-33	aldose 1-epimerase activity
	GO:0006873	80886	991	66	3	1428	3	2	FALSE	0.333913	1	0	cellular ion homeostasis
	GO:0033993	80886	4544	66	4	13841	9	1	FALSE	0.337335	1	0	response to lipid
	GO:0043069	80886	1034	66	2	2649	3	3	FALSE	0.338082	1	0	negative regulation of programmed cell death
	GO:0006839	80886	588	66	1	5996	4	1	FALSE	0.338312	1	0	mitochondrial transport
	GO:0043168	80886	11043	66	13	20077	21	1	FALSE	0.341297	1	0	anion binding
	GO:0042594	80886	1661	66	2	19326	14	2	FALSE	0.34173	1	0	response to starvation
	GO:0008509	80886	1066	66	4	2864	8	1	FALSE	0.342199	1	0	anion transmembrane transporter activity
	GO:0008234	80886	730	66	1	2109	1	1	FALSE	0.346136	1	0	cysteine-type peptidase activity
	GO:0031966	80886	1057	66	1	5483	2	3	FALSE	0.348421	1	0	mitochondrial membrane
	GO:0018958	80886	1290	66	1	24647	8	3	FALSE	0.349576	1	0	phenol-containing compound metabolic process
	GO:0032409	80886	219	66	1	3168	6	2	FALSE	0.349594	1	0	regulation of transporter activity
	GO:0016209	80886	532	66	1	59264	48	1	FALSE	0.351442	1	0	antioxidant activity
	GO:0006302	80886	412	66	1	1165	1	1	FALSE	0.353648	1	0	double-strand break repair
	GO:0009697	80886	1160	66	1	3279	1	3	FALSE	0.353766	1	0	salicylic acid biosynthetic process
	GO:0090150	80886	2203	66	2	5442	3	2	FALSE	0.358921	1	0	establishment of protein localization to membrane
	GO:0048573	80886	759	66	1	2113	1	2	FALSE	0.359205	1	0	photoperiodism, flowering
	GO:0031326	80886	10141	66	4	26644	8	3	FALSE	0.361315	1	0	regulation of cellular biosynthetic process
	GO:0042445	80886	1634	66	2	50440	39	2	FALSE	0.361725	1	0	hormone metabolic process
	GO:0016301	80886	5633	66	7	6513	7	1	FALSE	0.361819	1	0	kinase activity
	GO:0004869	80886	68	66	1	187	1	1	FALSE	0.363636	1	9.64171e-53	cysteine-type endopeptidase inhibitor activity
	GO:0016310	80886	7932	66	8	12622	11	1	FALSE	0.3672	1	0	phosphorylation
	GO:0009813	80886	1103	66	1	26760	11	2	FALSE	0.370669	1	0	flavonoid biosynthetic process
	GO:0046486	80886	1123	66	1	5424	2	1	FALSE	0.371249	1	0	glycerolipid metabolic process
	GO:0004698	80886	13	66	1	35	1	2	FALSE	0.371429	1	6.77352e-10	calcium-dependent protein kinase C activity
	GO:0008047	80886	344	66	2	1358	5	1	FALSE	0.374187	1	0	enzyme activator activity
	GO:0000165	80886	1393	66	2	3344	3	2	FALSE	0.375976	1	0	MAPK cascade
	GO:0046189	80886	1206	66	1	15876	6	4	FALSE	0.377556	1	0	phenol-containing compound biosynthetic process
	GO:0042631	80886	438	66	1	8521	9	4	FALSE	0.378217	1	0	cellular response to water deprivation
	GO:0071496	80886	1973	66	3	10821	12	1	FALSE	0.378569	1	0	cellular response to external stimulus
	GO:0042221	80886	18464	66	16	30090	24	1	FALSE	0.378848	1	0	response to chemical
	GO:0010048	80886	481	66	1	3274	3	1	FALSE	0.379262	1	0	vernalization response
	GO:0046474	80886	744	66	1	1960	1	3	FALSE	0.379592	1	0	glycerophospholipid biosynthetic process
	GO:0007018	80886	202	66	1	1775	4	2	FALSE	0.383501	1	2.15718e-272	microtubule-based movement
	GO:0007034	80886	685	66	1	5996	4	1	FALSE	0.384536	1	0	vacuolar transport
	GO:0071462	80886	438	66	1	6507	7	4	FALSE	0.386163	1	0	cellular response to water stimulus
	GO:1901615	80886	3727	66	3	43482	26	1	FALSE	0.387582	1	0	organic hydroxy compound metabolic process
	GO:0071822	80886	3669	66	2	5868	2	1	FALSE	0.390905	1	0	protein complex subunit organization
	GO:0003779	80886	313	66	2	733	3	1	FALSE	0.391149	1	1.88345e-216	actin binding
	GO:0005085	80886	118	66	1	1486	6	1	FALSE	0.391831	1	2.78792e-178	guanyl-nucleotide exchange factor activity
	GO:0042537	80886	1425	66	1	23628	8	2	FALSE	0.392083	1	0	benzene-containing compound metabolic process
	GO:0030003	80886	938	66	3	1280	3	2	FALSE	0.393194	1	8.6E-322	cellular cation homeostasis
	GO:0005794	80886	5474	66	4	56502	33	3	FALSE	0.398951	1	0	Golgi apparatus
	GO:0004715	80886	97	66	1	243	1	1	FALSE	0.399177	1	1.96052e-70	non-membrane spanning protein tyrosine kinase activity
	GO:0019219	80886	9773	66	4	21517	7	4	FALSE	0.400633	1	0	regulation of nucleobase-containing compound metabolic process
	GO:0009991	80886	2044	66	3	10821	12	1	FALSE	0.402086	1	0	response to extracellular stimulus
	GO:0046943	80886	397	66	2	621	2	2	FALSE	0.408322	1	1.38919e-175	carboxylic acid transmembrane transporter activity
	GO:0006813	80886	278	66	1	3843	7	2	FALSE	0.409066	1	0	potassium ion transport
	GO:0051179	80886	16448	66	17	63534	61	1	FALSE	0.409298	1	0	localization
	GO:0010817	80886	2363	66	3	6252	6	1	FALSE	0.410035	1	0	regulation of hormone levels
	GO:0010468	80886	10532	66	4	16410	5	2	FALSE	0.412749	1	0	regulation of gene expression
	GO:0097305	80886	4008	66	4	16088	13	2	FALSE	0.412826	1	0	response to alcohol
	GO:0006355	80886	9231	66	4	11508	4	4	FALSE	0.413942	1	0	regulation of transcription, DNA-templated
	GO:0009595	80886	678	66	1	7947	6	2	FALSE	0.414466	1	0	detection of biotic stimulus
	GO:0051234	80886	15626	66	17	16448	17	1	FALSE	0.41812	1	0	establishment of localization
	GO:0050378	80886	19	66	1	116	3	1	FALSE	0.418291	1	3.44857e-22	UDP-glucuronate 4-epimerase activity
	GO:0009505	80886	1391	66	1	3298	1	1	FALSE	0.421771	1	0	plant-type cell wall
	GO:0051273	80886	855	66	1	2025	1	1	FALSE	0.422222	1	0	beta-glucan metabolic process
	GO:0005543	80886	478	66	1	11520	13	2	FALSE	0.42375	1	0	phospholipid binding
	GO:0048046	80886	2071	66	4	8789	14	1	FALSE	0.427695	1	0	apoplast
	GO:0006661	80886	401	66	1	935	1	2	FALSE	0.428877	1	1.73067e-276	phosphatidylinositol biosynthetic process
	GO:0043480	80886	604	66	1	16413	15	2	FALSE	0.430308	1	0	pigment accumulation in tissues
	GO:0022622	80886	3341	66	3	12766	9	1	FALSE	0.432129	1	0	root system development
	GO:0008654	80886	1607	66	1	26318	9	4	FALSE	0.43285	1	0	phospholipid biosynthetic process
	GO:0009620	80886	2972	66	3	7638	6	1	FALSE	0.433094	1	0	response to fungus
	GO:2000242	80886	271	66	1	14921	31	3	FALSE	0.433787	1	0	negative regulation of reproductive process
	GO:0009409	80886	3274	66	3	19258	14	2	FALSE	0.434155	1	0	response to cold
	GO:0009914	80886	559	66	1	14990	15	2	FALSE	0.434667	1	0	hormone transport
	GO:0009814	80886	2970	66	2	6481	3	2	FALSE	0.43753	1	0	defense response, incompatible interaction
	GO:0009755	80886	4442	66	4	9420	7	2	FALSE	0.437947	1	0	hormone-mediated signaling pathway
	GO:0015297	80886	564	66	2	1223	3	1	FALSE	0.441811	1	0	antiporter activity
	GO:0010498	80886	1044	66	1	2349	1	2	FALSE	0.444444	1	0	proteasomal protein catabolic process
	GO:0042592	80886	2468	66	3	6252	6	1	FALSE	0.444798	1	0	homeostatic process
	GO:0009873	80886	633	66	1	4627	4	3	FALSE	0.444934	1	0	ethylene-activated signaling pathway
	GO:0009314	80886	5780	66	4	13736	8	1	FALSE	0.454514	1	0	response to radiation
	GO:0009867	80886	1602	66	2	4451	4	2	FALSE	0.454613	1	0	jasmonic acid mediated signaling pathway
	GO:0005740	80886	1126	66	1	4298	2	2	FALSE	0.455375	1	0	mitochondrial envelope
	GO:0009863	80886	1963	66	2	9198	7	2	FALSE	0.459909	1	0	salicylic acid mediated signaling pathway
	GO:0070727	80886	5252	66	3	8874	4	2	FALSE	0.46113	1	0	cellular macromolecule localization
	GO:0005739	80886	9252	66	6	56462	33	2	FALSE	0.461318	1	0	mitochondrion
	GO:0009648	80886	791	66	1	5510	4	1	FALSE	0.462084	1	0	photoperiodism
	GO:0002252	80886	1396	66	1	5142	2	1	FALSE	0.469311	1	0	immune effector process
	GO:1901363	80886	23889	66	18	40129	29	1	FALSE	0.469315	1	0	heterocyclic compound binding
	GO:0071369	80886	779	66	1	5263	4	2	FALSE	0.473204	1	0	cellular response to ethylene stimulus
	GO:0045088	80886	2398	66	2	4971	3	3	FALSE	0.473602	1	0	regulation of innate immune response
	GO:0097159	80886	23935	66	18	40129	29	1	FALSE	0.474362	1	0	organic cyclic compound binding
	GO:0090351	80886	1231	66	1	10171	5	1	FALSE	0.475421	1	0	seedling development
	GO:0010941	80886	2338	66	2	20882	14	2	FALSE	0.475549	1	0	regulation of cell death
	GO:0070838	80886	1236	66	3	3011	6	2	FALSE	0.477452	1	0	divalent metal ion transport
	GO:0006650	80886	981	66	1	2043	1	2	FALSE	0.480176	1	0	glycerophospholipid metabolic process
	GO:0023014	80886	1466	66	2	41788	46	4	FALSE	0.48313	1	0	signal transduction by protein phosphorylation
	GO:0006612	80886	2163	66	2	4421	3	3	FALSE	0.483883	1	0	protein targeting to membrane
	GO:0004175	80886	1037	66	1	2109	1	1	FALSE	0.491702	1	0	endopeptidase activity
	GO:0000302	80886	1606	66	2	12924	13	2	FALSE	0.493237	1	0	response to reactive oxygen species
	GO:0043473	80886	604	66	1	46431	52	1	FALSE	0.494021	1	0	pigmentation
	GO:0009941	80886	2599	66	1	5251	1	2	FALSE	0.494953	1	0	chloroplast envelope
	GO:0042538	80886	924	66	1	4507	3	2	FALSE	0.497654	1	0	hyperosmotic salinity response
	GO:0043476	80886	604	66	1	10821	12	2	FALSE	0.498218	1	0	pigment accumulation
	GO:0035556	80886	3344	66	3	9182	7	1	FALSE	0.500193	1	0	intracellular signal transduction
	GO:0016741	80886	1110	66	1	13367	8	1	FALSE	0.500288	1	0	transferase activity, transferring one-carbon groups
	GO:0009267	80886	1637	66	2	7149	7	3	FALSE	0.501361	1	0	cellular response to starvation
	GO:2001141	80886	9246	66	4	10975	4	4	FALSE	0.503678	1	0	regulation of RNA biosynthetic process
	GO:2000241	80886	1998	66	3	28494	38	2	FALSE	0.503729	1	0	regulation of reproductive process
	GO:0080135	80886	2163	66	2	23413	18	3	FALSE	0.505357	1	0	regulation of cellular response to stress
	GO:0004857	80886	683	66	3	1358	5	1	FALSE	0.505531	1	0	enzyme inhibitor activity
	GO:0009615	80886	847	66	1	7638	6	1	FALSE	0.506124	1	0	response to virus
	GO:0015849	80886	1609	66	2	14520	15	2	FALSE	0.507285	1	0	organic acid transport
	GO:0009893	80886	3569	66	3	50595	38	3	FALSE	0.507786	1	0	positive regulation of metabolic process
	GO:1901701	80886	4963	66	5	13999	13	2	FALSE	0.513419	1	0	cellular response to oxygen-containing compound
	GO:0065008	80886	6252	66	6	26468	24	1	FALSE	0.515077	1	0	regulation of biological quality
	GO:0005088	80886	61	66	1	118	1	1	FALSE	0.516949	1	4.39119e-35	Ras guanyl-nucleotide exchange factor activity
	GO:0071446	80886	1979	66	2	6142	5	4	FALSE	0.516988	1	0	cellular response to salicylic acid stimulus
	GO:0008299	80886	2029	66	1	26080	9	3	FALSE	0.517631	1	0	isoprenoid biosynthetic process
	GO:0009057	80886	3475	66	2	34760	17	2	FALSE	0.518102	1	0	macromolecule catabolic process
	GO:0071214	80886	982	66	1	21961	16	2	FALSE	0.519148	1	0	cellular response to abiotic stimulus
	GO:0010286	80886	464	66	1	1513	2	1	FALSE	0.519442	1	0	heat acclimation
	GO:0016857	80886	116	66	3	144	3	1	FALSE	0.520084	1	1.8639e-30	racemase and epimerase activity, acting on carbohydrates and derivatives
	GO:0009719	80886	9625	66	8	30090	24	1	FALSE	0.520134	1	0	response to endogenous stimulus
	GO:0046364	80886	1067	66	1	4886	3	2	FALSE	0.522565	1	0	monosaccharide biosynthetic process
	GO:0002682	80886	2427	66	2	25220	18	2	FALSE	0.528121	1	0	regulation of immune system process
	GO:0061458	80886	7894	66	6	12766	9	1	FALSE	0.528927	1	0	reproductive system development
	GO:0008289	80886	1028	66	1	40129	29	1	FALSE	0.528979	1	0	lipid binding
	GO:0009812	80886	1250	66	1	43482	26	1	FALSE	0.531684	1	0	flavonoid metabolic process
	GO:0019866	80886	1101	66	1	61324	42	3	FALSE	0.53288	1	0	organelle inner membrane
	GO:0010310	80886	1006	66	1	1880	1	2	FALSE	0.535106	1	0	regulation of hydrogen peroxide metabolic process
	GO:0042547	80886	116	66	1	2336	15	2	FALSE	0.535295	1	1.1188e-199	cell wall modification involved in multidimensional cell growth
	GO:0042626	80886	866	66	3	1066	3	3	FALSE	0.535796	1	1.02799e-222	ATPase activity, coupled to transmembrane movement of substances
	GO:0008104	80886	5697	66	3	7004	3	1	FALSE	0.538093	1	0	protein localization
	GO:0051606	80886	958	66	1	30090	24	1	FALSE	0.540142	1	0	detection of stimulus
	GO:0009739	80886	879	66	1	14027	12	4	FALSE	0.540165	1	0	response to gibberellin
	GO:0016020	80886	24462	66	21	72400	62	1	FALSE	0.542124	1	0	membrane
	GO:0010363	80886	2082	66	2	2826	2	4	FALSE	0.542703	1	0	regulation of plant-type hypersensitive response
	GO:0010154	80886	3495	66	3	7894	6	1	FALSE	0.543785	1	0	fruit development
	GO:0071310	80886	6727	66	5	14315	10	2	FALSE	0.547205	1	0	cellular response to organic substance
	GO:0005768	80886	1345	66	1	56502	33	3	FALSE	0.548543	1	0	endosome
	GO:0048646	80886	1595	66	3	18529	33	2	FALSE	0.549287	1	0	anatomical structure formation involved in morphogenesis
	GO:0061134	80886	200	66	1	1358	5	1	FALSE	0.549712	1	1.04188e-245	peptidase regulator activity
	GO:0044429	80886	1381	66	1	36967	21	3	FALSE	0.550563	1	0	mitochondrial part
	GO:0098791	80886	1283	66	1	7064	4	3	FALSE	0.551536	1	0	Golgi subcompartment
	GO:0006470	80886	1026	66	1	11860	9	2	FALSE	0.557195	1	0	protein dephosphorylation
	GO:0010118	80886	712	66	1	36920	42	1	FALSE	0.558836	1	0	stomatal movement
	GO:0016114	80886	1217	66	1	2174	1	2	FALSE	0.559798	1	0	terpenoid biosynthetic process
	GO:0051241	80886	499	66	1	20906	34	4	FALSE	0.560464	1	0	negative regulation of multicellular organismal process
	GO:0000160	80886	806	66	1	3344	3	1	FALSE	0.562929	1	0	phosphorelay signal transduction system
	GO:0005773	80886	4964	66	3	56462	33	2	FALSE	0.564007	1	0	vacuole
	GO:0048831	80886	1857	66	1	7640	3	2	FALSE	0.566365	1	0	regulation of shoot system development
	GO:0009570	80886	2984	66	1	5238	1	2	FALSE	0.569683	1	0	chloroplast stroma
	GO:0044459	80886	1081	66	1	68414	53	3	FALSE	0.570209	1	0	plasma membrane part
	GO:0071407	80886	2817	66	2	8061	5	2	FALSE	0.570595	1	0	cellular response to organic cyclic compound
	GO:0009532	80886	3045	66	1	5297	1	1	FALSE	0.574854	1	0	plastid stroma
	GO:0015711	80886	1813	66	2	9809	10	2	FALSE	0.576778	1	0	organic anion transport
	GO:0003824	80886	32338	66	26	59264	48	1	FALSE	0.581024	1	0	catalytic activity
	GO:0022890	80886	1260	66	3	1908	4	1	FALSE	0.581404	1	0	inorganic cation transmembrane transporter activity
	GO:0044042	80886	2025	66	1	3478	1	1	FALSE	0.582231	1	0	glucan metabolic process
	GO:0022412	80886	764	66	1	37052	42	2	FALSE	0.583375	1	0	cellular process involved in reproduction in multicellular organism
	GO:0009626	80886	2297	66	2	8738	7	3	FALSE	0.586648	1	0	plant-type hypersensitive response
	GO:0044431	80886	1530	66	1	36967	21	3	FALSE	0.58848	1	0	Golgi apparatus part
	GO:0006970	80886	4725	66	3	22403	14	2	FALSE	0.592063	1	0	response to osmotic stress
	GO:0050801	80886	1363	66	3	1623	3	1	FALSE	0.592078	1	0	ion homeostasis
	GO:0048440	80886	1158	66	1	4480	3	3	FALSE	0.592373	1	0	carpel development
	GO:0070887	80886	7360	66	6	23117	19	2	FALSE	0.595113	1	0	cellular response to chemical stimulus
	GO:0015399	80886	1068	66	3	2273	6	1	FALSE	0.598336	1	0	primary active transmembrane transporter activity
	GO:0050691	80886	12	66	1	20	1	1	FALSE	0.6	1	7.9384e-06	regulation of defense response to virus by host
	GO:0003674	80886	59264	66	48	80886	66	1	FALSE	0.602046	1	0	molecular_function
	GO:0098662	80886	1003	66	4	1138	4	2	FALSE	0.603012	1	2.79968e-179	inorganic cation transmembrane transport
	GO:0046488	80886	592	66	1	981	1	1	FALSE	0.603466	1	2.89773e-285	phosphatidylinositol metabolic process
	GO:0044271	80886	13115	66	4	30117	9	2	FALSE	0.604485	1	0	cellular nitrogen compound biosynthetic process
	GO:0016053	80886	5202	66	2	29377	11	4	FALSE	0.605413	1	0	organic acid biosynthetic process
	GO:0016817	80886	3557	66	4	11530	13	1	FALSE	0.605637	1	0	hydrolase activity, acting on acid anhydrides
	GO:0009607	80886	7741	66	6	30090	24	1	FALSE	0.609701	1	0	response to biotic stimulus
	GO:0005802	80886	1149	66	1	5474	4	2	FALSE	0.610418	1	0	trans-Golgi network
	GO:0000724	80886	253	66	1	412	1	2	FALSE	0.614078	1	1.16994e-118	double-strand break repair via homologous recombination
	GO:0006629	80886	6829	66	4	45995	28	3	FALSE	0.614244	1	0	lipid metabolic process
	GO:0072330	80886	3169	66	1	8344	2	2	FALSE	0.615373	1	0	monocarboxylic acid biosynthetic process
	GO:0071805	80886	213	66	1	1003	4	2	FALSE	0.61576	1	1.89254e-224	potassium ion transmembrane transport
	GO:0071495	80886	4728	66	4	9625	8	1	FALSE	0.617402	1	0	cellular response to endogenous stimulus
	GO:0006464	80886	11333	66	9	16458	13	2	FALSE	0.619758	1	0	cellular protein modification process
	GO:0018130	80886	13266	66	4	30001	9	2	FALSE	0.620407	1	0	heterocycle biosynthetic process
	GO:0071705	80886	3735	66	4	15348	17	1	FALSE	0.623194	1	0	nitrogen compound transport
	GO:0006721	80886	1362	66	1	2174	1	1	FALSE	0.626495	1	0	terpenoid metabolic process
	GO:0048638	80886	1318	66	4	6904	22	3	FALSE	0.62865	1	0	regulation of developmental growth
	GO:0016265	80886	2862	66	3	46431	52	1	FALSE	0.629329	1	0	death
	GO:0008270	80886	4437	66	4	6917	6	1	FALSE	0.629808	1	0	zinc ion binding
	GO:0046906	80886	1289	66	1	23935	18	2	FALSE	0.630948	1	0	tetrapyrrole binding
	GO:0022892	80886	3980	66	8	5072	10	1	FALSE	0.631278	1	0	substrate-specific transporter activity
	GO:0006818	80886	888	66	1	13806	15	1	FALSE	0.631291	1	0	hydrogen transport
	GO:0004721	80886	778	66	1	1231	1	1	FALSE	0.632006	1	0	phosphoprotein phosphatase activity
	GO:0044093	80886	780	66	2	2394	6	1	FALSE	0.634082	1	0	positive regulation of molecular function
	GO:0006094	80886	986	66	1	1554	1	2	FALSE	0.634492	1	0	gluconeogenesis
	GO:0072593	80886	2007	66	1	40789	20	1	FALSE	0.63555	1	0	reactive oxygen species metabolic process
	GO:0005402	80886	378	66	1	594	1	2	FALSE	0.636364	1	2.36121e-168	cation:sugar symporter activity
	GO:0006605	80886	4403	66	3	6361	4	2	FALSE	0.637905	1	0	protein targeting
	GO:0060089	80886	1241	66	1	59264	48	1	FALSE	0.638036	1	0	molecular transducer activity
	GO:0006720	80886	2174	66	1	5424	2	1	FALSE	0.641017	1	0	isoprenoid metabolic process
	GO:0008219	80886	2862	66	3	36920	42	2	FALSE	0.642125	1	0	cell death
	GO:1901476	80886	500	66	1	5072	10	1	FALSE	0.646127	1	0	carbohydrate transporter activity
	GO:0019318	80886	1687	66	3	1951	3	1	FALSE	0.646352	1	0	hexose metabolic process
	GO:0007165	80886	9182	66	7	23787	19	4	FALSE	0.64653	1	0	signal transduction
	GO:0030414	80886	200	66	1	683	3	2	FALSE	0.64699	1	1.31127e-178	peptidase inhibitor activity
	GO:0034613	80886	5082	66	3	5867	3	2	FALSE	0.649862	1	0	cellular protein localization
	GO:0048519	80886	6838	66	6	63534	61	2	FALSE	0.65332	1	0	negative regulation of biological process
	GO:0034654	80886	11588	66	4	22792	8	5	FALSE	0.655012	1	0	nucleobase-containing compound biosynthetic process
	GO:0009526	80886	2740	66	1	6599	2	2	FALSE	0.658063	1	0	plastid envelope
	GO:1902578	80886	13938	66	15	47255	54	2	FALSE	0.658607	1	0	single-organism localization
	GO:0005507	80886	1147	66	1	6917	6	1	FALSE	0.663209	1	0	copper ion binding
	GO:0009831	80886	106	66	1	1520	15	3	FALSE	0.663625	1	2.58239e-166	plant-type cell wall modification involved in multidimensional cell growth
	GO:0010224	80886	526	66	1	1252	2	1	FALSE	0.663943	1	0	response to UV-B
	GO:0050776	80886	2413	66	2	6015	5	3	FALSE	0.665135	1	0	regulation of immune response
	GO:0006886	80886	4946	66	3	6985	4	3	FALSE	0.665954	1	0	intracellular protein transport
	GO:0032879	80886	1218	66	1	33749	30	2	FALSE	0.668193	1	0	regulation of localization
	GO:0015698	80886	1470	66	3	3324	7	1	FALSE	0.668491	1	0	inorganic anion transport
	GO:0000166	80886	12234	66	12	12650	12	2	FALSE	0.669358	1	0	nucleotide binding
	GO:0046686	80886	3002	66	2	3659	2	1	FALSE	0.673086	1	0	response to cadmium ion
	GO:0051603	80886	2187	66	1	5105	2	2	FALSE	0.673325	1	0	proteolysis involved in cellular protein catabolic process
	GO:0009845	80886	1181	66	1	16413	15	2	FALSE	0.673924	1	0	seed germination
	GO:1901362	80886	15308	66	6	31428	13	2	FALSE	0.676227	1	0	organic cyclic compound biosynthetic process
	GO:0006972	80886	1481	66	1	4725	3	1	FALSE	0.676473	1	0	hyperosmotic response
	GO:0043547	80886	162	66	2	261	3	2	FALSE	0.678178	1	1.14799e-74	positive regulation of GTPase activity
	GO:0050793	80886	4374	66	5	31940	41	2	FALSE	0.678261	1	0	regulation of developmental process
	GO:0019222	80886	14459	66	10	53002	40	2	FALSE	0.684363	1	0	regulation of metabolic process
	GO:0032555	80886	9164	66	12	9456	12	2	FALSE	0.686175	1	0	purine ribonucleotide binding
	GO:0009627	80886	2462	66	2	2970	2	1	FALSE	0.687121	1	0	systemic acquired resistance
	GO:0065007	80886	26468	66	24	63534	61	1	FALSE	0.688241	1	0	biological regulation
	GO:0048193	80886	1722	66	1	6806	4	2	FALSE	0.688739	1	0	Golgi vesicle transport
	GO:0019438	80886	14326	66	4	30325	9	2	FALSE	0.688942	1	0	aromatic compound biosynthetic process
	GO:0019953	80886	1087	66	5	4645	24	2	FALSE	0.693706	1	0	sexual reproduction
	GO:0051049	80886	1040	66	1	15431	17	2	FALSE	0.69481	1	0	regulation of transport
	GO:0050662	80886	1278	66	1	1831	1	1	FALSE	0.697979	1	0	coenzyme binding
	GO:0022857	80886	4093	66	8	5072	10	1	FALSE	0.698852	1	0	transmembrane transporter activity
	GO:0009987	80886	51116	66	48	63534	61	1	FALSE	0.703114	1	0	cellular process
	GO:0006073	80886	2025	66	1	2870	1	2	FALSE	0.705575	1	0	cellular glucan metabolic process
	GO:0031967	80886	4098	66	2	54399	32	3	FALSE	0.705854	1	0	organelle envelope
	GO:0043234	80886	5895	66	1	8351	1	1	FALSE	0.705903	1	0	protein complex
	GO:0023052	80886	9473	66	8	63534	61	1	FALSE	0.706777	1	0	signaling
	GO:0048580	80886	2378	66	1	10896	5	2	FALSE	0.708095	1	0	regulation of post-embryonic development
	GO:0015031	80886	5424	66	3	8811	5	3	FALSE	0.709184	1	0	protein transport
	GO:0015294	80886	510	66	1	1916	4	2	FALSE	0.710356	1	0	solute:cation symporter activity
	GO:0015144	80886	500	66	1	3480	8	2	FALSE	0.711259	1	0	carbohydrate transmembrane transporter activity
	GO:0005743	80886	898	66	1	1260	1	2	FALSE	0.712698	1	0	mitochondrial inner membrane
	GO:1903506	80886	9231	66	4	10046	4	2	FALSE	0.712852	1	0	regulation of nucleic acid-templated transcription
	GO:0043565	80886	1656	66	1	7435	5	1	FALSE	0.71641	1	0	sequence-specific DNA binding
	GO:0016682	80886	145	66	1	202	1	1	FALSE	0.717822	1	1.01857e-51	oxidoreductase activity, acting on diphenols and related substances as donors, oxygen as acceptor
	GO:0009753	80886	2794	66	2	14027	12	3	FALSE	0.722932	1	0	response to jasmonic acid
	GO:0015291	80886	1223	66	3	2273	6	1	FALSE	0.72489	1	0	secondary active transmembrane transporter activity
	GO:0055080	80886	1227	66	3	1363	3	1	FALSE	0.729357	1	1.99077e-191	cation homeostasis
	GO:0044711	80886	14448	66	6	36269	17	2	FALSE	0.731567	1	0	single-organism biosynthetic process
	GO:0006281	80886	1165	66	1	40426	45	4	FALSE	0.731953	1	0	DNA repair
	GO:0043478	80886	604	66	1	1252	2	2	FALSE	0.732319	1	0	pigment accumulation in response to UV light
	GO:0001071	80886	6035	66	4	59264	48	1	FALSE	0.73384	1	0	nucleic acid binding transcription factor activity
	GO:0009751	80886	2675	66	2	13121	12	3	FALSE	0.736068	1	0	response to salicylic acid
	GO:0044765	80886	13806	66	15	15433	17	2	FALSE	0.736254	1	0	single-organism transport
	GO:0051171	80886	9941	66	4	25958	12	2	FALSE	0.736674	1	0	regulation of nitrogen compound metabolic process
	GO:0006810	80886	15348	66	17	15626	17	1	FALSE	0.736884	1	0	transport
	GO:0009889	80886	10694	66	5	29752	16	2	FALSE	0.737212	1	0	regulation of biosynthetic process
	GO:0009891	80886	2740	66	1	28015	13	3	FALSE	0.737714	1	0	positive regulation of biosynthetic process
	GO:0048037	80886	1831	66	1	40129	29	1	FALSE	0.742009	1	0	cofactor binding
	GO:0015672	80886	1485	66	2	4394	7	1	FALSE	0.745279	1	0	monovalent inorganic cation transport
	GO:0044723	80886	6618	66	3	28572	16	2	FALSE	0.753128	1	0	single-organism carbohydrate metabolic process
	GO:0022611	80886	772	66	1	18529	33	1	FALSE	0.754788	1	0	dormancy process
	GO:0010162	80886	772	66	1	18495	33	7	FALSE	0.755435	1	0	seed dormancy process
	GO:0016052	80886	2275	66	1	12456	7	2	FALSE	0.756376	1	0	carbohydrate catabolic process
	GO:0042623	80886	1525	66	3	2002	4	1	FALSE	0.758045	1	0	ATPase activity, coupled
	GO:0051716	80886	14282	66	11	55067	49	2	FALSE	0.760141	1	0	cellular response to stimulus
	GO:0048438	80886	2181	66	3	18591	33	5	FALSE	0.760764	1	0	floral whorl development
	GO:0006796	80886	12622	66	11	12938	11	1	FALSE	0.761772	1	0	phosphate-containing compound metabolic process
	GO:0035838	80886	70	66	2	80	2	2	FALSE	0.764241	1	6.07352e-13	growing cell tip
	GO:0019722	80886	286	66	1	374	1	1	FALSE	0.764706	1	4.95109e-88	calcium-mediated signaling
	GO:0043269	80886	809	66	1	6566	11	2	FALSE	0.764854	1	0	regulation of ion transport
	GO:0010183	80886	94	66	1	1421	21	2	FALSE	0.764917	1	1.14479e-149	pollen tube guidance
	GO:0003777	80886	237	66	1	309	1	1	FALSE	0.76699	1	2.61106e-72	microtubule motor activity
	GO:0004722	80886	600	66	1	778	1	1	FALSE	0.771208	1	5.6427e-181	protein serine/threonine phosphatase activity
	GO:0006812	80886	4394	66	7	6344	11	1	FALSE	0.773342	1	0	cation transport
	GO:0007154	80886	11225	66	11	36920	42	1	FALSE	0.773887	1	0	cell communication
	GO:0016311	80886	1599	66	1	12622	11	1	FALSE	0.774777	1	0	dephosphorylation
	GO:0012501	80886	2629	66	3	2862	3	1	FALSE	0.775037	1	0	programmed cell death
	GO:0004553	80886	1401	66	4	1493	4	1	FALSE	0.775173	1	2.11146e-149	hydrolase activity, hydrolyzing O-glycosyl compounds
	GO:0044092	80886	971	66	2	2394	6	1	FALSE	0.77565	1	0	negative regulation of molecular function
	GO:0006974	80886	1360	66	1	7076	7	1	FALSE	0.775703	1	0	cellular response to DNA damage stimulus
	GO:0016788	80886	3359	66	3	11530	13	1	FALSE	0.778126	1	0	hydrolase activity, acting on ester bonds
	GO:0015295	80886	398	66	1	510	1	1	FALSE	0.780392	1	5.9606e-116	solute:proton symporter activity
	GO:0009044	80886	47	66	1	60	1	1	FALSE	0.783333	1	1.93541e-13	xylan 1,4-beta-xylosidase activity
	GO:0006950	80886	19243	66	14	30090	24	1	FALSE	0.786095	1	0	response to stress
	GO:0051093	80886	916	66	1	21805	36	3	FALSE	0.786958	1	0	negative regulation of developmental process
	GO:0046942	80886	1609	66	2	1813	2	2	FALSE	0.787564	1	3.68277e-276	carboxylic acid transport
	GO:0009892	80886	3698	66	2	50607	39	3	FALSE	0.788838	1	0	negative regulation of metabolic process
	GO:0007568	80886	864	66	1	18196	32	1	FALSE	0.789459	1	0	aging
	GO:0006644	80886	1905	66	1	15525	12	3	FALSE	0.792276	1	0	phospholipid metabolic process
	GO:0045087	80886	4647	66	2	8020	4	2	FALSE	0.796351	1	0	innate immune response
	GO:0005871	80886	196	66	1	246	1	1	FALSE	0.796748	1	1.82243e-53	kinesin complex
	GO:0042742	80886	2530	66	1	6136	3	2	FALSE	0.797105	1	0	defense response to bacterium
	GO:0044265	80886	2912	66	1	32350	17	3	FALSE	0.798907	1	0	cellular macromolecule catabolic process
	GO:0090407	80886	3474	66	1	27764	12	2	FALSE	0.798999	1	0	organophosphate biosynthetic process
	GO:0008514	80886	621	66	2	1066	4	1	FALSE	0.800548	1	1.1141693071E-313	organic anion transmembrane transporter activity
	GO:0004601	80886	431	66	1	538	1	2	FALSE	0.801115	1	6.44003e-116	peroxidase activity
	GO:0000041	80886	1282	66	2	3011	6	1	FALSE	0.804913	1	0	transition metal ion transport
	GO:0005198	80886	1993	66	1	59264	48	1	FALSE	0.806529	1	0	structural molecule activity
	GO:0043228	80886	5041	66	2	54645	32	1	FALSE	0.807992	1	0	non-membrane-bounded organelle
	GO:0043232	80886	5041	66	2	54616	32	2	FALSE	0.808237	1	0	intracellular non-membrane-bounded organelle
	GO:0007017	80886	1423	66	1	36920	42	1	FALSE	0.808287	1	0	microtubule-based process
	GO:0015293	80886	520	66	1	1223	3	1	FALSE	0.810418	1	0	symporter activity
	GO:0044264	80886	2870	66	1	30554	17	3	FALSE	0.813133	1	0	cellular polysaccharide metabolic process
	GO:0010015	80886	2420	66	3	18203	32	3	FALSE	0.817351	1	0	root morphogenesis
	GO:0072594	80886	2360	66	1	5453	3	2	FALSE	0.817589	1	0	establishment of protein localization to organelle
	GO:0016791	80886	1231	66	1	1502	1	1	FALSE	0.819574	1	4.53534e-307	phosphatase activity
	GO:0010584	80886	282	66	3	301	3	1	FALSE	0.821778	1	1.75498e-30	pollen exine formation
	GO:0009416	80886	5510	66	4	5780	4	1	FALSE	0.825796	1	0	response to light stimulus
	GO:0022607	80886	4567	66	5	17987	26	2	FALSE	0.827487	1	0	cellular component assembly
	GO:0031984	80886	2925	66	1	54397	32	2	FALSE	0.829529	1	0	organelle subcompartment
	GO:0017111	80886	3321	66	4	3479	4	1	FALSE	0.830275	1	1.95143e-278	nucleoside-triphosphatase activity
	GO:0042578	80886	1502	66	1	3359	3	1	FALSE	0.831154	1	0	phosphoric ester hydrolase activity
	GO:0044437	80886	3064	66	1	36967	21	3	FALSE	0.837565	1	0	vacuolar part
	GO:0009536	80886	15447	66	7	56462	33	2	FALSE	0.838312	1	0	plastid
	GO:0015992	80886	888	66	1	1485	2	2	FALSE	0.838542	1	0	proton transport
	GO:0030163	80886	2349	66	1	19197	14	2	FALSE	0.83926	1	0	protein catabolic process
	GO:0030695	80886	252	66	2	275	2	1	FALSE	0.839443	1	5.2331e-34	GTPase regulator activity
	GO:0014070	80886	4451	66	2	13841	9	1	FALSE	0.839772	1	0	response to organic cyclic compound
	GO:0031975	80886	4110	66	2	67564	53	1	FALSE	0.840852	1	0	envelope
	GO:0044257	80886	2284	66	1	16910	13	3	FALSE	0.848486	1	0	cellular protein catabolic process
	GO:0044281	80886	13345	66	5	27285	13	1	FALSE	0.848754	1	0	small molecule metabolic process
	GO:0055044	80886	5393	66	3	72400	62	1	FALSE	0.849915	1	0	symplast
	GO:0030054	80886	5403	66	3	72400	62	1	FALSE	0.850816	1	0	cell junction
	GO:0051239	80886	3683	66	3	31409	39	2	FALSE	0.851554	1	0	regulation of multicellular organismal process
	GO:0006259	80886	3165	66	1	29812	17	2	FALSE	0.851701	1	0	DNA metabolic process
	GO:0055114	80886	6491	66	2	27285	13	1	FALSE	0.852096	1	0	oxidation-reduction process
	GO:0009507	80886	15100	66	7	15447	7	1	FALSE	0.852935	1	0	chloroplast
	GO:0098805	80886	3759	66	2	24462	21	1	FALSE	0.855312	1	0	whole membrane
	GO:0033365	80886	2414	66	1	5082	3	1	FALSE	0.855382	1	0	protein localization to organelle
	GO:0009651	80886	4486	66	3	4725	3	1	FALSE	0.855771	1	0	response to salt stress
	GO:0044802	80886	2949	66	2	36959	42	2	FALSE	0.858925	1	0	single-organism membrane organization
	GO:0044700	80886	9467	66	8	46431	52	2	FALSE	0.858979	1	0	single organism signaling
	GO:0090406	80886	252	66	3	265	3	1	FALSE	0.859426	1	2.64224e-22	pollen tube
	GO:0005634	80886	30467	66	15	53923	31	1	FALSE	0.862537	1	0	nucleus
	GO:0018193	80886	2258	66	1	11333	9	1	FALSE	0.864739	1	0	peptidyl-amino acid modification
	GO:0044248	80886	6778	66	2	41162	20	2	FALSE	0.86481	1	0	cellular catabolic process
	GO:0032504	80886	1916	66	2	18074	32	2	FALSE	0.867365	1	0	multicellular organism reproduction
	GO:0009828	80886	126	66	1	1002	15	1	FALSE	0.868801	1	6.77976e-164	plant-type cell wall loosening
	GO:1902580	80886	4447	66	3	14928	15	2	FALSE	0.869682	1	0	single-organism cellular localization
	GO:0019637	80886	5739	66	2	43948	26	2	FALSE	0.871089	1	0	organophosphate metabolic process
	GO:0009909	80886	1698	66	1	5041	5	4	FALSE	0.871867	1	0	regulation of flower development
	GO:0044262	80886	3489	66	1	42314	24	2	FALSE	0.873292	1	0	cellular carbohydrate metabolic process
	GO:0016051	80886	4125	66	1	27845	13	3	FALSE	0.875673	1	0	carbohydrate biosynthetic process
	GO:0021700	80886	2728	66	3	18196	32	1	FALSE	0.878182	1	0	developmental maturation
	GO:0070011	80886	2109	66	1	2392	1	1	FALSE	0.881689	1	0	peptidase activity, acting on L-amino acid peptides
	GO:0031090	80886	5201	66	2	62519	43	3	FALSE	0.88304	1	0	organelle membrane
	GO:0016491	80886	6002	66	3	32338	26	1	FALSE	0.885696	1	0	oxidoreductase activity
	GO:0098542	80886	5653	66	3	9690	7	2	FALSE	0.886849	1	0	defense response to other organism
	GO:0046983	80886	2197	66	1	15171	14	1	FALSE	0.888212	1	0	protein dimerization activity
	GO:0044707	80886	16413	66	15	46456	53	2	FALSE	0.889356	1	0	single-multicellular organism process
	GO:0005488	80886	40129	66	29	59264	48	1	FALSE	0.890335	1	0	binding
	GO:0010054	80886	1876	66	3	1949	3	1	FALSE	0.891737	1	1.22194e-134	trichoblast differentiation
	GO:0006865	80886	1410	66	1	3893	5	2	FALSE	0.894603	1	0	amino acid transport
	GO:0042743	80886	1796	66	1	2007	1	1	FALSE	0.894868	1	3.03724e-292	hydrogen peroxide metabolic process
	GO:0043170	80886	32319	66	17	43482	26	1	FALSE	0.894872	1	0	macromolecule metabolic process
	GO:0020037	80886	1156	66	1	1289	1	1	FALSE	0.896819	1	3.74246e-185	heme binding
	GO:0012505	80886	8187	66	4	67564	53	1	FALSE	0.898061	1	0	endomembrane system
	GO:0006952	80886	7999	66	4	19243	14	1	FALSE	0.898368	1	0	defense response
	GO:0009644	80886	1038	66	2	1290	3	1	FALSE	0.900649	1	7.20788e-276	response to high light intensity
	GO:0019752	80886	9164	66	2	9654	2	1	FALSE	0.901059	1	0	carboxylic acid metabolic process
	GO:0004871	80886	1119	66	1	1241	1	1	FALSE	0.901692	1	1.683e-172	signal transducer activity
	GO:0005976	80886	3478	66	1	34730	22	2	FALSE	0.901942	1	0	polysaccharide metabolic process
	GO:0048518	80886	5444	66	3	63534	61	2	FALSE	0.903607	1	0	positive regulation of biological process
	GO:0010431	80886	932	66	1	11240	27	5	FALSE	0.903664	1	0	seed maturation
	GO:0016740	80886	13367	66	8	32338	26	1	FALSE	0.90404	1	0	transferase activity
	GO:0006955	80886	4675	66	2	30090	24	2	FALSE	0.905986	1	0	immune response
	GO:0006508	80886	5040	66	2	18385	13	1	FALSE	0.908313	1	0	proteolysis
	GO:0008324	80886	1908	66	4	2864	8	1	FALSE	0.911877	1	0	cation transmembrane transporter activity
	GO:0030234	80886	1358	66	5	1486	6	1	FALSE	0.912251	1	1.03332e-188	enzyme regulator activity
	GO:0005774	80886	3041	66	1	4300	2	3	FALSE	0.914322	1	0	vacuolar membrane
	GO:0015631	80886	411	66	1	733	3	1	FALSE	0.915671	1	1.67843e-217	tubulin binding
	GO:0048467	80886	1228	66	1	2181	3	1	FALSE	0.91672	1	0	gynoecium development
	GO:0050896	80886	30090	66	24	63534	61	1	FALSE	0.917221	1	0	response to stimulus
	GO:0044444	80886	34989	66	20	61313	42	2	FALSE	0.917588	1	0	cytoplasmic part
	GO:0015171	80886	283	66	1	397	2	1	FALSE	0.91806	1	9.49025e-103	amino acid transmembrane transporter activity
	GO:0005615	80886	135	66	3	155	4	1	FALSE	0.918837	1	1.36677e-25	extracellular space
	GO:0046872	80886	10488	66	14	10551	14	1	FALSE	0.919527	1	8.13366e-167	metal ion binding
	GO:0009725	80886	8557	66	4	13841	9	2	FALSE	0.919674	1	0	response to hormone
	GO:0032787	80886	6615	66	1	9164	2	1	FALSE	0.922652	1	0	monocarboxylic acid metabolic process
	GO:0032259	80886	3274	66	1	50267	38	1	FALSE	0.922717	1	0	methylation
	GO:0009628	80886	13736	66	8	30090	24	1	FALSE	0.923371	1	0	response to abiotic stimulus
	GO:0051119	80886	462	66	1	500	1	1	FALSE	0.924	1	6.08336e-58	sugar transmembrane transporter activity
	GO:0019319	80886	1007	66	1	1741	3	2	FALSE	0.925241	1	0	hexose biosynthetic process
	GO:0007276	80886	835	66	1	8794	26	3	FALSE	0.925564	1	0	gamete generation
	GO:0048523	80886	4284	66	2	51397	50	3	FALSE	0.928616	1	0	negative regulation of cellular process
	GO:0030243	80886	794	66	1	855	1	1	FALSE	0.928655	1	6.42465e-95	cellulose metabolic process
	GO:0015630	80886	768	66	1	1047	2	1	FALSE	0.929178	1	8.94449e-263	microtubule cytoskeleton
	GO:0030312	80886	3316	66	1	67564	53	2	FALSE	0.930627	1	0	external encapsulating structure
	GO:0031669	80886	1714	66	2	2038	3	2	FALSE	0.932347	1	0	cellular response to nutrient levels
	GO:1902582	80886	5996	66	4	14274	15	2	FALSE	0.932391	1	0	single-organism intracellular transport
	GO:0004866	80886	187	66	1	200	1	2	FALSE	0.935	1	1.13216e-20	endopeptidase inhibitor activity
	GO:0061135	80886	187	66	1	200	1	1	FALSE	0.935	1	1.13216e-20	endopeptidase regulator activity
	GO:0043231	80886	53923	66	31	54634	32	2	FALSE	0.935094	1	0	intracellular membrane-bounded organelle
	GO:0043227	80886	53941	66	31	54645	32	1	FALSE	0.93623	1	0	membrane-bounded organelle
	GO:1902589	80886	5170	66	3	38035	42	2	FALSE	0.937552	1	0	single-organism organelle organization
	GO:0016482	80886	3252	66	1	6501	4	1	FALSE	0.937673	1	0	cytoplasmic transport
	GO:0050789	80886	24292	66	18	63534	61	2	FALSE	0.939785	1	0	regulation of biological process
	GO:0043067	80886	2286	66	2	2665	3	2	FALSE	0.945176	1	0	regulation of programmed cell death
	GO:0016462	80886	3479	66	4	3527	4	1	FALSE	0.946642	1	9.07758e-110	pyrophosphatase activity
	GO:0048569	80886	3305	66	3	18196	32	2	FALSE	0.946851	1	0	post-embryonic organ development
	GO:0044434	80886	5194	66	1	15135	7	2	FALSE	0.947299	1	0	chloroplast part
	GO:0001883	80886	9164	66	12	9205	12	1	FALSE	0.94781	1	1.09194e-113	purine nucleoside binding
	GO:0048364	80886	3333	66	3	18196	32	3	FALSE	0.949063	1	0	root development
	GO:0005351	80886	378	66	1	398	1	2	FALSE	0.949749	1	3.9743e-34	sugar:proton symporter activity
	GO:1901575	80886	7469	66	2	44019	26	2	FALSE	0.949851	1	0	organic substance catabolic process
	GO:0009740	80886	388	66	1	408	1	1	FALSE	0.95098	1	2.39038e-34	gibberellic acid mediated signaling pathway
	GO:0008233	80886	2392	66	1	11530	13	1	FALSE	0.951414	1	0	peptidase activity
	GO:0031323	80886	11901	66	4	44901	27	3	FALSE	0.952642	1	0	regulation of cellular metabolic process
	GO:0080090	80886	11730	66	5	41466	30	2	FALSE	0.95384	1	0	regulation of primary metabolic process
	GO:0005829	80886	10043	66	3	34989	20	1	FALSE	0.954148	1	0	cytosol
	GO:0032550	80886	9164	66	12	9198	12	2	FALSE	0.956508	1	5.38405e-97	purine ribonucleoside binding
	GO:0031667	80886	1787	66	2	2044	3	1	FALSE	0.956669	1	0	response to nutrient levels
	GO:0034050	80886	2303	66	2	2629	3	1	FALSE	0.957778	1	0	host programmed cell death induced by symbiont
	GO:0044435	80886	5297	66	1	36967	21	3	FALSE	0.961176	1	0	plastid part
	GO:0098588	80886	4180	66	1	5201	2	1	FALSE	0.961493	1	0	bounding membrane of organelle
	GO:0043207	80886	7638	66	6	10900	12	2	FALSE	0.961979	1	0	response to external biotic stimulus
	GO:0002376	80886	5142	66	2	63534	61	1	FALSE	0.963042	1	0	immune system process
	GO:0010467	80886	15483	66	5	32319	17	1	FALSE	0.963836	1	0	gene expression
	GO:0045184	80886	5442	66	3	15755	17	2	FALSE	0.964491	1	0	establishment of protein localization
	GO:0046907	80886	6501	66	4	15614	17	2	FALSE	0.965242	1	0	intracellular transport
	GO:0008168	80886	1072	66	1	1110	1	1	FALSE	0.965766	1	1.88127e-71	methyltransferase activity
	GO:0061024	80886	3019	66	2	16345	26	1	FALSE	0.966025	1	0	membrane organization
	GO:0009908	80886	4250	66	3	4299	3	1	FALSE	0.966186	1	7.38502e-116	flower development
	GO:0016818	80886	3527	66	4	3557	4	1	FALSE	0.966674	1	8.79839e-75	hydrolase activity, acting on acid anhydrides, in phosphorus-containing anhydrides
	GO:0016192	80886	2786	66	1	15348	17	1	FALSE	0.966867	1	0	vesicle-mediated transport
	GO:0048609	80886	1812	66	2	10400	28	2	FALSE	0.967699	1	0	multicellular organismal reproductive process
	GO:0009617	80886	3330	66	1	7638	6	1	FALSE	0.967855	1	0	response to bacterium
	GO:0044255	80886	5424	66	2	50172	48	3	FALSE	0.971955	1	0	cellular lipid metabolic process
	GO:0008017	80886	387	66	1	555	3	2	FALSE	0.972609	1	4.43807e-147	microtubule binding
	GO:0010033	80886	13841	66	9	18464	16	1	FALSE	0.972686	1	0	response to organic substance
	GO:0060255	80886	11642	66	4	33594	22	2	FALSE	0.973594	1	0	regulation of macromolecule metabolic process
	GO:0050794	80886	20591	66	14	51940	51	2	FALSE	0.975141	1	0	regulation of cellular process
	GO:0016021	80886	6523	66	8	7319	11	1	FALSE	0.975484	1	0	integral component of membrane
	GO:0010038	80886	3659	66	2	7524	9	1	FALSE	0.976352	1	0	response to metal ion
	GO:0060918	80886	546	66	1	559	1	1	FALSE	0.976744	1	1.37716e-26	auxin transport
	GO:0048437	80886	2589	66	3	10543	27	4	FALSE	0.976811	1	0	floral organ development
	GO:0009790	80886	2965	66	2	18473	33	3	FALSE	0.97736	1	0	embryo development
	GO:0051649	80886	7014	66	4	15954	17	2	FALSE	0.97747	1	0	establishment of localization in cell
	GO:0015405	80886	1060	66	3	1068	3	1	FALSE	0.977675	1	2.44548e-20	P-P-bond-hydrolysis-driven transmembrane transporter activity
	GO:0090304	80886	16422	66	5	33924	18	2	FALSE	0.978579	1	0	nucleic acid metabolic process
	GO:0050918	80886	94	66	1	96	1	1	FALSE	0.979167	1	0.000219298	positive chemotaxis
	GO:0046914	80886	6917	66	6	10488	14	1	FALSE	0.979893	1	0	transition metal ion binding
	GO:0009825	80886	624	66	1	3713	22	1	FALSE	0.982759	1	0	multidimensional cell growth
	GO:0051641	80886	7461	66	4	16448	17	1	FALSE	0.982877	1	0	cellular localization
	GO:1901576	80886	26697	66	11	43836	26	2	FALSE	0.982899	1	0	organic substance biosynthetic process
	GO:0006753	80886	3984	66	1	12760	11	3	FALSE	0.983742	1	0	nucleoside phosphate metabolic process
	GO:2000026	80886	3554	66	1	16495	17	3	FALSE	0.983876	1	0	regulation of multicellular organismal development
	GO:1901135	80886	6465	66	1	43482	26	1	FALSE	0.984801	1	0	carbohydrate derivative metabolic process
	GO:0003676	80886	11997	66	5	23935	18	2	FALSE	0.984987	1	0	nucleic acid binding
	GO:0044446	80886	14944	66	5	61324	42	3	FALSE	0.986396	1	0	intracellular organelle part
	GO:0097659	80886	10036	66	4	10068	4	1	FALSE	0.987345	1	2.22539e-93	nucleic acid-templated transcription
	GO:0046483	80886	21326	66	6	40789	20	1	FALSE	0.987579	1	0	heterocycle metabolic process
	GO:0034641	80886	21407	66	6	40832	20	2	FALSE	0.987986	1	0	cellular nitrogen compound metabolic process
	GO:0055086	80886	4131	66	1	43624	45	3	FALSE	0.988657	1	0	nucleobase-containing small molecule metabolic process
	GO:0048827	80886	4011	66	3	16862	32	2	FALSE	0.990097	1	0	phyllome development
	GO:0016070	80886	14341	66	4	29812	17	2	FALSE	0.99032	1	0	RNA metabolic process
	GO:0032549	80886	9198	66	12	9205	12	1	FALSE	0.990907	1	9.02101e-25	ribonucleoside binding
	GO:0003700	80886	6022	66	4	6035	4	1	FALSE	0.991409	1	4.47809e-40	sequence-specific DNA binding transcription factor activity
	GO:0044085	80886	7047	66	5	18001	26	1	FALSE	0.991655	1	0	cellular component biogenesis
	GO:0044238	80886	40660	66	25	50267	38	1	FALSE	0.991968	1	0	primary metabolic process
	GO:0005623	80886	67564	66	53	72400	62	1	FALSE	0.992306	1	0	cell
	GO:0044464	80886	67564	66	53	72400	62	2	FALSE	0.992306	1	0	cell part
	GO:0071702	80886	8553	66	5	15348	17	1	FALSE	0.992727	1	0	organic substance transport
	GO:0033036	80886	7004	66	3	16448	17	1	FALSE	0.99294	1	0	macromolecule localization
	GO:0009056	80886	8702	66	2	50267	38	1	FALSE	0.993483	1	0	catabolic process
	GO:0034645	80886	16439	66	4	35961	19	3	FALSE	0.993486	1	0	cellular macromolecule biosynthetic process
	GO:0006139	80886	19421	66	6	41895	25	5	FALSE	0.994064	1	0	nucleobase-containing compound metabolic process
	GO:0010228	80886	2081	66	1	12036	27	3	FALSE	0.994092	1	0	vegetative to reproductive phase transition of meristem
	GO:0006725	80886	22583	66	6	40789	20	1	FALSE	0.99415	1	0	cellular aromatic compound metabolic process
	GO:0009506	80886	5393	66	3	5403	3	2	FALSE	0.994457	1	1.72597e-31	plasmodesma
	GO:0005618	80886	3298	66	1	3316	1	1	FALSE	0.994572	1	2.85334e-48	cell wall
	GO:0009059	80886	16862	66	4	38967	21	2	FALSE	0.995081	1	0	macromolecule biosynthetic process
	GO:1901360	80886	23439	66	8	43482	26	1	FALSE	0.995095	1	0	organic cyclic compound metabolic process
	GO:0043229	80886	54616	66	32	61336	42	2	FALSE	0.995411	1	0	intracellular organelle
	GO:0090567	80886	4299	66	3	13141	25	4	FALSE	0.995832	1	0	reproductive shoot system development
	GO:0009117	80886	3968	66	1	3984	1	1	FALSE	0.995984	1	5.35314e-45	nucleotide metabolic process
	GO:0009793	80886	2577	66	2	10242	27	4	FALSE	0.996009	1	0	embryo development ending in seed dormancy
	GO:0048316	80886	3366	66	2	12058	25	4	FALSE	0.997038	1	0	seed development
	GO:0044424	80886	61313	66	42	67564	53	2	FALSE	0.997174	1	0	intracellular part
	GO:0005622	80886	61452	66	42	67564	53	1	FALSE	0.997657	1	0	intracellular
	GO:0090627	80886	2010	66	3	5533	24	1	FALSE	0.997974	1	0	plant epidermal cell differentiation
	GO:0044422	80886	14969	66	5	72400	62	2	FALSE	0.998041	1	0	organelle part
	GO:0044249	80886	25509	66	7	41863	22	2	FALSE	0.998574	1	0	cellular biosynthetic process
	GO:0071704	80886	43482	66	26	50267	38	1	FALSE	0.99903	1	0	organic substance metabolic process
	GO:0008152	80886	50267	66	38	63534	61	1	FALSE	0.999228	1	0	metabolic process
	GO:0006006	80886	1533	66	1	1687	3	1	FALSE	0.999253	1	4.40019e-223	glucose metabolic process
	GO:0048765	80886	1777	66	1	1949	3	2	FALSE	0.999324	1	7.23072e-252	root hair cell differentiation
	GO:0048469	80886	1783	66	1	7598	28	3	FALSE	0.999449	1	0	cell maturation
	GO:0032991	80886	8351	66	1	72400	62	1	FALSE	0.999501	1	0	macromolecular complex
	GO:0006082	80886	9656	66	2	52879	51	4	FALSE	0.999578	1	0	organic acid metabolic process
	GO:0043436	80886	9654	66	2	9656	2	1	FALSE	0.999586	1	2.14526e-08	oxoacid metabolic process
	GO:0009058	80886	27714	66	11	50267	38	1	FALSE	0.999701	1	0	biosynthetic process
	GO:0048608	80886	7894	66	6	16863	32	3	FALSE	0.999781	1	0	reproductive structure development
	GO:0009888	80886	5868	66	3	16862	32	1	FALSE	0.999821	1	0	tissue development
	GO:0048764	80886	1777	66	1	1882	3	2	FALSE	0.999831	1	3.04002e-175	trichoblast maturation
	GO:0043933	80886	5868	66	2	16345	26	1	FALSE	0.999853	1	0	macromolecular complex subunit organization
	GO:0048367	80886	6423	66	3	18196	32	2	FALSE	0.999854	1	0	shoot system development
	GO:0044710	80886	27285	66	13	59921	59	2	FALSE	0.999951	1	0	single-organism metabolic process
	GO:0048513	80886	8566	66	6	16862	32	2	FALSE	0.999961	1	0	organ development
	GO:0006807	80886	23096	66	6	50267	38	1	FALSE	0.999981	1	0	nitrogen compound metabolic process
	GO:0043226	80886	54645	66	32	72400	62	1	FALSE	0.999987	1	0	organelle
	GO:0009791	80886	10171	66	5	18279	32	3	FALSE	1	1	0	post-embryonic development
	GO:0048731	80886	12766	66	9	18187	32	2	FALSE	1	1	0	system development
	GO:0006996	80886	9393	66	3	16345	26	1	FALSE	1	1	0	organelle organization
	GO:0051707	80886	7638	66	6	10431	26	2	FALSE	1	1	0	response to other organism
	GO:0044237	80886	40789	66	20	57684	57	2	FALSE	1	1	0	cellular metabolic process
	GO:0007275	80886	16226	66	15	18279	32	2	FALSE	1	1	0	multicellular organismal development
	GO:0000000	80886	80886	66	66	0	0	0	TRUE	1	1	1	Gene Ontology
	GO:1901979	80886	10	66	1	10	1	2	TRUE	1	1	1	regulation of inward rectifier potassium channel activity
	GO:0034620	80886	1030	66	3	1030	3	2	TRUE	1	1	1	cellular response to unfolded protein
	GO:0051286	80886	70	66	2	70	2	1	TRUE	1	1	1	cell tip
	GO:0005089	80886	61	66	1	61	1	1	TRUE	1	1	1	Rho guanyl-nucleotide exchange factor activity
	GO:0005911	80886	5403	66	3	5403	3	1	TRUE	1	1	1	cell-cell junction
	GO:0022898	80886	219	66	1	219	1	2	TRUE	1	1	1	regulation of transmembrane transporter activity
	GO:0009692	80886	558	66	1	558	1	1	TRUE	1	1	1	ethylene metabolic process
	GO:0009693	80886	558	66	1	558	1	2	TRUE	1	1	1	ethylene biosynthetic process
	GO:0043479	80886	604	66	1	604	1	2	TRUE	1	1	1	pigment accumulation in tissues in response to UV light
	GO:0043481	80886	604	66	1	604	1	1	TRUE	1	1	1	anthocyanin accumulation in tissues in response to UV light
	GO:0030198	80886	386	66	3	386	3	1	TRUE	1	1	1	extracellular matrix organization
	GO:0032412	80886	219	66	1	219	1	2	TRUE	1	1	1	regulation of ion transmembrane transporter activity
