# Supplementary material for: Time-Course Transcriptome Analysis of Compatible and Incompatible Pollen-Stigma Interactions in Brassica napus L
Source: Front Plant Sci. 2017 May 3;8:682. doi: 10.3389/fpls.2017.00682 (PMC5413569; doi:10.3389/fpls.2017.00682)
Supplement: Supplementary file 14 [file DataSheet13.XLSX]

## Sheet: UP_FPKM > 250
Bna_gene_id	gene_short_name	locus	length	UP_FPKM	PC2_FPKM	PC5_FPKM	PC10_FPKM	PC20_FPKM	PC30_FPKM	PI2_FPKM	PI5_FPKM	PI10_FPKM	PI20_FPKM	PI30_FPKM
BnaA03g32070D	GSBRNA2G00111543001	chrA03:15482079-15483420	1341	18468.6	16823.6	0	17903.5	21942.3	24142.9	19111.5	18490.2	19050.7	25394.7	35485
BnaC03g37350D	GSBRNA2G00110627001	chrC03:22907334-22908669	1335	15198.7	13719.5	16084.1	14104.1	17133.2	19219	15195	14440.5	15282.8	20292.3	28884.5
BnaA07g25960D	GSBRNA2G00102191001	chrA07:19147958-19149269	1311	8277.7	7415.78	8640.2	8390.91	13386.2	12497.7	9493.09	8511.48	7906.54	15835.4	22440.9
BnaA05g09010D	GSBRNA2G00050253001	chrA05:4953955-4954264	309	5044.32	4057.29	4953.95	4672.35	11984	9531.12	6635.04	6025.45	5718.64	12857.5	21325.2
BnaC01g27330D	GSBRNA2G00050438001	chrC01:24844855-24845155	300	4948.8	4780.74	4375.51	4763	2413.23	3082.59	3857.43	4657.3	4879.05	2561.45	2219.14
BnaCnng22550D	GSBRNA2G00007206001	chrCnn_random:21150509-21151091	582	3471.95	2900.14	3182.28	2941.85	6350.94	4847.48	4216.09	3779.16	3871.71	7045.35	14178.9
BnaC08g44290D	GSBRNA2G00031805001	chrC08:37620765-37621942	615	3058.42	2328.48	2790.34	2343.48	5725.34	5820.74	2688.87	2864.01	2582.58	5855.8	6208.32
BnaC06g20200D	GSBRNA2G00131931001	chrC06:22248127-22248337	108	2441.7	2638	1972.4	2339.99	0	0	811.029	2868.01	715.783	0	0
BnaA02g28130D	GSBRNA2G00092183001	chrA02:20756561-20758284	1216	2305.57	2035.56	2063.43	1890.34	1985.04	2265.22	1907.21	2201.99	1775.16	2087.01	878.191
BnaA02g05220D	GSBRNA2G00001312001	chrA02:2368247-2371001	1150	2255.53	2079.16	1959.68	1754.99	964.588	1265.11	1234.45	1905.78	2073.07	948.319	668.998
BnaA03g54880D	GSBRNA2G00017024001	chrA03_random:44750-45330	500	2139.87	2093.45	1798.2	2109.06	1767.86	1369.81	2031.79	2313.45	2368.64	1645.69	1215.42
BnaA05g29010D	GSBRNA2G00080682001	chrA05:20416059-20416808	646	2105.44	2266.41	2054.95	2187.52	2013.21	1381.04	2565.42	2447.44	2127.25	1933.52	2519.85
BnaAnng00330D	GSBRNA2G00119567001	chrAnn_random:321244-322046	647	1975.78	2152.84	1650.47	1878.39	1758.57	1417.99	2200.13	2161.2	2174.97	1674.33	1437.1
BnaA04g08640D	GSBRNA2G00114439001	chrA04:7625852-7627148	1037	1936.13	2072.34	1723.3	1633.36	1847.9	1258.66	2174.53	2054.49	1815.08	1467.68	1485.04
BnaC09g36100D	GSBRNA2G00036740001	chrC09:39416766-39418852	1296	1913.81	2134.82	1416.96	1312.96	802.324	1506.84	989.403	1405.38	1559.52	803.19	93.8755
BnaA05g21830D	GSBRNA2G00153936001	chrA05:16783083-16783374	291	1848.43	1803.34	1490.18	1743.91	1398.49	1145.62	1566.18	1852.01	1608.98	1320.18	908.455
BnaAnng37980D	GSBRNA2G00017262001	chrAnn_random:43016491-43016993	245	1762.78	1831	1735.63	1958.5	2798.04	3565.81	1197.34	1606.32	2211.78	2023.72	2248.16
BnaC04g44270D	GSBRNA2G00020684001	chrC04:44360962-44361763	801	1586.91	1487.85	1864.65	1535.9	814.491	1040.69	1249.45	1690.18	1894.98	961.468	1568
BnaA04g19870D	GSBRNA2G00064573001	chrA04:15467442-15468249	807	1536.97	1432.98	1716.25	1510.64	1216.37	1522.63	1264.69	1663.83	1779.18	1398.08	2249.67
BnaA05g20090D	GSBRNA2G00009266001	chrA05:15556524-15557812	1288	1533.92	1374.24	1425.58	1357.78	1031.41	1453.9	1536.67	1548.88	1315.62	1265.43	375.261
BnaC03g56530D	GSBRNA2G00056973001	chrC03:45829988-45830865	781	1499.18	1288.86	1205.27	1054.32	1229.4	1438.53	1178.56	1269.82	1138.47	1314.73	1186.31
BnaA07g25400D	GSBRNA2G00124459001	chrA07:18898995-18899871	876	1497.65	1345	1398.05	1162.96	1642.94	1797.16	1266.62	1570.5	1249.6	1727	1384.42
BnaC04g30870D	GSBRNA2G00112737001	chrC04:32746245-32747451	944	1455.4	1630.6	1319.83	1240.24	1259.27	839.636	1676.14	1583.36	1383.87	1044.36	982.55
BnaC07g23630D	GSBRNA2G00139294001	chrC07:30124583-30126080	1186	1423.19	1067.59	1272.13	1021.79	1064.91	1188.88	1071.2	1213.74	965.254	1174.16	479.059
BnaC08g15100D	GSBRNA2G00047345001	chrC08:19658834-19661229	1470	1407.19	1613.9	1321.63	1500.53	1531.73	1168.14	1677.21	1647.75	1528.27	1433.48	1177.42
BnaCnng04710D	GSBRNA2G00026641001	chrCnn_random:4136519-4138099	715	1386.78	1198.11	1255.03	1155.24	1440.95	1508.73	1107.66	1302.47	1198.7	1589.92	1695.94
BnaA03g50720D	GSBRNA2G00092933001	chrA03:26337077-26337310	123	1345.61	930.198	1057.23	725.078	0	0	1211.08	1311.23	1604.36	0	0
BnaA06g27710D	GSBRNA2G00147639001	chrA06:19057248-19059464	1371	1320.83	1080.25	1340.4	1170.32	1151.39	1535.7	1365.03	1333.6	1084.46	1381.7	449.067
BnaC03g75650D	GSBRNA2G00004672001	chrC03_random:4374187-4375151	587	1286.84	1285.79	1230.33	1138.56	1108.7	1504.65	1373.32	1477.7	1246.38	1382.17	1213.69
BnaC04g50590D	GSBRNA2G00037283001	chrC04:48172074-48173895	1211	1277.36	1111.17	1067.19	893.2	629.092	843.216	1069.44	1288.56	937.598	961.801	303.778
BnaA04g26560D	GSBRNA2G00063287001	chrA04:18805105-18806845	1182	1272.52	1132.27	1093.52	886.744	655.826	835.452	983.109	1223.33	895.54	915.865	307.617
BnaC06g38520D	GSBRNA2G00147942001	chrC06:36061802-36062971	838	1232.63	975.932	1140.64	1147.84	1104.68	1299.33	987.084	1037.42	984.52	1089.54	820.967
BnaC05g35010D	GSBRNA2G00026716001	chrC05:34348654-34349231	577	1231.51	1119.51	985.522	1147.28	783.625	697.475	888.428	1136.65	967.221	705.46	630.52
BnaA10g15190D	GSBRNA2G00154252001	chrA10:11870978-11872944	935	1184.13	1014.4	1193.84	1225.26	2097.54	2110.84	949.18	1124.77	1102.52	2135.84	2457.16
BnaA01g37220D	GSBRNA2G00004102001	chrA01_random:2553599-2556634	1906	1116.81	864.92	1053.69	802.728	1818.59	2114.27	794.599	788.914	829.326	1629.97	1765.07
BnaAnng26750D	GSBRNA2G00072771001	chrAnn_random:30690884-30691876	718	1085.53	982.625	988.464	962.358	1006.15	1039.9	1025.45	1064.64	1014.24	1020.53	1026.12
BnaC05g43490D	GSBRNA2G00073263001	chrC05:40327485-40328304	693	1063.01	1073.52	1032.96	1049.67	1000.45	775.205	1269.08	1232.02	1065.08	1036.87	1182.45
BnaA03g11770D	GSBRNA2G00075856001	chrA03:5295413-5296207	537	1060.64	941.492	970.626	743.604	594.805	888.497	774.593	927.836	823.129	769.442	223.026
BnaA02g10050D	GSBRNA2G00041471001	chrA02:5066511-5066706	195	1051.34	975.907	1262.17	1662.27	2069.7	1131.87	1324.47	1139.22	1318.15	1430.71	1696.04
BnaAnng22710D	GSBRNA2G00055535001	chrAnn_random:25512454-25513768	1254	999.075	787.732	1028.36	1021.41	1588.84	1606.68	1242.83	1056.14	1011.16	2132.67	3480.84
BnaC04g46170D	GSBRNA2G00155238001	chrC04:45655854-45656078	117	997.263	313.623	433.766	746.43	0	0	433.919	844.068	389.777	0	0
BnaAnng01300D	GSBRNA2G00119675001	chrAnn_random:792696-794589	1027	951.565	719.076	567.481	326.03	52.697	170.895	254.84	576	695.844	85.9095	2.8858
BnaA04g20150D	GSBRNA2G00077027001	chrA04:15583473-15584422	949	943.628	1307.38	973.317	922.563	854.248	534.104	862.553	1099.08	764.428	1004.63	740.987
BnaA08g30590D	GSBRNA2G00014015001	chrA08_random:1594135-1594787	335	936.189	1036.71	812.827	817.718	610.543	491.941	763.432	812.363	765.713	647.215	527.373
BnaA08g19410D	GSBRNA2G00059946001	chrA08:14940594-14942561	1122	927.265	803.732	842.364	773.693	859.761	956.141	794.833	875.372	821.156	960.674	1069.38
BnaC06g27660D	GSBRNA2G00060152001	chrC06:29064899-29067596	2697	914.457	853.453	1084.64	977.484	1310.05	1407.73	1055.99	1005.7	966.163	1696.31	3320.92
BnaA09g50330D	GSBRNA2G00122067001	chrA09:33300150-33301082	501	910.697	749.312	811.99	722.074	1465.2	1590.33	883.646	854.469	822.024	1717.02	1924.64
BnaA07g33890D	GSBRNA2G00146470001	chrA07:23162318-23163432	799	894.657	717.527	833.633	782.525	923.475	1054.15	744.725	745.753	715.431	883.573	710.175
BnaAnng28650D	GSBRNA2G00080945001	chrAnn_random:32769307-32770832	1024	893.937	783.296	814.996	728.439	1025.3	1100.45	842.743	909.925	836.812	1195.48	1657.7
BnaA03g27440D	GSBRNA2G00112096001	chrA03:13524320-13525227	627	878.062	600.402	715.991	565.87	736.855	722.606	619.868	714.471	560.78	960.188	743.979
BnaC05g48410D	GSBRNA2G00076279001	chrC05:42879506-42881605	1341	864.547	739.822	736.557	623.248	796.942	885.716	692.411	819.105	697.283	789.7	513.242
BnaA05g23460D	GSBRNA2G00104989001	chrA05:17750142-17751914	1015	852.203	588.793	620.663	470.805	308.324	426.781	467.581	576.449	469.096	383.746	43.8442
BnaUnng04590D	GSBRNA2G00020175001	chrUnn_random:6863637-6864312	369	836.656	895.531	803.68	798.064	945.927	810.112	688.351	731.472	702.393	1019.3	1176.74
BnaC09g39920D	GSBRNA2G00032694001	chrC09:42383331-42387492	2484	794.162	705.373	792.587	815.215	730.67	852.375	898.571	829.599	692.976	868.372	319.511
BnaA01g04550D	GSBRNA2G00121107001	chrA01:2125819-2128452	1442	793.807	706.234	855.771	855.934	705.401	888.938	1110.11	989.642	799.363	770.13	503.083
BnaA02g31600D	GSBRNA2G00120472001	chrA02:22789555-22791709	1134	758.764	692.507	689.002	672.801	754.227	891.947	654.705	813.983	779.041	946.89	957.213
BnaC03g14450D	GSBRNA2G00077321001	chrC03:6953879-6954672	537	745.498	648.832	611.944	441.972	491.315	806.825	493.034	673.283	495.67	668.112	189.522
BnaC08g20050D	GSBRNA2G00066655001	chrC08:22822973-22823453	480	735.731	585.214	602.977	552.72	696.515	809.452	609.175	708.134	592.767	717.727	720.651
BnaA05g05230D	GSBRNA2G00116748001	chrA05:2731628-2733344	1210	730.446	628.018	639.028	524.812	576.985	591.081	668.822	694.558	532.507	814.558	723.537
BnaC02g36210D	GSBRNA2G00040464001	chrC02:39332960-39334720	1250	728.734	644.075	720.622	720.679	694.465	714.497	617.496	660.601	613.817	674.679	296.199
BnaA03g58750D	GSBRNA2G00067685001	chrA03_random:1884774-1885479	705	716.343	627.923	794.08	749.767	746.834	911.836	885.24	1054.77	624.313	991.169	257.537
BnaA04g02490D	GSBRNA2G00149035001	chrA04:1639069-1640462	1313	704.387	530.734	544.092	485.417	280.451	376.694	344.708	559.452	528.524	331.144	123.973
BnaC06g43610D	GSBRNA2G00028009001	chrC06_random:3116320-3118717	2164	693.935	566.122	570.508	476.858	573.57	808.194	405.199	470.269	554.022	639.747	477.279
BnaC02g12450D	GSBRNA2G00122633001	chrC02:7934124-7935915	1165	692.864	648.047	632.67	581.296	741.938	748.379	715.965	698.233	699.643	919.631	1260.2
BnaA03g21210D	GSBRNA2G00138951001	chrA03:10085703-10087242	1110	681.748	513.949	541.597	468.297	342.983	431.746	569.963	631.113	461.772	635.32	234.882
BnaA03g01290D	GSBRNA2G00049330001	chrA03:608951-609523	572	675.027	533.115	573.307	453.969	538.707	564.277	519.013	618.751	468.353	665.51	575.94
BnaA10g14480D	GSBRNA2G00154171001	chrA10:11511230-11515435	2043	659.602	514.84	572.591	437.32	574.337	697.153	364.891	530.645	453.772	510.877	236.824
BnaCnng23850D	GSBRNA2G00008132001	chrCnn_random:22294421-22296810	1404	658.076	574.568	638.321	603.05	968.906	1016.73	674.683	660.294	665.369	1128.69	1568.83
BnaAnng36210D	GSBRNA2G00011400001	chrAnn_random:41076510-41077653	875	657.683	815.277	630.124	584.008	747.932	430.38	762.287	603.581	572.127	501.486	682.411
BnaC05g35690D	GSBRNA2G00101764001	chrC05:35003029-35005216	1479	657.529	612.118	576.215	628.542	706.668	674.561	797.219	806.104	771.537	899.997	1091.17
BnaAnng33460D	GSBRNA2G00098419001	chrAnn_random:38140781-38141485	704	657.383	555.198	520.898	529.456	654.946	510.196	522.317	585.126	517.383	656.688	671.563
BnaA05g25400D	GSBRNA2G00104750001	chrA05:18793733-18795179	1446	656.255	498.335	552.726	377.138	503.945	643.083	392.793	439.876	429.558	521.293	402.938
BnaC07g29330D	GSBRNA2G00133615001	chrC07:34132152-34134502	1454	655.939	529.486	684.292	631.539	625.196	777.713	720.51	701.027	552.953	740.33	302.861
BnaA04g22080D	GSBRNA2G00005366001	chrA04:16715991-16717237	1246	649.956	728.706	608.563	532.078	1088.72	702.223	690.442	674.77	594.725	619.152	684.079
BnaA02g12330D	GSBRNA2G00090984001	chrA02:6525026-6526217	915	647.228	734.916	548.383	504.218	387.102	401.113	584.536	741.153	565.952	412.672	234.164
BnaC04g04640D	GSBRNA2G00006075001	chrC04:3421180-3422815	1157	644.09	622.765	580.086	518.134	446.021	488.088	653.148	668.465	473.156	610.588	320.311
BnaA10g27170D	GSBRNA2G00069539001	chrA10:17170772-17171571	646	643.676	732.244	544.011	548.653	484.922	371.598	541.115	646.323	686.676	403.959	196.169
BnaC01g21920D	GSBRNA2G00056529001	chrC01:15372466-15374709	1351	630.884	549.706	517.281	523.711	677.806	796.589	540.07	570.321	563.24	581.673	680.262
BnaA04g17150D	GSBRNA2G00043495001	chrA04:13975210-13978444	1394	629.562	551.33	583.651	534.929	912.578	889.166	521.563	587.218	538.652	1001.64	910.727
BnaA02g05040D	GSBRNA2G00081347001	chrA02:2241137-2242470	1231	628.11	646.146	560.267	532.169	354.58	427.413	529.348	604.664	541.981	345.191	235.791
BnaC03g76260D	GSBRNA2G00019864001	chrC03_random:4918985-4919783	722	627.992	485.332	497.978	444.754	863.881	855.209	517.711	527.981	563.517	798.393	1388.06
BnaA04g27920D	GSBRNA2G00007060001	chrA04_random:460941-461997	813	627.405	856.76	613.278	555.94	608.046	399.731	644.049	582.059	579.253	416.174	509.275
BnaA08g19280D	GSBRNA2G00059960001	chrA08:14880622-14881564	535	620.182	617.949	590.217	573.428	509.811	706.194	671.089	726.786	613.885	685.222	617.418
BnaA09g15400D	GSBRNA2G00073423001	chrA09:8960220-8963042	1516	619.985	355.147	507.246	440.736	860.417	618.339	448.119	471.752	460.916	753.332	1347.23
BnaC09g37560D	GSBRNA2G00059333001	chrC09:40789885-40791731	803	617.654	534.469	601.243	615.415	1206.9	1255.91	454.337	563.277	585.693	1137.26	1296.68
BnaA02g02290D	GSBRNA2G00143304001	chrA02:1008947-1013526	1466	614.722	626.861	549.97	513.745	349.534	430.475	604.411	627.902	568.591	427.047	238.289
BnaA09g08780D	GSBRNA2G00087522001	chrA09:4387164-4388075	911	613.518	674.913	523.597	557.46	509.241	402.503	488.355	577.001	543.344	440.193	306.776
BnaA05g34760D	GSBRNA2G00030013001	chrA05_random:324126-324919	633	611.841	639.998	577.194	574.056	1152.52	775.919	637.799	676.531	605.734	678.522	637.477
BnaA02g09320D	GSBRNA2G00013027001	chrA02:4607680-4610486	1311	601.756	458.374	567.057	506.694	940.482	1138.11	435.579	505.191	532.775	1000.82	1023.12
BnaCnng02360D	GSBRNA2G00123582001	chrCnn_random:2096148-2097741	1204	601.018	538.414	562.244	491.254	318.536	424.271	554.134	607.243	504.235	442.807	174.42
BnaAnng22160D	GSBRNA2G00053480001	chrAnn_random:24713990-24717347	2265	599.856	589.374	338.874	2370.53	3910.37	5659.58	1909.52	3247.8	536.252	3262.84	4852.52
BnaC08g15340D	GSBRNA2G00047379001	chrC08:19796842-19797637	669	585.068	588.73	564.504	634.485	504.804	626.869	529.451	496.328	491.6	416.853	213.247
BnaC02g07040D	GSBRNA2G00114885001	chrC02:3751508-3756818	1508	573.8	523.718	514.232	589.118	688.302	433.438	461.873	542.41	459.408	604.903	429.33
BnaA09g47450D	GSBRNA2G00057373001	chrA09:31985234-31990347	2121	573.377	535.278	529.735	512.989	478.807	587.754	636.186	635.235	562.714	625.156	460.178
BnaCnng09200D	GSBRNA2G00065129001	chrCnn_random:8343373-8348498	3279	567.305	499.97	562.395	418.387	686.448	807.697	430.492	473.756	493.924	490.484	475.462
BnaC04g44150D	GSBRNA2G00011438001	chrC04:44297881-44298211	330	566.04	371.587	415.225	385.156	596.609	631.743	344.256	404.826	425.566	560.113	463.121
BnaA09g10460D	GSBRNA2G00068601001	chrA09:5339963-5341391	1343	554.79	460.11	518.572	355.72	511.27	664.899	391.322	452.744	471.483	503.088	356.608
BnaA05g25390D	GSBRNA2G00104751001	chrA05:18792848-18793675	786	549.793	411.646	505.718	326.83	500.187	555.547	332.86	338.609	358.556	508.891	355.161
BnaA08g25110D	GSBRNA2G00015172001	chrA08:17357804-17359871	1195	549.248	631.457	542.924	685.012	762.123	534.805	624.468	676.186	711.958	709.743	763.535
BnaA04g25470D	GSBRNA2G00045150001	chrA04:18305172-18307660	956	544.187	512.131	475.711	361.537	337.7	470.606	438.596	496.791	393.38	534.012	170.295
BnaC03g65520D	GSBRNA2G00095707001	chrC03:55224338-55226112	1193	529.482	391.755	369.101	287.935	159.213	168.069	268.464	349.22	310.695	239.809	90.3994
BnaC09g16150D	GSBRNA2G00100885001	chrC09:13078174-13081194	1648	527.539	317.013	435.56	385.511	698.906	500.718	381.451	413.09	401.82	622.25	975.434
BnaA09g22540D	GSBRNA2G00145627001	chrA09:15065480-15066759	778	526.025	676.694	508.368	512.763	397.318	227.737	531.469	601.446	486.203	378.004	292.839
BnaA02g12290D	GSBRNA2G00090978001	chrA02:6496830-6497499	639	520.149	500.34	395.419	255.831	176.33	201.197	256.078	408.831	328.104	182.467	19.8407
BnaC06g30920D	GSBRNA2G00049784001	chrC06:31599632-31604415	2049	519.93	526.273	451.513	389.286	262.194	374.17	345.676	434.013	378.15	347.366	70.5861
BnaA06g31880D	GSBRNA2G00144622001	chrA06:21335458-21337797	763	519.274	505.02	523.358	469.331	524.696	649.214	456.82	515.456	464.821	667.951	461.146
BnaA10g20530D	GSBRNA2G00135734001	chrA10:14328954-14329657	601	507.76	441.232	426.191	475.369	783.312	824.739	548.378	640.938	550.068	937.156	1441.36
BnaA09g02150D	GSBRNA2G00009873001	chrA09:1059835-1062402	987	505.409	544.725	577.887	585.455	553.559	578.03	560.308	582.771	506.065	578.677	504.192
BnaA08g24920D	GSBRNA2G00015196001	chrA08:17297386-17298241	855	505.183	416.404	460.131	522.011	406.051	377.25	452.066	573.043	456.628	353.654	246.179
BnaC09g21810D	GSBRNA2G00067344001	chrC09:19049558-19057197	714	504.908	541.308	447.519	483.008	374.394	355.024	461.466	505.871	467.537	434.495	311.435
BnaA08g00590D	GSBRNA2G00114076001	chrA08:369693-371394	923	504.681	573.04	480.973	408.404	326.008	366.227	525.629	513.559	494.668	325.877	260.896
BnaCnng46650D	GSBRNA2G00045631001	chrCnn_random:46039851-46040469	618	498.217	605.713	444.314	462.258	421.445	404.174	638.063	553.171	451.224	483.624	561.271
BnaC06g20160D	GSBRNA2G00131936001	chrC06:22220874-22221724	652	496.662	551.437	441.353	435.556	348.957	266.578	486.452	544.137	456.786	390.291	409.553
BnaC09g52180D	GSBRNA2G00022692001	chrC09_random:1456185-1456512	327	493.176	434.669	533.158	423.324	161.875	219.736	762.426	552.925	483.128	284.893	75.4604
BnaC01g13750D	GSBRNA2G00138312001	chrC01:8978955-8980185	1152	492.824	448.289	475.596	422.966	545.714	472.256	471.456	521.531	434.989	564.131	482.457
BnaA08g16740D	GSBRNA2G00150893001	chrA08:13525483-13527516	1355	492.123	487.295	434.685	407.741	544.018	698.829	492.964	498.244	450.33	531.197	472.15
BnaC05g05550D	GSBRNA2G00100654001	chrC05:2699662-2702158	1330	492.059	399.42	394.867	419.135	591.814	471.917	412.238	425.192	362.492	498.166	528.845
BnaAnng16810D	GSBRNA2G00029634001	chrAnn_random:17899903-17902032	1387	490.93	410.058	398.511	346.343	354.445	453.802	434.795	499.197	400.876	390.261	200.945
BnaA02g31040D	GSBRNA2G00055383001	chrA02:22421657-22423983	1183	486.288	493.768	458.795	443.544	348.43	430.304	354.291	478.297	394.466	325.121	69.1804
BnaA08g24600D	GSBRNA2G00015236001	chrA08:17150256-17152482	1428	486.263	512.86	490.291	432.731	500.712	540.299	604.979	560.848	497.852	611.541	766.273
BnaA08g09140D	GSBRNA2G00126903001	chrA08:8787093-8788638	1055	485.123	512.093	351.136	413.05	655.614	851.124	373.865	477.591	504.899	638.419	899.445
BnaA02g30900D	GSBRNA2G00055401001	chrA02:22291516-22296461	3414	482.519	436.818	482.43	451.943	372.906	389.668	361.612	409.999	484.645	436.317	421.86
BnaCnng55390D	GSBRNA2G00064408001	chrCnn_random:55301688-55302907	1062	479.289	469.872	427.552	408.291	455.92	648.899	502.33	451.976	432.264	454.543	484.211
BnaC05g39800D	GSBRNA2G00023831001	chrC05:38210852-38211252	400	475.298	357.98	353.944	364.452	227.503	313.152	310.033	357.702	318.93	281.94	81.5562
BnaC03g06850D	GSBRNA2G00140445001	chrC03:3274701-3275918	683	472.097	587.787	714.541	810.194	432.139	481.424	804.518	799.653	570.101	621.984	520.232
BnaC03g07800D	GSBRNA2G00140559001	chrC03:3667178-3667496	318	465.543	430.004	398.324	359.981	400.754	418.17	402.936	482.775	374.828	392.519	378.928
BnaC04g14070D	GSBRNA2G00069314001	chrC04:11466431-11467959	786	465.519	473.7	373.728	274.096	126.238	199.829	254.452	392.817	388.417	142.442	23.7879
BnaA08g21070D	GSBRNA2G00102757001	chrA08:15699328-15699808	480	463.943	369.18	403.151	352.891	426.821	549.526	435.465	473.973	393.911	517.109	558.477
BnaC07g15280D	GSBRNA2G00050618001	chrC07:21234916-21238834	1844	463.229	598.287	387.687	346.161	214.657	268.113	443.129	514.856	411.833	268.382	70.1252
BnaC03g44340D	GSBRNA2G00085203001	chrC03:29465467-29466562	1095	460.761	565.853	380.968	362.712	269.018	300.346	553.486	503.204	455.728	260.74	218.27
BnaC04g40760D	GSBRNA2G00105195001	chrC04:41578718-41582651	1509	459.844	456.148	433.752	406.307	437.602	576.212	400.232	470.544	401.478	514.589	301.665
BnaA10g13830D	GSBRNA2G00154078001	chrA10:11095469-11096179	622	457.218	470.032	398.458	413.739	508.498	365.542	357.634	424.007	355.44	307.701	123.156
BnaA02g11840D	GSBRNA2G00090917001	chrA02:6212452-6214693	1228	455.703	424.887	463.684	406.87	597.342	731.27	473.166	511.33	468.481	677.506	681.336
BnaAnng35480D	GSBRNA2G00008185001	chrAnn_random:40177332-40177509	177	452.144	429.056	492.895	463.507	171.943	201.152	228.975	497.266	471.102	214.727	225.277
BnaA05g33770D	GSBRNA2G00064127001	chrA05:22805745-22807215	606	449.24	315.341	300.072	230.198	141.692	167.651	246.742	314.02	238.471	280.409	94.4123
BnaCnng35090D	GSBRNA2G00026203001	chrCnn_random:33287060-33289305	789	448.617	344.219	378.553	283.442	289.09	411.242	210.691	306.268	305.676	275.509	99.0188
BnaC08g25570D	GSBRNA2G00108948001	chrC08:27272690-27276118	1158	445.382	382.144	399.082	430.073	497.911	465.835	334.811	436.756	304.64	475.689	195.342
BnaA02g30200D	GSBRNA2G00091666001	chrA02:21890649-21891643	757	441.053	386.263	383.471	366.815	250	294.701	382.741	417.519	361.711	265.766	191.84
BnaC03g63110D	GSBRNA2G00001566001	chrC03:52461325-52463236	1389	439.811	434.465	317.111	357.072	647.274	784.468	339.733	429.648	433.505	644.964	948.203
BnaA07g16510D	GSBRNA2G00098759001	chrA07:13969365-13971846	1203	439.556	394.267	416.044	473.3	457.254	667.027	389.046	449.165	388.308	478.211	253.876
BnaCnng14300D	GSBRNA2G00085884001	chrCnn_random:13130097-13131356	857	438.768	332.857	438.67	444.815	870.125	524.362	433.803	456.815	441.212	684.844	543.972
BnaA06g01130D	GSBRNA2G00024666001	chrA06:743563-746233	2670	436.97	346.936	320.891	320.804	340.809	451.207	272.906	345.484	333.915	336.507	177.655
BnaC08g19430D	GSBRNA2G00054994001	chrC08:22330086-22331730	739	436.409	503.934	422.996	442.094	416.971	463.89	433.858	457.332	437.913	424.995	393.348
BnaC04g45800D	GSBRNA2G00155289001	chrC04:45457942-45459451	1268	436.324	507.491	404.213	382.279	673.548	461.808	478.677	485.329	422.995	417.927	495.217
BnaA09g16620D	GSBRNA2G00053128001	chrA09:10012818-10017429	1045	435.754	430.076	429.274	390.378	566.763	578.617	451.443	493.18	438.189	677.819	845.065
BnaC03g18980D	GSBRNA2G00132322001	chrC03:9831771-9832572	801	433.727	548.567	410.153	379.055	365.388	215.811	398.202	475.056	323.504	497.871	306.184
BnaC01g00910D	GSBRNA2G00131213001	chrC01:381098-382337	989	433.122	396.269	393.515	404.7	363.523	357.641	408.96	427.169	405.427	365.558	331.785
BnaC08g15900D	GSBRNA2G00096086001	chrC08:20198744-20201398	1334	432.694	433.139	399.488	408.269	428.605	407.804	446.788	458.056	433.731	463.902	371.127
BnaA03g43810D	GSBRNA2G00106625001	chrA03:22064125-22066329	1168	432.111	345.49	396.028	373.356	610.412	627.218	379.207	371.827	350.282	635.714	740.176
BnaC03g32460D	GSBRNA2G00153580001	chrC03:19933566-19934760	917	428.37	285.777	342.594	268.267	296.285	279.868	253.785	319.049	259.19	416.582	316.602
BnaA10g20810D	GSBRNA2G00135767001	chrA10:14425676-14427633	926	422.931	364.941	381.125	332.451	453.516	484.291	348.879	434.421	349.986	494.982	410.042
BnaC06g35810D	GSBRNA2G00103606001	chrC06:34599388-34600685	952	422.432	391.267	311.978	321.547	413.442	469.508	150.14	98.0406	221.861	342.204	201.166
BnaCnng66150D	GSBRNA2G00093953001	chrCnn_random:65814830-65817170	1394	420.77	335.725	325.854	256.672	208.7	254.691	177.125	312.348	299.274	160.071	44.0982
BnaC09g09060D	GSBRNA2G00035712001	chrC09:5857165-5857681	516	420.29	432.815	340.781	400.43	395.432	294.459	332.343	374.334	376.902	305.656	193.604
BnaC05g01130D	GSBRNA2G00085430001	chrC05:599260-599473	213	419.629	362.173	404.851	418.659	701.663	509.872	470.659	404.219	431.861	558.69	898.163
BnaA06g24570D	GSBRNA2G00000701001	chrA06:17083585-17085974	1461	419.103	401.404	392.327	367.647	334.642	383.991	378.488	402.875	369.094	341.736	256.714
BnaC09g44540D	GSBRNA2G00104167001	chrC09:45308073-45308816	635	413.818	369.83	346.633	382.334	558.756	613.758	410.077	478.244	455.716	657.325	932.671
BnaC08g10200D	GSBRNA2G00001239001	chrC08:15188009-15189380	1043	409.126	382.253	408.457	387.482	627.063	602.519	408.586	458.719	397.07	720.873	818.571
BnaC04g34390D	GSBRNA2G00108243001	chrC04:36019773-36021383	660	408.578	531.969	349.178	333.106	333.862	197.511	415.928	398.969	384.22	214.298	238.116
BnaC08g10150D	GSBRNA2G00001225001	chrC08:15075409-15076432	1023	401.572	496.122	413.351	403.941	250.476	278.173	241.181	344.822	336.487	307.165	139.22
BnaC02g39370D	GSBRNA2G00120563001	chrC02:42305068-42307337	1167	395.545	451.892	370.988	358.697	298.337	362.833	301.316	386.108	336.397	248.699	56.7115
BnaA09g03190D	GSBRNA2G00009734001	chrA09:1607386-1612686	1560	395.371	331.267	346.267	307.068	233.226	321.383	324.794	335.891	304.055	287.491	106.03
BnaC07g45370D	GSBRNA2G00100049001	chrC07:43497799-43499645	931	393.501	280.123	302.666	244.851	103.748	147.516	213.356	271.046	258.417	114.348	18.4452
BnaC01g16050D	GSBRNA2G00116141001	chrC01:11075357-11079427	2856	390.862	236.121	326.345	293.594	549.466	427.369	279.845	253.843	336.091	492.486	1071.01
BnaA06g19010D	GSBRNA2G00064915001	chrA06:11294232-11295439	1207	387.378	306.66	342.444	292.632	410.019	388.004	283.139	334.911	309.809	460.584	411.905
BnaA06g38980D	GSBRNA2G00087133001	chrA06_random:1119953-1121887	1342	384.708	289.41	330.393	274.07	355.513	408.251	276.835	296.468	298.758	453.224	416.269
BnaA09g19810D	GSBRNA2G00083816001	chrA09:12797865-12799181	1268	378.761	350.534	327.988	388.312	443.484	350.987	338.513	386.263	340.386	519.709	494.327
BnaA09g26570D	GSBRNA2G00035007001	chrA09:19808405-19809588	1183	376.648	525.189	386.595	385.6	364.613	208.028	356.541	422.367	352.661	303.407	257.336
BnaC07g43540D	GSBRNA2G00099822001	chrC07:42548054-42550137	1412	373.505	324.695	324.147	290.621	265.805	279.25	268.279	313.212	304.454	293.755	221.336
BnaC06g14270D	GSBRNA2G00071328001	chrC06:17065196-17066998	1429	371.698	337.082	340.471	351.954	418.173	402.412	360.925	394.338	344.357	421.262	399.633
BnaCnng30870D	GSBRNA2G00019898001	chrCnn_random:29341833-29345887	1576	371.595	291.849	329.624	280.18	229.375	306.448	293.731	317.428	273.815	285.589	114.359
BnaC04g16630D	GSBRNA2G00148271001	chrC04:14659036-14659953	658	371.48	298.446	305.157	265.972	291.43	361.274	281.129	283.168	274.009	282.997	258.532
BnaA09g29240D	GSBRNA2G00090635001	chrA09:21898900-21900692	1242	370.691	281.341	340.483	330.354	556.487	662.307	296.25	322.138	283.378	464.011	323.188
BnaAnng11630D	GSBRNA2G00007450001	chrAnn_random:12562295-12563908	1185	369.878	192.812	278.54	181.345	92.5954	156.619	248.695	197.412	190.516	142.688	47.4482
BnaA05g14890D	GSBRNA2G00094059001	chrA05:9348226-9351239	1978	368.59	347.903	416.733	365.857	459.992	336.848	360.446	326.334	360.683	250.788	218.568
BnaAnng40540D	GSBRNA2G00027418001	chrAnn_random:46383148-46384699	1371	367.74	237.646	348.179	316.903	499.866	301.662	286.871	295.147	294.205	465.194	786.204
BnaA09g02420D	GSBRNA2G00009839001	chrA09:1237865-1238162	297	366.597	321.527	350.455	347.845	304.763	327.792	308.224	388.762	272.968	320.672	114.649
BnaA01g22680D	GSBRNA2G00087677001	chrA01:14969451-14972596	1671	366.538	293.183	343.259	314.095	484.782	545.732	347.623	301.613	338.755	515.807	588.013
BnaC04g10780D	GSBRNA2G00141425001	chrC04:8400241-8401413	1172	365.38	481.306	364.989	339.011	272.55	185.596	346.347	449.835	321.561	334.152	278.63
BnaC08g46780D	GSBRNA2G00025157001	chrC08_random:1008654-1010967	1784	363.376	363.039	348.953	354.634	404.422	373.031	383.616	432.549	323.67	421.695	220.824
BnaC09g31160D	GSBRNA2G00087481001	chrC09:34175087-34178547	1444	362.068	402.538	312.18	309.368	340.166	221.815	308.784	357.661	333.322	203.898	162.929
BnaA03g27890D	GSBRNA2G00112042001	chrA03:13679328-13680368	457	360.645	388.415	448.859	382.32	352.841	513.55	379.976	381.338	333.536	570.763	520.018
BnaA02g03140D	GSBRNA2G00143205001	chrA02:1381511-1384147	1358	352.498	344.677	353.784	376.49	381.467	284.502	364.772	423.805	315.136	366.649	187.381
BnaC05g05030D	GSBRNA2G00032086001	chrC05:2457346-2459809	1952	351.43	299.142	320.018	287.195	384.118	443.198	305.325	324.62	307.959	414.018	487.478
BnaC09g36390D	GSBRNA2G00036692001	chrC09:39679029-39679736	620	350.441	345.129	284.119	247.498	256.44	281.695	247.349	264.891	257.763	185.542	46.3391
BnaC05g05630D	GSBRNA2G00100644001	chrC05:2739182-2743310	1503	349.838	343.342	324.13	338.262	356.563	289.345	299.477	309.007	309.842	301.463	237.229
BnaA03g17100D	GSBRNA2G00086093001	chrA03:8025654-8028557	2212	347.234	182.717	298.416	247.943	489.246	327.179	235.269	246.38	244.077	439.138	752.66
BnaA07g25970D	GSBRNA2G00102188001	chrA07:19172362-19176477	2829	344.456	277.254	350.965	298.088	395.153	447.468	297.787	279.147	309.01	461.942	546.455
BnaC08g03340D	GSBRNA2G00128015001	chrC08:3064447-3065014	567	343.668	312.515	254.301	231.536	289.194	207.263	253.313	321.177	267.423	248.303	285.941
BnaA07g38770D	GSBRNA2G00022752001	chrA07_random:1842932-1845328	2220	343.419	254.797	285.135	270.371	410.785	459.83	251.351	235.728	299.955	423.122	370.467
BnaCnng15190D	GSBRNA2G00087322001	chrCnn_random:14181091-14182666	1102	342.222	446.588	327.302	319.058	239.316	168.349	312.593	404.536	293.923	292.76	232.499
BnaA02g14340D	GSBRNA2G00079492001	chrA02:8089628-8091374	1378	341.414	356.181	362.959	285.495	167.606	224.806	212.188	319.141	246.408	234.641	50.0527
BnaC06g06170D	GSBRNA2G00033543001	chrC06:6634909-6636923	1275	340.586	276.351	257.461	252.53	236.679	324.965	229.462	273.926	279.322	234.479	106.656
BnaA03g00260D	GSBRNA2G00049208001	chrA03:103118-104803	1048	339.982	313.302	225.317	257.537	224.609	186.684	291.091	274.654	273.706	144.733	97.356
BnaA09g05270D	GSBRNA2G00094742001	chrA09:2581130-2582138	1008	339.279	233.284	269.755	196.909	254.424	312.33	223.86	244.176	204.684	263.591	160.951
BnaA06g17140D	GSBRNA2G00063071001	chrA06:9699052-9701046	1170	338.965	407.687	354.232	297.431	217.572	354.412	454.758	410.715	357.589	262.204	165.023
BnaC07g24710D	GSBRNA2G00080126001	chrC07:30910625-30912999	699	337.869	307.808	336.563	322.407	370.304	434.23	316.23	365.872	302.309	480.119	470.079
BnaA08g16610D	GSBRNA2G00150906001	chrA08:13486311-13487354	790	337.586	434.482	355.671	332.469	215.69	304.912	408.702	421.017	393.984	257.008	174.796
BnaA02g27980D	GSBRNA2G00072297001	chrA02:20675014-20677590	1375	336.314	388.741	317.421	295.422	283.345	178.473	291.702	328.037	312.386	176.737	121.782
BnaA09g00390D	GSBRNA2G00018367001	chrA09:178567-180785	1471	334.009	314.891	320.294	356.4	435.732	374.443	329.969	370.909	312.789	371.623	330.74
BnaA08g05690D	GSBRNA2G00021045001	chrA08:5598526-5600161	891	332.69	318.727	326.055	303.229	491.919	471.938	334.408	373.031	332.035	568.757	598.945
BnaA05g04960D	GSBRNA2G00116718001	chrA05:2606545-2609209	1536	330.537	270.711	293.405	249.512	354.096	411.098	266.553	299.63	280.398	392.737	363.973
BnaA07g29460D	GSBRNA2G00102485001	chrA07:21087195-21089433	1338	330.284	281.616	309.836	311.004	603.465	535.368	451.16	341.922	359.29	592.321	899.126
BnaA06g20890D	GSBRNA2G00016383001	chrA06:14482926-14483037	111	328.839	0	0	0	0	0	0	0	0	0	0
BnaC05g31450D	GSBRNA2G00122348001	chrC05:30851804-30853093	1289	325.162	279.057	294.991	302.668	290.923	318.826	356.268	327.403	280.496	299.31	139.127
BnaA07g14420D	GSBRNA2G00098486001	chrA07:12744546-12745568	763	324.438	368.847	318.92	301.655	439.844	213.254	304.758	262.599	294.903	230.446	301.434
BnaCnng38780D	GSBRNA2G00034600001	chrCnn_random:37416583-37418935	1596	324.18	309.155	295.663	321.815	352.005	272.478	282.051	295.874	294.724	256.526	181.721
BnaC04g05260D	GSBRNA2G00012630001	chrC04:3728887-3731176	1086	322.074	354.8	306.284	292.819	343.271	251.944	312.074	296.179	289.84	232.845	209.756
BnaC09g14910D	GSBRNA2G00046456001	chrC09:11426436-11427722	1286	321.705	249.963	312.63	281.983	470.698	472.615	230.479	243.052	235.442	450.501	480.563
BnaA02g09460D	GSBRNA2G00041394001	chrA02:4687126-4689273	1374	319.379	320.92	249.68	255.467	271.664	176.705	268.426	299.981	291.911	153.766	127.523
BnaA06g32860D	GSBRNA2G00078053001	chrA06:21800636-21801006	129	319.25	240.374	140.992	232.363	0	0	225.931	391.39	34.7124	0	0
BnaC05g41570D	GSBRNA2G00111079001	chrC05:39229362-39230001	639	316.108	277.443	310.38	264.91	173.661	233.46	287.36	336.47	259.279	283.292	88.1464
BnaA04g06420D	GSBRNA2G00111266001	chrA04:5053016-5055052	1887	315.919	290.647	318.671	338.899	356.631	333.08	366.918	373.54	299.408	374.451	243.169
BnaA10g08780D	GSBRNA2G00084974001	chrA10:7676231-7679265	1221	315.137	267.382	277.816	243.18	256.124	334.775	256.223	261.736	260.688	316.696	258.482
BnaC02g36290D	GSBRNA2G00040451001	chrC02:39371265-39372266	825	314.412	433.278	279.58	272.651	182.997	208.661	448.482	427.667	358.158	159.804	139.343
BnaC05g42150D	GSBRNA2G00111004001	chrC05:39620541-39621969	865	313.41	317.707	288.555	241.721	325.556	322.345	239.072	352.297	256.31	340.345	292.105
BnaC03g60490D	GSBRNA2G00061124001	chrC03:49605809-49607899	741	311.541	382.841	309.61	300.012	297.302	415.199	328.905	367.675	328.211	313.993	271.98
BnaA06g23430D	GSBRNA2G00077313001	chrA06:16283846-16284473	627	309.105	254.171	358.622	339.262	547.753	511.48	228.182	357.326	336.079	505.386	425.634
BnaA03g05320D	GSBRNA2G00130034001	chrA03:2452555-2453791	639	307.132	274.158	379.862	451.388	322.083	393.774	503.645	533.053	371.284	461.19	337.617
BnaC07g26500D	GSBRNA2G00143009001	chrC07:32435630-32436600	850	307.027	278.698	300.003	271.571	243.11	224.096	331.302	358.406	264.315	237.356	145.324
BnaC08g41720D	GSBRNA2G00057065001	chrC08:36216640-36220278	1832	306.994	278.008	271.913	260.511	199.227	217.688	288.74	306.21	274.75	240.311	170.617
BnaA08g24270D	GSBRNA2G00015275001	chrA08:17019971-17024175	1405	306.473	320.506	278.863	283.099	320.642	283.926	294.161	334.327	305.045	332.76	258.569
BnaC05g09880D	GSBRNA2G00044567001	chrC05:5502939-5507477	1444	306.129	300.06	285.895	319.363	358.891	272.481	312.952	322.421	304.212	314.9	245.977
BnaC08g15350D	GSBRNA2G00047383001	chrC08:19810777-19811684	907	305.573	223.6	278.378	307.265	276.35	268.912	200.07	281.419	268.271	252.862	159.292
BnaC06g22030D	GSBRNA2G00143769001	chrC06:24148147-24149485	888	305.246	288.01	280.913	277.711	296.929	319.824	275.55	316.98	294.305	298.431	304.783
BnaC04g45790D	GSBRNA2G00155291001	chrC04:45454156-45455080	653	304.852	379.758	292.83	308.676	810.514	364.241	191.164	352.606	248.075	328.975	434.937
BnaC04g24330D	GSBRNA2G00047027001	chrC04:25335154-25336540	1290	304.043	303.292	222.106	178.067	109.702	213.21	165.742	209.125	210.711	205.341	34.6521
BnaA06g13800D	GSBRNA2G00043012001	chrA06:7343604-7346351	1326	303.321	252.734	211.567	161.743	157.046	222.345	154.224	226.89	192.433	197.378	20.0451
BnaC03g43790D	GSBRNA2G00158295001	chrC03:28876431-28879314	2112	303.297	255.753	309.812	214.732	261.059	405.26	229.452	247.999	227.67	377.269	207.086
BnaA04g08570D	GSBRNA2G00114447001	chrA04:7592504-7593772	1012	302.631	380.485	277.875	259.077	378.619	218.993	352.257	266.659	273.401	213.813	290.03
BnaCnng05460D	GSBRNA2G00041284001	chrCnn_random:5102174-5104591	1250	298.283	273.208	266.788	245.784	167.606	227.003	196.34	273.795	247.229	220.843	129.064
BnaA03g59140D	GSBRNA2G00065297001	chrA03_random:2192474-2193317	843	297.795	331.478	252.712	209.502	62.6791	87.4198	183.801	261.187	269.525	61.0932	6.08747
BnaCnng02630D	GSBRNA2G00032263001	chrCnn_random:2247858-2248911	520	296.348	299.254	252.669	310.006	289.569	302.89	240.761	279.703	272.95	289.076	236.418
BnaCnng47680D	GSBRNA2G00046799001	chrCnn_random:47018103-47019591	1125	295.661	257.251	308.123	265.091	396.359	393.999	271.666	287.515	275.673	439.152	465.431
BnaA06g30780D	GSBRNA2G00144486001	chrA06:20812198-20813569	1371	295.454	229.83	253.878	187.456	311.682	335.743	215.159	234.241	220.46	330.914	307.319
BnaC07g29920D	GSBRNA2G00133535001	chrC07:34600574-34601019	445	294.874	272.592	234.694	211.794	229.065	211.878	270.658	297.514	210.066	258.191	224.652
BnaC09g00220D	GSBRNA2G00018242001	chrC09:93531-94765	846	294.617	347.859	288.445	261	214.901	160.482	270.183	324.507	272.389	214.049	155.948
BnaC03g49830D	GSBRNA2G00141750001	chrC03:34676127-34677495	644	294.426	273.727	248.288	263.614	306.224	305.642	253.463	300.417	290.677	288.83	317.026
BnaAnng08830D	GSBRNA2G00087145001	chrAnn_random:9210212-9212097	1461	293.73	306.121	276.805	274.02	272.316	249.859	292.748	325.945	259.188	272.412	149.078
BnaC01g06040D	GSBRNA2G00130573001	chrC01:3195449-3198062	1426	293.142	274.291	331.451	402.022	363.827	327.936	545.188	474.831	337.124	387.626	248.737
BnaA06g32840D	GSBRNA2G00078057001	chrA06:21782636-21784173	1220	292.965	198.745	231.956	210.281	175.055	191.305	209.705	219.422	179.9	180.734	67.9884
BnaA01g06820D	GSBRNA2G00039880001	chrA01:3187745-3192639	3285	292.689	283.738	295.023	261.796	232.195	285.543	315.844	288.588	275.091	289.44	213.027
BnaA06g08510D	GSBRNA2G00105484001	chrA06:4603323-4605705	1234	292.601	298.046	274.67	302.226	370.945	296.284	293.446	304.554	298.31	313.572	277.351
BnaC04g46560D	GSBRNA2G00155196001	chrC04:45850019-45853288	2045	292.372	359.351	288.115	252.174	215.989	155.513	350.771	318.081	276.993	196.491	180.404
BnaC06g27180D	GSBRNA2G00067505001	chrC06:28620462-28621369	907	291.066	265.235	259.708	237.281	304.715	331.634	256.84	288.533	257.978	310.124	283.518
BnaA07g07560D	GSBRNA2G00076200001	chrA07:7848571-7849375	804	289.297	462.475	289.125	246.25	151.292	106.766	255.83	410.283	260.089	180.145	80.1883
BnaC04g02990D	GSBRNA2G00002269001	chrC04:2119106-2119732	527	288.705	254.462	256.893	250.214	375.471	359.973	276.519	234.443	284.399	351.287	700.871
BnaC07g02580D	GSBRNA2G00137797001	chrC07:3394507-3400339	3255	287.832	242.278	253.324	247.219	184.393	183.042	251.212	254.259	256.579	222.169	181.129
BnaA10g16880D	GSBRNA2G00065915001	chrA10:12664393-12668834	2665	287.734	251.885	279.192	281.046	277.163	275.7	290.095	295.901	234.851	320.603	151.349
BnaA01g23820D	GSBRNA2G00002633001	chrA01:16210483-16210770	171	287.29	475.407	370.253	373.882	514.499	357.535	480.284	395.907	362.321	324.139	319.941
BnaA02g06090D	GSBRNA2G00001417001	chrA02:2812882-2815478	1699	284.241	256.787	314.494	233.108	151.413	169.176	232.129	258.781	316.925	278.076	327.663
BnaA02g32440D	GSBRNA2G00120355001	chrA02:23327036-23328873	1132	281.578	224.949	242.755	195.95	150.454	168.571	201.332	235.725	170.552	238.181	62.2696
BnaCnng38440D	GSBRNA2G00034331001	chrCnn_random:37020144-37020784	640	280.934	287.466	318.159	316.432	551.159	469.9	261.107	359.58	317.933	526.692	547.851
BnaC04g47470D	GSBRNA2G00084601001	chrC04:46434862-46435607	659	280.021	266.115	245.169	212.039	155.227	207.313	208.024	269.136	264.856	173.127	132.443
BnaA03g27900D	GSBRNA2G00112041001	chrA03:13680434-13681714	1280	279.211	262.95	301.496	257.545	312.994	354.065	300.885	348.001	281.147	374.755	367.553
BnaA09g09840D	GSBRNA2G00044957001	chrA09:5004869-5005379	510	278.567	204.405	218.139	227.006	152.329	173.95	194.002	205.994	196.504	162.522	121.753
BnaUnng05060D	GSBRNA2G00028107001	chrUnn_random:7729962-7731077	837	278.412	358.182	266.323	324.551	366.838	300.489	260.932	295.057	343.68	181.957	163.673
BnaC01g00280D	GSBRNA2G00075122001	chrC01:79642-80712	790	278.181	322.442	254.311	282.638	266.327	278.129	259.574	283.822	299.357	177.011	130.782
BnaC03g38210D	GSBRNA2G00123660001	chrC03:23435669-23436160	491	277.574	244.359	265.995	224.955	318.815	318.936	229.544	268.882	211.986	332.933	297.928
BnaC01g29530D	GSBRNA2G00117291001	chrC01:27879636-27882516	1416	275.266	232.067	267.785	247.227	345.496	416.401	266.027	227.884	258.675	387.954	413.499
BnaA08g21730D	GSBRNA2G00102833001	chrA08:15997600-16001163	1927	273.246	331.64	248.484	225.099	90.4409	141.565	268.294	335.76	276.454	135.208	67.7904
BnaC01g33830D	GSBRNA2G00101289001	chrC01:33035856-33038922	1755	273.206	228.398	202.137	166.886	136.777	155.84	187.44	203.111	157.197	242.436	68.7968
BnaC01g37590D	GSBRNA2G00026262001	chrC01:36853622-36853966	344	270.665	131.867	173.275	141.66	134.405	141.406	183.531	173.65	108.34	90.5479	86.9121
BnaA02g12430D	GSBRNA2G00090998001	chrA02:6638193-6640675	1551	269.45	227.364	219.259	221.372	255.097	214.637	208.579	235.937	256.809	268.764	296.322
BnaA01g14050D	GSBRNA2G00056340001	chrA01:7141870-7145192	2469	269.253	275.781	210.755	202.032	239.664	298.26	183.678	216.508	233.115	221.221	328.759
BnaA04g20980D	GSBRNA2G00069625001	chrA04:16059786-16060769	983	269.029	227.373	225.078	203.085	315.128	321.017	246.566	232.262	231.311	346.27	391.71
BnaA09g30140D	GSBRNA2G00015798001	chrA09:22456984-22457842	858	268.755	207.981	218.717	193.873	199.475	244.782	203.027	215.433	195.541	256.844	187.579
BnaC08g41390D	GSBRNA2G00090368001	chrC08:36051520-36055357	2182	268.035	185.11	194.301	156.137	118.557	215.377	200.952	176.438	154.908	172.211	67.7359
BnaAnng27540D	GSBRNA2G00074842001	chrAnn_random:31448201-31450656	1374	267.505	229.326	235.464	246.727	311.29	414.592	265.381	314.916	297.072	414.17	387.145
BnaC09g21870D	GSBRNA2G00067337001	chrC09:19073534-19075128	962	266.604	356.569	262.224	263.364	229.848	138.309	263.425	295.657	262.274	186.819	163.048
BnaA08g16350D	GSBRNA2G00150942001	chrA08:13354326-13354548	222	265.449	317.932	228.194	224.732	87.4617	103.879	227.297	295.243	272.249	60.7697	58.0217
BnaC07g30010D	GSBRNA2G00133523001	chrC07:34665591-34666936	1131	264.519	218.853	279.805	273.436	466.676	370.198	224.872	310.626	266.468	467.304	478.549
BnaA10g08550D	GSBRNA2G00074907001	chrA10:7260709-7262182	904	263.004	279.863	195.159	199.293	174.853	123.489	230.838	253.767	220.748	106.495	66.9514
BnaA10g21060D	GSBRNA2G00135801001	chrA10:14592912-14600048	4118	261.877	231.491	220.485	171.365	202.93	260.696	125.298	169.959	199.71	140.031	93.4973
BnaA07g10170D	GSBRNA2G00033156001	chrA07:9706384-9706955	571	260.64	199.881	215.616	184.362	144.202	207.747	191.666	210.363	195.166	173.085	87.4818
BnaA03g44740D	GSBRNA2G00106752001	chrA03:22745428-22746122	694	258.504	200.014	245.894	200.846	189.475	268.125	193.962	207.809	241.211	197.843	369.141
BnaC05g22880D	GSBRNA2G00108591001	chrC05:16646432-16647551	1119	258.087	342.347	255.626	244.769	275.23	141.887	217.904	281.633	207.32	209.508	185.056
BnaAnng19110D	GSBRNA2G00039690001	chrAnn_random:20427734-20429224	988	257.166	301.087	243.425	272.544	267.62	178.085	281.918	279.757	257.608	210.28	189.962
BnaC09g08390D	GSBRNA2G00135010001	chrC09:5311010-5311805	771	256.571	250.216	266.108	227.292	268.324	209.009	295.728	290.437	256.274	198.118	166.606
BnaA03g46920D	GSBRNA2G00048986001	chrA03:24054789-24056643	1566	256.425	184.397	222.816	243.001	295.31	255.287	286.588	266.125	242.3	333.924	354.922
BnaC06g08900D	GSBRNA2G00146987001	chrC06:10554971-10556018	579	256.275	240.899	230.777	243.552	326.271	332.804	235.528	271.314	254.656	332.791	306.986
BnaC03g17190D	GSBRNA2G00024484001	chrC03:8771429-8774421	2197	255.919	145.68	222.93	217.245	339.101	197.025	196.871	206.527	191.545	338.234	516.904
BnaC03g68070D	GSBRNA2G00116265001	chrC03:57725238-57729440	1191	255.748	192.52	269.327	277.618	440.453	447.84	290.21	270.674	245.863	634.323	928.981
BnaC05g49400D	GSBRNA2G00042845001	chrC05_random:276306-277113	807	254.841	164.455	239.319	288.654	181.901	192.605	246.864	249.388	234.879	165.215	138.169
BnaA04g14150D	GSBRNA2G00068292001	chrA04:11938865-11939873	903	254.821	222.09	240.04	218.087	314.06	311.096	206.441	210.537	226.646	329.814	353.652
BnaA04g12350D	GSBRNA2G00090234001	chrA04:10492999-10494100	832	254.588	334.002	248.385	295.724	274.224	247.858	246.702	279.914	299.964	142.565	128.652
BnaC01g07450D	GSBRNA2G00130390001	chrC01:3906167-3908158	1916	253.427	211.172	217.775	180.762	147.207	134.094	208.346	200.682	143.245	196.04	83.3087
BnaA09g09560D	GSBRNA2G00044994001	chrA09:4789938-4791994	1451	253.262	271.112	234.015	219.482	161.328	182.539	225.308	267.799	218.094	167.181	74.0466
BnaA03g31940D	GSBRNA2G00111558001	chrA03:15421831-15423969	744	252.889	200.92	207.313	183.322	174.873	198.518	151.968	212.99	195.603	213.771	130.854
BnaAnng23670D	GSBRNA2G00059649001	chrAnn_random:27153474-27158318	3181	252.268	233.115	244.967	223.047	206.901	249.784	263.183	241.263	235.081	267.124	194.946
BnaC01g09180D	GSBRNA2G00123065001	chrC01:5228661-5229779	792	251.033	235.572	204.193	230.11	216.915	213.257	219.881	249.25	227.69	229.678	166.691
BnaC03g59520D	GSBRNA2G00058211001	chrC03:48729524-48730653	1129	250.867	375.035	264.374	248.562	205.264	128.063	260.034	320.903	240.007	177.723	150.855
BnaA05g05990D	GSBRNA2G00116842001	chrA05:3195752-3197686	1934	250.494	193.132	195.449	197.056	151.787	227.05	206.139	202.571	211.408	193.378	170.529

## Sheet: GO
Level	GO ID	Term	Type	NodeScore	%Seq	#Seqs	Sequences
8	GO:0016887	ATPase activity	Molecular Function	6.28	2.38	6	BnaA05g05990D, BnaCnng47680D, BnaA01g06820D, BnaC07g02580D, BnaC06g08900D, BnaAnng23670D
5	GO:0016405	CoA-ligase activity	Molecular Function	0.6	0.4	1	BnaA02g12290D
6	GO:0061458	reproductive system development	Biological Process	15.04	12.3	31	BnaC01g00280D, BnaA02g31040D, BnaC06g30920D, BnaA05g33770D, BnaA09g02150D, BnaC05g09880D, BnaCnng04710D, BnaA03g00260D, BnaA06g31880D, BnaC06g43610D, BnaA08g19410D, BnaA04g06420D, BnaC06g06170D, BnaC08g15900D, BnaA07g38770D, BnaC03g60490D, BnaA06g08510D, BnaA04g12350D, BnaUnng05060D, BnaAnng08830D, BnaC07g24710D, BnaA02g12330D, BnaA03g27440D, BnaC03g32460D, BnaC02g39370D, BnaA08g24270D, BnaC08g46…
14	GO:0005753	mitochondrial proton-transporting ATP synthase complex	Cellular Component	0.6	0.4	1	BnaC06g08900D
4	GO:0050793	regulation of developmental process	Biological Process	5.69	5.95	15	BnaC05g49400D, BnaAnng28650D, BnaC01g00280D, BnaC02g12450D, BnaC01g16050D, BnaA08g24920D, BnaA08g16610D, BnaC06g43610D, BnaC06g22030D, BnaCnng14300D, BnaA07g38770D, BnaC03g60490D, BnaA07g29460D, BnaC08g15350D, BnaA02g12330D
14	GO:0005747	mitochondrial respiratory chain complex I	Cellular Component	1	0.4	1	BnaA10g20810D
4	GO:0050794	regulation of cellular process	Biological Process	56.17	26.98	68	BnaA09g09840D, BnaC01g00280D, BnaA05g33770D, BnaA09g02150D, BnaA02g02290D, BnaC09g44540D, BnaCnng04710D, BnaA08g24920D, BnaC05g35010D, BnaC04g46560D, BnaA02g05220D, BnaAnng27540D, BnaA01g22680D, BnaC06g06170D, BnaC03g60490D, BnaA05g14890D, BnaC07g02580D, BnaAnng08830D, BnaA03g27440D, BnaC09g00220D, BnaC01g07450D, BnaC03g32460D, BnaA06g32840D, BnaC03g06850D, BnaC02g36210D, BnaC08g46780D, BnaA02g28…
3	GO:0051641	cellular localization	Biological Process	12.04	12.7	32	BnaA08g05690D, BnaC01g00280D, BnaAnng40540D, BnaA06g13800D, BnaC08g10150D, BnaA02g02290D, BnaC01g29530D, BnaA04g02490D, BnaC06g27180D, BnaC05g35010D, BnaC04g46560D, BnaA02g05040D, BnaA01g22680D, BnaCnng14300D, BnaA01g06820D, BnaC03g60490D, BnaC04g24330D, BnaA04g12350D, BnaUnng05060D, BnaC07g02580D, BnaC08g41720D, BnaAnng26750D, BnaC08g10200D, BnaC01g16050D, BnaC01g00910D, BnaA07g25400D, BnaA08g16…
13	GO:0005746	mitochondrial respiratory chain	Cellular Component	0.6	0.4	1	BnaA10g20810D
5	GO:0050790	regulation of catalytic activity	Biological Process	22.39	5.16	13	BnaC09g31160D, BnaA10g20530D, BnaC04g47470D, BnaA05g25390D, BnaA02g09460D, BnaC09g44540D, BnaA10g08550D, BnaCnng38440D, BnaA03g58750D, BnaC04g46560D, BnaAnng19110D, BnaA05g25400D, BnaA02g27980D
8	GO:2000113	negative regulation of cellular macromolecule biosynthetic process	Biological Process	2.09	1.59	4	BnaA04g06420D, BnaC08g46780D, BnaAnng08830D, BnaA02g12330D
7	GO:2000112	regulation of cellular macromolecule biosynthetic process	Biological Process	10.85	5.95	15	BnaA09g09840D, BnaA05g33770D, BnaC03g32460D, BnaA06g24570D, BnaA09g02150D, BnaC08g46780D, BnaCnng04710D, BnaC03g07800D, BnaA06g31880D, BnaA08g19410D, BnaA04g06420D, BnaAnng08830D, BnaA02g12330D, BnaA03g27440D, BnaC07g24710D
4	GO:0051649	establishment of localization in cell	Biological Process	12.16	12.3	31	BnaA08g05690D, BnaC01g00280D, BnaAnng40540D, BnaA06g13800D, BnaA02g02290D, BnaC01g29530D, BnaA04g02490D, BnaC06g27180D, BnaC05g35010D, BnaC04g46560D, BnaA02g05040D, BnaA01g22680D, BnaCnng14300D, BnaA01g06820D, BnaC03g60490D, BnaC04g24330D, BnaA04g12350D, BnaUnng05060D, BnaC07g02580D, BnaC08g41720D, BnaAnng26750D, BnaC08g10200D, BnaC01g16050D, BnaC01g00910D, BnaA07g25400D, BnaA08g16610D, BnaA09g47…
14	GO:0048481	ovule development	Biological Process	8	3.17	8	BnaA06g31880D, BnaC01g00280D, BnaA02g31040D, BnaA08g16610D, BnaC02g39370D, BnaA09g02150D, BnaC03g60490D, BnaC07g24710D
4	GO:0016877	ligase activity, forming carbon-sulfur bonds	Molecular Function	0.72	0.4	1	BnaA02g12290D
5	GO:0016878	acid-thiol ligase activity	Molecular Function	1.2	0.4	1	BnaA02g12290D
4	GO:0016879	ligase activity, forming carbon-nitrogen bonds	Molecular Function	0.86	1.59	4	BnaC05g35690D, BnaCnng23850D, BnaA02g03140D, BnaA02g12430D
3	GO:0002252	immune effector process	Biological Process	3.96	2.38	6	BnaA01g37220D, BnaA06g24570D, BnaA04g20980D, BnaC04g24330D, BnaA04g02490D, BnaC05g41570D
9	GO:0006612	protein targeting to membrane	Biological Process	11	4.37	11	BnaC05g35010D, BnaC04g46560D, BnaA02g05040D, BnaAnng40540D, BnaA06g13800D, BnaA01g22680D, BnaA02g02290D, BnaA05g21830D, BnaC01g29530D, BnaC04g24330D, BnaA04g02490D
8	GO:0006605	protein targeting	Biological Process	37.2	9.52	24	BnaA08g05690D, BnaC08g41720D, BnaC01g00280D, BnaAnng40540D, BnaA06g13800D, BnaA02g02290D, BnaC01g29530D, BnaAnng26750D, BnaC08g10200D, BnaA04g02490D, BnaC01g00910D, BnaA07g25400D, BnaC06g27180D, BnaC05g35010D, BnaC04g46560D, BnaA02g05040D, BnaA08g16610D, BnaA09g47450D, BnaA01g22680D, BnaC03g76260D, BnaA03g27900D, BnaA05g21830D, BnaC03g60490D, BnaC04g24330D
5	GO:0071241	cellular response to inorganic substance	Biological Process	0.36	0.4	1	BnaA09g00390D
7	GO:0004427	inorganic diphosphatase activity	Molecular Function	1	0.4	1	BnaA09g09560D
6	GO:0071248	cellular response to metal ion	Biological Process	0.6	0.4	1	BnaA09g00390D
5	GO:0016880	acid-ammonia (or amide) ligase activity	Molecular Function	1.44	1.59	4	BnaC05g35690D, BnaCnng23850D, BnaA02g03140D, BnaA02g12430D
4	GO:0016866	intramolecular transferase activity	Molecular Function	1.2	0.79	2	BnaC05g48410D, BnaAnng16810D
3	GO:1902578	single-organism localization	Biological Process	52.07	43.25	109	BnaC01g00280D, BnaA09g03190D, BnaA02g02290D, BnaA02g31600D, BnaA08g24920D, BnaC05g35010D, BnaC04g46560D, BnaA02g05220D, BnaC03g60490D, BnaC07g02580D, BnaA05g05990D, BnaA08g00590D, BnaA06g32840D, BnaC02g36210D, BnaC08g46780D, BnaC06g08900D, BnaA07g25400D, BnaC02g36290D, BnaA03g31940D, BnaA08g16610D, BnaA03g27900D, BnaA05g21830D, BnaA05g25400D, BnaA02g12430D, BnaAnng40540D, BnaC04g04640D, BnaA06g13…
11	GO:0005730	nucleolus	Cellular Component	16	6.35	16	BnaC01g00280D, BnaA09g00390D, BnaA08g24270D, BnaA03g17100D, BnaC05g09880D, BnaC06g14270D, BnaC01g09180D, BnaCnng38780D, BnaC03g17190D, BnaC05g05630D, BnaA08g16610D, BnaC08g15900D, BnaA06g08510D, BnaC03g60490D, BnaA04g12350D, BnaUnng05060D
10	GO:0000038	very long-chain fatty acid metabolic process	Biological Process	1	0.4	1	BnaA08g00590D
7	GO:0071281	cellular response to iron ion	Biological Process	1	0.4	1	BnaA09g00390D
9	GO:0000041	transition metal ion transport	Biological Process	11.6	3.17	8	BnaA03g00260D, BnaC08g25570D, BnaAnng27540D, BnaC08g41390D, BnaA02g32440D, BnaA07g16510D, BnaA02g31600D, BnaCnng02360D
3	GO:0016874	ligase activity	Molecular Function	0.95	1.98	5	BnaC05g35690D, BnaA02g12290D, BnaCnng23850D, BnaA02g03140D, BnaA02g12430D
6	GO:0034284	response to monosaccharide	Biological Process	25.08	9.92	25	BnaC04g04640D, BnaA04g20150D, BnaCnng23850D, BnaA08g24920D, BnaC05g35690D, BnaA02g05040D, BnaC03g59520D, BnaC04g50590D, BnaC05g22880D, BnaA02g03140D, BnaA05g05230D, BnaA07g07560D, BnaC08g15350D, BnaC05g49400D, BnaA09g26570D, BnaA06g32840D, BnaC03g06850D, BnaC07g23630D, BnaC02g36210D, BnaC06g14270D, BnaA02g28130D, BnaA04g26560D, BnaA03g21210D, BnaA03g05320D, BnaA02g12430D
7	GO:0042723	thiamine-containing compound metabolic process	Biological Process	1.44	1.59	4	BnaC09g31160D, BnaA02g09460D, BnaA10g08550D, BnaA02g27980D
4	GO:0016854	racemase and epimerase activity	Molecular Function	1.08	0.79	2	BnaA08g24600D, BnaA06g17140D
6	GO:1902582	single-organism intracellular transport	Biological Process	29.42	11.9	30	BnaA08g05690D, BnaC01g00280D, BnaAnng40540D, BnaA06g13800D, BnaA02g02290D, BnaC01g29530D, BnaA04g02490D, BnaC06g27180D, BnaC05g35010D, BnaC04g46560D, BnaA02g05040D, BnaA01g22680D, BnaCnng14300D, BnaA01g06820D, BnaC03g60490D, BnaC04g24330D, BnaA04g12350D, BnaUnng05060D, BnaC07g02580D, BnaC08g41720D, BnaAnng26750D, BnaC08g10200D, BnaC01g00910D, BnaA07g25400D, BnaA08g16610D, BnaA09g47450D, BnaC03g76…
8	GO:0042724	thiamine-containing compound biosynthetic process	Biological Process	2.4	1.59	4	BnaC09g31160D, BnaA02g09460D, BnaA10g08550D, BnaA02g27980D
4	GO:1902580	single-organism cellular localization	Biological Process	10.56	8.73	22	BnaA08g05690D, BnaC08g41720D, BnaC01g00280D, BnaAnng40540D, BnaA06g13800D, BnaA02g02290D, BnaC01g29530D, BnaC08g10200D, BnaA04g02490D, BnaA07g25400D, BnaC06g27180D, BnaC05g35010D, BnaC04g46560D, BnaA02g05040D, BnaA08g16610D, BnaA09g47450D, BnaA01g22680D, BnaC03g76260D, BnaA03g27900D, BnaA05g21830D, BnaC03g60490D, BnaC04g24330D
5	GO:0016857	racemase and epimerase activity, acting on carbohydrates and derivatives	Molecular Function	1.8	0.79	2	BnaA08g24600D, BnaA06g17140D
4	GO:0016859	cis-trans isomerase activity	Molecular Function	3	1.98	5	BnaC03g49830D, BnaA09g08780D, BnaC09g09060D, BnaA04g12350D, BnaUnng05060D
6	GO:0034285	response to disaccharide	Biological Process	8.4	5.56	14	BnaA08g24270D, BnaCnng23850D, BnaC05g09880D, BnaA09g22540D, BnaC06g20160D, BnaC06g14270D, BnaC05g35690D, BnaC04g46560D, BnaC09g21870D, BnaCnng14300D, BnaC08g15900D, BnaA02g03140D, BnaA06g08510D, BnaA02g12430D
5	GO:1902589	single-organism organelle organization	Biological Process	6.68	3.97	10	BnaC03g07800D, BnaC01g00280D, BnaA08g16610D, BnaC06g22030D, BnaA04g06420D, BnaC03g60490D, BnaC08g46780D, BnaC01g09180D, BnaAnng08830D, BnaA02g12330D
10	GO:0005740	mitochondrial envelope	Cellular Component	9.51	3.17	8	BnaA08g24270D, BnaCnng14300D, BnaC08g15900D, BnaC05g09880D, BnaA10g20810D, BnaA06g08510D, BnaC06g14270D, BnaC06g08900D
12	GO:0005743	mitochondrial inner membrane	Cellular Component	3.72	1.19	3	BnaCnng14300D, BnaA10g20810D, BnaC06g08900D
7	GO:0072594	establishment of protein localization to organelle	Biological Process	3.96	4.37	11	BnaA07g25400D, BnaA08g05690D, BnaC06g27180D, BnaC08g41720D, BnaC01g00280D, BnaA08g16610D, BnaA09g47450D, BnaC03g76260D, BnaA03g27900D, BnaC03g60490D, BnaC08g10200D
4	GO:0072593	reactive oxygen species metabolic process	Biological Process	6.84	7.54	19	BnaA08g21730D, BnaC07g15280D, BnaAnng01300D, BnaA06g32840D, BnaC01g21920D, BnaCnng23850D, BnaC07g23630D, BnaA02g02290D, BnaC01g29530D, BnaC02g36210D, BnaA04g02490D, BnaA02g28130D, BnaC04g46560D, BnaC05g05550D, BnaA02g05220D, BnaA01g22680D, BnaC03g56530D, BnaC04g24330D, BnaA02g12430D
7	GO:0050342	tocopherol O-methyltransferase activity	Molecular Function	1	0.4	1	BnaA02g11840D
4	GO:0048038	quinone binding	Molecular Function	1	0.4	1	BnaA10g20810D
6	GO:0005737	cytoplasm	Cellular Component	323.32	65.87	166	BnaC01g00280D, BnaAnng16810D, BnaA06g17140D, BnaA03g17100D, BnaA02g02290D, BnaA02g31600D, BnaA08g24920D, BnaC04g40760D, BnaC04g46560D, BnaC05g05630D, BnaC05g22880D, BnaA07g07560D, BnaC03g60490D, BnaC07g02580D, BnaA01g14050D, BnaA05g14890D, BnaA06g30780D, BnaC03g49830D, BnaA06g32840D, BnaA10g20810D, BnaC02g36210D, BnaC08g46780D, BnaC03g18980D, BnaC06g08900D, BnaA08g30590D, BnaA07g25400D, BnaC02g36…
3	GO:0048037	cofactor binding	Molecular Function	7.08	2.78	7	BnaAnng27540D, BnaA08g24270D, BnaC08g15900D, BnaA08g24600D, BnaA10g20810D, BnaC05g09880D, BnaA06g08510D
8	GO:0005739	mitochondrion	Cellular Component	46.73	16.67	42	BnaC09g31160D, BnaAnng40540D, BnaC04g04640D, BnaA04g20150D, BnaC05g09880D, BnaC01g29530D, BnaA10g08550D, BnaA09g50330D, BnaA03g00260D, BnaC05g05630D, BnaA01g22680D, BnaC03g59520D, BnaC04g50590D, BnaC05g22880D, BnaCnng14300D, BnaC08g15900D, BnaA05g05230D, BnaA07g07560D, BnaA06g08510D, BnaA08g25110D, BnaC08g15100D, BnaA04g12350D, BnaUnng05060D, BnaA09g30140D, BnaA09g15400D, BnaA08g21730D, BnaA02g12…
7	GO:0080170	hydrogen peroxide transmembrane transport	Biological Process	5	1.98	5	BnaA03g43810D, BnaA06g32840D, BnaC07g23630D, BnaC02g36210D, BnaA02g28130D
8	GO:0015112	nitrate transmembrane transporter activity	Molecular Function	0.6	0.4	1	BnaC06g30920D
5	GO:0060560	developmental growth involved in morphogenesis	Biological Process	24.07	8.73	22	BnaC05g49400D, BnaAnng28650D, BnaA06g32840D, BnaCnng55390D, BnaC02g12450D, BnaC07g23630D, BnaC02g36210D, BnaC01g09180D, BnaC08g46780D, BnaC04g44150D, BnaA08g24920D, BnaA02g28130D, BnaAnng27540D, BnaC06g43610D, BnaC06g22030D, BnaA04g06420D, BnaA07g38770D, BnaA02g14340D, BnaA09g05270D, BnaC08g15350D, BnaAnng08830D, BnaA09g29240D
10	GO:0048438	floral whorl development	Biological Process	10.47	6.35	16	BnaC01g00280D, BnaA02g31040D, BnaA05g33770D, BnaC03g32460D, BnaC02g39370D, BnaA09g02150D, BnaCnng04710D, BnaA06g31880D, BnaA08g16610D, BnaC06g43610D, BnaA08g19410D, BnaA07g38770D, BnaC03g60490D, BnaA07g29460D, BnaC07g24710D, BnaA03g27440D
9	GO:0015591	D-ribose transmembrane transporter activity	Molecular Function	1	0.4	1	BnaC01g33830D
10	GO:0048437	floral organ development	Biological Process	17.45	6.35	16	BnaC01g00280D, BnaA02g31040D, BnaA05g33770D, BnaC03g32460D, BnaC02g39370D, BnaA09g02150D, BnaCnng04710D, BnaA06g31880D, BnaA08g16610D, BnaC06g43610D, BnaA08g19410D, BnaA07g38770D, BnaC03g60490D, BnaA07g29460D, BnaC07g24710D, BnaA03g27440D
8	GO:0005794	Golgi apparatus	Cellular Component	56.43	21.03	53	BnaC01g00280D, BnaA04g20150D, BnaAnng16810D, BnaA03g17100D, BnaA08g24920D, BnaC05g05630D, BnaA01g22680D, BnaC05g22880D, BnaA07g07560D, BnaC03g60490D, BnaC07g02580D, BnaC04g45790D, BnaAnng08830D, BnaA06g32840D, BnaA08g24600D, BnaC02g36210D, BnaC08g46780D, BnaC03g18980D, BnaCnng38780D, BnaA02g28130D, BnaA08g16610D, BnaAnng23670D, BnaAnng40540D, BnaAnng01300D, BnaC04g10780D, BnaC05g09880D, BnaC01g29…
5	GO:0004462	lactoylglutathione lyase activity	Molecular Function	2	0.79	2	BnaA08g25110D, BnaC08g15100D
6	GO:0006644	phospholipid metabolic process	Biological Process	0.65	1.19	3	BnaA08g24270D, BnaC05g09880D, BnaA06g08510D
11	GO:0005795	Golgi stack	Cellular Component	0.72	0.79	2	BnaC05g48410D, BnaAnng16810D
6	GO:0006643	membrane lipid metabolic process	Biological Process	0.86	1.59	4	BnaA05g04960D, BnaA10g14480D, BnaCnng35090D, BnaCnng66150D
6	GO:0006637	acyl-CoA metabolic process	Biological Process	1.56	0.79	2	BnaA03g58750D, BnaC06g14270D
10	GO:0005789	endoplasmic reticulum membrane	Cellular Component	3	1.19	3	BnaAnng40540D, BnaA04g17150D, BnaC04g40760D
12	GO:0048441	petal development	Biological Process	5	1.98	5	BnaA06g31880D, BnaA08g19410D, BnaA09g02150D, BnaCnng04710D, BnaC07g24710D
12	GO:0048440	carpel development	Biological Process	2.88	3.17	8	BnaA06g31880D, BnaC01g00280D, BnaA02g31040D, BnaA08g16610D, BnaC02g39370D, BnaA09g02150D, BnaC03g60490D, BnaC07g24710D
10	GO:0005788	endoplasmic reticulum lumen	Cellular Component	2	0.79	2	BnaC03g17190D, BnaA03g17100D
3	GO:0044085	cellular component biogenesis	Biological Process	9.61	14.29	36	BnaA04g08570D, BnaAnng16810D, BnaC04g05260D, BnaC02g12450D, BnaC04g16630D, BnaA10g08780D, BnaC05g48410D, BnaC04g30870D, BnaC06g43610D, BnaC06g22030D, BnaC09g21870D, BnaA04g06420D, BnaA07g38770D, BnaAnng19110D, BnaA07g14420D, BnaA01g14050D, BnaA05g14890D, BnaAnng08830D, BnaA02g12330D, BnaC09g00220D, BnaAnng28650D, BnaA08g00590D, BnaA04g08640D, BnaA10g20810D, BnaC06g20160D, BnaA09g22540D, BnaC06g14…
11	GO:0006636	unsaturated fatty acid biosynthetic process	Biological Process	2	0.79	2	BnaA04g17150D, BnaC04g40760D
4	GO:0044087	regulation of cellular component biogenesis	Biological Process	0.08	0.4	1	BnaA02g12330D
5	GO:0044089	positive regulation of cellular component biogenesis	Biological Process	0.13	0.4	1	BnaA02g12330D
12	GO:0048443	stamen development	Biological Process	21.2	5.56	14	BnaC01g00280D, BnaA05g33770D, BnaC03g32460D, BnaA09g02150D, BnaCnng04710D, BnaA06g31880D, BnaA08g16610D, BnaC06g43610D, BnaA08g19410D, BnaA07g38770D, BnaC03g60490D, BnaA07g29460D, BnaA03g27440D, BnaC07g24710D
3	GO:0051606	detection of stimulus	Biological Process	3.6	2.38	6	BnaC04g46560D, BnaA01g22680D, BnaA02g02290D, BnaC01g29530D, BnaC04g24330D, BnaA04g02490D
7	GO:0071215	cellular response to abscisic acid stimulus	Biological Process	3.36	1.98	5	BnaAnng40540D, BnaA06g13800D, BnaC03g56530D, BnaA05g14890D, BnaCnng38440D
7	GO:0051607	defense response to virus	Biological Process	3.6	1.19	3	BnaA06g24570D, BnaA04g20980D, BnaC05g41570D
4	GO:0071214	cellular response to abiotic stimulus	Biological Process	1.81	1.59	4	BnaA10g20530D, BnaA05g04960D, BnaCnng14300D, BnaC09g44540D
8	GO:0051603	proteolysis involved in cellular protein catabolic process	Biological Process	30.31	7.14	18	BnaAnng28650D, BnaC08g10150D, BnaA08g24270D, BnaC02g12450D, BnaA03g17100D, BnaC05g09880D, BnaA10g20810D, BnaC06g14270D, BnaC08g46780D, BnaAnng33460D, BnaC03g17190D, BnaC05g05550D, BnaC06g22030D, BnaC08g15900D, BnaA04g06420D, BnaA09g19810D, BnaA06g08510D, BnaAnng08830D
8	GO:0015105	arsenite transmembrane transporter activity	Molecular Function	1	0.4	1	BnaA03g43810D
4	GO:1901677	phosphate transmembrane transporter activity	Molecular Function	0.36	0.4	1	BnaA05g05990D
5	GO:0004478	methionine adenosyltransferase activity	Molecular Function	1	0.4	1	BnaA09g00390D
4	GO:0044093	positive regulation of molecular function	Biological Process	3.6	2.38	6	BnaC09g31160D, BnaC04g46560D, BnaA02g09460D, BnaAnng19110D, BnaA10g08550D, BnaA02g27980D
10	GO:0006649	phospholipid transfer to membrane	Biological Process	1	0.4	1	BnaC04g45790D
9	GO:0016441	posttranscriptional gene silencing	Biological Process	3	1.19	3	BnaA04g06420D, BnaC08g46780D, BnaAnng08830D
4	GO:0019953	sexual reproduction	Biological Process	1.15	0.79	2	BnaC01g00910D, BnaAnng26750D
4	GO:0044092	negative regulation of molecular function	Biological Process	3.39	1.98	5	BnaA10g20530D, BnaC04g47470D, BnaA05g25390D, BnaC09g44540D, BnaA05g25400D
7	GO:0015576	sorbitol transmembrane transporter activity	Molecular Function	1	0.4	1	BnaC01g33830D
7	GO:0015575	mannitol transmembrane transporter activity	Molecular Function	1	0.4	1	BnaC01g33830D
5	GO:0080158	chloroplast ribulose bisphosphate carboxylase complex biogenesis	Biological Process	7	2.78	7	BnaA04g08570D, BnaC04g30870D, BnaA04g08640D, BnaA04g27920D, BnaC04g34390D, BnaA07g14420D, BnaAnng36210D
10	GO:0005774	vacuolar membrane	Cellular Component	37	13.49	34	BnaA10g20530D, BnaAnng40540D, BnaA05g25390D, BnaAnng16810D, BnaA03g17100D, BnaC05g09880D, BnaC09g44540D, BnaC05g48410D, BnaC07g30010D, BnaC05g05630D, BnaA05g23460D, BnaA01g06820D, BnaA04g06420D, BnaC08g15900D, BnaA06g08510D, BnaC07g02580D, BnaAnng08830D, BnaA09g15400D, BnaA06g32840D, BnaA08g24270D, BnaC09g16150D, BnaC07g23630D, BnaC06g14270D, BnaC02g36210D, BnaC01g16050D, BnaC08g46780D, BnaCnng38…
8	GO:0005773	vacuole	Cellular Component	88.24	26.59	67	BnaA05g25390D, BnaAnng16810D, BnaA03g17100D, BnaC09g44540D, BnaC09g37560D, BnaC05g05630D, BnaC04g50590D, BnaC07g45370D, BnaA01g14050D, BnaA05g14890D, BnaC07g02580D, BnaAnng08830D, BnaC08g41720D, BnaA08g21730D, BnaA06g32840D, BnaC01g21920D, BnaC02g36210D, BnaC08g46780D, BnaCnng38780D, BnaA08g30590D, BnaA02g28130D, BnaAnng11630D, BnaA03g31940D, BnaA09g47450D, BnaA05g25400D, BnaAnng23670D, BnaA02g12…
9	GO:0006623	protein targeting to vacuole	Biological Process	11	4.37	11	BnaA07g25400D, BnaA08g05690D, BnaC06g27180D, BnaC08g41720D, BnaC01g00280D, BnaA08g16610D, BnaA09g47450D, BnaC03g76260D, BnaA03g27900D, BnaC03g60490D, BnaC08g10200D
8	GO:0000086	G2/M transition of mitotic cell cycle	Biological Process	0.6	0.4	1	BnaA02g12330D
5	GO:0046283	anthocyanin-containing compound metabolic process	Biological Process	1.8	1.19	3	BnaCnng14300D, BnaC04g24330D, BnaA04g02490D
8	GO:0005768	endosome	Cellular Component	5	1.98	5	BnaC04g45800D, BnaA08g16610D, BnaA05g34760D, BnaC03g60490D, BnaC04g45790D
11	GO:0048467	gynoecium development	Biological Process	1.73	3.17	8	BnaA06g31880D, BnaC01g00280D, BnaA02g31040D, BnaA08g16610D, BnaC02g39370D, BnaA09g02150D, BnaC03g60490D, BnaC07g24710D
11	GO:0048466	androecium development	Biological Process	12.72	5.56	14	BnaC01g00280D, BnaA05g33770D, BnaC03g32460D, BnaA09g02150D, BnaCnng04710D, BnaA06g31880D, BnaA08g16610D, BnaC06g43610D, BnaA08g19410D, BnaA07g38770D, BnaC03g60490D, BnaA07g29460D, BnaA03g27440D, BnaC07g24710D
11	GO:0048465	corolla development	Biological Process	3	1.98	5	BnaA06g31880D, BnaA08g19410D, BnaA09g02150D, BnaCnng04710D, BnaC07g24710D
9	GO:0019941	modification-dependent protein catabolic process	Biological Process	10.03	5.16	13	BnaAnng28650D, BnaC02g12450D, BnaA03g17100D, BnaA10g20810D, BnaC06g14270D, BnaC08g46780D, BnaAnng33460D, BnaC03g17190D, BnaC05g05550D, BnaC06g22030D, BnaA04g06420D, BnaA09g19810D, BnaAnng08830D
5	GO:0050776	regulation of immune response	Biological Process	5.04	5.56	14	BnaC01g00280D, BnaAnng40540D, BnaA06g13800D, BnaA02g02290D, BnaC01g29530D, BnaA04g02490D, BnaC05g35010D, BnaC04g46560D, BnaA02g05040D, BnaA08g16610D, BnaA01g22680D, BnaA05g21830D, BnaC03g60490D, BnaC04g24330D
7	GO:0015103	inorganic anion transmembrane transporter activity	Molecular Function	0.96	0.79	2	BnaC06g30920D, BnaA03g43810D
7	GO:0015101	organic cation transmembrane transporter activity	Molecular Function	0.6	0.4	1	BnaA05g23460D
4	GO:0080167	response to karrikin	Biological Process	13	5.16	13	BnaC03g75650D, BnaA01g04550D, BnaC06g14270D, BnaC07g29330D, BnaCnng38440D, BnaA08g19280D, BnaA01g37220D, BnaC01g06040D, BnaC07g43540D, BnaCnng14300D, BnaA06g27710D, BnaAnng19110D, BnaCnng15190D
7	GO:0048469	cell maturation	Biological Process	1.68	5.16	13	BnaC05g49400D, BnaA06g32840D, BnaC07g23630D, BnaC02g36210D, BnaC08g46780D, BnaA08g24920D, BnaA02g28130D, BnaAnng27540D, BnaC06g43610D, BnaA04g06420D, BnaA07g38770D, BnaAnng08830D, BnaC08g15350D
8	GO:0005783	endoplasmic reticulum	Cellular Component	17.8	6.35	16	BnaA10g20530D, BnaA09g15400D, BnaC04g47470D, BnaAnng40540D, BnaA06g32840D, BnaC09g16150D, BnaA03g17100D, BnaC07g23630D, BnaC02g36210D, BnaC09g44540D, BnaC01g16050D, BnaA04g17150D, BnaA02g28130D, BnaC04g40760D, BnaC03g17190D, BnaA05g14890D
4	GO:1901698	response to nitrogen compound	Biological Process	10.32	8.33	21	BnaC05g49400D, BnaA02g02290D, BnaC01g29530D, BnaA04g02490D, BnaCnng38440D, BnaA08g24920D, BnaA06g23430D, BnaA01g37220D, BnaC04g46560D, BnaC09g14910D, BnaA03g31940D, BnaAnng27540D, BnaC08g41390D, BnaA01g22680D, BnaA01g06820D, BnaC04g24330D, BnaA04g12350D, BnaUnng05060D, BnaC07g02580D, BnaAnng23670D, BnaC08g15350D
6	GO:0048468	cell development	Biological Process	5.4	5.95	15	BnaC05g49400D, BnaA06g32840D, BnaC07g23630D, BnaC02g36210D, BnaC08g46780D, BnaC04g44150D, BnaA08g24920D, BnaA02g28130D, BnaAnng27540D, BnaC06g43610D, BnaA04g06420D, BnaA07g38770D, BnaA09g05270D, BnaAnng08830D, BnaC08g15350D
10	GO:0006633	fatty acid biosynthetic process	Biological Process	8.52	2.38	6	BnaA06g13800D, BnaC06g06170D, BnaA04g17150D, BnaA06g01130D, BnaCnng09200D, BnaC04g40760D
9	GO:0006631	fatty acid metabolic process	Biological Process	7.87	4.37	11	BnaA08g00590D, BnaC01g00280D, BnaA02g12290D, BnaA06g13800D, BnaA08g16610D, BnaC06g06170D, BnaC03g60490D, BnaA04g17150D, BnaA06g01130D, BnaC04g40760D, BnaCnng09200D
6	GO:0008810	cellulase activity	Molecular Function	2	0.79	2	BnaC04g24330D, BnaA04g02490D
9	GO:0005777	peroxisome	Cellular Component	13	5.16	13	BnaA08g21730D, BnaC01g00280D, BnaA02g12290D, BnaC07g15280D, BnaA08g16610D, BnaC09g39920D, BnaA10g16880D, BnaC03g60490D, BnaA08g25110D, BnaC08g15100D, BnaA04g12350D, BnaA05g14890D, BnaUnng05060D
10	GO:0000097	sulfur amino acid biosynthetic process	Biological Process	14.4	9.52	24	BnaC05g49400D, BnaC06g38520D, BnaC03g49830D, BnaA08g00590D, BnaA06g32840D, BnaC03g06850D, BnaA09g22540D, BnaC06g20160D, BnaC07g23630D, BnaC02g36210D, BnaA08g24920D, BnaA02g28130D, BnaC09g39920D, BnaA03g05320D, BnaA04g06420D, BnaA07g33890D, BnaA10g16880D, BnaAnng19110D, BnaA08g25110D, BnaC08g15100D, BnaAnng08830D, BnaC08g15350D, BnaCnng15190D, BnaC09g00220D
9	GO:0000096	sulfur amino acid metabolic process	Biological Process	11.04	9.92	25	BnaA08g24920D, BnaA04g06420D, BnaAnng19110D, BnaA08g25110D, BnaC08g15100D, BnaAnng08830D, BnaC08g15350D, BnaC09g00220D, BnaC05g49400D, BnaC06g38520D, BnaC03g49830D, BnaA08g00590D, BnaA09g00390D, BnaA06g32840D, BnaC03g06850D, BnaA09g22540D, BnaC06g20160D, BnaC07g23630D, BnaC02g36210D, BnaA02g28130D, BnaC09g39920D, BnaA03g05320D, BnaA07g33890D, BnaA10g16880D, BnaCnng15190D
4	GO:0006629	lipid metabolic process	Biological Process	42.6	13.1	33	BnaC01g00280D, BnaA06g13800D, BnaA10g14480D, BnaC05g09880D, BnaA02g09320D, BnaA04g17150D, BnaCnng04710D, BnaCnng66150D, BnaC04g40760D, BnaC03g68070D, BnaC08g41390D, BnaA05g04960D, BnaA08g19410D, BnaC06g06170D, BnaC03g60490D, BnaA06g08510D, BnaA05g14890D, BnaA04g12350D, BnaUnng05060D, BnaC08g41720D, BnaA09g30140D, BnaA08g00590D, BnaA08g21730D, BnaA02g12290D, BnaC07g15280D, BnaA08g24270D, BnaCnng35…
6	GO:0016420	malonyltransferase activity	Molecular Function	0.6	0.4	1	BnaA06g30780D
3	GO:0050789	regulation of biological process	Biological Process	69.98	38.49	97	BnaC01g00280D, BnaA02g02290D, BnaA08g24920D, BnaC05g35010D, BnaC04g46560D, BnaA02g05220D, BnaC03g60490D, BnaA05g14890D, BnaC07g02580D, BnaA03g27440D, BnaC03g32460D, BnaA06g32840D, BnaC03g75650D, BnaC02g36210D, BnaC08g46780D, BnaA03g58750D, BnaC09g14910D, BnaA08g16610D, BnaA03g27900D, BnaA05g21830D, BnaA05g20090D, BnaA05g25400D, BnaA09g29240D, BnaAnng40540D, BnaC04g04640D, BnaA06g24570D, BnaA06g13…
5	GO:0071229	cellular response to acid chemical	Biological Process	24.36	11.51	29	BnaA10g20530D, BnaA05g33770D, BnaAnng40540D, BnaA06g13800D, BnaA09g02150D, BnaA02g02290D, BnaC01g29530D, BnaC09g44540D, BnaA04g02490D, BnaCnng38440D, BnaC04g46560D, BnaA06g31880D, BnaC08g41390D, BnaA05g04960D, BnaA01g22680D, BnaC06g06170D, BnaC04g24330D, BnaA05g14890D, BnaA03g27440D, BnaC07g24710D, BnaC03g32460D, BnaA06g32840D, BnaC03g06850D, BnaC07g23630D, BnaC02g36210D, BnaA02g28130D, BnaA03g05…
7	GO:0019932	second-messenger-mediated signaling	Biological Process	0.6	0.4	1	BnaC01g07450D
9	GO:0005351	sugar:proton symporter activity	Molecular Function	1	0.4	1	BnaC01g33830D
3	GO:0036094	small molecule binding	Molecular Function	23.73	11.9	30	BnaC01g00280D, BnaAnng22710D, BnaCnng23850D, BnaC05g09880D, BnaA03g17100D, BnaA07g25970D, BnaC05g35690D, BnaA07g25960D, BnaC04g46560D, BnaC05g05630D, BnaC08g15900D, BnaA01g06820D, BnaA02g03140D, BnaC03g60490D, BnaA06g08510D, BnaA04g12350D, BnaUnng05060D, BnaC07g02580D, BnaC01g07450D, BnaA05g05990D, BnaA09g00390D, BnaA08g24270D, BnaC06g27660D, BnaC01g16050D, BnaCnng38780D, BnaC03g17190D, BnaA08g16…
6	GO:0085029	extracellular matrix assembly	Biological Process	0.72	0.79	2	BnaC09g39920D, BnaA10g16880D
9	GO:0005354	galactose transmembrane transporter activity	Molecular Function	1	0.4	1	BnaC01g33830D
13	GO:0042773	ATP synthesis coupled electron transport	Biological Process	0.36	0.4	1	BnaA10g20810D
14	GO:0042775	mitochondrial ATP synthesis coupled electron transport	Biological Process	0.6	0.4	1	BnaA10g20810D
9	GO:0005355	glucose transmembrane transporter activity	Molecular Function	1	0.4	1	BnaC01g33830D
7	GO:0043623	cellular protein complex assembly	Biological Process	12.25	6.35	16	BnaAnng28650D, BnaA10g20810D, BnaC02g12450D, BnaC06g20160D, BnaC06g14270D, BnaC08g46780D, BnaC05g05550D, BnaC06g22030D, BnaC09g21870D, BnaA04g06420D, BnaAnng19110D, BnaA01g14050D, BnaA05g14890D, BnaAnng08830D, BnaC09g00220D, BnaA02g12330D
6	GO:0051246	regulation of protein metabolic process	Biological Process	1.05	3.17	8	BnaA10g20530D, BnaC04g47470D, BnaC01g00280D, BnaA08g16610D, BnaC09g21870D, BnaC09g44540D, BnaC03g60490D, BnaC09g00220D
7	GO:0051247	positive regulation of protein metabolic process	Biological Process	0.39	1.19	3	BnaC01g00280D, BnaA08g16610D, BnaC03g60490D
11	GO:0009705	plant-type vacuole membrane	Cellular Component	5	1.98	5	BnaA05g23460D, BnaA06g32840D, BnaC07g23630D, BnaC02g36210D, BnaA02g28130D
3	GO:0016491	oxidoreductase activity	Molecular Function	52.23	14.29	36	BnaA04g08570D, BnaC01g00280D, BnaAnng01300D, BnaA10g14480D, BnaC05g09880D, BnaCnng66150D, BnaA04g17150D, BnaC04g40760D, BnaA03g00260D, BnaC04g30870D, BnaA05g04960D, BnaC08g15900D, BnaA06g08510D, BnaC03g60490D, BnaA07g14420D, BnaA04g12350D, BnaUnng05060D, BnaA02g12330D, BnaA08g21730D, BnaA04g08640D, BnaC07g15280D, BnaA08g24270D, BnaCnng35090D, BnaA10g20810D, BnaC04g14070D, BnaC05g05550D, BnaC07g43…
5	GO:0051240	positive regulation of multicellular organismal process	Biological Process	0.36	0.4	1	BnaCnng14300D
5	GO:0051241	negative regulation of multicellular organismal process	Biological Process	1.08	1.19	3	BnaC01g00280D, BnaA08g16610D, BnaC03g60490D
7	GO:0051248	negative regulation of protein metabolic process	Biological Process	0.39	1.19	3	BnaA10g20530D, BnaC04g47470D, BnaC09g44540D
8	GO:0015149	hexose transmembrane transporter activity	Molecular Function	1.2	0.4	1	BnaC01g33830D
8	GO:0045814	negative regulation of gene expression, epigenetic	Biological Process	3.48	1.59	4	BnaA04g06420D, BnaC08g46780D, BnaAnng08830D, BnaA02g12330D
7	GO:0015168	glycerol transmembrane transporter activity	Molecular Function	1	0.4	1	BnaC01g33830D
7	GO:0000904	cell morphogenesis involved in differentiation	Biological Process	1.2	0.79	2	BnaC04g44150D, BnaA09g05270D
6	GO:0015166	polyol transmembrane transporter activity	Molecular Function	2.4	0.4	1	BnaC01g33830D
6	GO:0000902	cell morphogenesis	Biological Process	16.56	7.14	18	BnaC05g49400D, BnaAnng28650D, BnaA06g32840D, BnaCnng55390D, BnaC02g12450D, BnaC07g23630D, BnaC02g36210D, BnaC01g09180D, BnaC04g44150D, BnaA08g24920D, BnaA02g28130D, BnaC06g43610D, BnaC06g22030D, BnaA07g38770D, BnaA02g14340D, BnaA09g05270D, BnaC08g15350D, BnaA09g29240D
6	GO:0004034	aldose 1-epimerase activity	Molecular Function	1	0.4	1	BnaA06g17140D
7	GO:0005365	myo-inositol transmembrane transporter activity	Molecular Function	1	0.4	1	BnaC01g33830D
6	GO:0006694	steroid biosynthetic process	Biological Process	6	4.37	11	BnaA09g30140D, BnaA03g58750D, BnaC08g41390D, BnaA08g19410D, BnaA07g10170D, BnaA10g14480D, BnaCnng35090D, BnaCnng04710D, BnaCnng66150D, BnaA04g12350D, BnaUnng05060D
5	GO:0009725	response to hormone	Biological Process	53.33	19.44	49	BnaC01g00280D, BnaA05g33770D, BnaA09g02150D, BnaA02g02290D, BnaA08g24920D, BnaC04g46560D, BnaC09g37560D, BnaA01g22680D, BnaC07g45370D, BnaC06g06170D, BnaC03g60490D, BnaC07g02580D, BnaA05g14890D, BnaA03g27440D, BnaA08g21730D, BnaC03g32460D, BnaA06g32840D, BnaC03g06850D, BnaC02g36210D, BnaA02g28130D, BnaAnng11630D, BnaA09g16620D, BnaA08g16610D, BnaA03g05320D, BnaC03g56530D, BnaA02g14340D, BnaAnng23…
7	GO:0043632	modification-dependent macromolecule catabolic process	Biological Process	6.02	5.16	13	BnaAnng28650D, BnaC02g12450D, BnaA03g17100D, BnaA10g20810D, BnaC06g14270D, BnaC08g46780D, BnaAnng33460D, BnaC03g17190D, BnaC05g05550D, BnaC06g22030D, BnaA04g06420D, BnaA09g19810D, BnaAnng08830D
6	GO:0009723	response to ethylene	Biological Process	2	0.79	2	BnaA06g13800D, BnaCnng38440D
11	GO:0042304	regulation of fatty acid biosynthetic process	Biological Process	1.2	0.79	2	BnaC06g06170D, BnaA06g01130D
6	GO:0009718	anthocyanin-containing compound biosynthetic process	Biological Process	3	1.19	3	BnaCnng14300D, BnaC04g24330D, BnaA04g02490D
8	GO:0051258	protein polymerization	Biological Process	3.22	1.19	3	BnaA01g14050D, BnaA05g14890D, BnaA02g12330D
8	GO:0032956	regulation of actin cytoskeleton organization	Biological Process	0.08	0.4	1	BnaA02g12330D
9	GO:0051253	negative regulation of RNA metabolic process	Biological Process	0.75	1.59	4	BnaA04g06420D, BnaC08g46780D, BnaAnng08830D, BnaA02g12330D
6	GO:0016482	cytoplasmic transport	Biological Process	8.92	6.35	16	BnaA08g05690D, BnaC08g41720D, BnaC01g00280D, BnaC08g10200D, BnaA07g25400D, BnaC06g27180D, BnaA08g16610D, BnaA09g47450D, BnaC03g76260D, BnaA03g27900D, BnaA01g06820D, BnaC03g60490D, BnaA04g12350D, BnaUnng05060D, BnaC07g02580D, BnaAnng23670D
3	GO:0009719	response to endogenous stimulus	Biological Process	36.32	20.63	52	BnaC01g00280D, BnaA05g33770D, BnaA09g02150D, BnaA02g02290D, BnaA08g24920D, BnaA06g23430D, BnaC04g46560D, BnaC09g37560D, BnaA01g22680D, BnaC07g45370D, BnaC06g06170D, BnaC03g60490D, BnaC07g02580D, BnaA05g14890D, BnaA03g27440D, BnaA08g21730D, BnaC03g32460D, BnaA06g32840D, BnaC03g06850D, BnaC02g36210D, BnaA02g28130D, BnaAnng11630D, BnaA09g16620D, BnaC09g14910D, BnaA08g16610D, BnaA03g05320D, BnaC03g56…
8	GO:0051252	regulation of RNA metabolic process	Biological Process	3.69	5.95	15	BnaA09g09840D, BnaA05g33770D, BnaC03g32460D, BnaA06g24570D, BnaA09g02150D, BnaC08g46780D, BnaCnng04710D, BnaC03g07800D, BnaA06g31880D, BnaA08g19410D, BnaA04g06420D, BnaAnng08830D, BnaA02g12330D, BnaA03g27440D, BnaC07g24710D
4	GO:2001057	reactive nitrogen species metabolic process	Biological Process	1.44	1.59	4	BnaC05g35690D, BnaCnng23850D, BnaA02g03140D, BnaA02g12430D
8	GO:0043648	dicarboxylic acid metabolic process	Biological Process	0.6	0.4	1	BnaAnng27540D
5	GO:0016469	proton-transporting two-sector ATPase complex	Cellular Component	0.22	0.4	1	BnaC06g08900D
7	GO:0006664	glycolipid metabolic process	Biological Process	0.36	0.4	1	BnaA05g04960D
7	GO:0006665	sphingolipid metabolic process	Biological Process	1.08	1.19	3	BnaA10g14480D, BnaCnng35090D, BnaCnng66150D
4	GO:0098796	membrane protein complex	Cellular Component	10.75	5.95	15	BnaA09g26570D, BnaC04g10780D, BnaA04g20150D, BnaA10g20810D, BnaC06g20160D, BnaA09g22540D, BnaC03g18980D, BnaC06g08900D, BnaC09g21870D, BnaC03g59520D, BnaC05g22880D, BnaA07g07560D, BnaAnng19110D, BnaCnng15190D, BnaC09g00220D
4	GO:1990267	response to transition metal nanoparticle	Biological Process	6.36	3.57	9	BnaA03g00260D, BnaC01g00280D, BnaA09g00390D, BnaA08g16610D, BnaC09g39920D, BnaA10g16880D, BnaC03g60490D, BnaA04g12350D, BnaUnng05060D
10	GO:0098798	mitochondrial protein complex	Cellular Component	0.72	0.79	2	BnaA10g20810D, BnaC06g08900D
7	GO:0032940	secretion by cell	Biological Process	0.6	0.4	1	BnaC01g16050D
8	GO:0016458	gene silencing	Biological Process	10.88	1.98	5	BnaA03g27900D, BnaA04g06420D, BnaC08g46780D, BnaAnng08830D, BnaA02g12330D
9	GO:0015148	D-xylose transmembrane transporter activity	Molecular Function	1	0.4	1	BnaC01g33830D
8	GO:0015146	pentose transmembrane transporter activity	Molecular Function	1.2	0.4	1	BnaC01g33830D
7	GO:0015145	monosaccharide transmembrane transporter activity	Molecular Function	1.44	0.4	1	BnaC01g33830D
5	GO:0015144	carbohydrate transmembrane transporter activity	Molecular Function	2.53	0.4	1	BnaC01g33830D
5	GO:0005342	organic acid transmembrane transporter activity	Molecular Function	0.43	0.79	2	BnaA08g21730D, BnaC07g15280D
6	GO:0004014	adenosylmethionine decarboxylase activity	Molecular Function	1	0.4	1	BnaA03g27900D
7	GO:0045834	positive regulation of lipid metabolic process	Biological Process	0.43	0.79	2	BnaA08g19410D, BnaCnng04710D
6	GO:0004013	adenosylhomocysteinase activity	Molecular Function	3	1.19	3	BnaA04g06420D, BnaC08g46780D, BnaAnng08830D
4	GO:0004497	monooxygenase activity	Molecular Function	8	3.17	8	BnaA04g08570D, BnaC04g30870D, BnaA04g08640D, BnaA05g04960D, BnaA04g27920D, BnaC04g34390D, BnaA07g14420D, BnaAnng36210D
5	GO:0051276	chromosome organization	Biological Process	3.62	4.76	12	BnaC01g00910D, BnaC08g19430D, BnaC01g00280D, BnaA08g16610D, BnaA04g06420D, BnaC03g60490D, BnaAnng26750D, BnaC08g46780D, BnaA04g12350D, BnaUnng05060D, BnaAnng08830D, BnaA02g12330D
8	GO:0051273	beta-glucan metabolic process	Biological Process	2.88	3.17	8	BnaC05g49400D, BnaC05g48410D, BnaA01g06820D, BnaAnng16810D, BnaC07g02580D, BnaAnng23670D, BnaA08g24920D, BnaC08g15350D
10	GO:0051274	beta-glucan biosynthetic process	Biological Process	3	1.98	5	BnaC05g49400D, BnaC05g48410D, BnaAnng16810D, BnaA08g24920D, BnaC08g15350D
6	GO:0016462	pyrophosphatase activity	Molecular Function	3.58	3.57	9	BnaA05g05990D, BnaC05g05630D, BnaCnng47680D, BnaA09g09560D, BnaA01g06820D, BnaCnng38780D, BnaC07g02580D, BnaC06g08900D, BnaAnng23670D
8	GO:0009750	response to fructose	Biological Process	23	9.13	23	BnaC05g49400D, BnaA09g26570D, BnaC04g04640D, BnaA04g20150D, BnaA06g32840D, BnaCnng23850D, BnaC07g23630D, BnaC02g36210D, BnaC06g14270D, BnaA08g24920D, BnaA02g28130D, BnaC05g35690D, BnaA04g26560D, BnaA02g05040D, BnaA03g21210D, BnaC03g59520D, BnaC04g50590D, BnaC05g22880D, BnaA02g03140D, BnaA05g05230D, BnaA07g07560D, BnaC08g15350D, BnaA02g12430D
4	GO:1901265	nucleoside phosphate binding	Molecular Function	28.52	11.9	30	BnaC01g00280D, BnaAnng22710D, BnaCnng23850D, BnaC05g09880D, BnaA03g17100D, BnaA07g25970D, BnaC05g35690D, BnaA07g25960D, BnaC04g46560D, BnaC05g05630D, BnaC08g15900D, BnaA01g06820D, BnaA02g03140D, BnaC03g60490D, BnaA06g08510D, BnaA04g12350D, BnaUnng05060D, BnaC07g02580D, BnaC01g07450D, BnaA05g05990D, BnaA09g00390D, BnaA08g24270D, BnaC06g27660D, BnaC01g16050D, BnaCnng38780D, BnaC03g17190D, BnaA08g16…
6	GO:0009753	response to jasmonic acid	Biological Process	24.76	7.54	19	BnaA10g15190D, BnaA05g33770D, BnaAnng40540D, BnaC03g32460D, BnaA06g13800D, BnaA09g02150D, BnaA02g02290D, BnaC01g29530D, BnaA04g02490D, BnaCnng38440D, BnaC04g46560D, BnaA06g31880D, BnaC09g37560D, BnaA01g22680D, BnaC06g06170D, BnaC04g24330D, BnaA06g01130D, BnaA03g27440D, BnaC07g24710D
7	GO:0008422	beta-glucosidase activity	Molecular Function	2.4	1.19	3	BnaC04g24330D, BnaA04g02490D, BnaA05g14890D
6	GO:0009751	response to salicylic acid	Biological Process	20.11	5.95	15	BnaAnng40540D, BnaA06g13800D, BnaC09g21810D, BnaA02g02290D, BnaC01g29530D, BnaA04g02490D, BnaA08g30590D, BnaAnng33460D, BnaC04g46560D, BnaUnng04590D, BnaA01g22680D, BnaC06g06170D, BnaA09g19810D, BnaC04g24330D, BnaA06g01130D
7	GO:0009755	hormone-mediated signaling pathway	Biological Process	18.48	10.32	26	BnaAnng40540D, BnaA05g33770D, BnaA06g24570D, BnaA06g13800D, BnaA09g02150D, BnaA02g02290D, BnaC01g29530D, BnaA04g02490D, BnaCnng38440D, BnaC04g46560D, BnaA06g31880D, BnaA01g22680D, BnaC06g06170D, BnaC04g24330D, BnaA05g14890D, BnaA03g27440D, BnaC07g24710D, BnaC03g32460D, BnaA06g32840D, BnaC03g06850D, BnaC07g23630D, BnaC02g36210D, BnaA02g28130D, BnaA03g05320D, BnaC03g56530D, BnaA06g01130D
8	GO:0009749	response to glucose	Biological Process	5	1.98	5	BnaC05g35690D, BnaCnng23850D, BnaA02g03140D, BnaC06g14270D, BnaA02g12430D
7	GO:0098771	inorganic ion homeostasis	Biological Process	1.5	3.17	8	BnaA03g00260D, BnaA09g15400D, BnaA10g27170D, BnaAnng00330D, BnaA05g29010D, BnaC05g43490D, BnaC09g16150D, BnaA03g54880D
2	GO:0098772	molecular function regulator	Molecular Function	8.66	3.57	9	BnaA10g20530D, BnaA03g58750D, BnaC04g46560D, BnaC04g47470D, BnaA03g11770D, BnaC09g44540D, BnaC03g14450D, BnaCnng38440D, BnaC04g02990D
6	GO:0016051	carbohydrate biosynthetic process	Biological Process	20.64	15.87	40	BnaC09g31160D, BnaA04g08570D, BnaA04g20980D, BnaAnng16810D, BnaC05g09880D, BnaC04g16630D, BnaA10g08550D, BnaA08g24920D, BnaC05g48410D, BnaC04g30870D, BnaC06g43610D, BnaA04g06420D, BnaC08g15900D, BnaA07g38770D, BnaAnng19110D, BnaA06g08510D, BnaA08g25110D, BnaC08g15100D, BnaA07g14420D, BnaA04g12350D, BnaUnng05060D, BnaC08g15350D, BnaAnng08830D, BnaC05g49400D, BnaA04g08640D, BnaA06g32840D, BnaA02g09…
5	GO:0016052	carbohydrate catabolic process	Biological Process	14.09	15.87	40	BnaC04g04640D, BnaCnng23850D, BnaC05g09880D, BnaA08g24920D, BnaA02g05220D, BnaC06g43610D, BnaC04g50590D, BnaA04g06420D, BnaC08g15900D, BnaA07g38770D, BnaA05g05230D, BnaA06g08510D, BnaA08g16740D, BnaA08g25110D, BnaC08g15100D, BnaA04g12350D, BnaUnng05060D, BnaAnng08830D, BnaC08g15350D, BnaC05g49400D, BnaC08g41720D, BnaC08g19430D, BnaA06g32840D, BnaA08g24270D, BnaC07g23630D, BnaAnng26750D, BnaC02g36…
6	GO:0016053	organic acid biosynthetic process	Biological Process	9.73	19.05	48	BnaA06g13800D, BnaCnng23850D, BnaA02g02290D, BnaC01g29530D, BnaA04g17150D, BnaA04g02490D, BnaA08g24920D, BnaC04g40760D, BnaC05g35690D, BnaC04g46560D, BnaA05g04960D, BnaC09g37560D, BnaA01g22680D, BnaC06g06170D, BnaA04g06420D, BnaA06g38980D, BnaA02g03140D, BnaAnng19110D, BnaC04g24330D, BnaA08g25110D, BnaC08g15100D, BnaAnng08830D, BnaC08g15350D, BnaC09g00220D, BnaC05g49400D, BnaA10g15190D, BnaC06g38…
3	GO:0048046	apoplast	Cellular Component	56	22.22	56	BnaC01g00280D, BnaA04g20150D, BnaA05g25390D, BnaA02g02290D, BnaA08g24920D, BnaC04g46560D, BnaC05g22880D, BnaA07g07560D, BnaC03g60490D, BnaC04g45790D, BnaAnng08830D, BnaC02g07040D, BnaA08g21730D, BnaA04g08640D, BnaC08g46780D, BnaA08g16610D, BnaA05g20090D, BnaA05g25400D, BnaAnng36210D, BnaA02g12430D, BnaA04g08570D, BnaAnng01300D, BnaCnng23850D, BnaC05g09880D, BnaA04g02490D, BnaC04g44150D, BnaC04g30…
6	GO:0016054	organic acid catabolic process	Biological Process	1.04	2.38	6	BnaC01g00280D, BnaA08g21730D, BnaA05g04960D, BnaC07g15280D, BnaA08g16610D, BnaC03g60490D
6	GO:0009765	photosynthesis, light harvesting	Biological Process	13	3.97	10	BnaA09g26570D, BnaC04g10780D, BnaA04g20150D, BnaC03g59520D, BnaC05g22880D, BnaC04g05260D, BnaA09g22540D, BnaA07g07560D, BnaC03g18980D, BnaCnng15190D
7	GO:0006259	DNA metabolic process	Biological Process	2.4	1.59	4	BnaAnng28650D, BnaC06g22030D, BnaC02g12450D, BnaA02g12330D
10	GO:0098791	Golgi subcompartment	Cellular Component	3.72	2.78	7	BnaC05g48410D, BnaC04g45800D, BnaA08g16610D, BnaA05g34760D, BnaAnng16810D, BnaC03g60490D, BnaC04g45790D
7	GO:0009769	photosynthesis, light harvesting in photosystem II	Biological Process	5	1.98	5	BnaA09g26570D, BnaC04g10780D, BnaC05g22880D, BnaA07g07560D, BnaC03g18980D
7	GO:0042742	defense response to bacterium	Biological Process	25	9.92	25	BnaC09g31160D, BnaC05g09880D, BnaA02g02290D, BnaC01g29530D, BnaA10g08550D, BnaA04g02490D, BnaA08g24920D, BnaC04g46560D, BnaA01g22680D, BnaC06g06170D, BnaC08g15900D, BnaA06g08510D, BnaA08g16740D, BnaC04g24330D, BnaC08g15350D, BnaC05g49400D, BnaA06g32840D, BnaA02g09460D, BnaA08g24270D, BnaC07g23630D, BnaC02g36210D, BnaA02g28130D, BnaA02g27980D, BnaA06g01130D, BnaCnng09200D
5	GO:0042743	hydrogen peroxide metabolic process	Biological Process	11.4	7.54	19	BnaA08g21730D, BnaC07g15280D, BnaAnng01300D, BnaA06g32840D, BnaC01g21920D, BnaCnng23850D, BnaC07g23630D, BnaA02g02290D, BnaC01g29530D, BnaC02g36210D, BnaA04g02490D, BnaA02g28130D, BnaC04g46560D, BnaC05g05550D, BnaA02g05220D, BnaA01g22680D, BnaC03g56530D, BnaC04g24330D, BnaA02g12430D
6	GO:0009767	photosynthetic electron transport chain	Biological Process	0.6	0.4	1	BnaC01g13750D
6	GO:0042744	hydrogen peroxide catabolic process	Biological Process	13	5.16	13	BnaA08g21730D, BnaC07g15280D, BnaAnng01300D, BnaA06g32840D, BnaC01g21920D, BnaCnng23850D, BnaC07g23630D, BnaC02g36210D, BnaA02g28130D, BnaC05g05550D, BnaA02g05220D, BnaC03g56530D, BnaA02g12430D
5	GO:0052545	callose localization	Biological Process	1.8	1.19	3	BnaA01g22680D, BnaC08g10150D, BnaC01g29530D
6	GO:0052542	defense response by callose deposition	Biological Process	2	0.79	2	BnaA01g22680D, BnaC01g29530D
5	GO:0031668	cellular response to extracellular stimulus	Biological Process	5.26	3.97	10	BnaA10g20530D, BnaC08g25570D, BnaA08g21730D, BnaA05g04960D, BnaC07g15280D, BnaC06g30920D, BnaC08g41390D, BnaA07g16510D, BnaC09g44540D, BnaCnng02360D
6	GO:0031669	cellular response to nutrient levels	Biological Process	5.76	3.17	8	BnaC08g25570D, BnaA08g21730D, BnaA05g04960D, BnaC07g15280D, BnaC06g30920D, BnaC08g41390D, BnaA07g16510D, BnaCnng02360D
8	GO:0052543	callose deposition in cell wall	Biological Process	1	0.4	1	BnaC08g10150D
10	GO:0052541	plant-type cell wall cellulose metabolic process	Biological Process	3	1.19	3	BnaA01g06820D, BnaC07g02580D, BnaAnng23670D
5	GO:0016042	lipid catabolic process	Biological Process	4.08	1.98	5	BnaA08g21730D, BnaC01g00280D, BnaC07g15280D, BnaA08g16610D, BnaC03g60490D
3	GO:0016043	cellular component organization	Biological Process	46.22	32.94	83	BnaC01g00280D, BnaA09g03190D, BnaA03g17100D, BnaA02g02290D, BnaA08g24920D, BnaC05g35010D, BnaC04g46560D, BnaA02g05220D, BnaA01g22680D, BnaC04g50590D, BnaC03g60490D, BnaC04g45790D, BnaA01g14050D, BnaA05g14890D, BnaC07g02580D, BnaAnng08830D, BnaC09g00220D, BnaC08g41720D, BnaA08g00590D, BnaA06g32840D, BnaA08g24600D, BnaA10g20810D, BnaC02g36210D, BnaAnng26750D, BnaC08g46780D, BnaA02g28130D, BnaC01g00…
3	GO:0032993	protein-DNA complex	Cellular Component	1.2	0.79	2	BnaC01g00910D, BnaAnng26750D
2	GO:0032991	macromolecular complex	Cellular Component	17.14	15.48	39	BnaA04g08570D, BnaC04g10780D, BnaC08g10150D, BnaA04g20150D, BnaAnng16810D, BnaCnng23850D, BnaA03g17100D, BnaC04g05260D, BnaC05g35690D, BnaC05g48410D, BnaC04g30870D, BnaC06g22030D, BnaC09g21870D, BnaC03g59520D, BnaC05g22880D, BnaA02g03140D, BnaA07g07560D, BnaAnng19110D, BnaA07g14420D, BnaA02g12330D, BnaC09g00220D, BnaC08g19430D, BnaA08g21730D, BnaA04g08640D, BnaC07g15280D, BnaA09g26570D, BnaA10g20…
9	GO:0052548	regulation of endopeptidase activity	Biological Process	1.8	1.19	3	BnaA10g20530D, BnaC04g47470D, BnaC09g44540D
5	GO:0031667	response to nutrient levels	Biological Process	3.46	3.17	8	BnaC08g25570D, BnaA08g21730D, BnaA05g04960D, BnaC07g15280D, BnaC06g30920D, BnaC08g41390D, BnaA07g16510D, BnaCnng02360D
8	GO:0052546	cell wall pectin metabolic process	Biological Process	3	1.19	3	BnaA01g06820D, BnaC07g02580D, BnaAnng23670D
4	GO:0016049	cell growth	Biological Process	29.52	8.73	22	BnaC05g49400D, BnaAnng28650D, BnaA06g32840D, BnaCnng55390D, BnaC02g12450D, BnaC07g23630D, BnaC02g36210D, BnaC01g09180D, BnaC08g46780D, BnaC04g44150D, BnaA08g24920D, BnaA02g28130D, BnaAnng27540D, BnaC06g43610D, BnaC06g22030D, BnaA04g06420D, BnaA07g38770D, BnaA02g14340D, BnaC08g15350D, BnaA09g05270D, BnaAnng08830D, BnaA09g29240D
8	GO:0052547	regulation of peptidase activity	Biological Process	1.08	1.19	3	BnaA10g20530D, BnaC04g47470D, BnaC09g44540D
9	GO:0018208	peptidyl-proline modification	Biological Process	1.8	1.19	3	BnaC03g49830D, BnaA09g08780D, BnaC09g09060D
5	GO:0019538	protein metabolic process	Biological Process	60.96	28.97	73	BnaC01g00280D, BnaA04g20150D, BnaA05g25390D, BnaA03g17100D, BnaA02g02290D, BnaC09g44540D, BnaC09g36100D, BnaA10g08550D, BnaA02g06090D, BnaA07g25960D, BnaC04g46560D, BnaC05g05630D, BnaA01g22680D, BnaC05g22880D, BnaC03g60490D, BnaC07g02580D, BnaAnng08830D, BnaC09g00220D, BnaC08g41720D, BnaC01g07450D, BnaC03g49830D, BnaA08g00590D, BnaC01g21920D, BnaA10g20810D, BnaC06g27660D, BnaC08g46780D, BnaC03g18…
5	GO:0005372	water transmembrane transporter activity	Molecular Function	10.2	6.75	17	BnaC08g25570D, BnaC04g04640D, BnaA03g43810D, BnaA06g32840D, BnaC07g23630D, BnaC02g36210D, BnaA02g28130D, BnaA04g26560D, BnaAnng11630D, BnaA03g21210D, BnaA05g23460D, BnaC04g50590D, BnaC07g45370D, BnaA07g16510D, BnaA05g05230D, BnaCnng02360D, BnaC03g65520D
10	GO:0015174	basic amino acid transmembrane transporter activity	Molecular Function	2	0.79	2	BnaA08g21730D, BnaC07g15280D
10	GO:0000911	cytokinesis by cell plate formation	Biological Process	1	0.4	1	BnaA02g12330D
6	GO:0000910	cytokinesis	Biological Process	0.22	0.4	1	BnaA02g12330D
9	GO:0015171	amino acid transmembrane transporter activity	Molecular Function	1.2	0.79	2	BnaA08g21730D, BnaC07g15280D
4	GO:0042752	regulation of circadian rhythm	Biological Process	4.2	1.19	3	BnaC06g22030D, BnaA04g12350D, BnaUnng05060D
6	GO:0009735	response to cytokinin	Biological Process	3	1.19	3	BnaC05g49400D, BnaA08g24920D, BnaC08g15350D
5	GO:0042754	negative regulation of circadian rhythm	Biological Process	2	0.79	2	BnaA04g12350D, BnaUnng05060D
8	GO:0009734	auxin-activated signaling pathway	Biological Process	2	0.79	2	BnaAnng40540D, BnaA06g24570D
6	GO:0008886	glyceraldehyde-3-phosphate dehydrogenase (NADP+) (non-phosphorylating) activity	Molecular Function	4	1.59	4	BnaA08g24270D, BnaC08g15900D, BnaC05g09880D, BnaA06g08510D
6	GO:0009733	response to auxin	Biological Process	4.72	1.59	4	BnaAnng40540D, BnaA06g13800D, BnaA06g24570D, BnaCnng38440D
7	GO:0032506	cytokinetic process	Biological Process	0.36	0.4	1	BnaA02g12330D
8	GO:0051225	spindle assembly	Biological Process	1	0.4	1	BnaA02g12330D
3	GO:0032504	multicellular organism reproduction	Biological Process	0.72	0.79	2	BnaC01g00910D, BnaAnng26750D
5	GO:0032989	cellular component morphogenesis	Biological Process	10.37	7.94	20	BnaC05g49400D, BnaAnng28650D, BnaA06g32840D, BnaCnng55390D, BnaC02g12450D, BnaC07g23630D, BnaC02g36210D, BnaC01g09180D, BnaC04g44150D, BnaA08g24920D, BnaA02g28130D, BnaC06g43610D, BnaC06g22030D, BnaC09g39920D, BnaA07g38770D, BnaA10g16880D, BnaA02g14340D, BnaA09g05270D, BnaC08g15350D, BnaA09g29240D
8	GO:0032508	DNA duplex unwinding	Biological Process	4	1.59	4	BnaC01g00280D, BnaC03g60490D, BnaA04g12350D, BnaUnng05060D
6	GO:0050373	UDP-arabinose 4-epimerase activity	Molecular Function	1	0.4	1	BnaA08g24600D
5	GO:0016032	viral process	Biological Process	0.6	0.4	1	BnaA03g27900D
2	GO:0032502	developmental process	Biological Process	101.75	32.14	81	BnaC01g00280D, BnaA09g03190D, BnaA05g33770D, BnaA09g02150D, BnaAnng16810D, BnaA03g17100D, BnaA01g04550D, BnaCnng04710D, BnaA08g24920D, BnaC04g46560D, BnaAnng27540D, BnaC06g06170D, BnaC03g60490D, BnaAnng08830D, BnaA03g27440D, BnaC08g41720D, BnaC01g07450D, BnaA08g00590D, BnaC03g32460D, BnaC02g39370D, BnaA06g32840D, BnaA08g24600D, BnaAnng26750D, BnaC02g36210D, BnaC08g46780D, BnaC07g29330D, BnaA02g28…
8	GO:0016036	cellular response to phosphate starvation	Biological Process	3	1.19	3	BnaA08g21730D, BnaA05g04960D, BnaC07g15280D
2	GO:0032501	multicellular organismal process	Biological Process	54.17	31.35	79	BnaC01g00280D, BnaA09g03190D, BnaA05g33770D, BnaC03g37350D, BnaA09g02150D, BnaAnng16810D, BnaA03g32070D, BnaA03g17100D, BnaA01g04550D, BnaCnng04710D, BnaA08g24920D, BnaA07g25960D, BnaC04g46560D, BnaAnng27540D, BnaC06g06170D, BnaC03g60490D, BnaAnng08830D, BnaA03g27440D, BnaC08g41720D, BnaC01g07450D, BnaA08g00590D, BnaC03g32460D, BnaC02g39370D, BnaA06g32840D, BnaA08g24600D, BnaC06g27660D, BnaAnng26…
8	GO:1901293	nucleoside phosphate biosynthetic process	Biological Process	0.81	1.98	5	BnaA08g24600D, BnaA01g06820D, BnaC06g08900D, BnaC07g02580D, BnaAnng23670D
4	GO:0061024	membrane organization	Biological Process	2.95	5.16	13	BnaAnng40540D, BnaA06g13800D, BnaA02g02290D, BnaC01g29530D, BnaA04g02490D, BnaC05g35010D, BnaC04g46560D, BnaA02g05040D, BnaA01g22680D, BnaA05g21830D, BnaAnng19110D, BnaC04g24330D, BnaC04g45790D
5	GO:0009743	response to carbohydrate	Biological Process	20.09	13.49	34	BnaC04g04640D, BnaA04g20150D, BnaCnng23850D, BnaC05g09880D, BnaA08g24920D, BnaC05g35690D, BnaC04g46560D, BnaA02g05040D, BnaC03g59520D, BnaC04g50590D, BnaC05g22880D, BnaC09g21870D, BnaCnng14300D, BnaC08g15900D, BnaA02g03140D, BnaA05g05230D, BnaA07g07560D, BnaA06g08510D, BnaC08g15350D, BnaC05g49400D, BnaA09g26570D, BnaA06g32840D, BnaC03g06850D, BnaA08g24270D, BnaC07g23630D, BnaA09g22540D, BnaC06g20…
9	GO:0009740	gibberellic acid mediated signaling pathway	Biological Process	12	4.76	12	BnaA06g31880D, BnaA05g33770D, BnaC03g32460D, BnaA06g32840D, BnaC03g06850D, BnaA03g05320D, BnaA09g02150D, BnaC07g23630D, BnaC02g36210D, BnaA02g28130D, BnaA03g27440D, BnaC07g24710D
4	GO:0007568	aging	Biological Process	1.8	1.98	5	BnaC05g35690D, BnaC04g46560D, BnaCnng23850D, BnaA02g03140D, BnaA02g12430D
7	GO:0009746	response to hexose	Biological Process	41.8	9.92	25	BnaC04g04640D, BnaA04g20150D, BnaCnng23850D, BnaA08g24920D, BnaC05g35690D, BnaA02g05040D, BnaC03g59520D, BnaC04g50590D, BnaC05g22880D, BnaA02g03140D, BnaA05g05230D, BnaA07g07560D, BnaC08g15350D, BnaC05g49400D, BnaA09g26570D, BnaC03g06850D, BnaA06g32840D, BnaC07g23630D, BnaC02g36210D, BnaC06g14270D, BnaA02g28130D, BnaA04g26560D, BnaA03g21210D, BnaA03g05320D, BnaA02g12430D
7	GO:0009744	response to sucrose	Biological Process	14	5.56	14	BnaA08g24270D, BnaCnng23850D, BnaC05g09880D, BnaA09g22540D, BnaC06g20160D, BnaC06g14270D, BnaC05g35690D, BnaC04g46560D, BnaC09g21870D, BnaCnng14300D, BnaC08g15900D, BnaA02g03140D, BnaA06g08510D, BnaA02g12430D
6	GO:0009739	response to gibberellin	Biological Process	25.39	5.95	15	BnaA05g33770D, BnaC03g32460D, BnaA06g32840D, BnaC03g06850D, BnaA09g02150D, BnaC07g23630D, BnaC02g36210D, BnaA02g28130D, BnaA06g31880D, BnaC08g41390D, BnaA03g05320D, BnaA02g14340D, BnaA09g29240D, BnaA03g27440D, BnaC07g24710D
5	GO:0051236	establishment of RNA localization	Biological Process	0.86	1.59	4	BnaC01g00280D, BnaC03g60490D, BnaA04g12350D, BnaUnng05060D
8	GO:0009738	abscisic acid-activated signaling pathway	Biological Process	5.6	1.98	5	BnaAnng40540D, BnaA06g13800D, BnaC03g56530D, BnaA05g14890D, BnaCnng38440D
3	GO:0051234	establishment of localization	Biological Process	44.03	43.25	109	BnaC01g00280D, BnaA09g03190D, BnaA02g02290D, BnaA02g31600D, BnaA08g24920D, BnaC05g35010D, BnaC04g46560D, BnaA02g05220D, BnaC03g60490D, BnaC07g02580D, BnaA05g05990D, BnaA08g00590D, BnaA06g32840D, BnaC02g36210D, BnaC08g46780D, BnaC06g08900D, BnaA07g25400D, BnaC02g36290D, BnaA03g31940D, BnaA08g16610D, BnaA03g27900D, BnaA05g21830D, BnaA05g25400D, BnaA02g12430D, BnaAnng40540D, BnaC04g04640D, BnaA06g13…
6	GO:0009737	response to abscisic acid	Biological Process	29.02	10.71	27	BnaC01g00280D, BnaAnng40540D, BnaA06g13800D, BnaA08g24920D, BnaCnng38440D, BnaA01g06820D, BnaC07g45370D, BnaC03g60490D, BnaA04g12350D, BnaC07g02580D, BnaUnng05060D, BnaA05g14890D, BnaC08g15350D, BnaC05g49400D, BnaA08g21730D, BnaC07g15280D, BnaA06g32840D, BnaC07g23630D, BnaC02g36210D, BnaA02g28130D, BnaAnng11630D, BnaA09g16620D, BnaA08g16610D, BnaC03g56530D, BnaAnng23670D, BnaC01g13750D, BnaC03g65…
2	GO:0016020	membrane	Cellular Component	248.36	58.73	148	BnaC01g00280D, BnaAnng16810D, BnaA03g17100D, BnaA02g02290D, BnaA02g31600D, BnaC03g38210D, BnaC04g40760D, BnaC05g39800D, BnaC04g46560D, BnaC05g05630D, BnaA02g05220D, BnaC05g22880D, BnaA07g07560D, BnaC03g60490D, BnaC07g02580D, BnaA05g05990D, BnaC03g49830D, BnaA08g00590D, BnaA06g32840D, BnaA10g20810D, BnaC02g36210D, BnaC08g46780D, BnaC03g18980D, BnaC06g08900D, BnaA09g16620D, BnaC09g14910D, BnaA08g16…
5	GO:0016021	integral component of membrane	Cellular Component	40	15.87	40	BnaA08g05690D, BnaAnng40540D, BnaC04g04640D, BnaC06g30920D, BnaA03g43810D, BnaC04g10780D, BnaA04g20150D, BnaA05g25390D, BnaC01g29530D, BnaA04g17150D, BnaC04g40760D, BnaA07g25970D, BnaA05g23460D, BnaA01g22680D, BnaC03g59520D, BnaC04g50590D, BnaC05g22880D, BnaA01g06820D, BnaC07g45370D, BnaA07g16510D, BnaA09g10460D, BnaA05g05230D, BnaC07g02580D, BnaC08g25570D, BnaA09g26570D, BnaA06g32840D, BnaC07g23…
6	GO:0031640	killing of cells of other organism	Biological Process	1	0.4	1	BnaC04g02990D
9	GO:0016023	cytoplasmic membrane-bounded vesicle	Cellular Component	1	0.4	1	BnaC01g16050D
5	GO:0032970	regulation of actin filament-based process	Biological Process	0.05	0.4	1	BnaA02g12330D
5	GO:0030312	external encapsulating structure	Cellular Component	42.6	23.41	59	BnaC01g00280D, BnaA05g25390D, BnaA10g14480D, BnaAnng16810D, BnaA03g17100D, BnaA01g04550D, BnaC04g46560D, BnaC03g60490D, BnaC04g45790D, BnaA08g21730D, BnaA04g08640D, BnaA09g00390D, BnaCnng35090D, BnaC07g29330D, BnaA08g16610D, BnaA02g14340D, BnaA05g25400D, BnaA05g20090D, BnaAnng36210D, BnaA09g29240D, BnaA02g12430D, BnaA04g08570D, BnaAnng40540D, BnaAnng01300D, BnaCnng23850D, BnaC05g09880D, BnaCnng66…
4	GO:0051239	regulation of multicellular organismal process	Biological Process	3.46	4.76	12	BnaC05g49400D, BnaC01g00280D, BnaA08g16610D, BnaC06g43610D, BnaCnng14300D, BnaA07g38770D, BnaC03g60490D, BnaC01g16050D, BnaA07g29460D, BnaA08g24920D, BnaC08g15350D, BnaA02g12330D
7	GO:0030795	jasmonate O-methyltransferase activity	Molecular Function	1	0.4	1	BnaA06g13800D
9	GO:0018205	peptidyl-lysine modification	Biological Process	0.86	1.59	4	BnaC01g00280D, BnaA08g16610D, BnaC03g60490D, BnaA02g12330D
4	GO:0070727	cellular macromolecule localization	Biological Process	9.59	9.92	25	BnaA08g05690D, BnaC01g00280D, BnaAnng40540D, BnaA06g13800D, BnaC08g10150D, BnaA02g02290D, BnaC01g29530D, BnaA04g02490D, BnaC06g27180D, BnaC05g35010D, BnaC04g46560D, BnaA02g05040D, BnaA01g22680D, BnaC03g60490D, BnaC04g24330D, BnaC08g41720D, BnaAnng26750D, BnaC08g10200D, BnaC01g00910D, BnaA07g25400D, BnaA08g16610D, BnaA09g47450D, BnaC03g76260D, BnaA03g27900D, BnaA05g21830D
9	GO:0006163	purine nucleotide metabolic process	Biological Process	13.28	15.48	39	BnaC04g04640D, BnaCnng23850D, BnaC05g09880D, BnaA08g24920D, BnaA02g05220D, BnaC04g50590D, BnaA01g06820D, BnaA04g06420D, BnaC08g15900D, BnaA05g05230D, BnaA06g08510D, BnaA08g16740D, BnaA08g25110D, BnaC08g15100D, BnaC07g02580D, BnaA04g12350D, BnaUnng05060D, BnaAnng08830D, BnaC08g15350D, BnaC05g49400D, BnaC08g41720D, BnaC08g19430D, BnaA06g32840D, BnaA08g24270D, BnaA10g20810D, BnaC07g23630D, BnaC02g36…
5	GO:0007010	cytoskeleton organization	Biological Process	9.06	2.78	7	BnaC06g22030D, BnaA08g24270D, BnaC08g15900D, BnaC05g09880D, BnaA06g08510D, BnaC01g09180D, BnaA02g12330D
10	GO:0006164	purine nucleotide biosynthetic process	Biological Process	1.66	1.59	4	BnaA01g06820D, BnaC06g08900D, BnaC07g02580D, BnaAnng23670D
9	GO:0044432	endoplasmic reticulum part	Cellular Component	3	1.98	5	BnaC03g17190D, BnaAnng40540D, BnaA03g17100D, BnaA04g17150D, BnaC04g40760D
7	GO:0007015	actin filament organization	Biological Process	1.8	0.79	2	BnaC01g09180D, BnaA02g12330D
9	GO:0044431	Golgi apparatus part	Cellular Component	3.72	2.78	7	BnaC05g48410D, BnaC04g45800D, BnaA08g16610D, BnaA05g34760D, BnaAnng16810D, BnaC03g60490D, BnaC04g45790D
5	GO:0042254	ribosome biogenesis	Biological Process	3.6	2.38	6	BnaC09g21870D, BnaC04g05260D, BnaA09g22540D, BnaAnng19110D, BnaA10g08780D, BnaC09g00220D
10	GO:0044434	chloroplast part	Cellular Component	83.88	23.81	60	BnaA04g20150D, BnaA02g02290D, BnaA10g08550D, BnaA10g08780D, BnaC04g46560D, BnaC05g22880D, BnaC04g50590D, BnaA07g07560D, BnaC04g45790D, BnaC09g00220D, BnaA08g21730D, BnaC03g49830D, BnaA04g08640D, BnaA06g32840D, BnaC02g36210D, BnaC03g18980D, BnaA02g28130D, BnaC03g56530D, BnaAnng36210D, BnaA02g12430D, BnaC09g31160D, BnaA04g08570D, BnaC04g04640D, BnaC04g10780D, BnaCnng23850D, BnaC04g05260D, BnaA03g00…
7	GO:0044436	thylakoid part	Cellular Component	15.4	9.13	23	BnaC03g49830D, BnaA09g26570D, BnaC04g10780D, BnaA04g20150D, BnaC04g05260D, BnaC06g20160D, BnaA09g22540D, BnaA02g02290D, BnaC03g18980D, BnaA03g00260D, BnaC04g46560D, BnaC07g43540D, BnaC09g21870D, BnaC03g59520D, BnaC05g22880D, BnaC03g76260D, BnaCnng14300D, BnaA07g07560D, BnaAnng19110D, BnaCnng15190D, BnaC09g08390D, BnaC01g13750D, BnaC09g00220D
9	GO:0044435	plastid part	Cellular Component	53.93	23.81	60	BnaA04g20150D, BnaA02g02290D, BnaA10g08550D, BnaA10g08780D, BnaC04g46560D, BnaC05g22880D, BnaC04g50590D, BnaA07g07560D, BnaC04g45790D, BnaC09g00220D, BnaA08g21730D, BnaC03g49830D, BnaA04g08640D, BnaA06g32840D, BnaC02g36210D, BnaC03g18980D, BnaA02g28130D, BnaC03g56530D, BnaAnng36210D, BnaA02g12430D, BnaC09g31160D, BnaA04g08570D, BnaC04g04640D, BnaC04g10780D, BnaCnng23850D, BnaC04g05260D, BnaA03g00…
9	GO:0044437	vacuolar part	Cellular Component	22.2	13.49	34	BnaA10g20530D, BnaAnng40540D, BnaA05g25390D, BnaAnng16810D, BnaA03g17100D, BnaC05g09880D, BnaC09g44540D, BnaC05g48410D, BnaC07g30010D, BnaC05g05630D, BnaA05g23460D, BnaA01g06820D, BnaA04g06420D, BnaC08g15900D, BnaA06g08510D, BnaC07g02580D, BnaAnng08830D, BnaA09g15400D, BnaA06g32840D, BnaA08g24270D, BnaC09g16150D, BnaC07g23630D, BnaC06g14270D, BnaC02g36210D, BnaC01g16050D, BnaC08g46780D, BnaCnng38…
4	GO:0007017	microtubule-based process	Biological Process	1.42	0.79	2	BnaC06g22030D, BnaA02g12330D
7	GO:0019001	guanyl nucleotide binding	Molecular Function	0.72	0.79	2	BnaC05g05630D, BnaCnng38780D
6	GO:0034622	cellular macromolecular complex assembly	Biological Process	8.07	7.14	18	BnaAnng28650D, BnaA10g20810D, BnaC02g12450D, BnaC06g20160D, BnaC06g14270D, BnaAnng26750D, BnaC08g46780D, BnaC01g00910D, BnaC05g05550D, BnaC06g22030D, BnaC09g21870D, BnaA04g06420D, BnaAnng19110D, BnaA01g14050D, BnaA05g14890D, BnaAnng08830D, BnaC09g00220D, BnaA02g12330D
7	GO:0034620	cellular response to unfolded protein	Biological Process	1.2	0.79	2	BnaAnng40540D, BnaC09g14910D
8	GO:0019005	SCF ubiquitin ligase complex	Cellular Component	1	0.4	1	BnaC06g22030D
9	GO:0032446	protein modification by small protein conjugation	Biological Process	1.2	0.79	2	BnaAnng28650D, BnaC02g12450D
10	GO:0009684	indoleacetic acid biosynthetic process	Biological Process	5	1.98	5	BnaC02g07040D, BnaA08g21730D, BnaA05g04960D, BnaC07g15280D, BnaA06g38980D
9	GO:0009683	indoleacetic acid metabolic process	Biological Process	3	1.98	5	BnaC02g07040D, BnaA08g21730D, BnaA05g04960D, BnaC07g15280D, BnaA06g38980D
6	GO:0032440	2-alkenal reductase [NAD(P)] activity	Molecular Function	1	0.4	1	BnaC01g33830D
9	GO:0009687	abscisic acid metabolic process	Biological Process	1	0.4	1	BnaA05g14890D
9	GO:0044445	cytosolic part	Cellular Component	9	5.95	15	BnaA04g08570D, BnaA08g21730D, BnaA04g08640D, BnaC07g15280D, BnaAnng16810D, BnaCnng23850D, BnaC05g35690D, BnaC05g48410D, BnaC04g30870D, BnaA04g27920D, BnaA02g03140D, BnaC04g34390D, BnaA07g14420D, BnaAnng36210D, BnaA02g12430D
7	GO:0044444	cytoplasmic part	Cellular Component	261.56	62.7	158	BnaC01g00280D, BnaAnng16810D, BnaA03g17100D, BnaA02g02290D, BnaA02g31600D, BnaA08g24920D, BnaC04g40760D, BnaC04g46560D, BnaC05g05630D, BnaC05g22880D, BnaA07g07560D, BnaC03g60490D, BnaC07g02580D, BnaA01g14050D, BnaA05g14890D, BnaC03g49830D, BnaA06g32840D, BnaA10g20810D, BnaC02g36210D, BnaC08g46780D, BnaC03g18980D, BnaC06g08900D, BnaA08g30590D, BnaA07g25400D, BnaC02g36290D, BnaA03g31940D, BnaA09g16…
10	GO:0009201	ribonucleoside triphosphate biosynthetic process	Biological Process	1.66	1.59	4	BnaA01g06820D, BnaC06g08900D, BnaC07g02580D, BnaAnng23670D
7	GO:0044446	intracellular organelle part	Cellular Component	62.74	40.08	101	BnaC01g00280D, BnaAnng16810D, BnaA03g17100D, BnaA02g02290D, BnaC04g40760D, BnaC04g46560D, BnaC05g05630D, BnaC05g22880D, BnaA07g07560D, BnaC03g60490D, BnaC07g02580D, BnaC03g49830D, BnaA06g32840D, BnaA10g20810D, BnaC02g36210D, BnaC08g46780D, BnaC03g18980D, BnaC06g08900D, BnaA08g16610D, BnaA05g25400D, BnaA02g12430D, BnaA04g08570D, BnaAnng40540D, BnaC04g04640D, BnaCnng23850D, BnaC05g09880D, BnaA04g17…
11	GO:0009206	purine ribonucleoside triphosphate biosynthetic process	Biological Process	2.76	1.59	4	BnaA01g06820D, BnaC06g08900D, BnaC07g02580D, BnaAnng23670D
10	GO:0009205	purine ribonucleoside triphosphate metabolic process	Biological Process	1.73	1.98	5	BnaA01g06820D, BnaA10g20810D, BnaC06g08900D, BnaC07g02580D, BnaAnng23670D
7	GO:0060918	auxin transport	Biological Process	5.16	3.17	8	BnaC05g49400D, BnaC01g07450D, BnaA09g03190D, BnaCnng30870D, BnaC06g43610D, BnaA07g38770D, BnaA08g24920D, BnaC08g15350D
12	GO:0044451	nucleoplasm part	Cellular Component	1.2	0.79	2	BnaC03g17190D, BnaA03g17100D
5	GO:0034613	cellular protein localization	Biological Process	14.98	9.52	24	BnaA08g05690D, BnaC08g41720D, BnaC01g00280D, BnaAnng40540D, BnaA06g13800D, BnaA02g02290D, BnaC01g29530D, BnaAnng26750D, BnaC08g10200D, BnaA04g02490D, BnaC01g00910D, BnaA07g25400D, BnaC06g27180D, BnaC05g35010D, BnaC04g46560D, BnaA02g05040D, BnaA08g16610D, BnaA09g47450D, BnaA01g22680D, BnaC03g76260D, BnaA03g27900D, BnaA05g21830D, BnaC03g60490D, BnaC04g24330D
10	GO:0022626	cytosolic ribosome	Cellular Component	15	5.95	15	BnaA04g08570D, BnaA08g21730D, BnaA04g08640D, BnaC07g15280D, BnaAnng16810D, BnaCnng23850D, BnaC05g35690D, BnaC05g48410D, BnaC04g30870D, BnaA04g27920D, BnaA02g03140D, BnaC04g34390D, BnaA07g14420D, BnaAnng36210D, BnaA02g12430D
5	GO:0009651	response to salt stress	Biological Process	52.8	20.24	51	BnaC01g00280D, BnaAnng16810D, BnaA08g24920D, BnaA02g05220D, BnaC04g50590D, BnaC03g60490D, BnaA05g14890D, BnaAnng08830D, BnaC08g41720D, BnaC01g07450D, BnaA09g00390D, BnaA06g32840D, BnaC02g36210D, BnaC08g46780D, BnaA02g28130D, BnaA08g16610D, BnaA09g47450D, BnaC03g56530D, BnaA02g12430D, BnaC04g04640D, BnaA06g13800D, BnaCnng23850D, BnaC05g09880D, BnaCnng38440D, BnaC05g48410D, BnaA02g05040D, BnaC08g41…
6	GO:0022622	root system development	Biological Process	8.24	8.33	21	BnaC05g49400D, BnaA09g03190D, BnaCnng30870D, BnaA06g32840D, BnaA01g04550D, BnaC07g23630D, BnaC02g36210D, BnaC07g29330D, BnaC08g46780D, BnaA08g24920D, BnaA02g28130D, BnaC01g06040D, BnaC08g41390D, BnaAnng27540D, BnaC06g43610D, BnaA04g06420D, BnaA07g38770D, BnaC03g56530D, BnaA06g27710D, BnaAnng08830D, BnaC08g15350D
6	GO:0008324	cation transmembrane transporter activity	Molecular Function	1.8	2.38	6	BnaA05g23460D, BnaA01g06820D, BnaC01g33830D, BnaC07g02580D, BnaC06g08900D, BnaAnng23670D
11	GO:0009654	photosystem II oxygen evolving complex	Cellular Component	2	0.79	2	BnaC09g21870D, BnaC06g20160D
4	GO:0009653	anatomical structure morphogenesis	Biological Process	30.69	15.48	39	BnaC01g00280D, BnaA09g03190D, BnaA02g31040D, BnaC02g12450D, BnaA01g04550D, BnaA03g46920D, BnaC04g44150D, BnaA08g24920D, BnaAnng27540D, BnaC06g43610D, BnaC06g22030D, BnaA04g06420D, BnaA07g38770D, BnaC03g60490D, BnaAnng19110D, BnaA09g05270D, BnaC08g15350D, BnaAnng08830D, BnaC05g49400D, BnaAnng28650D, BnaCnng30870D, BnaC02g39370D, BnaA06g32840D, BnaCnng55390D, BnaC07g23630D, BnaC02g36210D, BnaC01g09…
4	GO:0042277	peptide binding	Molecular Function	2	0.79	2	BnaA09g08780D, BnaC09g09060D
8	GO:0042278	purine nucleoside metabolic process	Biological Process	13.71	16.27	41	BnaC04g04640D, BnaCnng23850D, BnaC05g09880D, BnaA08g24920D, BnaA02g05220D, BnaC04g50590D, BnaA01g06820D, BnaA04g06420D, BnaC08g15900D, BnaA05g05230D, BnaA06g08510D, BnaA08g16740D, BnaA08g25110D, BnaC08g15100D, BnaC07g02580D, BnaA04g12350D, BnaUnng05060D, BnaAnng08830D, BnaC08g15350D, BnaC05g49400D, BnaC08g41720D, BnaC08g19430D, BnaA09g00390D, BnaA06g32840D, BnaA08g24270D, BnaA10g20810D, BnaC07g23…
12	GO:0044455	mitochondrial membrane part	Cellular Component	1.2	0.79	2	BnaA10g20810D, BnaC06g08900D
5	GO:0009657	plastid organization	Biological Process	6.56	1.98	5	BnaC09g21870D, BnaAnng19110D, BnaA04g12350D, BnaUnng05060D, BnaC09g00220D
6	GO:0044459	plasma membrane part	Cellular Component	6	3.97	10	BnaA10g15190D, BnaA04g26560D, BnaAnng11630D, BnaA03g21210D, BnaC04g04640D, BnaC09g37560D, BnaC04g50590D, BnaC07g45370D, BnaA05g05230D, BnaC03g65520D
6	GO:0034605	cellular response to heat	Biological Process	3	1.19	3	BnaA10g20530D, BnaCnng14300D, BnaC09g44540D
5	GO:0018130	heterocycle biosynthetic process	Biological Process	14.36	16.67	42	BnaC09g31160D, BnaA09g09840D, BnaAnng40540D, BnaA05g33770D, BnaA06g24570D, BnaA09g02150D, BnaA10g08550D, BnaA10g08780D, BnaCnng04710D, BnaA08g24920D, BnaA06g31880D, BnaA05g04960D, BnaC08g41390D, BnaA08g19410D, BnaCnng14300D, BnaA01g06820D, BnaA04g06420D, BnaA06g38980D, BnaC07g02580D, BnaC08g15350D, BnaAnng08830D, BnaA02g12330D, BnaA03g27440D, BnaC07g24710D, BnaC05g49400D, BnaC02g07040D, BnaA08g21…
5	GO:0043130	ubiquitin binding	Molecular Function	1	0.4	1	BnaA01g14050D
6	GO:0018131	oxazole or thiazole biosynthetic process	Biological Process	2.4	1.59	4	BnaC09g31160D, BnaA02g09460D, BnaA10g08550D, BnaA02g27980D
7	GO:0010638	positive regulation of organelle organization	Biological Process	0.86	1.59	4	BnaC01g00280D, BnaA08g16610D, BnaC03g60490D, BnaA02g12330D
11	GO:0030244	cellulose biosynthetic process	Biological Process	5	1.98	5	BnaC05g49400D, BnaC05g48410D, BnaAnng16810D, BnaA08g24920D, BnaC08g15350D
9	GO:0030243	cellulose metabolic process	Biological Process	4.8	3.17	8	BnaC05g49400D, BnaC05g48410D, BnaA01g06820D, BnaAnng16810D, BnaC07g02580D, BnaAnng23670D, BnaA08g24920D, BnaC08g15350D
3	GO:0030246	carbohydrate binding	Molecular Function	5.8	1.59	4	BnaC05g49400D, BnaA06g17140D, BnaA08g24920D, BnaC08g15350D
4	GO:0030247	polysaccharide binding	Molecular Function	3	1.19	3	BnaC05g49400D, BnaA08g24920D, BnaC08g15350D
6	GO:0009662	etioplast organization	Biological Process	2	0.79	2	BnaA04g12350D, BnaUnng05060D
3	GO:0044464	cell part	Cellular Component	290.57	86.11	217	BnaA03g17100D, BnaA06g17140D, BnaA02g31600D, BnaA08g24920D, BnaC04g40760D, BnaC04g46560D, BnaC05g22880D, BnaA01g14050D, BnaA05g14890D, BnaC03g32460D, BnaCnng35090D, BnaC08g46780D, BnaC03g18980D, BnaC06g08900D, BnaA08g30590D, BnaA09g16620D, BnaC09g14910D, BnaA07g10170D, BnaA09g09560D, BnaA05g20090D, BnaA02g12430D, BnaC04g04640D, BnaA06g13800D, BnaCnng23850D, BnaC05g09880D, BnaA10g13830D, BnaC01g29…
6	GO:0009664	plant-type cell wall organization	Biological Process	18.16	3.97	10	BnaA08g00590D, BnaC06g43610D, BnaA01g06820D, BnaCnng55390D, BnaA07g38770D, BnaA02g14340D, BnaC07g02580D, BnaC04g44150D, BnaAnng23670D, BnaA09g29240D
4	GO:0022613	ribonucleoprotein complex biogenesis	Biological Process	2.16	2.38	6	BnaC09g21870D, BnaC04g05260D, BnaA09g22540D, BnaAnng19110D, BnaA10g08780D, BnaC09g00220D
7	GO:0048827	phyllome development	Biological Process	24.77	8.73	22	BnaC01g00280D, BnaA02g31040D, BnaA05g33770D, BnaC03g32460D, BnaC02g39370D, BnaA09g02150D, BnaCnng23850D, BnaCnng04710D, BnaC05g35690D, BnaA03g00260D, BnaC04g46560D, BnaA06g31880D, BnaA08g16610D, BnaC06g43610D, BnaA08g19410D, BnaA07g38770D, BnaA02g03140D, BnaC03g60490D, BnaA07g29460D, BnaC07g24710D, BnaA03g27440D, BnaA02g12430D
6	GO:0009668	plastid membrane organization	Biological Process	0.6	0.4	1	BnaAnng19110D
6	GO:0010647	positive regulation of cell communication	Biological Process	0.36	0.4	1	BnaA05g14890D
4	GO:0055114	oxidation-reduction process	Biological Process	33.3	12.7	32	BnaA04g08570D, BnaAnng01300D, BnaA10g14480D, BnaC05g09880D, BnaA04g17150D, BnaCnng66150D, BnaC04g40760D, BnaA03g00260D, BnaC04g30870D, BnaA05g04960D, BnaC09g37560D, BnaC08g15900D, BnaA06g08510D, BnaA07g14420D, BnaA02g12330D, BnaA10g15190D, BnaA08g21730D, BnaA04g08640D, BnaC07g15280D, BnaA08g24270D, BnaCnng35090D, BnaA10g20810D, BnaC04g14070D, BnaC05g05550D, BnaC07g43540D, BnaA04g27920D, BnaC01g33…
5	GO:0010646	regulation of cell communication	Biological Process	0.22	0.4	1	BnaA05g14890D
3	GO:0030234	enzyme regulator activity	Molecular Function	14.08	3.57	9	BnaA10g20530D, BnaA03g58750D, BnaC04g46560D, BnaC04g47470D, BnaA03g11770D, BnaC09g44540D, BnaC03g14450D, BnaCnng38440D, BnaC04g02990D
9	GO:0032412	regulation of ion transmembrane transporter activity	Biological Process	0.6	0.4	1	BnaAnng27540D
7	GO:0007051	spindle organization	Biological Process	0.6	0.4	1	BnaA02g12330D
9	GO:0008380	RNA splicing	Biological Process	1.25	2.38	6	BnaC01g00280D, BnaC03g49830D, BnaA08g16610D, BnaC03g60490D, BnaA04g12350D, BnaUnng05060D
6	GO:0051172	negative regulation of nitrogen compound metabolic process	Biological Process	0.49	1.98	5	BnaC06g22030D, BnaA04g06420D, BnaC08g46780D, BnaAnng08830D, BnaA02g12330D
8	GO:0043543	protein acylation	Biological Process	0.72	0.79	2	BnaC05g05550D, BnaC01g16050D
5	GO:0051171	regulation of nitrogen compound metabolic process	Biological Process	1.89	6.75	17	BnaA09g09840D, BnaA05g33770D, BnaC03g32460D, BnaA06g24570D, BnaA09g02150D, BnaC08g46780D, BnaCnng04710D, BnaC03g07800D, BnaA06g31880D, BnaC06g22030D, BnaA08g19410D, BnaCnng14300D, BnaA04g06420D, BnaAnng08830D, BnaA02g12330D, BnaA03g27440D, BnaC07g24710D
10	GO:0000413	protein peptidyl-prolyl isomerization	Biological Process	3	1.19	3	BnaC03g49830D, BnaA09g08780D, BnaC09g09060D
8	GO:0043545	molybdopterin cofactor metabolic process	Biological Process	0.36	0.4	1	BnaAnng40540D
3	GO:0044877	macromolecular complex binding	Molecular Function	5.16	3.57	9	BnaC08g19430D, BnaA06g31880D, BnaA05g33770D, BnaC03g32460D, BnaA09g02150D, BnaC03g56530D, BnaA03g27440D, BnaC07g24710D, BnaA02g12330D
6	GO:0051169	nuclear transport	Biological Process	0.52	1.59	4	BnaC01g00280D, BnaC03g60490D, BnaA04g12350D, BnaUnng05060D
8	GO:0018193	peptidyl-amino acid modification	Biological Process	1.6	2.78	7	BnaC03g49830D, BnaC01g00280D, BnaA09g08780D, BnaA08g16610D, BnaC09g09060D, BnaC03g60490D, BnaA02g12330D
8	GO:0051168	nuclear export	Biological Process	1.44	1.59	4	BnaC01g00280D, BnaC03g60490D, BnaA04g12350D, BnaUnng05060D
7	GO:0010218	response to far red light	Biological Process	18.6	7.14	18	BnaA04g08570D, BnaA04g08640D, BnaA09g26570D, BnaA04g20150D, BnaC04g05260D, BnaA09g22540D, BnaC06g20160D, BnaC04g46560D, BnaC04g30870D, BnaC03g59520D, BnaC05g22880D, BnaC09g21870D, BnaCnng14300D, BnaA04g27920D, BnaA07g07560D, BnaC04g34390D, BnaA07g14420D, BnaAnng36210D
5	GO:1990204	oxidoreductase complex	Cellular Component	1.42	1.19	3	BnaC09g21870D, BnaA10g20810D, BnaC06g20160D
8	GO:0003924	GTPase activity	Molecular Function	2	0.79	2	BnaC05g05630D, BnaCnng38780D
7	GO:0052018	modulation by symbiont of RNA levels in host	Biological Process	0.6	0.4	1	BnaA06g24570D
6	GO:0090304	nucleic acid metabolic process	Biological Process	7.82	12.7	32	BnaA09g09840D, BnaC01g00280D, BnaA05g33770D, BnaA06g24570D, BnaA09g02150D, BnaC04g05260D, BnaC02g12450D, BnaA10g08780D, BnaCnng04710D, BnaA06g31880D, BnaC06g22030D, BnaC09g21870D, BnaA08g19410D, BnaA04g06420D, BnaA09g10460D, BnaAnng19110D, BnaC03g60490D, BnaA04g12350D, BnaUnng05060D, BnaAnng08830D, BnaA02g12330D, BnaC09g00220D, BnaA03g27440D, BnaC07g24710D, BnaAnng28650D, BnaC03g49830D, BnaC03g32…
8	GO:0009240	isopentenyl diphosphate biosynthetic process	Biological Process	1.8	1.19	3	BnaA08g24270D, BnaC05g09880D, BnaA06g08510D
8	GO:0034660	ncRNA metabolic process	Biological Process	2.16	2.38	6	BnaC09g21870D, BnaC04g05260D, BnaA09g22540D, BnaAnng19110D, BnaA10g08780D, BnaC09g00220D
3	GO:0042221	response to chemical	Biological Process	85.46	50.79	128	BnaC01g00280D, BnaAnng16810D, BnaA03g17100D, BnaA02g02290D, BnaA08g24920D, BnaC04g46560D, BnaA02g05220D, BnaC05g05630D, BnaC05g22880D, BnaA07g07560D, BnaC03g60490D, BnaC07g02580D, BnaA05g14890D, BnaA03g27440D, BnaC03g32460D, BnaA06g32840D, BnaA10g20810D, BnaC02g36210D, BnaC08g46780D, BnaA08g30590D, BnaA03g54880D, BnaA09g16620D, BnaC09g14910D, BnaA03g31940D, BnaA08g16610D, BnaA02g12430D, BnaA09g29…
8	GO:0009247	glycolipid biosynthetic process	Biological Process	0.6	0.4	1	BnaA05g04960D
7	GO:0007067	mitotic nuclear division	Biological Process	2	0.79	2	BnaC03g07800D, BnaC06g22030D
4	GO:0045730	respiratory burst	Biological Process	1.8	1.19	3	BnaA01g37220D, BnaC04g24330D, BnaA04g02490D
4	GO:0044403	symbiosis, encompassing mutualism through parasitism	Biological Process	0.49	0.79	2	BnaA06g24570D, BnaA03g27900D
2	GO:0051179	localization	Biological Process	42.46	43.25	109	BnaC01g00280D, BnaA09g03190D, BnaA02g02290D, BnaA02g31600D, BnaA08g24920D, BnaC05g35010D, BnaC04g46560D, BnaA02g05220D, BnaC03g60490D, BnaC07g02580D, BnaA05g05990D, BnaA08g00590D, BnaA06g32840D, BnaC02g36210D, BnaC08g46780D, BnaC06g08900D, BnaA07g25400D, BnaC02g36290D, BnaA03g31940D, BnaA08g16610D, BnaA03g27900D, BnaA05g21830D, BnaA05g25400D, BnaA02g12430D, BnaAnng40540D, BnaC04g04640D, BnaA06g13…
6	GO:0051174	regulation of phosphorus metabolic process	Biological Process	0.43	0.79	2	BnaC09g21870D, BnaC09g00220D
6	GO:0034654	nucleobase-containing compound biosynthetic process	Biological Process	6.84	9.13	23	BnaA09g09840D, BnaA05g33770D, BnaC03g32460D, BnaA09g00390D, BnaA06g24570D, BnaA08g24600D, BnaA09g02150D, BnaC08g46780D, BnaA10g21060D, BnaCnng04710D, BnaC06g08900D, BnaC03g07800D, BnaA06g31880D, BnaA08g19410D, BnaA01g06820D, BnaA04g06420D, BnaA03g27900D, BnaC07g02580D, BnaAnng23670D, BnaAnng08830D, BnaA02g12330D, BnaA03g27440D, BnaC07g24710D
9	GO:0015914	phospholipid transport	Biological Process	0.6	0.4	1	BnaC04g45790D
8	GO:0010228	vegetative to reproductive phase transition of meristem	Biological Process	4	1.59	4	BnaC01g00280D, BnaC03g60490D, BnaA04g12350D, BnaUnng05060D
7	GO:0010224	response to UV-B	Biological Process	6	2.38	6	BnaAnng33460D, BnaUnng04590D, BnaCnng14300D, BnaA09g19810D, BnaC09g21810D, BnaA08g30590D
9	GO:0010223	secondary shoot formation	Biological Process	3	1.19	3	BnaC01g00280D, BnaA08g16610D, BnaC03g60490D
3	GO:0044419	interspecies interaction between organisms	Biological Process	0.35	0.79	2	BnaA06g24570D, BnaA03g27900D
10	GO:0009695	jasmonic acid biosynthetic process	Biological Process	7.2	2.38	6	BnaA10g15190D, BnaC09g37560D, BnaA06g13800D, BnaC03g76260D, BnaC06g06170D, BnaA06g01130D
9	GO:0009694	jasmonic acid metabolic process	Biological Process	4.32	2.38	6	BnaA10g15190D, BnaC09g37560D, BnaA06g13800D, BnaC03g76260D, BnaC06g06170D, BnaA06g01130D
5	GO:0007030	Golgi organization	Biological Process	35	13.89	35	BnaC04g04640D, BnaCnng23850D, BnaC05g09880D, BnaA08g24920D, BnaA02g05040D, BnaA02g05220D, BnaC08g41390D, BnaA05g23460D, BnaC04g50590D, BnaA04g06420D, BnaC08g15900D, BnaA05g05230D, BnaA06g08510D, BnaA08g16740D, BnaA04g12350D, BnaUnng05060D, BnaAnng08830D, BnaC08g15350D, BnaC05g49400D, BnaC08g41720D, BnaC08g19430D, BnaA06g32840D, BnaA08g24270D, BnaC07g23630D, BnaC02g36210D, BnaC06g14270D, BnaC01g16…
7	GO:0009693	ethylene biosynthetic process	Biological Process	2	0.79	2	BnaC09g14910D, BnaCnng38440D
6	GO:0008361	regulation of cell size	Biological Process	7	2.78	7	BnaC05g49400D, BnaA09g03190D, BnaCnng30870D, BnaC06g43610D, BnaA07g38770D, BnaA08g24920D, BnaC08g15350D
6	GO:0009692	ethylene metabolic process	Biological Process	1.2	0.79	2	BnaC09g14910D, BnaCnng38440D
6	GO:0009699	phenylpropanoid biosynthetic process	Biological Process	9.36	5.16	13	BnaC05g49400D, BnaC01g00280D, BnaA09g00390D, BnaA08g24920D, BnaA03g58750D, BnaC08g41390D, BnaA08g16610D, BnaA03g27900D, BnaC03g56530D, BnaC03g60490D, BnaA04g12350D, BnaUnng05060D, BnaC08g15350D
5	GO:0009698	phenylpropanoid metabolic process	Biological Process	27.62	8.73	22	BnaC01g37590D, BnaC05g49400D, BnaC01g00280D, BnaA09g00390D, BnaA06g32840D, BnaCnng23850D, BnaC07g23630D, BnaC02g36210D, BnaA08g24920D, BnaA02g28130D, BnaC05g39800D, BnaA03g58750D, BnaC05g05550D, BnaC08g41390D, BnaA08g16610D, BnaA03g27900D, BnaC03g56530D, BnaC03g60490D, BnaA04g12350D, BnaUnng05060D, BnaC08g15350D, BnaA02g12430D
7	GO:0043562	cellular response to nitrogen levels	Biological Process	4.2	1.19	3	BnaA08g21730D, BnaC06g30920D, BnaC07g15280D
10	GO:0009697	salicylic acid biosynthetic process	Biological Process	9.2	3.17	8	BnaC04g46560D, BnaA01g22680D, BnaC06g06170D, BnaA02g02290D, BnaC01g29530D, BnaC04g24330D, BnaA04g02490D, BnaA06g01130D
7	GO:0007034	vacuolar transport	Biological Process	6.6	4.37	11	BnaA07g25400D, BnaA08g05690D, BnaC06g27180D, BnaC08g41720D, BnaC01g00280D, BnaA08g16610D, BnaA09g47450D, BnaC03g76260D, BnaA03g27900D, BnaC03g60490D, BnaC08g10200D
9	GO:0009696	salicylic acid metabolic process	Biological Process	8.52	4.37	11	BnaC05g49400D, BnaC04g46560D, BnaA01g22680D, BnaC06g06170D, BnaA02g02290D, BnaC01g29530D, BnaC04g24330D, BnaA04g02490D, BnaA06g01130D, BnaA08g24920D, BnaC08g15350D
6	GO:0051193	regulation of cofactor metabolic process	Biological Process	0.36	0.4	1	BnaCnng14300D
6	GO:0043566	structure-specific DNA binding	Molecular Function	4.8	1.59	4	BnaC01g00280D, BnaC03g60490D, BnaA04g12350D, BnaUnng05060D
7	GO:0051189	prosthetic group metabolic process	Biological Process	0.22	0.4	1	BnaAnng40540D
5	GO:0051187	cofactor catabolic process	Biological Process	0.72	0.79	2	BnaA05g25390D, BnaA05g25400D
5	GO:0051188	cofactor biosynthetic process	Biological Process	1.87	1.98	5	BnaAnng40540D, BnaA09g00390D, BnaCnng14300D, BnaC06g14270D, BnaA10g08780D
4	GO:0051186	cofactor metabolic process	Biological Process	5.04	16.67	42	BnaAnng40540D, BnaC04g04640D, BnaA05g25390D, BnaCnng23850D, BnaC05g09880D, BnaA10g08780D, BnaA08g24920D, BnaC07g30010D, BnaA02g05220D, BnaCnng14300D, BnaC04g50590D, BnaC08g15900D, BnaA04g06420D, BnaA05g05230D, BnaA06g08510D, BnaA08g16740D, BnaA08g25110D, BnaC08g15100D, BnaA04g12350D, BnaUnng05060D, BnaAnng08830D, BnaC08g15350D, BnaC05g49400D, BnaC08g41720D, BnaC08g19430D, BnaA09g00390D, BnaA06g32…
7	GO:0034644	cellular response to UV	Biological Process	0.6	0.4	1	BnaCnng14300D
4	GO:0034641	cellular nitrogen compound metabolic process	Biological Process	13.64	34.52	87	BnaA09g09840D, BnaC01g00280D, BnaA05g33770D, BnaA05g25390D, BnaAnng16810D, BnaA09g02150D, BnaA10g08550D, BnaA10g08780D, BnaCnng04710D, BnaA08g24920D, BnaC05g39800D, BnaA02g05220D, BnaC04g50590D, BnaA09g10460D, BnaC03g60490D, BnaC07g02580D, BnaAnng08830D, BnaC09g00220D, BnaA03g27440D, BnaC08g41720D, BnaC02g07040D, BnaA08g21730D, BnaC03g49830D, BnaC03g32460D, BnaA09g00390D, BnaA06g32840D, BnaA08g24…
6	GO:0034645	cellular macromolecule biosynthetic process	Biological Process	23.4	16.67	42	BnaC09g31160D, BnaA09g09840D, BnaA05g33770D, BnaA06g24570D, BnaA04g20980D, BnaAnng16810D, BnaA09g02150D, BnaC02g12450D, BnaC04g16630D, BnaCnng04710D, BnaA10g08550D, BnaA08g24920D, BnaC05g48410D, BnaA06g31880D, BnaC05g05630D, BnaC06g43610D, BnaC06g22030D, BnaA08g19410D, BnaA04g06420D, BnaA01g06820D, BnaA07g38770D, BnaAnng19110D, BnaC07g02580D, BnaC08g15350D, BnaAnng08830D, BnaA02g12330D, BnaA03g27…
5	GO:0046608	carotenoid isomerase activity	Molecular Function	2	0.79	2	BnaA04g12350D, BnaUnng05060D
9	GO:0044429	mitochondrial part	Cellular Component	6.6	3.17	8	BnaA08g24270D, BnaCnng14300D, BnaC08g15900D, BnaA10g20810D, BnaC05g09880D, BnaA06g08510D, BnaC06g14270D, BnaC06g08900D
9	GO:0044428	nuclear part	Cellular Component	10.32	6.35	16	BnaC01g00280D, BnaA09g00390D, BnaA08g24270D, BnaA03g17100D, BnaC05g09880D, BnaC06g14270D, BnaC01g09180D, BnaCnng38780D, BnaC03g17190D, BnaC05g05630D, BnaA08g16610D, BnaC08g15900D, BnaA06g08510D, BnaC03g60490D, BnaA04g12350D, BnaUnng05060D
6	GO:0008374	O-acyltransferase activity	Molecular Function	0.6	0.4	1	BnaA06g30780D
3	GO:0044421	extracellular region part	Cellular Component	1.8	1.19	3	BnaC03g68070D, BnaC06g06170D, BnaA06g01130D
10	GO:0009226	nucleotide-sugar biosynthetic process	Biological Process	0.6	0.4	1	BnaA08g24600D
3	GO:0044420	extracellular matrix component	Cellular Component	2.4	1.59	4	BnaA06g32840D, BnaC07g23630D, BnaC02g36210D, BnaA02g28130D
9	GO:0009225	nucleotide-sugar metabolic process	Biological Process	2.16	1.19	3	BnaC05g48410D, BnaAnng16810D, BnaA08g24600D
3	GO:0044422	organelle part	Cellular Component	43.66	40.08	101	BnaC01g00280D, BnaAnng16810D, BnaA03g17100D, BnaA02g02290D, BnaC04g40760D, BnaC04g46560D, BnaC05g05630D, BnaC05g22880D, BnaA07g07560D, BnaC03g60490D, BnaC07g02580D, BnaC03g49830D, BnaA06g32840D, BnaA10g20810D, BnaC02g36210D, BnaC08g46780D, BnaC03g18980D, BnaC06g08900D, BnaA08g16610D, BnaA05g25400D, BnaA02g12430D, BnaA04g08570D, BnaAnng40540D, BnaC04g04640D, BnaCnng23850D, BnaC05g09880D, BnaA04g17…
3	GO:0044425	membrane part	Cellular Component	42.7	23.81	60	BnaA04g20150D, BnaA05g25390D, BnaC04g40760D, BnaA06g23430D, BnaA09g50330D, BnaC05g39800D, BnaC09g37560D, BnaA01g22680D, BnaC04g50590D, BnaC05g22880D, BnaC07g45370D, BnaA09g10460D, BnaA07g07560D, BnaC07g02580D, BnaC09g00220D, BnaA09g30140D, BnaA08g00590D, BnaA06g32840D, BnaA10g20810D, BnaC02g36210D, BnaC03g18980D, BnaC06g08900D, BnaA02g28130D, BnaAnng11630D, BnaC09g14910D, BnaA07g10170D, BnaA05g25…
5	GO:0044424	intracellular part	Cellular Component	316.54	75.4	190	BnaC01g00280D, BnaAnng16810D, BnaA03g17100D, BnaA06g17140D, BnaA02g02290D, BnaA02g31600D, BnaC03g38210D, BnaA08g24920D, BnaC04g40760D, BnaC04g46560D, BnaC05g05630D, BnaC05g22880D, BnaA07g07560D, BnaC03g60490D, BnaC07g02580D, BnaA01g14050D, BnaA05g14890D, BnaA03g27440D, BnaA06g30780D, BnaC03g49830D, BnaA08g00590D, BnaC03g32460D, BnaA06g32840D, BnaA10g20810D, BnaC02g36210D, BnaC08g46780D, BnaC03g18…
9	GO:0009228	thiamine biosynthetic process	Biological Process	4	1.59	4	BnaC09g31160D, BnaA02g09460D, BnaA10g08550D, BnaA02g27980D
4	GO:0007049	cell cycle	Biological Process	3.24	2.38	6	BnaC03g07800D, BnaAnng28650D, BnaC06g22030D, BnaC08g10150D, BnaC02g12450D, BnaA02g12330D
9	GO:0044427	chromosomal part	Cellular Component	3	1.19	3	BnaC01g00910D, BnaC08g19430D, BnaAnng26750D
5	GO:1990234	transferase complex	Cellular Component	0.22	0.4	1	BnaC06g22030D
7	GO:0010208	pollen wall assembly	Biological Process	1.2	0.79	2	BnaC09g39920D, BnaA10g16880D
8	GO:0010207	photosystem II assembly	Biological Process	4.6	1.59	4	BnaC09g21870D, BnaC06g20160D, BnaAnng19110D, BnaC09g00220D
9	GO:0044430	cytoskeletal part	Cellular Component	1.8	1.19	3	BnaC06g22030D, BnaC01g09180D, BnaA02g12330D
5	GO:0035966	response to topologically incorrect protein	Biological Process	5.83	4.37	11	BnaAnng28650D, BnaC05g05550D, BnaAnng40540D, BnaC09g14910D, BnaC06g22030D, BnaA04g06420D, BnaA10g20810D, BnaC02g12450D, BnaC06g14270D, BnaC08g46780D, BnaAnng08830D
6	GO:0035967	cellular response to topologically incorrect protein	Biological Process	0.72	0.79	2	BnaAnng40540D, BnaC09g14910D
9	GO:0010205	photoinhibition	Biological Process	1	0.4	1	BnaC01g13750D
6	GO:0010200	response to chitin	Biological Process	12	4.76	12	BnaA06g23430D, BnaA01g37220D, BnaC04g46560D, BnaC09g14910D, BnaA01g22680D, BnaA02g02290D, BnaC01g29530D, BnaC04g24330D, BnaA04g02490D, BnaA04g12350D, BnaUnng05060D, BnaCnng38440D
7	GO:0034637	cellular carbohydrate biosynthetic process	Biological Process	2.81	5.95	15	BnaC05g49400D, BnaC09g31160D, BnaA02g09460D, BnaA04g20980D, BnaAnng16810D, BnaA08g24600D, BnaC04g16630D, BnaA10g08550D, BnaA08g24920D, BnaC05g48410D, BnaC06g43610D, BnaA07g38770D, BnaAnng19110D, BnaC08g15350D, BnaA02g27980D
4	GO:0016801	hydrolase activity, acting on ether bonds	Molecular Function	1.08	1.19	3	BnaA04g06420D, BnaC08g46780D, BnaAnng08830D
5	GO:0016802	trialkylsulfonium hydrolase activity	Molecular Function	1.8	1.19	3	BnaA04g06420D, BnaC08g46780D, BnaAnng08830D
7	GO:0010260	organ senescence	Biological Process	3	1.98	5	BnaC05g35690D, BnaC04g46560D, BnaCnng23850D, BnaA02g03140D, BnaA02g12430D
6	GO:0044036	cell wall macromolecule metabolic process	Biological Process	2.12	2.38	6	BnaC06g43610D, BnaA01g06820D, BnaA07g38770D, BnaC04g16630D, BnaC07g02580D, BnaAnng23670D
5	GO:0080134	regulation of response to stress	Biological Process	19.92	7.94	20	BnaC01g00280D, BnaA08g21730D, BnaAnng40540D, BnaC07g15280D, BnaA06g13800D, BnaA03g43810D, BnaC03g75650D, BnaA02g02290D, BnaC01g29530D, BnaA04g02490D, BnaA08g19280D, BnaC05g35010D, BnaC04g46560D, BnaA02g05040D, BnaA08g16610D, BnaA01g22680D, BnaA05g21830D, BnaC01g33830D, BnaC03g60490D, BnaC04g24330D
5	GO:0048878	chemical homeostasis	Biological Process	14.84	9.13	23	BnaA09g15400D, BnaA08g21730D, BnaC07g15280D, BnaA06g32840D, BnaCnng23850D, BnaC09g16150D, BnaC07g23630D, BnaC02g36210D, BnaA03g54880D, BnaA02g28130D, BnaA03g00260D, BnaC02g36290D, BnaA10g27170D, BnaA05g23460D, BnaAnng00330D, BnaC09g21870D, BnaA05g29010D, BnaC05g43490D, BnaA09g10460D, BnaA05g14890D, BnaCnng15190D, BnaA02g12430D, BnaC09g00220D
6	GO:0080135	regulation of cellular response to stress	Biological Process	8.4	5.56	14	BnaC01g00280D, BnaAnng40540D, BnaA06g13800D, BnaA02g02290D, BnaC01g29530D, BnaA04g02490D, BnaC05g35010D, BnaC04g46560D, BnaA02g05040D, BnaA08g16610D, BnaA01g22680D, BnaA05g21830D, BnaC03g60490D, BnaC04g24330D
8	GO:0044038	cell wall macromolecule biosynthetic process	Biological Process	1.08	1.19	3	BnaC06g43610D, BnaA07g38770D, BnaC04g16630D
9	GO:0046218	indolalkylamine catabolic process	Biological Process	1.8	1.19	3	BnaA08g21730D, BnaA05g04960D, BnaC07g15280D
5	GO:1901617	organic hydroxy compound biosynthetic process	Biological Process	10.08	7.94	20	BnaA09g30140D, BnaA10g14480D, BnaCnng35090D, BnaA02g02290D, BnaC01g29530D, BnaCnng04710D, BnaCnng66150D, BnaA02g11840D, BnaA04g02490D, BnaA03g58750D, BnaC04g46560D, BnaC08g41390D, BnaA01g22680D, BnaA08g19410D, BnaA07g10170D, BnaC06g06170D, BnaC04g24330D, BnaA04g12350D, BnaUnng05060D, BnaA06g01130D
4	GO:1901618	organic hydroxy compound transmembrane transporter activity	Molecular Function	0.86	0.4	1	BnaC01g33830D
6	GO:0044042	glucan metabolic process	Biological Process	5.21	6.35	16	BnaC05g49400D, BnaC09g31160D, BnaA02g09460D, BnaA04g20980D, BnaAnng16810D, BnaA10g08550D, BnaA08g24920D, BnaC05g48410D, BnaC06g43610D, BnaA01g06820D, BnaA07g38770D, BnaAnng19110D, BnaC07g02580D, BnaAnng23670D, BnaC08g15350D, BnaA02g27980D
8	GO:0072507	divalent inorganic cation homeostasis	Biological Process	1.2	0.79	2	BnaA09g15400D, BnaC09g16150D
6	GO:0035556	intracellular signal transduction	Biological Process	4.56	3.17	8	BnaC01g07450D, BnaC04g46560D, BnaAnng40540D, BnaA01g22680D, BnaA02g02290D, BnaC01g29530D, BnaC04g24330D, BnaA04g02490D
4	GO:0010256	endomembrane system organization	Biological Process	21	13.89	35	BnaC04g04640D, BnaCnng23850D, BnaC05g09880D, BnaA08g24920D, BnaA02g05040D, BnaA02g05220D, BnaC08g41390D, BnaA05g23460D, BnaC04g50590D, BnaA04g06420D, BnaC08g15900D, BnaA05g05230D, BnaA06g08510D, BnaA08g16740D, BnaA04g12350D, BnaUnng05060D, BnaAnng08830D, BnaC08g15350D, BnaC05g49400D, BnaC08g41720D, BnaC08g19430D, BnaA06g32840D, BnaA08g24270D, BnaC07g23630D, BnaC02g36210D, BnaC06g14270D, BnaC01g16…
11	GO:0080140	regulation of jasmonic acid metabolic process	Biological Process	1.2	0.79	2	BnaC06g06170D, BnaA06g01130D
12	GO:0080141	regulation of jasmonic acid biosynthetic process	Biological Process	2	0.79	2	BnaC06g06170D, BnaA06g01130D
11	GO:0080142	regulation of salicylic acid biosynthetic process	Biological Process	2	0.79	2	BnaC06g06170D, BnaA06g01130D
7	GO:0034220	ion transmembrane transport	Biological Process	1.68	2.38	6	BnaAnng27540D, BnaA05g23460D, BnaA01g06820D, BnaC07g02580D, BnaC06g08900D, BnaAnng23670D
9	GO:0010270	photosystem II oxygen evolving complex assembly	Biological Process	1	0.4	1	BnaC06g20160D
13	GO:0080147	root hair cell development	Biological Process	7.8	5.16	13	BnaC05g49400D, BnaA06g32840D, BnaC07g23630D, BnaC02g36210D, BnaC08g46780D, BnaA08g24920D, BnaA02g28130D, BnaAnng27540D, BnaC06g43610D, BnaA04g06420D, BnaA07g38770D, BnaAnng08830D, BnaC08g15350D
6	GO:0003978	UDP-glucose 4-epimerase activity	Molecular Function	1	0.4	1	BnaA08g24600D
7	GO:0019079	viral genome replication	Biological Process	1	0.4	1	BnaA03g27900D
6	GO:0033365	protein localization to organelle	Biological Process	3.96	4.37	11	BnaA07g25400D, BnaA08g05690D, BnaC06g27180D, BnaC08g41720D, BnaC01g00280D, BnaA08g16610D, BnaA09g47450D, BnaC03g76260D, BnaA03g27900D, BnaC03g60490D, BnaC08g10200D
9	GO:0009250	glucan biosynthetic process	Biological Process	5.4	4.37	11	BnaC05g49400D, BnaC09g31160D, BnaC05g48410D, BnaA02g09460D, BnaA04g20980D, BnaAnng16810D, BnaAnng19110D, BnaA10g08550D, BnaA08g24920D, BnaC08g15350D, BnaA02g27980D
9	GO:0009259	ribonucleotide metabolic process	Biological Process	13.28	15.48	39	BnaC04g04640D, BnaCnng23850D, BnaC05g09880D, BnaA08g24920D, BnaA02g05220D, BnaC04g50590D, BnaA01g06820D, BnaA04g06420D, BnaC08g15900D, BnaA05g05230D, BnaA06g08510D, BnaA08g16740D, BnaA08g25110D, BnaC08g15100D, BnaC07g02580D, BnaA04g12350D, BnaUnng05060D, BnaAnng08830D, BnaC08g15350D, BnaC05g49400D, BnaC08g41720D, BnaC08g19430D, BnaA06g32840D, BnaA08g24270D, BnaA10g20810D, BnaC07g23630D, BnaC02g36…
6	GO:0060548	negative regulation of cell death	Biological Process	1.8	1.19	3	BnaAnng40540D, BnaC04g24330D, BnaA04g02490D
5	GO:0001763	morphogenesis of a branching structure	Biological Process	1.8	1.19	3	BnaC01g00280D, BnaA08g16610D, BnaC03g60490D
5	GO:0072521	purine-containing compound metabolic process	Biological Process	8.23	16.27	41	BnaC04g04640D, BnaCnng23850D, BnaC05g09880D, BnaA08g24920D, BnaA02g05220D, BnaC04g50590D, BnaA01g06820D, BnaA04g06420D, BnaC08g15900D, BnaA05g05230D, BnaA06g08510D, BnaA08g16740D, BnaA08g25110D, BnaC08g15100D, BnaC07g02580D, BnaA04g12350D, BnaUnng05060D, BnaAnng08830D, BnaC08g15350D, BnaC05g49400D, BnaC08g41720D, BnaC08g19430D, BnaA09g00390D, BnaA06g32840D, BnaA08g24270D, BnaA10g20810D, BnaC07g23…
6	GO:0015926	glucosidase activity	Molecular Function	1.8	1.59	4	BnaC08g41390D, BnaC04g24330D, BnaA04g02490D, BnaA05g14890D
5	GO:0072524	pyridine-containing compound metabolic process	Biological Process	8.25	14.29	36	BnaC04g04640D, BnaCnng23850D, BnaC05g09880D, BnaA10g08780D, BnaA08g24920D, BnaC07g30010D, BnaA02g05220D, BnaC04g50590D, BnaC08g15900D, BnaA04g06420D, BnaA05g05230D, BnaA06g08510D, BnaA08g16740D, BnaA08g25110D, BnaC08g15100D, BnaA04g12350D, BnaUnng05060D, BnaAnng08830D, BnaC08g15350D, BnaC05g49400D, BnaC08g41720D, BnaC08g19430D, BnaA06g32840D, BnaA08g24270D, BnaC07g23630D, BnaC06g14270D, BnaC02g36…
10	GO:0033356	UDP-L-arabinose metabolic process	Biological Process	3.6	1.19	3	BnaC05g48410D, BnaAnng16810D, BnaA08g24600D
6	GO:0072522	purine-containing compound biosynthetic process	Biological Process	1.43	2.38	6	BnaA09g00390D, BnaA01g06820D, BnaA03g27900D, BnaC06g08900D, BnaC07g02580D, BnaAnng23670D
7	GO:0050736	O-malonyltransferase activity	Molecular Function	1	0.4	1	BnaA06g30780D
6	GO:0072528	pyrimidine-containing compound biosynthetic process	Biological Process	1.44	1.59	4	BnaC09g31160D, BnaA02g09460D, BnaA10g08550D, BnaA02g27980D
5	GO:0072527	pyrimidine-containing compound metabolic process	Biological Process	0.86	1.59	4	BnaC09g31160D, BnaA02g09460D, BnaA10g08550D, BnaA02g27980D
11	GO:0033358	UDP-L-arabinose biosynthetic process	Biological Process	1	0.4	1	BnaA08g24600D
10	GO:0009260	ribonucleotide biosynthetic process	Biological Process	1.66	1.59	4	BnaA01g06820D, BnaC06g08900D, BnaC07g02580D, BnaAnng23670D
4	GO:0009266	response to temperature stimulus	Biological Process	88.8	22.62	57	BnaC01g00280D, BnaA03g17100D, BnaA02g02290D, BnaC09g44540D, BnaA10g08550D, BnaA08g24920D, BnaC04g46560D, BnaA02g05220D, BnaC04g50590D, BnaC03g60490D, BnaAnng08830D, BnaC08g41720D, BnaA08g21730D, BnaA09g00390D, BnaA06g32840D, BnaC02g36210D, BnaC08g46780D, BnaA02g28130D, BnaA09g47450D, BnaA08g16610D, BnaC03g56530D, BnaA02g12430D, BnaC09g31160D, BnaA10g20530D, BnaC04g47470D, BnaC04g04640D, BnaAnng40…
7	GO:0009269	response to desiccation	Biological Process	8	3.17	8	BnaC05g49400D, BnaA06g32840D, BnaC07g23630D, BnaA08g16740D, BnaC02g36210D, BnaA08g24920D, BnaC08g15350D, BnaA02g28130D
7	GO:0009267	cellular response to starvation	Biological Process	6.6	2.78	7	BnaC08g25570D, BnaA08g21730D, BnaA05g04960D, BnaC07g15280D, BnaC08g41390D, BnaA07g16510D, BnaCnng02360D
5	GO:1901657	glycosyl compound metabolic process	Biological Process	6.1	17.46	44	BnaC06g30920D, BnaC04g04640D, BnaCnng23850D, BnaC05g09880D, BnaA08g24920D, BnaA02g05220D, BnaC04g50590D, BnaA01g06820D, BnaA04g06420D, BnaC08g15900D, BnaA05g05230D, BnaA06g08510D, BnaA08g16740D, BnaA08g25110D, BnaC08g15100D, BnaC07g02580D, BnaA04g12350D, BnaUnng05060D, BnaC08g15350D, BnaAnng08830D, BnaC05g49400D, BnaC08g41720D, BnaA04g25470D, BnaC08g19430D, BnaA02g12290D, BnaA09g00390D, BnaA06g32…
6	GO:1901659	glycosyl compound biosynthetic process	Biological Process	2.58	5.56	14	BnaC05g49400D, BnaA02g12290D, BnaC06g30920D, BnaA09g00390D, BnaA08g24270D, BnaC05g09880D, BnaC06g08900D, BnaA08g24920D, BnaA01g06820D, BnaA03g27900D, BnaA06g08510D, BnaC07g02580D, BnaAnng23670D, BnaC08g15350D
9	GO:0080129	proteasome core complex assembly	Biological Process	6	2.38	6	BnaC05g05550D, BnaA04g06420D, BnaA10g20810D, BnaC06g14270D, BnaC08g46780D, BnaAnng08830D
6	GO:1901658	glycosyl compound catabolic process	Biological Process	0.22	0.4	1	BnaA04g25470D
5	GO:0020037	heme binding	Molecular Function	6	2.38	6	BnaA08g21730D, BnaC05g05550D, BnaA05g04960D, BnaC07g15280D, BnaAnng01300D, BnaA07g29460D
5	GO:0003954	NADH dehydrogenase activity	Molecular Function	0.36	0.4	1	BnaA10g20810D
6	GO:0019058	viral life cycle	Biological Process	0.6	0.4	1	BnaA03g27900D
8	GO:0072512	trivalent inorganic cation transport	Biological Process	1.2	0.79	2	BnaA10g15190D, BnaC09g37560D
8	GO:0072511	divalent inorganic cation transport	Biological Process	21.84	9.92	25	BnaC04g04640D, BnaCnng23850D, BnaA08g24920D, BnaA02g05040D, BnaC08g41390D, BnaA05g23460D, BnaC09g21870D, BnaC04g50590D, BnaA04g06420D, BnaA05g05230D, BnaAnng08830D, BnaC08g15350D, BnaC09g00220D, BnaC05g49400D, BnaA08g21730D, BnaC07g15280D, BnaA06g32840D, BnaC07g23630D, BnaC02g36210D, BnaA02g28130D, BnaA04g26560D, BnaC02g36290D, BnaA03g21210D, BnaCnng15190D, BnaA02g12430D
5	GO:0010243	response to organonitrogen compound	Biological Process	7.2	4.76	12	BnaA06g23430D, BnaA01g37220D, BnaC04g46560D, BnaC09g14910D, BnaA01g22680D, BnaA02g02290D, BnaC01g29530D, BnaC04g24330D, BnaA04g02490D, BnaA04g12350D, BnaUnng05060D, BnaCnng38440D
6	GO:0015931	nucleobase-containing compound transport	Biological Process	0.52	1.59	4	BnaC01g00280D, BnaC03g60490D, BnaA04g12350D, BnaUnng05060D
8	GO:0044070	regulation of anion transport	Biological Process	0.36	0.4	1	BnaAnng27540D
4	GO:0071669	plant-type cell wall organization or biogenesis	Biological Process	13.9	4.76	12	BnaC05g48410D, BnaA08g00590D, BnaC06g43610D, BnaA01g06820D, BnaCnng55390D, BnaAnng16810D, BnaA07g38770D, BnaA02g14340D, BnaC07g02580D, BnaC04g44150D, BnaAnng23670D, BnaA09g29240D
8	GO:0015995	chlorophyll biosynthetic process	Biological Process	2.6	0.79	2	BnaCnng14300D, BnaA10g08780D
7	GO:0015994	chlorophyll metabolic process	Biological Process	2.76	1.59	4	BnaA05g25390D, BnaCnng14300D, BnaA10g08780D, BnaA05g25400D
9	GO:0015992	proton transport	Biological Process	18.66	5.16	13	BnaC09g31160D, BnaA02g09460D, BnaA09g22540D, BnaC06g20160D, BnaA10g08550D, BnaC06g08900D, BnaC04g46560D, BnaC09g21870D, BnaA01g06820D, BnaC01g33830D, BnaC07g02580D, BnaAnng23670D, BnaA02g27980D
4	GO:0016846	carbon-sulfur lyase activity	Molecular Function	1.2	0.79	2	BnaA08g25110D, BnaC08g15100D
12	GO:0015991	ATP hydrolysis coupled proton transport	Biological Process	3	1.19	3	BnaA01g06820D, BnaC07g02580D, BnaAnng23670D
9	GO:0000018	regulation of DNA recombination	Biological Process	0.6	0.4	1	BnaC06g22030D
7	GO:0048831	regulation of shoot system development	Biological Process	3.48	1.59	4	BnaC01g00280D, BnaA08g16610D, BnaC03g60490D, BnaA02g12330D
4	GO:0002682	regulation of immune system process	Biological Process	3.02	5.56	14	BnaC01g00280D, BnaAnng40540D, BnaA06g13800D, BnaA02g02290D, BnaC01g29530D, BnaA04g02490D, BnaC05g35010D, BnaC04g46560D, BnaA02g05040D, BnaA08g16610D, BnaA01g22680D, BnaA05g21830D, BnaC03g60490D, BnaC04g24330D
8	GO:0046658	anchored component of plasma membrane	Cellular Component	10	3.97	10	BnaA10g15190D, BnaA04g26560D, BnaAnng11630D, BnaA03g21210D, BnaC04g04640D, BnaC09g37560D, BnaC04g50590D, BnaC07g45370D, BnaA05g05230D, BnaC03g65520D
8	GO:0000023	maltose metabolic process	Biological Process	6	2.38	6	BnaC09g31160D, BnaA02g09460D, BnaA04g20980D, BnaAnng19110D, BnaA10g08550D, BnaA02g27980D
5	GO:0002679	respiratory burst involved in defense response	Biological Process	3	1.19	3	BnaA01g37220D, BnaC04g24330D, BnaA04g02490D
4	GO:0004857	enzyme inhibitor activity	Molecular Function	6.86	2.38	6	BnaA10g20530D, BnaC04g47470D, BnaA03g11770D, BnaC09g44540D, BnaC03g14450D, BnaC04g02990D
11	GO:0015988	energy coupled proton transmembrane transport, against electrochemical gradient	Biological Process	1.8	1.19	3	BnaA01g06820D, BnaC07g02580D, BnaAnng23670D
7	GO:0071616	acyl-CoA biosynthetic process	Biological Process	0.6	0.4	1	BnaC06g14270D
13	GO:0015986	ATP synthesis coupled proton transport	Biological Process	1	0.4	1	BnaC06g08900D
3	GO:0016853	isomerase activity	Molecular Function	3.17	3.57	9	BnaC05g48410D, BnaC03g49830D, BnaA09g08780D, BnaA08g24600D, BnaAnng16810D, BnaA06g17140D, BnaC09g09060D, BnaA04g12350D, BnaUnng05060D
11	GO:0015985	energy coupled proton transport, down electrochemical gradient	Biological Process	0.6	0.4	1	BnaC06g08900D
5	GO:0016832	aldehyde-lyase activity	Molecular Function	0.6	0.4	1	BnaC06g14270D
14	GO:0036442	hydrogen-exporting ATPase activity	Molecular Function	2.4	1.59	4	BnaA01g06820D, BnaC07g02580D, BnaC06g08900D, BnaAnng23670D
4	GO:0016835	carbon-oxygen lyase activity	Molecular Function	2.23	2.78	7	BnaC02g07040D, BnaA09g03190D, BnaCnng30870D, BnaA06g38980D, BnaA02g02290D, BnaA03g46920D, BnaA10g08780D
5	GO:0016836	hydro-lyase activity	Molecular Function	1.92	1.59	4	BnaC02g07040D, BnaA06g38980D, BnaA02g02290D, BnaA10g08780D
5	GO:0016837	carbon-oxygen lyase activity, acting on polysaccharides	Molecular Function	1.8	1.19	3	BnaA09g03190D, BnaCnng30870D, BnaA03g46920D
6	GO:0044003	modification by symbiont of host morphology or physiology	Biological Process	0.36	0.4	1	BnaA06g24570D
8	GO:0043155	negative regulation of photosynthesis, light reaction	Biological Process	0.6	0.4	1	BnaC01g13750D
6	GO:0045333	cellular respiration	Biological Process	2.76	1.98	5	BnaA08g24270D, BnaC08g15900D, BnaC05g09880D, BnaA10g20810D, BnaA06g08510D
3	GO:0004871	signal transducer activity	Molecular Function	1	0.4	1	BnaC04g44150D
7	GO:0080109	indole-3-acetonitrile nitrile hydratase activity	Molecular Function	2	0.79	2	BnaC02g07040D, BnaA06g38980D
11	GO:0043161	proteasome-mediated ubiquitin-dependent protein catabolic process	Biological Process	6.2	1.98	5	BnaAnng28650D, BnaC03g17190D, BnaC06g22030D, BnaC02g12450D, BnaA03g17100D
7	GO:0004867	serine-type endopeptidase inhibitor activity	Molecular Function	1	0.4	1	BnaC04g02990D
6	GO:0004866	endopeptidase inhibitor activity	Molecular Function	2.4	1.59	4	BnaA10g20530D, BnaC04g47470D, BnaC09g44540D, BnaC04g02990D
7	GO:0004869	cysteine-type endopeptidase inhibitor activity	Molecular Function	3	1.19	3	BnaA10g20530D, BnaC04g47470D, BnaC09g44540D
8	GO:0015996	chlorophyll catabolic process	Biological Process	2	0.79	2	BnaA05g25390D, BnaA05g25400D
3	GO:0048856	anatomical structure development	Biological Process	93.32	30.95	78	BnaC01g00280D, BnaA09g03190D, BnaA05g33770D, BnaA09g02150D, BnaAnng16810D, BnaA03g17100D, BnaA01g04550D, BnaCnng04710D, BnaA08g24920D, BnaC04g46560D, BnaAnng27540D, BnaC06g06170D, BnaC03g60490D, BnaAnng08830D, BnaA03g27440D, BnaC08g41720D, BnaA08g00590D, BnaC03g32460D, BnaC02g39370D, BnaA06g32840D, BnaA08g24600D, BnaAnng26750D, BnaC02g36210D, BnaC08g46780D, BnaC07g29330D, BnaA02g28130D, BnaC01g00…
3	GO:0043167	ion binding	Molecular Function	37.39	31.75	80	BnaA04g20150D, BnaA10g14480D, BnaA03g17100D, BnaA02g02290D, BnaA10g08780D, BnaA10g08550D, BnaA07g25960D, BnaC04g46560D, BnaC09g37560D, BnaC05g05630D, BnaAnng27540D, BnaC05g22880D, BnaC05g43490D, BnaA07g07560D, BnaC07g02580D, BnaA01g14050D, BnaAnng08830D, BnaC01g07450D, BnaA05g05990D, BnaA08g21730D, BnaA09g00390D, BnaCnng35090D, BnaC06g27660D, BnaA10g20810D, BnaC08g46780D, BnaCnng38780D, BnaC03g18…
3	GO:0016829	lyase activity	Molecular Function	4.58	7.94	20	BnaA04g08570D, BnaC02g07040D, BnaA09g03190D, BnaA04g08640D, BnaCnng30870D, BnaA02g02290D, BnaA03g46920D, BnaC06g14270D, BnaA10g08780D, BnaC04g30870D, BnaAnng27540D, BnaA03g27900D, BnaA04g27920D, BnaA06g38980D, BnaA08g25110D, BnaC08g15100D, BnaC04g34390D, BnaA07g14420D, BnaAnng36210D, BnaCnng09200D
7	GO:1902930	regulation of alcohol biosynthetic process	Biological Process	0.72	0.79	2	BnaA08g19410D, BnaCnng04710D
6	GO:0090351	seedling development	Biological Process	0.36	0.4	1	BnaCnng14300D
4	GO:0043169	cation binding	Molecular Function	53.55	26.19	66	BnaA04g20150D, BnaA10g14480D, BnaA02g02290D, BnaA10g08780D, BnaA10g08550D, BnaC09g37560D, BnaC05g22880D, BnaC05g43490D, BnaA07g07560D, BnaC07g02580D, BnaA01g14050D, BnaAnng08830D, BnaA08g21730D, BnaA09g00390D, BnaCnng35090D, BnaA10g20810D, BnaC08g46780D, BnaC03g18980D, BnaA03g54880D, BnaC09g14910D, BnaAnng00330D, BnaA09g09560D, BnaA05g29010D, BnaAnng23670D, BnaA02g12430D, BnaC09g31160D, BnaC04g47…
4	GO:0043168	anion binding	Molecular Function	8.76	8.73	22	BnaC01g07450D, BnaA05g05990D, BnaA09g00390D, BnaAnng22710D, BnaCnng23850D, BnaA03g17100D, BnaC06g27660D, BnaC01g16050D, BnaCnng38780D, BnaA07g25970D, BnaC05g35690D, BnaA07g25960D, BnaC04g46560D, BnaC03g17190D, BnaC05g05630D, BnaAnng27540D, BnaCnng47680D, BnaA01g06820D, BnaA02g03140D, BnaC07g02580D, BnaAnng23670D, BnaA02g12430D
8	GO:1902932	positive regulation of alcohol biosynthetic process	Biological Process	1.2	0.79	2	BnaA08g19410D, BnaCnng04710D
4	GO:0043170	macromolecule metabolic process	Biological Process	66.05	42.46	107	BnaC01g00280D, BnaAnng16810D, BnaA03g17100D, BnaA02g02290D, BnaC09g36100D, BnaA08g24920D, BnaA02g06090D, BnaC04g46560D, BnaC05g05630D, BnaC05g22880D, BnaC03g60490D, BnaC07g02580D, BnaA03g27440D, BnaC03g49830D, BnaA08g00590D, BnaC03g32460D, BnaA06g32840D, BnaA10g20810D, BnaC06g27660D, BnaC02g36210D, BnaC08g46780D, BnaC03g18980D, BnaC09g14910D, BnaA08g16610D, BnaA03g27900D, BnaA05g25400D, BnaAnng40…
4	GO:0046685	response to arsenic-containing substance	Biological Process	1	0.4	1	BnaA03g43810D
4	GO:0016830	carbon-carbon lyase activity	Molecular Function	4.2	4.37	11	BnaA04g08570D, BnaC04g30870D, BnaA04g08640D, BnaAnng27540D, BnaA03g27900D, BnaA04g27920D, BnaC06g14270D, BnaC04g34390D, BnaA07g14420D, BnaAnng36210D, BnaCnng09200D
5	GO:0016831	carboxy-lyase activity	Molecular Function	5.4	3.57	9	BnaA04g08570D, BnaC04g30870D, BnaA04g08640D, BnaAnng27540D, BnaA03g27900D, BnaA04g27920D, BnaC04g34390D, BnaA07g14420D, BnaAnng36210D
4	GO:0016810	hydrolase activity, acting on carbon-nitrogen (but not peptide) bonds	Molecular Function	0.43	0.79	2	BnaC02g07040D, BnaA06g38980D
5	GO:0015980	energy derivation by oxidation of organic compounds	Biological Process	1.66	1.98	5	BnaA08g24270D, BnaC08g15900D, BnaC05g09880D, BnaA10g20810D, BnaA06g08510D
5	GO:0016815	hydrolase activity, acting on carbon-nitrogen (but not peptide) bonds, in nitriles	Molecular Function	0.72	0.79	2	BnaC02g07040D, BnaA06g38980D
4	GO:0016817	hydrolase activity, acting on acid anhydrides	Molecular Function	1.72	3.57	9	BnaA05g05990D, BnaC05g05630D, BnaCnng47680D, BnaA09g09560D, BnaA01g06820D, BnaCnng38780D, BnaC07g02580D, BnaC06g08900D, BnaAnng23670D
5	GO:0016818	hydrolase activity, acting on acid anhydrides, in phosphorus-containing anhydrides	Molecular Function	2.15	3.57	9	BnaA05g05990D, BnaC05g05630D, BnaCnng47680D, BnaA09g09560D, BnaA01g06820D, BnaCnng38780D, BnaC07g02580D, BnaC06g08900D, BnaAnng23670D
6	GO:0046686	response to cadmium ion	Biological Process	59	23.41	59	BnaC01g00280D, BnaAnng16810D, BnaA03g17100D, BnaC09g44540D, BnaA08g24920D, BnaA02g05220D, BnaAnng27540D, BnaC05g05630D, BnaC04g50590D, BnaC03g60490D, BnaAnng08830D, BnaC08g41720D, BnaC02g07040D, BnaA08g21730D, BnaA09g00390D, BnaA06g32840D, BnaC02g36210D, BnaC08g46780D, BnaCnng38780D, BnaA02g28130D, BnaA03g54880D, BnaA09g47450D, BnaC03g56530D, BnaA02g12430D, BnaA10g20530D, BnaC04g04640D, BnaCnng23…
4	GO:1901615	organic hydroxy compound metabolic process	Biological Process	9.14	10.32	26	BnaA10g14480D, BnaA02g02290D, BnaC01g29530D, BnaCnng04710D, BnaCnng66150D, BnaA04g02490D, BnaA08g24920D, BnaC04g46560D, BnaC08g41390D, BnaA01g22680D, BnaA08g19410D, BnaC06g06170D, BnaC04g24330D, BnaA08g25110D, BnaC08g15100D, BnaA05g14890D, BnaA04g12350D, BnaUnng05060D, BnaC08g15350D, BnaA09g30140D, BnaC05g49400D, BnaCnng35090D, BnaA02g11840D, BnaA03g58750D, BnaA07g10170D, BnaA06g01130D
4	GO:0048869	cellular developmental process	Biological Process	22.71	11.9	30	BnaC08g10150D, BnaC02g12450D, BnaA03g17100D, BnaC04g44150D, BnaA08g24920D, BnaAnng27540D, BnaC06g43610D, BnaC06g22030D, BnaA04g06420D, BnaA07g38770D, BnaA09g05270D, BnaC08g15350D, BnaAnng08830D, BnaC05g49400D, BnaAnng28650D, BnaA06g32840D, BnaCnng55390D, BnaC07g23630D, BnaAnng26750D, BnaC02g36210D, BnaC01g09180D, BnaC08g46780D, BnaA02g28130D, BnaC01g00910D, BnaC03g17190D, BnaC09g39920D, BnaA10g16…
2	GO:0000003	reproduction	Biological Process	1.3	1.59	4	BnaC01g00910D, BnaC06g22030D, BnaC08g10150D, BnaAnng26750D
5	GO:0048868	pollen tube development	Biological Process	1.2	0.79	2	BnaC04g44150D, BnaA09g05270D
10	GO:1901606	alpha-amino acid catabolic process	Biological Process	1.8	1.19	3	BnaA08g21730D, BnaA05g04960D, BnaC07g15280D
9	GO:1901605	alpha-amino acid metabolic process	Biological Process	8.93	13.1	33	BnaCnng23850D, BnaA08g24920D, BnaC05g35690D, BnaA05g04960D, BnaAnng27540D, BnaA04g06420D, BnaA02g03140D, BnaAnng19110D, BnaA08g25110D, BnaC08g15100D, BnaAnng08830D, BnaC08g15350D, BnaC09g00220D, BnaC05g49400D, BnaC06g38520D, BnaC03g49830D, BnaA08g21730D, BnaA08g00590D, BnaC07g15280D, BnaA09g00390D, BnaA06g32840D, BnaC03g06850D, BnaA09g22540D, BnaC06g20160D, BnaC07g23630D, BnaC02g36210D, BnaA02g28…
5	GO:0004842	ubiquitin-protein transferase activity	Molecular Function	3	1.19	3	BnaAnng28650D, BnaC06g22030D, BnaC02g12450D
10	GO:1901607	alpha-amino acid biosynthetic process	Biological Process	10.08	11.11	28	BnaCnng23850D, BnaA08g24920D, BnaC05g35690D, BnaA04g06420D, BnaA02g03140D, BnaAnng19110D, BnaA08g25110D, BnaC08g15100D, BnaAnng08830D, BnaC08g15350D, BnaC09g00220D, BnaC05g49400D, BnaC06g38520D, BnaC03g49830D, BnaA08g00590D, BnaA06g32840D, BnaC03g06850D, BnaA09g22540D, BnaC06g20160D, BnaC07g23630D, BnaC02g36210D, BnaA02g28130D, BnaC09g39920D, BnaA03g05320D, BnaA07g33890D, BnaA10g16880D, BnaCnng15…
4	GO:0015979	photosynthesis	Biological Process	44.27	9.92	25	BnaA04g08570D, BnaC04g10780D, BnaA04g20150D, BnaC04g05260D, BnaA02g02290D, BnaA03g00260D, BnaC04g46560D, BnaC04g30870D, BnaC03g59520D, BnaC05g22880D, BnaC09g21870D, BnaA07g07560D, BnaAnng19110D, BnaA07g14420D, BnaC09g00220D, BnaA09g26570D, BnaA04g08640D, BnaA09g22540D, BnaC06g20160D, BnaC03g18980D, BnaA04g27920D, BnaC04g34390D, BnaAnng36210D, BnaCnng15190D, BnaC01g13750D
4	GO:0015977	carbon fixation	Biological Process	4.2	2.78	7	BnaA04g08570D, BnaC04g30870D, BnaA04g08640D, BnaA04g27920D, BnaC04g34390D, BnaA07g14420D, BnaAnng36210D
3	GO:0015976	carbon utilization	Biological Process	1	0.4	1	BnaA02g02290D
12	GO:0010287	plastoglobule	Cellular Component	12	4.76	12	BnaC04g46560D, BnaA09g26570D, BnaC04g10780D, BnaA04g20150D, BnaC03g59520D, BnaC05g22880D, BnaA07g07560D, BnaA09g22540D, BnaC03g18980D, BnaCnng15190D, BnaC01g13750D, BnaC09g00220D
5	GO:0016820	hydrolase activity, acting on acid anhydrides, catalyzing transmembrane movement of substances	Molecular Function	0.78	1.98	5	BnaA05g05990D, BnaA01g06820D, BnaC07g02580D, BnaC06g08900D, BnaAnng23670D
8	GO:0015672	monovalent inorganic cation transport	Biological Process	11.41	5.56	14	BnaC09g31160D, BnaA02g09460D, BnaA09g22540D, BnaC06g20160D, BnaA10g08550D, BnaC06g08900D, BnaC04g46560D, BnaA05g23460D, BnaC09g21870D, BnaA01g06820D, BnaC01g33830D, BnaC07g02580D, BnaAnng23670D, BnaA02g27980D
7	GO:0015670	carbon dioxide transport	Biological Process	5	1.98	5	BnaA04g26560D, BnaA03g21210D, BnaC04g04640D, BnaC04g50590D, BnaA05g05230D
7	GO:0018708	thiol S-methyltransferase activity	Molecular Function	1	0.4	1	BnaA04g25470D
7	GO:0003690	double-stranded DNA binding	Molecular Function	4	1.59	4	BnaC01g00280D, BnaC03g60490D, BnaA04g12350D, BnaUnng05060D
7	GO:0006721	terpenoid metabolic process	Biological Process	2.59	2.38	6	BnaC01g00280D, BnaA08g16610D, BnaC03g60490D, BnaA05g14890D, BnaA04g12350D, BnaUnng05060D
10	GO:0005874	microtubule	Cellular Component	1	0.4	1	BnaA02g12330D
6	GO:0006720	isoprenoid metabolic process	Biological Process	2.35	3.57	9	BnaC01g00280D, BnaA08g16610D, BnaA08g24270D, BnaC05g09880D, BnaC03g60490D, BnaA06g08510D, BnaA05g14890D, BnaA04g12350D, BnaUnng05060D
7	GO:0003697	single-stranded DNA binding	Molecular Function	4	1.59	4	BnaC01g00280D, BnaC03g60490D, BnaA04g12350D, BnaUnng05060D
8	GO:0006714	sesquiterpenoid metabolic process	Biological Process	0.6	0.4	1	BnaA05g14890D
7	GO:0071370	cellular response to gibberellin stimulus	Biological Process	17.32	5.16	13	BnaA05g33770D, BnaC03g32460D, BnaA06g32840D, BnaC03g06850D, BnaA09g02150D, BnaC07g23630D, BnaC02g36210D, BnaA02g28130D, BnaA06g31880D, BnaC08g41390D, BnaA03g05320D, BnaA03g27440D, BnaC07g24710D
6	GO:0015669	gas transport	Biological Process	3	1.98	5	BnaA04g26560D, BnaA03g21210D, BnaC04g04640D, BnaC04g50590D, BnaA05g05230D
10	GO:0015200	methylammonium transmembrane transporter activity	Molecular Function	1	0.4	1	BnaA05g23460D
7	GO:1901598	(-)-pinoresinol metabolic process	Biological Process	0.6	0.4	1	BnaA03g58750D
8	GO:1901599	(-)-pinoresinol biosynthetic process	Biological Process	1	0.4	1	BnaA03g58750D
5	GO:0004553	hydrolase activity, hydrolyzing O-glycosyl compounds	Molecular Function	6.62	3.97	10	BnaC05g49400D, BnaA01g37220D, BnaC08g41390D, BnaC06g43610D, BnaA07g38770D, BnaC04g24330D, BnaA04g02490D, BnaA05g14890D, BnaA08g24920D, BnaC08g15350D
5	GO:0006732	coenzyme metabolic process	Biological Process	6.61	15.48	39	BnaAnng40540D, BnaC04g04640D, BnaCnng23850D, BnaC05g09880D, BnaA10g08780D, BnaA08g24920D, BnaC07g30010D, BnaA02g05220D, BnaC04g50590D, BnaC08g15900D, BnaA04g06420D, BnaA05g05230D, BnaA06g08510D, BnaA08g16740D, BnaA08g25110D, BnaC08g15100D, BnaA04g12350D, BnaUnng05060D, BnaAnng08830D, BnaC08g15350D, BnaC05g49400D, BnaC08g41720D, BnaC08g19430D, BnaA09g00390D, BnaA06g32840D, BnaA08g24270D, BnaC07g23…
6	GO:0006733	oxidoreduction coenzyme metabolic process	Biological Process	8.25	14.29	36	BnaC04g04640D, BnaCnng23850D, BnaC05g09880D, BnaA10g08780D, BnaA08g24920D, BnaC07g30010D, BnaA02g05220D, BnaC04g50590D, BnaC08g15900D, BnaA04g06420D, BnaA05g05230D, BnaA06g08510D, BnaA08g16740D, BnaA08g25110D, BnaC08g15100D, BnaA04g12350D, BnaUnng05060D, BnaAnng08830D, BnaC08g15350D, BnaC05g49400D, BnaC08g41720D, BnaC08g19430D, BnaA06g32840D, BnaA08g24270D, BnaC07g23630D, BnaC06g14270D, BnaC02g36…
5	GO:0005886	plasma membrane	Cellular Component	100	37.3	94	BnaC01g00280D, BnaA03g17100D, BnaC09g44540D, BnaC03g38210D, BnaA06g23430D, BnaA09g50330D, BnaC05g39800D, BnaA02g05220D, BnaC05g05630D, BnaC09g37560D, BnaA01g22680D, BnaC04g50590D, BnaC07g45370D, BnaA09g10460D, BnaC03g60490D, BnaC04g45790D, BnaC07g02580D, BnaAnng08830D, BnaC05g41570D, BnaC01g07450D, BnaA04g25470D, BnaA05g05990D, BnaC02g07040D, BnaA08g00590D, BnaA08g21730D, BnaA09g00390D, BnaA06g32…
2	GO:0002376	immune system process	Biological Process	15.45	10.71	27	BnaC01g00280D, BnaAnng40540D, BnaA06g13800D, BnaA06g24570D, BnaA04g20980D, BnaC01g29530D, BnaA02g02290D, BnaA04g02490D, BnaA08g19280D, BnaC05g35010D, BnaC04g46560D, BnaA02g05040D, BnaA02g05220D, BnaA01g22680D, BnaC03g60490D, BnaC04g24330D, BnaA04g12350D, BnaUnng05060D, BnaC05g41570D, BnaA09g15400D, BnaA08g21730D, BnaC07g15280D, BnaC03g75650D, BnaC09g16150D, BnaA01g37220D, BnaA08g16610D, BnaA05g21…
5	GO:0006730	one-carbon metabolic process	Biological Process	4	1.59	4	BnaA09g00390D, BnaA04g06420D, BnaC08g46780D, BnaAnng08830D
8	GO:0005402	cation:sugar symporter activity	Molecular Function	0.6	0.4	1	BnaC01g33830D
4	GO:0006725	cellular aromatic compound metabolic process	Biological Process	34.73	38.1	96	BnaA09g09840D, BnaC01g00280D, BnaA05g33770D, BnaA05g25390D, BnaAnng16810D, BnaA09g02150D, BnaA02g02290D, BnaA10g08550D, BnaA10g08780D, BnaCnng04710D, BnaA08g24920D, BnaC05g39800D, BnaC04g46560D, BnaA02g05220D, BnaA01g22680D, BnaC04g50590D, BnaC06g06170D, BnaA09g10460D, BnaC03g60490D, BnaC07g02580D, BnaAnng08830D, BnaC09g00220D, BnaA03g27440D, BnaC08g41720D, BnaC02g07040D, BnaA08g21730D, BnaC03g49…
3	GO:0051775	response to redox state	Biological Process	4	1.59	4	BnaA08g24270D, BnaC08g15900D, BnaC05g09880D, BnaA06g08510D
7	GO:0071365	cellular response to auxin stimulus	Biological Process	1.2	0.79	2	BnaAnng40540D, BnaA06g24570D
11	GO:2000488	positive regulation of brassinosteroid biosynthetic process	Biological Process	2	0.79	2	BnaA08g19410D, BnaCnng04710D
8	GO:0035266	meristem growth	Biological Process	4.2	2.78	7	BnaC05g49400D, BnaC06g43610D, BnaA07g38770D, BnaC01g16050D, BnaA07g29460D, BnaA08g24920D, BnaC08g15350D
9	GO:1903308	regulation of chromatin modification	Biological Process	0.65	1.19	3	BnaC01g00280D, BnaA08g16610D, BnaC03g60490D
1	GO:0003674	molecular_function	Molecular Function	168.29	86.11	217	BnaA06g17140D, BnaA03g17100D, BnaC09g36100D, BnaA02g31600D, BnaA08g24920D, BnaA02g06090D, BnaC04g40760D, BnaC05g35010D, BnaC04g46560D, BnaC05g22880D, BnaA01g14050D, BnaA05g14890D, BnaC03g32460D, BnaCnng35090D, BnaC06g27660D, BnaC08g46780D, BnaC03g18980D, BnaC06g08900D, BnaA03g54880D, BnaA03g58750D, BnaC04g14070D, BnaA09g16620D, BnaC09g14910D, BnaA09g09560D, BnaA03g27900D, BnaA05g21830D, BnaA05g20…
5	GO:0000166	nucleotide binding	Molecular Function	37.65	11.9	30	BnaC01g00280D, BnaAnng22710D, BnaCnng23850D, BnaC05g09880D, BnaA03g17100D, BnaA07g25970D, BnaC05g35690D, BnaA07g25960D, BnaC04g46560D, BnaC05g05630D, BnaC08g15900D, BnaA01g06820D, BnaA02g03140D, BnaC03g60490D, BnaA06g08510D, BnaA04g12350D, BnaUnng05060D, BnaC07g02580D, BnaC01g07450D, BnaA05g05990D, BnaA09g00390D, BnaA08g24270D, BnaC06g27660D, BnaC01g16050D, BnaCnng38780D, BnaC03g17190D, BnaA08g16…
4	GO:0051301	cell division	Biological Process	0.13	0.4	1	BnaA02g12330D
7	GO:0071395	cellular response to jasmonic acid stimulus	Biological Process	9.6	6.35	16	BnaA05g33770D, BnaAnng40540D, BnaC03g32460D, BnaA06g13800D, BnaA09g02150D, BnaA02g02290D, BnaC01g29530D, BnaA04g02490D, BnaC04g46560D, BnaA06g31880D, BnaA01g22680D, BnaC06g06170D, BnaC04g24330D, BnaA06g01130D, BnaA03g27440D, BnaC07g24710D
10	GO:0000165	MAPK cascade	Biological Process	7	2.78	7	BnaC04g46560D, BnaAnng40540D, BnaA01g22680D, BnaA02g02290D, BnaC01g29530D, BnaC04g24330D, BnaA04g02490D
6	GO:0071396	cellular response to lipid	Biological Process	12.41	7.14	18	BnaA05g33770D, BnaC03g32460D, BnaAnng40540D, BnaA06g13800D, BnaA06g32840D, BnaC03g06850D, BnaA09g02150D, BnaC07g23630D, BnaC02g36210D, BnaCnng38440D, BnaA02g28130D, BnaA06g31880D, BnaC08g41390D, BnaA03g05320D, BnaC03g56530D, BnaA05g14890D, BnaA03g27440D, BnaC07g24710D
6	GO:0051788	response to misfolded protein	Biological Process	9	3.57	9	BnaAnng28650D, BnaC05g05550D, BnaC06g22030D, BnaA04g06420D, BnaA10g20810D, BnaC02g12450D, BnaC06g14270D, BnaC08g46780D, BnaAnng08830D
5	GO:0015665	alcohol transmembrane transporter activity	Molecular Function	1.44	0.4	1	BnaC01g33830D
5	GO:0060255	regulation of macromolecule metabolic process	Biological Process	11.95	9.92	25	BnaA10g20530D, BnaA09g09840D, BnaC04g47470D, BnaC01g00280D, BnaA05g33770D, BnaA06g24570D, BnaA09g02150D, BnaC09g44540D, BnaCnng04710D, BnaA06g31880D, BnaC06g22030D, BnaA08g19410D, BnaC09g21870D, BnaA04g06420D, BnaC03g60490D, BnaAnng08830D, BnaA02g12330D, BnaA03g27440D, BnaC07g24710D, BnaC09g00220D, BnaC03g32460D, BnaC08g46780D, BnaC03g07800D, BnaA08g16610D, BnaA03g27900D
13	GO:0015662	ATPase activity, coupled to transmembrane movement of ions, phosphorylative mechanism	Molecular Function	1.8	1.19	3	BnaA01g06820D, BnaC07g02580D, BnaAnng23670D
7	GO:0035251	UDP-glucosyltransferase activity	Molecular Function	1.2	0.79	2	BnaC05g48410D, BnaAnng16810D
10	GO:1903310	positive regulation of chromatin modification	Biological Process	1.08	1.19	3	BnaC01g00280D, BnaA08g16610D, BnaC03g60490D
5	GO:1901136	carbohydrate derivative catabolic process	Biological Process	0.22	0.4	1	BnaA04g25470D
4	GO:1901135	carbohydrate derivative metabolic process	Biological Process	12.08	19.84	50	BnaAnng16810D, BnaA10g08780D, BnaA08g24920D, BnaA02g05220D, BnaC04g50590D, BnaC07g02580D, BnaAnng08830D, BnaC08g41720D, BnaA04g25470D, BnaA09g00390D, BnaA06g32840D, BnaA08g24600D, BnaA10g20810D, BnaC02g36210D, BnaC08g46780D, BnaC06g08900D, BnaA02g28130D, BnaA09g47450D, BnaA03g27900D, BnaC03g56530D, BnaAnng23670D, BnaA02g12430D, BnaC06g30920D, BnaC04g04640D, BnaCnng23850D, BnaC05g09880D, BnaC05g48…
5	GO:1901137	carbohydrate derivative biosynthetic process	Biological Process	4.74	6.75	17	BnaC05g49400D, BnaA02g12290D, BnaC06g30920D, BnaA09g00390D, BnaA08g24270D, BnaA08g24600D, BnaC05g09880D, BnaA10g20810D, BnaC06g08900D, BnaA08g24920D, BnaA05g04960D, BnaA01g06820D, BnaA03g27900D, BnaA06g08510D, BnaC07g02580D, BnaAnng23670D, BnaC08g15350D
4	GO:0003682	chromatin binding	Molecular Function	8	3.17	8	BnaC08g19430D, BnaA06g31880D, BnaA05g33770D, BnaC03g32460D, BnaA09g02150D, BnaC03g56530D, BnaA03g27440D, BnaC07g24710D
4	GO:0003676	nucleic acid binding	Molecular Function	36.82	7.94	20	BnaC08g19430D, BnaC01g00280D, BnaA09g02420D, BnaA05g33770D, BnaC03g32460D, BnaA09g02150D, BnaAnng26750D, BnaCnng04710D, BnaCnng38780D, BnaC03g07800D, BnaC01g00910D, BnaA06g31880D, BnaC05g05630D, BnaA08g16610D, BnaA08g19410D, BnaC03g60490D, BnaA04g12350D, BnaUnng05060D, BnaA03g27440D, BnaC07g24710D
5	GO:0003677	DNA binding	Molecular Function	18.88	6.35	16	BnaC08g19430D, BnaA09g02420D, BnaC01g00280D, BnaA05g33770D, BnaC03g32460D, BnaA09g02150D, BnaAnng26750D, BnaCnng04710D, BnaC01g00910D, BnaA06g31880D, BnaA08g19410D, BnaC03g60490D, BnaA04g12350D, BnaUnng05060D, BnaA03g27440D, BnaC07g24710D
8	GO:0005856	cytoskeleton	Cellular Component	1.68	1.19	3	BnaC06g22030D, BnaC01g09180D, BnaA02g12330D
6	GO:0016984	ribulose-bisphosphate carboxylase activity	Molecular Function	7	2.78	7	BnaA04g08570D, BnaC04g30870D, BnaA04g08640D, BnaA04g27920D, BnaC04g34390D, BnaA07g14420D, BnaAnng36210D
5	GO:2000026	regulation of multicellular organismal development	Biological Process	5.18	4.76	12	BnaC05g49400D, BnaC01g00280D, BnaA08g16610D, BnaC06g43610D, BnaCnng14300D, BnaA07g38770D, BnaC03g60490D, BnaC01g16050D, BnaA07g29460D, BnaA08g24920D, BnaC08g15350D, BnaA02g12330D
7	GO:0016568	chromatin modification	Biological Process	2.31	2.78	7	BnaC01g00280D, BnaA08g16610D, BnaA04g06420D, BnaC03g60490D, BnaC08g46780D, BnaAnng08830D, BnaA02g12330D
8	GO:0016569	covalent chromatin modification	Biological Process	3.41	2.78	7	BnaC01g00280D, BnaA08g16610D, BnaA04g06420D, BnaC03g60490D, BnaC08g46780D, BnaAnng08830D, BnaA02g12330D
7	GO:0046379	extracellular polysaccharide metabolic process	Biological Process	0.36	0.4	1	BnaA08g24600D
5	GO:0006766	vitamin metabolic process	Biological Process	0.73	1.98	5	BnaC09g31160D, BnaA02g09460D, BnaA10g08550D, BnaA02g11840D, BnaA02g27980D
6	GO:0070001	aspartic-type peptidase activity	Molecular Function	1.2	0.79	2	BnaC08g41720D, BnaA09g47450D
9	GO:0016570	histone modification	Biological Process	2.69	1.59	4	BnaC01g00280D, BnaA08g16610D, BnaC03g60490D, BnaA02g12330D
10	GO:0016571	histone methylation	Biological Process	3.24	1.59	4	BnaC01g00280D, BnaA08g16610D, BnaC03g60490D, BnaA02g12330D
2	GO:0001071	nucleic acid binding transcription factor activity	Molecular Function	7.2	4.76	12	BnaC03g07800D, BnaA09g09840D, BnaC08g19430D, BnaA06g31880D, BnaA05g33770D, BnaC03g32460D, BnaA06g24570D, BnaA08g19410D, BnaA09g02150D, BnaCnng04710D, BnaA03g27440D, BnaC07g24710D
10	GO:0016572	histone phosphorylation	Biological Process	1	0.4	1	BnaA02g12330D
8	GO:0072666	establishment of protein localization to vacuole	Biological Process	6.6	4.37	11	BnaA07g25400D, BnaA08g05690D, BnaC06g27180D, BnaC08g41720D, BnaC01g00280D, BnaA08g16610D, BnaA09g47450D, BnaC03g76260D, BnaA03g27900D, BnaC03g60490D, BnaC08g10200D
6	GO:0070003	threonine-type peptidase activity	Molecular Function	0.6	0.4	1	BnaC08g10150D
5	GO:0051726	regulation of cell cycle	Biological Process	0.22	0.4	1	BnaA02g12330D
7	GO:0072665	protein localization to vacuole	Biological Process	6.6	4.37	11	BnaA07g25400D, BnaA08g05690D, BnaC06g27180D, BnaC08g41720D, BnaC01g00280D, BnaA08g16610D, BnaA09g47450D, BnaC03g76260D, BnaA03g27900D, BnaC03g60490D, BnaC08g10200D
7	GO:0070008	serine-type exopeptidase activity	Molecular Function	1.2	0.79	2	BnaC09g36100D, BnaA02g06090D
8	GO:0006772	thiamine metabolic process	Biological Process	2.4	1.59	4	BnaC09g31160D, BnaA02g09460D, BnaA10g08550D, BnaA02g27980D
7	GO:0048569	post-embryonic organ development	Biological Process	10.6	6.75	17	BnaC01g00280D, BnaA02g31040D, BnaA05g33770D, BnaC03g32460D, BnaC02g39370D, BnaA09g02150D, BnaCnng04710D, BnaA06g31880D, BnaA08g16610D, BnaC06g43610D, BnaA08g19410D, BnaA07g38770D, BnaC03g60490D, BnaC03g56530D, BnaA07g29460D, BnaC07g24710D, BnaA03g27440D
3	GO:0007623	circadian rhythm	Biological Process	9	2.38	6	BnaC01g00280D, BnaA08g16610D, BnaC06g22030D, BnaC03g60490D, BnaA04g12350D, BnaUnng05060D
10	GO:0006777	Mo-molybdopterin cofactor biosynthetic process	Biological Process	1	0.4	1	BnaAnng40540D
6	GO:0006775	fat-soluble vitamin metabolic process	Biological Process	0.36	0.4	1	BnaA02g11840D
8	GO:0046394	carboxylic acid biosynthetic process	Biological Process	16.21	19.05	48	BnaA06g13800D, BnaCnng23850D, BnaA02g02290D, BnaC01g29530D, BnaA04g17150D, BnaA04g02490D, BnaA08g24920D, BnaC04g40760D, BnaC05g35690D, BnaC04g46560D, BnaA05g04960D, BnaC09g37560D, BnaA01g22680D, BnaC06g06170D, BnaA04g06420D, BnaA06g38980D, BnaA02g03140D, BnaAnng19110D, BnaC04g24330D, BnaA08g25110D, BnaC08g15100D, BnaAnng08830D, BnaC08g15350D, BnaC09g00220D, BnaC05g49400D, BnaA10g15190D, BnaC06g38…
8	GO:0046395	carboxylic acid catabolic process	Biological Process	1.73	2.38	6	BnaC01g00280D, BnaA08g21730D, BnaA05g04960D, BnaC07g15280D, BnaA08g16610D, BnaC03g60490D
6	GO:0006767	water-soluble vitamin metabolic process	Biological Process	0.86	1.59	4	BnaC09g31160D, BnaA02g09460D, BnaA10g08550D, BnaA02g27980D
6	GO:0072657	protein localization to membrane	Biological Process	6.6	4.37	11	BnaC05g35010D, BnaC04g46560D, BnaA02g05040D, BnaAnng40540D, BnaA06g13800D, BnaA01g22680D, BnaA02g02290D, BnaA05g21830D, BnaC01g29530D, BnaC04g24330D, BnaA04g02490D
5	GO:0051738	xanthophyll binding	Molecular Function	1	0.4	1	BnaAnng19110D
7	GO:0046390	ribose phosphate biosynthetic process	Biological Process	0.99	1.59	4	BnaA01g06820D, BnaC06g08900D, BnaC07g02580D, BnaAnng23670D
10	GO:0016567	protein ubiquitination	Biological Process	2	0.79	2	BnaAnng28650D, BnaC02g12450D
8	GO:0015698	inorganic anion transport	Biological Process	5.76	3.57	9	BnaA01g37220D, BnaA03g31940D, BnaAnng27540D, BnaC08g41390D, BnaC06g30920D, BnaA03g43810D, BnaA01g06820D, BnaC07g02580D, BnaAnng23670D
9	GO:0015696	ammonium transport	Biological Process	0.36	0.4	1	BnaA05g23460D
8	GO:0015695	organic cation transport	Biological Process	0.36	0.4	1	BnaA05g23460D
9	GO:1902410	mitotic cytokinetic process	Biological Process	0.6	0.4	1	BnaA02g12330D
5	GO:1901565	organonitrogen compound catabolic process	Biological Process	3.46	6.35	16	BnaC01g37590D, BnaA08g21730D, BnaC07g15280D, BnaA06g32840D, BnaA05g25390D, BnaCnng23850D, BnaC07g23630D, BnaC02g36210D, BnaA02g28130D, BnaC05g39800D, BnaC05g05550D, BnaA05g04960D, BnaC08g41390D, BnaA03g27900D, BnaA05g25400D, BnaA02g12430D
9	GO:0015690	aluminum cation transport	Biological Process	2	0.79	2	BnaA10g15190D, BnaC09g37560D
4	GO:1901564	organonitrogen compound metabolic process	Biological Process	20.87	30.95	78	BnaA05g25390D, BnaA10g14480D, BnaA10g08550D, BnaA10g08780D, BnaA08g24920D, BnaC05g39800D, BnaAnng27540D, BnaA02g05220D, BnaC04g50590D, BnaC07g02580D, BnaAnng08830D, BnaC09g00220D, BnaC08g41720D, BnaC06g38520D, BnaC02g07040D, BnaA08g21730D, BnaC03g49830D, BnaA08g00590D, BnaA09g00390D, BnaA06g32840D, BnaC03g06850D, BnaCnng35090D, BnaA10g20810D, BnaC02g36210D, BnaC08g46780D, BnaC06g08900D, BnaA02g28…
5	GO:1901566	organonitrogen compound biosynthetic process	Biological Process	21.4	21.03	53	BnaA10g14480D, BnaA10g08550D, BnaA10g08780D, BnaA08g24920D, BnaC05g39800D, BnaC07g02580D, BnaAnng08830D, BnaC09g00220D, BnaC06g38520D, BnaC02g07040D, BnaA08g21730D, BnaC03g49830D, BnaA08g00590D, BnaA09g00390D, BnaA06g32840D, BnaC03g06850D, BnaCnng35090D, BnaC02g36210D, BnaC06g08900D, BnaA02g28130D, BnaA03g27900D, BnaA03g05320D, BnaA07g33890D, BnaAnng23670D, BnaA02g12430D, BnaC09g31160D, BnaC01g37…
6	GO:0004564	beta-fructofuranosidase activity	Molecular Function	2.6	0.79	2	BnaA01g37220D, BnaC08g41390D
5	GO:0048584	positive regulation of response to stimulus	Biological Process	0.36	0.4	1	BnaA05g14890D
4	GO:0048583	regulation of response to stimulus	Biological Process	13.32	8.33	21	BnaC01g00280D, BnaA08g21730D, BnaAnng40540D, BnaC07g15280D, BnaA06g13800D, BnaA03g43810D, BnaC03g75650D, BnaA02g02290D, BnaC01g29530D, BnaA04g02490D, BnaA08g19280D, BnaC05g35010D, BnaC04g46560D, BnaA02g05040D, BnaA08g16610D, BnaA01g22680D, BnaA05g21830D, BnaC01g33830D, BnaC03g60490D, BnaC04g24330D, BnaA05g14890D
7	GO:0048582	positive regulation of post-embryonic development	Biological Process	0.6	0.4	1	BnaCnng14300D
7	GO:0048581	negative regulation of post-embryonic development	Biological Process	1.8	1.19	3	BnaC01g00280D, BnaA08g16610D, BnaC03g60490D
7	GO:0048588	developmental cell growth	Biological Process	9	5.95	15	BnaC05g49400D, BnaA06g32840D, BnaC07g23630D, BnaC02g36210D, BnaC08g46780D, BnaC04g44150D, BnaA08g24920D, BnaA02g28130D, BnaAnng27540D, BnaC06g43610D, BnaA04g06420D, BnaA07g38770D, BnaA09g05270D, BnaAnng08830D, BnaC08g15350D
5	GO:0048585	negative regulation of response to stimulus	Biological Process	4.8	3.17	8	BnaC04g46560D, BnaAnng40540D, BnaA01g22680D, BnaA02g02290D, BnaC01g29530D, BnaC01g33830D, BnaC04g24330D, BnaA04g02490D
11	GO:0006739	NADP metabolic process	Biological Process	4.2	2.78	7	BnaC07g30010D, BnaA08g24270D, BnaC08g15900D, BnaC05g09880D, BnaA06g08510D, BnaC06g14270D, BnaA10g08780D
6	GO:0048580	regulation of post-embryonic development	Biological Process	3.84	1.98	5	BnaC01g00280D, BnaA08g16610D, BnaCnng14300D, BnaC03g60490D, BnaA02g12330D
9	GO:0016553	base conversion or substitution editing	Biological Process	0.6	0.4	1	BnaA09g10460D
10	GO:0016554	cytidine to uridine editing	Biological Process	1	0.4	1	BnaA09g10460D
2	GO:0050896	response to stimulus	Biological Process	267.06	68.25	172	BnaC01g00280D, BnaAnng16810D, BnaA03g17100D, BnaA01g04550D, BnaA02g02290D, BnaA08g24920D, BnaC05g35010D, BnaC04g46560D, BnaA02g05220D, BnaC05g05630D, BnaC05g22880D, BnaA07g07560D, BnaC03g60490D, BnaC07g02580D, BnaA05g14890D, BnaC06g35810D, BnaA03g27440D, BnaA05g05990D, BnaC03g32460D, BnaA06g32840D, BnaC03g75650D, BnaA10g20810D, BnaC02g36210D, BnaC08g46780D, BnaA08g30590D, BnaA03g54880D, BnaA03g58…
6	GO:0015204	urea transmembrane transporter activity	Molecular Function	5	1.98	5	BnaA05g23460D, BnaA06g32840D, BnaC07g23630D, BnaC02g36210D, BnaA02g28130D
7	GO:0050897	cobalt ion binding	Molecular Function	3	1.19	3	BnaA08g21730D, BnaC04g47470D, BnaC07g15280D
10	GO:0042800	histone methyltransferase activity (H3-K4 specific)	Molecular Function	3	1.19	3	BnaC01g00280D, BnaA08g16610D, BnaC03g60490D
4	GO:0042802	identical protein binding	Molecular Function	19	5.16	13	BnaC09g31160D, BnaC01g00280D, BnaA05g25390D, BnaA02g09460D, BnaA10g08550D, BnaA03g58750D, BnaA08g16610D, BnaC03g60490D, BnaA05g14890D, BnaA05g25400D, BnaA04g12350D, BnaUnng05060D, BnaA02g27980D
5	GO:0042803	protein homodimerization activity	Molecular Function	10	3.97	10	BnaC09g31160D, BnaA03g58750D, BnaC01g00280D, BnaA08g16610D, BnaA02g09460D, BnaC03g60490D, BnaA10g08550D, BnaA04g12350D, BnaUnng05060D, BnaA02g27980D
10	GO:0042807	central vacuole	Cellular Component	5	1.98	5	BnaA05g23460D, BnaA06g32840D, BnaC07g23630D, BnaC02g36210D, BnaA02g28130D
4	GO:1901576	organic substance biosynthetic process	Biological Process	54.92	49.6	125	BnaC01g00280D, BnaAnng16810D, BnaA02g02290D, BnaA08g24920D, BnaC04g40760D, BnaC05g39800D, BnaC05g35010D, BnaC04g46560D, BnaC05g05630D, BnaC03g60490D, BnaC07g02580D, BnaA03g27440D, BnaC06g38520D, BnaC03g49830D, BnaA08g00590D, BnaC03g32460D, BnaA06g32840D, BnaCnng35090D, BnaA10g20810D, BnaC02g36210D, BnaC08g46780D, BnaC06g08900D, BnaA03g58750D, BnaC09g14910D, BnaA08g16610D, BnaA07g10170D, BnaA03g27…
4	GO:1901575	organic substance catabolic process	Biological Process	22.5	25.4	64	BnaC01g00280D, BnaA05g25390D, BnaA03g17100D, BnaA02g02290D, BnaA08g24920D, BnaC05g39800D, BnaA02g05220D, BnaC04g50590D, BnaC03g60490D, BnaAnng08830D, BnaC08g41720D, BnaA04g25470D, BnaA08g21730D, BnaA06g32840D, BnaA10g20810D, BnaAnng26750D, BnaC02g36210D, BnaC08g46780D, BnaA03g54880D, BnaA02g28130D, BnaC01g00910D, BnaA08g16610D, BnaA09g47450D, BnaA03g27900D, BnaC03g56530D, BnaA05g25400D, BnaA02g12…
4	GO:0048589	developmental growth	Biological Process	17.86	9.52	24	BnaC05g49400D, BnaAnng28650D, BnaA06g32840D, BnaCnng55390D, BnaC02g12450D, BnaC07g23630D, BnaC02g36210D, BnaC01g09180D, BnaC01g16050D, BnaC08g46780D, BnaC04g44150D, BnaA08g24920D, BnaA02g28130D, BnaAnng27540D, BnaC06g43610D, BnaC06g22030D, BnaA04g06420D, BnaA07g38770D, BnaA02g14340D, BnaA09g05270D, BnaC08g15350D, BnaA07g29460D, BnaAnng08830D, BnaA09g29240D
12	GO:0006754	ATP biosynthetic process	Biological Process	4.6	1.59	4	BnaA01g06820D, BnaC07g02580D, BnaC06g08900D, BnaAnng23670D
8	GO:0004575	sucrose alpha-glucosidase activity	Molecular Function	1	0.4	1	BnaC08g41390D
7	GO:0006753	nucleoside phosphate metabolic process	Biological Process	6.1	17.46	44	BnaC04g04640D, BnaAnng16810D, BnaCnng23850D, BnaC05g09880D, BnaA10g08780D, BnaA08g24920D, BnaC05g48410D, BnaC07g30010D, BnaA02g05220D, BnaC04g50590D, BnaA01g06820D, BnaC08g15900D, BnaA04g06420D, BnaA05g05230D, BnaA06g08510D, BnaA08g16740D, BnaA08g25110D, BnaC08g15100D, BnaC07g02580D, BnaA04g12350D, BnaUnng05060D, BnaAnng08830D, BnaC08g15350D, BnaC05g49400D, BnaC08g41720D, BnaC08g19430D, BnaA06g32…
11	GO:0030833	regulation of actin filament polymerization	Biological Process	0.36	0.4	1	BnaA02g12330D
6	GO:0004568	chitinase activity	Molecular Function	3	1.19	3	BnaC05g49400D, BnaA08g24920D, BnaC08g15350D
9	GO:0030832	regulation of actin filament length	Biological Process	0.13	0.4	1	BnaA02g12330D
8	GO:0070013	intracellular organelle lumen	Cellular Component	7.22	6.35	16	BnaC01g00280D, BnaA09g00390D, BnaA08g24270D, BnaA03g17100D, BnaC05g09880D, BnaC06g14270D, BnaC01g09180D, BnaCnng38780D, BnaC03g17190D, BnaC05g05630D, BnaA08g16610D, BnaC08g15900D, BnaA06g08510D, BnaC03g60490D, BnaA04g12350D, BnaUnng05060D
13	GO:0098800	inner mitochondrial membrane protein complex	Cellular Component	1.2	0.79	2	BnaA10g20810D, BnaC06g08900D
5	GO:0045087	innate immune response	Biological Process	36.91	9.52	24	BnaA09g15400D, BnaC01g00280D, BnaA08g21730D, BnaAnng40540D, BnaC07g15280D, BnaA06g13800D, BnaA06g24570D, BnaC03g75650D, BnaC09g16150D, BnaC01g29530D, BnaA02g02290D, BnaA04g02490D, BnaA08g19280D, BnaC05g35010D, BnaC04g46560D, BnaA02g05040D, BnaA02g05220D, BnaA08g16610D, BnaA01g22680D, BnaA05g21830D, BnaC03g60490D, BnaC04g24330D, BnaA04g12350D, BnaUnng05060D
7	GO:0045088	regulation of innate immune response	Biological Process	8.4	5.56	14	BnaC01g00280D, BnaAnng40540D, BnaA06g13800D, BnaA02g02290D, BnaC01g29530D, BnaA04g02490D, BnaC05g35010D, BnaC04g46560D, BnaA02g05040D, BnaA08g16610D, BnaA01g22680D, BnaA05g21830D, BnaC03g60490D, BnaC04g24330D
5	GO:0070011	peptidase activity, acting on L-amino acid peptides	Molecular Function	5.11	4.76	12	BnaC08g41720D, BnaA02g30900D, BnaC09g14910D, BnaA09g47450D, BnaC08g10150D, BnaA05g25390D, BnaCnng05460D, BnaC01g21920D, BnaC09g36100D, BnaA08g16740D, BnaA05g25400D, BnaA02g06090D
12	GO:0030838	positive regulation of actin filament polymerization	Biological Process	0.6	0.4	1	BnaA02g12330D
5	GO:0098803	respiratory chain complex	Cellular Component	0.36	0.4	1	BnaA10g20810D
13	GO:0098807	chloroplast thylakoid membrane protein complex	Cellular Component	1.32	1.19	3	BnaC09g21870D, BnaA09g22540D, BnaAnng19110D
3	GO:0098805	whole membrane	Cellular Component	22.2	13.49	34	BnaA10g20530D, BnaAnng40540D, BnaA05g25390D, BnaAnng16810D, BnaA03g17100D, BnaC05g09880D, BnaC09g44540D, BnaC05g48410D, BnaC07g30010D, BnaC05g05630D, BnaA05g23460D, BnaA01g06820D, BnaA04g06420D, BnaC08g15900D, BnaA06g08510D, BnaC07g02580D, BnaAnng08830D, BnaA09g15400D, BnaA06g32840D, BnaA08g24270D, BnaC09g16150D, BnaC07g23630D, BnaC06g14270D, BnaC02g36210D, BnaC01g16050D, BnaC08g46780D, BnaCnng38…
6	GO:0016128	phytosteroid metabolic process	Biological Process	3.31	3.17	8	BnaA09g30140D, BnaA03g58750D, BnaC08g41390D, BnaA08g19410D, BnaA07g10170D, BnaCnng04710D, BnaA04g12350D, BnaUnng05060D
5	GO:0019637	organophosphate metabolic process	Biological Process	9.06	17.86	45	BnaAnng40540D, BnaC04g04640D, BnaAnng16810D, BnaCnng23850D, BnaC05g09880D, BnaA10g08780D, BnaA08g24920D, BnaC05g48410D, BnaC07g30010D, BnaA02g05220D, BnaC04g50590D, BnaA01g06820D, BnaC08g15900D, BnaA04g06420D, BnaA05g05230D, BnaA06g08510D, BnaA08g16740D, BnaA08g25110D, BnaC08g15100D, BnaC07g02580D, BnaA04g12350D, BnaUnng05060D, BnaAnng08830D, BnaC08g15350D, BnaC05g49400D, BnaC08g41720D, BnaC08g19…
7	GO:0016129	phytosteroid biosynthetic process	Biological Process	5.52	3.17	8	BnaA09g30140D, BnaA03g58750D, BnaC08g41390D, BnaA08g19410D, BnaA07g10170D, BnaCnng04710D, BnaA04g12350D, BnaUnng05060D
4	GO:0022803	passive transmembrane transporter activity	Molecular Function	3.67	6.75	17	BnaC08g25570D, BnaC04g04640D, BnaA03g43810D, BnaA06g32840D, BnaC07g23630D, BnaC02g36210D, BnaA02g28130D, BnaA04g26560D, BnaAnng11630D, BnaA03g21210D, BnaA05g23460D, BnaC04g50590D, BnaC07g45370D, BnaA07g16510D, BnaA05g05230D, BnaCnng02360D, BnaC03g65520D
4	GO:0022804	active transmembrane transporter activity	Molecular Function	1.32	2.78	7	BnaA05g05990D, BnaA05g23460D, BnaA01g06820D, BnaC01g33830D, BnaC07g02580D, BnaC06g08900D, BnaAnng23670D
8	GO:0009831	plant-type cell wall modification involved in multidimensional cell growth	Biological Process	3	1.19	3	BnaCnng55390D, BnaA02g14340D, BnaA09g29240D
6	GO:0006325	chromatin organization	Biological Process	3.9	3.97	10	BnaC01g00910D, BnaC08g19430D, BnaC01g00280D, BnaA08g16610D, BnaA04g06420D, BnaAnng26750D, BnaC03g60490D, BnaC08g46780D, BnaAnng08830D, BnaA02g12330D
7	GO:0006323	DNA packaging	Biological Process	0.72	0.79	2	BnaC01g00910D, BnaAnng26750D
5	GO:0009832	plant-type cell wall biogenesis	Biological Process	5	1.98	5	BnaC05g48410D, BnaA08g00590D, BnaC06g43610D, BnaAnng16810D, BnaA07g38770D
8	GO:0009828	plant-type cell wall loosening	Biological Process	3	1.19	3	BnaCnng55390D, BnaA02g14340D, BnaA09g29240D
4	GO:0010817	regulation of hormone levels	Biological Process	29.49	9.92	25	BnaA09g03190D, BnaCnng04710D, BnaA08g24920D, BnaA05g04960D, BnaC08g41390D, BnaC06g43610D, BnaA08g19410D, BnaA06g38980D, BnaA07g38770D, BnaA04g12350D, BnaUnng05060D, BnaC08g15350D, BnaA09g30140D, BnaC05g49400D, BnaC01g07450D, BnaC02g07040D, BnaA08g21730D, BnaC07g15280D, BnaCnng30870D, BnaA06g32840D, BnaC07g23630D, BnaC02g36210D, BnaA02g28130D, BnaA03g58750D, BnaA07g10170D
7	GO:0009827	plant-type cell wall modification	Biological Process	7.6	1.59	4	BnaCnng55390D, BnaA02g14340D, BnaC04g44150D, BnaA09g29240D
7	GO:0009826	unidimensional cell growth	Biological Process	27.12	7.14	18	BnaC05g49400D, BnaAnng28650D, BnaA06g32840D, BnaCnng55390D, BnaC02g12450D, BnaC07g23630D, BnaC02g36210D, BnaC01g09180D, BnaC04g44150D, BnaA08g24920D, BnaA02g28130D, BnaC06g43610D, BnaC06g22030D, BnaA07g38770D, BnaA02g14340D, BnaA09g05270D, BnaC08g15350D, BnaA09g29240D
5	GO:0009825	multidimensional cell growth	Biological Process	13.8	4.76	12	BnaC05g49400D, BnaA06g32840D, BnaC06g43610D, BnaCnng55390D, BnaA07g38770D, BnaC07g23630D, BnaC02g36210D, BnaA02g14340D, BnaA08g24920D, BnaC08g15350D, BnaA02g28130D, BnaA09g29240D
7	GO:0016131	brassinosteroid metabolic process	Biological Process	5.52	3.17	8	BnaA09g30140D, BnaA03g58750D, BnaC08g41390D, BnaA08g19410D, BnaA07g10170D, BnaCnng04710D, BnaA04g12350D, BnaUnng05060D
8	GO:0016132	brassinosteroid biosynthetic process	Biological Process	9.2	3.17	8	BnaA09g30140D, BnaA03g58750D, BnaC08g41390D, BnaA07g10170D, BnaA08g19410D, BnaCnng04710D, BnaA04g12350D, BnaUnng05060D
10	GO:0016117	carotenoid biosynthetic process	Biological Process	2	0.79	2	BnaA04g12350D, BnaUnng05060D
7	GO:0006333	chromatin assembly or disassembly	Biological Process	3.72	1.19	3	BnaC01g00910D, BnaC08g19430D, BnaAnng26750D
2	GO:0005488	binding	Molecular Function	134.5	60.71	153	BnaC01g00280D, BnaAnng16810D, BnaA06g17140D, BnaA03g17100D, BnaA02g02290D, BnaA02g31600D, BnaA08g24920D, BnaC05g35010D, BnaC04g46560D, BnaC05g05630D, BnaA02g05220D, BnaC05g22880D, BnaA07g07560D, BnaC03g60490D, BnaA01g14050D, BnaA05g14890D, BnaC07g02580D, BnaA03g27440D, BnaA05g05990D, BnaC03g49830D, BnaA08g00590D, BnaC03g32460D, BnaCnng35090D, BnaA10g20810D, BnaC06g27660D, BnaC08g46780D, BnaC03g18…
7	GO:0045934	negative regulation of nucleobase-containing compound metabolic process	Biological Process	0.81	1.98	5	BnaC06g22030D, BnaA04g06420D, BnaC08g46780D, BnaAnng08830D, BnaA02g12330D
7	GO:0008514	organic anion transmembrane transporter activity	Molecular Function	0.43	0.79	2	BnaA08g21730D, BnaC07g15280D
7	GO:0009845	seed germination	Biological Process	0.6	0.4	1	BnaCnng14300D
9	GO:0006334	nucleosome assembly	Biological Process	2	0.79	2	BnaC01g00910D, BnaAnng26750D
5	GO:0030414	peptidase inhibitor activity	Molecular Function	1.44	1.59	4	BnaA10g20530D, BnaC04g47470D, BnaC09g44540D, BnaC04g02990D
6	GO:0008509	anion transmembrane transporter activity	Molecular Function	1.2	1.98	5	BnaA05g05990D, BnaA08g21730D, BnaC07g15280D, BnaC06g30920D, BnaA03g43810D
6	GO:0016125	sterol metabolic process	Biological Process	2.4	1.59	4	BnaA03g58750D, BnaA10g14480D, BnaCnng35090D, BnaCnng66150D
7	GO:0016126	sterol biosynthetic process	Biological Process	4	1.59	4	BnaA03g58750D, BnaA10g14480D, BnaCnng35090D, BnaCnng66150D
8	GO:0016108	tetraterpenoid metabolic process	Biological Process	3.72	1.98	5	BnaC01g00280D, BnaA08g16610D, BnaC03g60490D, BnaA04g12350D, BnaUnng05060D
9	GO:0016109	tetraterpenoid biosynthetic process	Biological Process	1.2	0.79	2	BnaA04g12350D, BnaUnng05060D
7	GO:0015250	water channel activity	Molecular Function	17	6.75	17	BnaC08g25570D, BnaC04g04640D, BnaA03g43810D, BnaA06g32840D, BnaC07g23630D, BnaC02g36210D, BnaA02g28130D, BnaA04g26560D, BnaAnng11630D, BnaA03g21210D, BnaA05g23460D, BnaC04g50590D, BnaC07g45370D, BnaA07g16510D, BnaA05g05230D, BnaCnng02360D, BnaC03g65520D
8	GO:0045940	positive regulation of steroid metabolic process	Biological Process	0.72	0.79	2	BnaA08g19410D, BnaCnng04710D
5	GO:0042430	indole-containing compound metabolic process	Biological Process	2.45	1.98	5	BnaC02g07040D, BnaA08g21730D, BnaA05g04960D, BnaC07g15280D, BnaA06g38980D
5	GO:0009813	flavonoid biosynthetic process	Biological Process	4.2	2.78	7	BnaC05g35010D, BnaA02g05040D, BnaCnng14300D, BnaA05g21830D, BnaC03g56530D, BnaC04g24330D, BnaA04g02490D
7	GO:0006787	porphyrin-containing compound catabolic process	Biological Process	1.2	0.79	2	BnaA05g25390D, BnaA05g25400D
4	GO:0009812	flavonoid metabolic process	Biological Process	2.52	2.78	7	BnaC05g35010D, BnaA02g05040D, BnaCnng14300D, BnaA05g21830D, BnaC03g56530D, BnaC04g24330D, BnaA04g02490D
8	GO:0006304	DNA modification	Biological Process	0.36	0.4	1	BnaA02g12330D
6	GO:0042435	indole-containing compound biosynthetic process	Biological Process	3	1.98	5	BnaC02g07040D, BnaA08g21730D, BnaA05g04960D, BnaC07g15280D, BnaA06g38980D
6	GO:0042436	indole-containing compound catabolic process	Biological Process	1.08	1.19	3	BnaA08g21730D, BnaA05g04960D, BnaC07g15280D
6	GO:0009806	lignan metabolic process	Biological Process	0.36	0.4	1	BnaA03g58750D
7	GO:0009805	coumarin biosynthetic process	Biological Process	6	2.38	6	BnaC05g49400D, BnaC08g41390D, BnaA03g27900D, BnaC03g56530D, BnaA08g24920D, BnaC08g15350D
6	GO:0009804	coumarin metabolic process	Biological Process	3.6	2.38	6	BnaC05g49400D, BnaC08g41390D, BnaA03g27900D, BnaC03g56530D, BnaA08g24920D, BnaC08g15350D
6	GO:0006778	porphyrin-containing compound metabolic process	Biological Process	1.66	1.59	4	BnaA05g25390D, BnaCnng14300D, BnaA10g08780D, BnaA05g25400D
7	GO:0006779	porphyrin-containing compound biosynthetic process	Biological Process	1.56	0.79	2	BnaCnng14300D, BnaA10g08780D
7	GO:0009809	lignin biosynthetic process	Biological Process	9	3.57	9	BnaC05g49400D, BnaC01g00280D, BnaA09g00390D, BnaA08g16610D, BnaC03g60490D, BnaA04g12350D, BnaUnng05060D, BnaA08g24920D, BnaC08g15350D
6	GO:0009808	lignin metabolic process	Biological Process	5.4	3.57	9	BnaC05g49400D, BnaC01g00280D, BnaA09g00390D, BnaA08g16610D, BnaC03g60490D, BnaA04g12350D, BnaUnng05060D, BnaA08g24920D, BnaC08g15350D
13	GO:0016592	mediator complex	Cellular Component	2	0.79	2	BnaC03g17190D, BnaA03g17100D
7	GO:0009807	lignan biosynthetic process	Biological Process	0.6	0.4	1	BnaA03g58750D
8	GO:0016114	terpenoid biosynthetic process	Biological Process	0.72	0.79	2	BnaA04g12350D, BnaUnng05060D
9	GO:0016116	carotenoid metabolic process	Biological Process	6.2	1.98	5	BnaC01g00280D, BnaA08g16610D, BnaC03g60490D, BnaA04g12350D, BnaUnng05060D
11	GO:0019605	butyrate metabolic process	Biological Process	1	0.4	1	BnaA02g12290D
5	GO:0015267	channel activity	Molecular Function	6.12	6.75	17	BnaC08g25570D, BnaC04g04640D, BnaA03g43810D, BnaA06g32840D, BnaC07g23630D, BnaC02g36210D, BnaA02g28130D, BnaA04g26560D, BnaAnng11630D, BnaA03g21210D, BnaA05g23460D, BnaC04g50590D, BnaC07g45370D, BnaA07g16510D, BnaA05g05230D, BnaCnng02360D, BnaC03g65520D
4	GO:0006790	sulfur compound metabolic process	Biological Process	11.38	15.08	38	BnaC09g31160D, BnaC06g30920D, BnaC05g09880D, BnaA10g08550D, BnaA08g24920D, BnaA04g06420D, BnaA06g08510D, BnaAnng19110D, BnaA08g25110D, BnaC08g15100D, BnaC08g15350D, BnaAnng08830D, BnaC09g00220D, BnaC05g49400D, BnaC06g38520D, BnaA04g25470D, BnaC03g49830D, BnaA08g00590D, BnaA02g12290D, BnaA09g00390D, BnaA06g32840D, BnaC03g06850D, BnaA02g09460D, BnaA08g24270D, BnaA09g22540D, BnaC06g20160D, BnaC07g23…
4	GO:0042440	pigment metabolic process	Biological Process	3.46	3.17	8	BnaCnng14300D, BnaA05g25390D, BnaC04g24330D, BnaA10g08780D, BnaA04g02490D, BnaA05g25400D, BnaA04g12350D, BnaUnng05060D
8	GO:0006310	DNA recombination	Biological Process	0.6	0.4	1	BnaC06g22030D
4	GO:0006793	phosphorus metabolic process	Biological Process	49.93	25.79	65	BnaAnng16810D, BnaA02g02290D, BnaA10g08550D, BnaA10g08780D, BnaA08g24920D, BnaA07g25960D, BnaC04g46560D, BnaA02g05220D, BnaA01g22680D, BnaC04g50590D, BnaC07g02580D, BnaAnng08830D, BnaC09g00220D, BnaC08g41720D, BnaC01g07450D, BnaA06g32840D, BnaA08g24600D, BnaC06g27660D, BnaA10g20810D, BnaC02g36210D, BnaC08g46780D, BnaC06g08900D, BnaA02g28130D, BnaA03g58750D, BnaA09g47450D, BnaA09g09560D, BnaC03g56…
5	GO:0042445	hormone metabolic process	Biological Process	4.39	5.16	13	BnaA09g30140D, BnaC02g07040D, BnaA08g21730D, BnaC07g15280D, BnaCnng04710D, BnaA03g58750D, BnaA05g04960D, BnaC08g41390D, BnaA08g19410D, BnaA07g10170D, BnaA06g38980D, BnaA04g12350D, BnaUnng05060D
5	GO:0006796	phosphate-containing compound metabolic process	Biological Process	81.66	25.4	64	BnaAnng16810D, BnaA02g02290D, BnaA10g08550D, BnaA10g08780D, BnaA08g24920D, BnaA07g25960D, BnaC04g46560D, BnaA02g05220D, BnaA01g22680D, BnaC04g50590D, BnaC07g02580D, BnaAnng08830D, BnaC09g00220D, BnaC08g41720D, BnaC01g07450D, BnaA06g32840D, BnaA08g24600D, BnaC06g27660D, BnaA10g20810D, BnaC02g36210D, BnaC08g46780D, BnaC06g08900D, BnaA02g28130D, BnaA09g47450D, BnaA09g09560D, BnaC03g56530D, BnaAnng23…
6	GO:0042446	hormone biosynthetic process	Biological Process	7.32	5.16	13	BnaA09g30140D, BnaC02g07040D, BnaA08g21730D, BnaC07g15280D, BnaCnng04710D, BnaA03g58750D, BnaA05g04960D, BnaC08g41390D, BnaA08g19410D, BnaA07g10170D, BnaA06g38980D, BnaA04g12350D, BnaUnng05060D
8	GO:0009817	defense response to fungus, incompatible interaction	Biological Process	2	0.79	2	BnaA01g22680D, BnaC01g29530D
9	GO:0006305	DNA alkylation	Biological Process	0.6	0.4	1	BnaA02g12330D
7	GO:0009814	defense response, incompatible interaction	Biological Process	12.12	5.56	14	BnaA09g15400D, BnaA08g21730D, BnaAnng40540D, BnaC07g15280D, BnaC03g75650D, BnaC09g16150D, BnaC01g29530D, BnaA02g02290D, BnaA04g02490D, BnaA08g19280D, BnaC04g46560D, BnaA02g05220D, BnaA01g22680D, BnaC04g24330D
10	GO:0006306	DNA methylation	Biological Process	1	0.4	1	BnaA02g12330D
6	GO:0052249	modulation of RNA levels in other organism involved in symbiotic interaction	Biological Process	0.36	0.4	1	BnaA06g24570D
4	GO:0061134	peptidase regulator activity	Molecular Function	0.86	1.59	4	BnaA10g20530D, BnaC04g47470D, BnaC09g44540D, BnaC04g02990D
7	GO:0004180	carboxypeptidase activity	Molecular Function	1.2	0.79	2	BnaC09g36100D, BnaA02g06090D
5	GO:0061135	endopeptidase regulator activity	Molecular Function	1.44	1.59	4	BnaA10g20530D, BnaC04g47470D, BnaC09g44540D, BnaC04g02990D
5	GO:0009875	pollen-pistil interaction	Biological Process	5.04	2.38	6	BnaA07g25970D, BnaA07g25960D, BnaC03g37350D, BnaAnng22710D, BnaC06g27660D, BnaA03g32070D
8	GO:0004185	serine-type carboxypeptidase activity	Molecular Function	2	0.79	2	BnaC09g36100D, BnaA02g06090D
10	GO:0006364	rRNA processing	Biological Process	6	2.38	6	BnaC09g21870D, BnaC04g05260D, BnaA09g22540D, BnaAnng19110D, BnaA10g08780D, BnaC09g00220D
6	GO:0070085	glycosylation	Biological Process	1.44	1.59	4	BnaA01g06820D, BnaA10g20810D, BnaC07g02580D, BnaAnng23670D
5	GO:0051321	meiotic cell cycle	Biological Process	0.72	0.79	2	BnaC06g22030D, BnaC08g10150D
6	GO:0019682	glyceraldehyde-3-phosphate metabolic process	Biological Process	6	2.78	7	BnaC07g30010D, BnaA08g24270D, BnaC08g15900D, BnaC05g09880D, BnaA06g08510D, BnaC06g14270D, BnaA10g08780D
7	GO:0019685	photosynthesis, dark reaction	Biological Process	4.2	2.78	7	BnaA04g08570D, BnaC04g30870D, BnaA04g08640D, BnaA04g27920D, BnaC04g34390D, BnaA07g14420D, BnaAnng36210D
5	GO:0019684	photosynthesis, light reaction	Biological Process	27.92	6.75	17	BnaA09g26570D, BnaC04g10780D, BnaA04g20150D, BnaC04g05260D, BnaA02g02290D, BnaA09g22540D, BnaC06g20160D, BnaC03g18980D, BnaC04g46560D, BnaC03g59520D, BnaC05g22880D, BnaC09g21870D, BnaA07g07560D, BnaAnng19110D, BnaCnng15190D, BnaC09g00220D, BnaC01g13750D
2	GO:0001906	cell killing	Biological Process	0.6	0.4	1	BnaC04g02990D
7	GO:0004190	aspartic-type endopeptidase activity	Molecular Function	2	0.79	2	BnaC08g41720D, BnaA09g47450D
6	GO:0022838	substrate-specific channel activity	Molecular Function	10.2	6.75	17	BnaC08g25570D, BnaC04g04640D, BnaA03g43810D, BnaA06g32840D, BnaC07g23630D, BnaC02g36210D, BnaA02g28130D, BnaA04g26560D, BnaAnng11630D, BnaA03g21210D, BnaA05g23460D, BnaC04g50590D, BnaC07g45370D, BnaA07g16510D, BnaA05g05230D, BnaCnng02360D, BnaC03g65520D
7	GO:0004197	cysteine-type endopeptidase activity	Molecular Function	1	0.4	1	BnaA08g16740D
6	GO:0009886	post-embryonic morphogenesis	Biological Process	0.82	0.79	2	BnaC03g56530D, BnaAnng19110D
15	GO:0008553	hydrogen-exporting ATPase activity, phosphorylative mechanism	Molecular Function	3	1.19	3	BnaA01g06820D, BnaC07g02580D, BnaAnng23670D
5	GO:0009889	regulation of biosynthetic process	Biological Process	8.95	9.92	25	BnaA09g09840D, BnaA05g33770D, BnaA06g24570D, BnaA09g02150D, BnaCnng04710D, BnaA08g24920D, BnaC05g35010D, BnaA06g31880D, BnaA02g05040D, BnaA08g19410D, BnaCnng14300D, BnaC06g06170D, BnaA04g06420D, BnaAnng08830D, BnaC08g15350D, BnaA02g12330D, BnaA03g27440D, BnaC07g24710D, BnaC05g49400D, BnaC03g32460D, BnaC08g46780D, BnaC03g07800D, BnaA05g21830D, BnaC03g56530D, BnaA06g01130D
5	GO:0009404	toxin metabolic process	Biological Process	1.2	0.79	2	BnaC07g43540D, BnaA02g12330D
4	GO:0009888	tissue development	Biological Process	2.95	6.35	16	BnaC05g49400D, BnaA06g32840D, BnaC07g23630D, BnaC02g36210D, BnaC01g16050D, BnaC08g46780D, BnaA08g24920D, BnaA02g28130D, BnaAnng27540D, BnaC06g43610D, BnaA04g06420D, BnaA07g38770D, BnaAnng19110D, BnaA07g29460D, BnaC08g15350D, BnaAnng08830D
7	GO:0009887	organ morphogenesis	Biological Process	1.56	1.19	3	BnaA02g31040D, BnaC02g39370D, BnaC03g56530D
5	GO:0016168	chlorophyll binding	Molecular Function	12	4.76	12	BnaA09g26570D, BnaC04g10780D, BnaA04g20150D, BnaC03g59520D, BnaC05g22880D, BnaCnng14300D, BnaC04g05260D, BnaA07g07560D, BnaA09g22540D, BnaAnng19110D, BnaC03g18980D, BnaCnng15190D
6	GO:0051336	regulation of hydrolase activity	Biological Process	4.65	1.59	4	BnaA10g20530D, BnaC04g47470D, BnaC09g44540D, BnaCnng38440D
4	GO:1902494	catalytic complex	Cellular Component	1.07	1.59	4	BnaC06g22030D, BnaC09g21870D, BnaA10g20810D, BnaC06g20160D
8	GO:0015295	solute:proton symporter activity	Molecular Function	0.6	0.4	1	BnaC01g33830D
6	GO:0009853	photorespiration	Biological Process	17	6.75	17	BnaA04g08570D, BnaA08g21730D, BnaA04g08640D, BnaC07g15280D, BnaA10g20810D, BnaC06g14270D, BnaC08g46780D, BnaC06g08900D, BnaC04g30870D, BnaC05g05550D, BnaC09g21870D, BnaA04g06420D, BnaA04g27920D, BnaC04g34390D, BnaA07g14420D, BnaAnng36210D, BnaAnng08830D
7	GO:0015294	solute:cation symporter activity	Molecular Function	0.36	0.4	1	BnaC01g33830D
6	GO:0015293	symporter activity	Molecular Function	0.22	0.4	1	BnaC01g33830D
7	GO:0009851	auxin biosynthetic process	Biological Process	3	1.98	5	BnaC02g07040D, BnaA08g21730D, BnaA05g04960D, BnaC07g15280D, BnaA06g38980D
13	GO:0006342	chromatin silencing	Biological Process	5.8	1.59	4	BnaA04g06420D, BnaC08g46780D, BnaAnng08830D, BnaA02g12330D
6	GO:0009850	auxin metabolic process	Biological Process	1.8	1.98	5	BnaC02g07040D, BnaA08g21730D, BnaA05g04960D, BnaC07g15280D, BnaA06g38980D
5	GO:0015291	secondary active transmembrane transporter activity	Molecular Function	0.13	0.4	1	BnaC01g33830D
4	GO:0009856	pollination	Biological Process	3.74	3.17	8	BnaA07g25970D, BnaA07g25960D, BnaC03g37350D, BnaAnng22710D, BnaC06g27660D, BnaA03g32070D, BnaC04g44150D, BnaA09g05270D
14	GO:0006346	methylation-dependent chromatin silencing	Biological Process	3	1.19	3	BnaA04g06420D, BnaC08g46780D, BnaAnng08830D
9	GO:0008519	ammonium transmembrane transporter activity	Molecular Function	0.6	0.4	1	BnaA05g23460D
7	GO:0051346	negative regulation of hydrolase activity	Biological Process	1.08	1.19	3	BnaA10g20530D, BnaC04g47470D, BnaC09g44540D
9	GO:0009860	pollen tube growth	Biological Process	2	0.79	2	BnaC04g44150D, BnaA09g05270D
10	GO:0006351	transcription, DNA-templated	Biological Process	27.09	6.35	16	BnaA09g09840D, BnaA05g33770D, BnaC03g32460D, BnaA06g24570D, BnaA09g02150D, BnaA10g21060D, BnaC08g46780D, BnaCnng04710D, BnaC03g07800D, BnaA06g31880D, BnaA08g19410D, BnaA04g06420D, BnaAnng08830D, BnaA02g12330D, BnaA03g27440D, BnaC07g24710D
6	GO:0004175	endopeptidase activity	Molecular Function	4.8	3.17	8	BnaC08g41720D, BnaA02g30900D, BnaC09g14910D, BnaA09g47450D, BnaC08g10150D, BnaA05g25390D, BnaA08g16740D, BnaA05g25400D
8	GO:0009863	salicylic acid mediated signaling pathway	Biological Process	14.2	3.97	10	BnaC04g46560D, BnaAnng40540D, BnaA06g13800D, BnaA01g22680D, BnaC06g06170D, BnaA02g02290D, BnaC01g29530D, BnaC04g24330D, BnaA04g02490D, BnaA06g01130D
11	GO:0006355	regulation of transcription, DNA-templated	Biological Process	17.09	5.95	15	BnaA09g09840D, BnaA05g33770D, BnaC03g32460D, BnaA06g24570D, BnaA09g02150D, BnaCnng04710D, BnaC08g46780D, BnaC03g07800D, BnaA06g31880D, BnaA08g19410D, BnaA04g06420D, BnaAnng08830D, BnaA03g27440D, BnaC07g24710D, BnaA02g12330D
5	GO:0052691	UDP-arabinopyranose mutase activity	Molecular Function	2	0.79	2	BnaC05g48410D, BnaAnng16810D
9	GO:0009862	systemic acquired resistance, salicylic acid mediated signaling pathway	Biological Process	7	2.78	7	BnaC04g46560D, BnaAnng40540D, BnaA01g22680D, BnaA02g02290D, BnaC01g29530D, BnaC04g24330D, BnaA04g02490D
8	GO:0009867	jasmonic acid mediated signaling pathway	Biological Process	16	6.35	16	BnaA05g33770D, BnaAnng40540D, BnaC03g32460D, BnaA06g13800D, BnaA09g02150D, BnaA02g02290D, BnaC01g29530D, BnaA04g02490D, BnaC04g46560D, BnaA06g31880D, BnaA01g22680D, BnaC06g06170D, BnaC04g24330D, BnaA06g01130D, BnaA03g27440D, BnaC07g24710D
8	GO:0042401	cellular biogenic amine biosynthetic process	Biological Process	0.72	0.4	1	BnaA03g27900D
6	GO:0042886	amide transport	Biological Process	6.24	3.97	10	BnaC06g30920D, BnaA03g43810D, BnaA05g23460D, BnaA06g32840D, BnaA01g06820D, BnaC07g23630D, BnaC02g36210D, BnaC07g02580D, BnaAnng23670D, BnaA02g28130D
8	GO:0042402	cellular biogenic amine catabolic process	Biological Process	7.68	5.56	14	BnaC01g37590D, BnaA08g21730D, BnaC07g15280D, BnaA06g32840D, BnaCnng23850D, BnaC07g23630D, BnaC02g36210D, BnaA02g28130D, BnaC05g39800D, BnaC05g05550D, BnaA05g04960D, BnaC08g41390D, BnaA03g27900D, BnaA02g12430D
5	GO:0042887	amide transmembrane transporter activity	Molecular Function	3	1.98	5	BnaA05g23460D, BnaA06g32840D, BnaC07g23630D, BnaC02g36210D, BnaA02g28130D
10	GO:0045910	negative regulation of DNA recombination	Biological Process	1	0.4	1	BnaC06g22030D
6	GO:0016143	S-glycoside metabolic process	Biological Process	1.94	3.57	9	BnaC05g49400D, BnaA04g25470D, BnaA02g12290D, BnaC06g30920D, BnaA08g24270D, BnaC05g09880D, BnaA06g08510D, BnaA08g24920D, BnaC08g15350D
7	GO:0016144	S-glycoside biosynthetic process	Biological Process	2.88	3.17	8	BnaC05g49400D, BnaA02g12290D, BnaC06g30920D, BnaA08g24270D, BnaC05g09880D, BnaA06g08510D, BnaA08g24920D, BnaC08g15350D
7	GO:0016145	S-glycoside catabolic process	Biological Process	0.36	0.4	1	BnaA04g25470D
12	GO:0030433	ER-associated ubiquitin-dependent protein catabolic process	Biological Process	2	0.79	2	BnaC03g17190D, BnaA03g17100D
7	GO:0048193	Golgi vesicle transport	Biological Process	6.8	1.98	5	BnaA08g05690D, BnaA01g06820D, BnaC08g10200D, BnaC07g02580D, BnaAnng23670D
5	GO:0052689	carboxylic ester hydrolase activity	Molecular Function	1.8	1.19	3	BnaC03g68070D, BnaC07g30010D, BnaA03g11770D
5	GO:0009790	embryo development	Biological Process	3	1.98	5	BnaC05g05550D, BnaC06g30920D, BnaA04g06420D, BnaC08g46780D, BnaAnng08830D
6	GO:0043229	intracellular organelle	Cellular Component	160	70.63	178	BnaC01g00280D, BnaAnng16810D, BnaA03g17100D, BnaA02g02290D, BnaA02g31600D, BnaC03g38210D, BnaA08g24920D, BnaC04g40760D, BnaC04g46560D, BnaC05g05630D, BnaC05g22880D, BnaA07g07560D, BnaC03g60490D, BnaC07g02580D, BnaA01g14050D, BnaA05g14890D, BnaA03g27440D, BnaA08g00590D, BnaC03g49830D, BnaC03g32460D, BnaA06g32840D, BnaA10g20810D, BnaC02g36210D, BnaC08g46780D, BnaC03g18980D, BnaC06g08900D, BnaA08g30…
6	GO:0009310	amine catabolic process	Biological Process	4.61	5.56	14	BnaC01g37590D, BnaA08g21730D, BnaC07g15280D, BnaA06g32840D, BnaCnng23850D, BnaC07g23630D, BnaC02g36210D, BnaA02g28130D, BnaC05g39800D, BnaC05g05550D, BnaA05g04960D, BnaC08g41390D, BnaA03g27900D, BnaA02g12430D
10	GO:0009793	embryo development ending in seed dormancy	Biological Process	5	1.98	5	BnaC05g05550D, BnaC06g30920D, BnaA04g06420D, BnaC08g46780D, BnaAnng08830D
5	GO:0009791	post-embryonic development	Biological Process	25.49	13.89	35	BnaC01g00280D, BnaA02g31040D, BnaC06g30920D, BnaA05g33770D, BnaA06g24570D, BnaA09g02150D, BnaC05g09880D, BnaCnng04710D, BnaA03g00260D, BnaA06g31880D, BnaC06g43610D, BnaA08g19410D, BnaCnng14300D, BnaA04g06420D, BnaC06g06170D, BnaC08g15900D, BnaA07g38770D, BnaC03g60490D, BnaA06g08510D, BnaAnng19110D, BnaA04g12350D, BnaUnng05060D, BnaAnng08830D, BnaC07g24710D, BnaA02g12330D, BnaA03g27440D, BnaC03g32…
4	GO:0009314	response to radiation	Biological Process	51.99	19.44	49	BnaA04g20150D, BnaA10g08550D, BnaA08g24920D, BnaC04g46560D, BnaC09g37560D, BnaC05g22880D, BnaA07g07560D, BnaA08g21730D, BnaA04g08640D, BnaA06g32840D, BnaC02g36210D, BnaA08g30590D, BnaA02g28130D, BnaA02g14340D, BnaAnng36210D, BnaA09g29240D, BnaC09g31160D, BnaA04g08570D, BnaAnng40540D, BnaC04g05260D, BnaAnng33460D, BnaC04g30870D, BnaC06g43610D, BnaC03g59520D, BnaC09g21870D, BnaCnng14300D, BnaA09g19…
6	GO:0009311	oligosaccharide metabolic process	Biological Process	2.16	2.38	6	BnaC09g31160D, BnaA02g09460D, BnaA04g20980D, BnaAnng19110D, BnaA10g08550D, BnaA02g27980D
2	GO:0043226	organelle	Cellular Component	104.24	70.63	178	BnaC01g00280D, BnaAnng16810D, BnaA03g17100D, BnaA02g02290D, BnaA02g31600D, BnaC03g38210D, BnaA08g24920D, BnaC04g40760D, BnaC04g46560D, BnaC05g05630D, BnaC05g22880D, BnaA07g07560D, BnaC03g60490D, BnaC07g02580D, BnaA01g14050D, BnaA05g14890D, BnaA03g27440D, BnaA08g00590D, BnaC03g49830D, BnaC03g32460D, BnaA06g32840D, BnaA10g20810D, BnaC02g36210D, BnaC08g46780D, BnaC03g18980D, BnaC06g08900D, BnaA08g30…
13	GO:0043225	anion transmembrane-transporting ATPase activity	Molecular Function	0.6	0.4	1	BnaA05g05990D
3	GO:0043228	non-membrane-bounded organelle	Cellular Component	10.71	14.29	36	BnaA04g08570D, BnaC01g00280D, BnaAnng16810D, BnaCnng23850D, BnaA03g17100D, BnaC05g09880D, BnaC05g35690D, BnaC05g48410D, BnaC04g30870D, BnaC05g05630D, BnaC06g22030D, BnaC08g15900D, BnaA02g03140D, BnaA06g08510D, BnaC03g60490D, BnaA04g12350D, BnaUnng05060D, BnaA07g14420D, BnaA02g12330D, BnaC08g19430D, BnaA08g21730D, BnaA09g00390D, BnaA04g08640D, BnaC07g15280D, BnaA08g24270D, BnaC06g14270D, BnaAnng26…
3	GO:0043227	membrane-bounded organelle	Cellular Component	161.75	70.24	177	BnaC01g00280D, BnaAnng16810D, BnaA03g17100D, BnaA02g02290D, BnaA02g31600D, BnaC03g38210D, BnaA08g24920D, BnaC04g40760D, BnaC04g46560D, BnaC05g05630D, BnaC05g22880D, BnaA07g07560D, BnaC03g60490D, BnaC07g02580D, BnaA01g14050D, BnaA05g14890D, BnaA03g27440D, BnaA08g00590D, BnaC03g49830D, BnaC03g32460D, BnaA06g32840D, BnaA10g20810D, BnaC02g36210D, BnaC08g46780D, BnaC03g18980D, BnaC06g08900D, BnaA08g30…
6	GO:0009309	amine biosynthetic process	Biological Process	0.43	0.4	1	BnaA03g27900D
5	GO:0009308	amine metabolic process	Biological Process	3.02	5.56	14	BnaC01g37590D, BnaA08g21730D, BnaC07g15280D, BnaA06g32840D, BnaCnng23850D, BnaC07g23630D, BnaC02g36210D, BnaA02g28130D, BnaC05g39800D, BnaC05g05550D, BnaA05g04960D, BnaC08g41390D, BnaA03g27900D, BnaA02g12430D
12	GO:0045892	negative regulation of transcription, DNA-templated	Biological Process	3.48	1.59	4	BnaA04g06420D, BnaC08g46780D, BnaAnng08830D, BnaA02g12330D
7	GO:0043231	intracellular membrane-bounded organelle	Cellular Component	233.56	70.24	177	BnaC01g00280D, BnaAnng16810D, BnaA03g17100D, BnaA02g02290D, BnaA02g31600D, BnaC03g38210D, BnaA08g24920D, BnaC04g40760D, BnaC04g46560D, BnaC05g05630D, BnaC05g22880D, BnaA07g07560D, BnaC03g60490D, BnaC07g02580D, BnaA01g14050D, BnaA05g14890D, BnaA03g27440D, BnaA08g00590D, BnaC03g49830D, BnaC03g32460D, BnaA06g32840D, BnaA10g20810D, BnaC02g36210D, BnaC08g46780D, BnaC03g18980D, BnaC06g08900D, BnaA08g30…
2	GO:0065007	biological regulation	Biological Process	60.05	47.62	120	BnaA09g03190D, BnaC01g00280D, BnaA02g02290D, BnaA08g24920D, BnaC05g35010D, BnaC04g46560D, BnaA02g05220D, BnaC03g60490D, BnaA05g14890D, BnaC07g02580D, BnaA03g27440D, BnaC03g32460D, BnaA06g32840D, BnaC03g75650D, BnaC02g36210D, BnaC08g46780D, BnaA03g54880D, BnaA03g58750D, BnaC02g36290D, BnaC09g14910D, BnaA08g16610D, BnaAnng00330D, BnaA07g10170D, BnaA03g27900D, BnaA05g29010D, BnaA05g21830D, BnaA05g20…
9	GO:0070838	divalent metal ion transport	Biological Process	36.4	9.92	25	BnaC04g04640D, BnaCnng23850D, BnaA08g24920D, BnaA02g05040D, BnaC08g41390D, BnaA05g23460D, BnaC09g21870D, BnaC04g50590D, BnaA04g06420D, BnaA05g05230D, BnaAnng08830D, BnaC08g15350D, BnaC09g00220D, BnaC05g49400D, BnaA08g21730D, BnaC07g15280D, BnaA06g32840D, BnaC07g23630D, BnaC02g36210D, BnaA02g28130D, BnaA04g26560D, BnaC02g36290D, BnaA03g21210D, BnaCnng15190D, BnaA02g12430D
3	GO:0065008	regulation of biological quality	Biological Process	25.3	18.65	47	BnaA09g03190D, BnaA06g24570D, BnaCnng23850D, BnaCnng04710D, BnaA08g24920D, BnaA03g00260D, BnaA05g04960D, BnaC08g41390D, BnaA05g23460D, BnaC06g43610D, BnaA08g19410D, BnaC09g21870D, BnaC05g43490D, BnaA09g10460D, BnaA06g38980D, BnaA07g38770D, BnaA04g12350D, BnaUnng05060D, BnaA05g14890D, BnaC08g15350D, BnaC04g02990D, BnaA02g12330D, BnaC09g00220D, BnaC05g49400D, BnaA09g30140D, BnaC01g07450D, BnaC02g07…
5	GO:0065003	macromolecular complex assembly	Biological Process	5.52	7.14	18	BnaAnng28650D, BnaA10g20810D, BnaC02g12450D, BnaC06g20160D, BnaC06g14270D, BnaAnng26750D, BnaC08g46780D, BnaC01g00910D, BnaC05g05550D, BnaC06g22030D, BnaC09g21870D, BnaA04g06420D, BnaAnng19110D, BnaA01g14050D, BnaA05g14890D, BnaAnng08830D, BnaA02g12330D, BnaC09g00220D
7	GO:0065004	protein-DNA complex assembly	Biological Process	1.2	0.79	2	BnaC01g00910D, BnaAnng26750D
8	GO:0032561	guanyl ribonucleotide binding	Molecular Function	1.2	0.79	2	BnaC05g05630D, BnaCnng38780D
8	GO:0007140	male meiosis	Biological Process	1	0.4	1	BnaC06g22030D
3	GO:0000989	transcription factor binding transcription factor activity	Molecular Function	0.72	0.79	2	BnaA02g31040D, BnaC02g39370D
2	GO:0000988	protein binding transcription factor activity	Molecular Function	0.43	0.79	2	BnaA02g31040D, BnaC02g39370D
4	GO:0043233	organelle lumen	Cellular Component	4.33	6.35	16	BnaC01g00280D, BnaA09g00390D, BnaA08g24270D, BnaA03g17100D, BnaC05g09880D, BnaC06g14270D, BnaC01g09180D, BnaCnng38780D, BnaC03g17190D, BnaC05g05630D, BnaA08g16610D, BnaC08g15900D, BnaA06g08510D, BnaC03g60490D, BnaA04g12350D, BnaUnng05060D
7	GO:0043232	intracellular non-membrane-bounded organelle	Cellular Component	17.86	14.29	36	BnaA04g08570D, BnaC01g00280D, BnaAnng16810D, BnaCnng23850D, BnaA03g17100D, BnaC05g09880D, BnaC05g35690D, BnaC05g48410D, BnaC04g30870D, BnaC05g05630D, BnaC06g22030D, BnaC08g15900D, BnaA02g03140D, BnaA06g08510D, BnaC03g60490D, BnaA04g12350D, BnaUnng05060D, BnaA07g14420D, BnaA02g12330D, BnaC08g19430D, BnaA08g21730D, BnaA09g00390D, BnaA04g08640D, BnaC07g15280D, BnaA08g24270D, BnaC06g14270D, BnaAnng26…
6	GO:0000502	proteasome complex	Cellular Component	0.6	0.4	1	BnaC08g10150D
3	GO:0043234	protein complex	Cellular Component	19.69	9.13	23	BnaA09g26570D, BnaC04g10780D, BnaC08g10150D, BnaA04g20150D, BnaA10g20810D, BnaA03g17100D, BnaC04g05260D, BnaC06g20160D, BnaA09g22540D, BnaAnng26750D, BnaC03g18980D, BnaC06g08900D, BnaC01g00910D, BnaC03g17190D, BnaC06g22030D, BnaC09g21870D, BnaC03g59520D, BnaC05g22880D, BnaA07g07560D, BnaAnng19110D, BnaCnng15190D, BnaA02g12330D, BnaC09g00220D
3	GO:0065009	regulation of molecular function	Biological Process	13.56	5.56	14	BnaC09g31160D, BnaA10g20530D, BnaC04g47470D, BnaA05g25390D, BnaA02g09460D, BnaC09g44540D, BnaA10g08550D, BnaCnng38440D, BnaA03g58750D, BnaC04g46560D, BnaAnng27540D, BnaAnng19110D, BnaA05g25400D, BnaA02g27980D
8	GO:0032559	adenyl ribonucleotide binding	Molecular Function	12	7.54	19	BnaC01g07450D, BnaA05g05990D, BnaA09g00390D, BnaAnng22710D, BnaCnng23850D, BnaA03g17100D, BnaC06g27660D, BnaC01g16050D, BnaA07g25970D, BnaC05g35690D, BnaA07g25960D, BnaC04g46560D, BnaC03g17190D, BnaCnng47680D, BnaA01g06820D, BnaA02g03140D, BnaC07g02580D, BnaAnng23670D, BnaA02g12430D
4	GO:0042393	histone binding	Molecular Function	1	0.4	1	BnaC03g56530D
6	GO:0032553	ribonucleotide binding	Molecular Function	4.75	8.33	21	BnaC01g07450D, BnaA05g05990D, BnaA09g00390D, BnaAnng22710D, BnaCnng23850D, BnaA03g17100D, BnaC06g27660D, BnaC01g16050D, BnaCnng38780D, BnaA07g25970D, BnaC05g35690D, BnaA07g25960D, BnaC04g46560D, BnaC03g17190D, BnaC05g05630D, BnaCnng47680D, BnaA01g06820D, BnaA02g03140D, BnaC07g02580D, BnaAnng23670D, BnaA02g12430D
7	GO:0031226	intrinsic component of plasma membrane	Cellular Component	6	3.97	10	BnaA10g15190D, BnaA04g26560D, BnaAnng11630D, BnaA03g21210D, BnaC04g04640D, BnaC09g37560D, BnaC04g50590D, BnaC07g45370D, BnaA05g05230D, BnaC03g65520D
4	GO:0031224	intrinsic component of membrane	Cellular Component	39	20.24	51	BnaA04g20150D, BnaA05g25390D, BnaC04g40760D, BnaA06g23430D, BnaA09g50330D, BnaC05g39800D, BnaC09g37560D, BnaA01g22680D, BnaC04g50590D, BnaC05g22880D, BnaC07g45370D, BnaA09g10460D, BnaC07g02580D, BnaA09g30140D, BnaA08g00590D, BnaA06g32840D, BnaC02g36210D, BnaC03g18980D, BnaA02g28130D, BnaAnng11630D, BnaC09g14910D, BnaA07g10170D, BnaA05g25400D, BnaAnng23670D, BnaC03g65520D, BnaA08g05690D, BnaC01g37…
7	GO:0032555	purine ribonucleotide binding	Molecular Function	7.92	8.33	21	BnaC01g07450D, BnaA05g05990D, BnaA09g00390D, BnaAnng22710D, BnaCnng23850D, BnaA03g17100D, BnaC06g27660D, BnaC01g16050D, BnaCnng38780D, BnaA07g25970D, BnaC05g35690D, BnaA07g25960D, BnaC04g46560D, BnaC03g17190D, BnaC05g05630D, BnaCnng47680D, BnaA01g06820D, BnaA02g03140D, BnaC07g02580D, BnaAnng23670D, BnaA02g12430D
5	GO:0031225	anchored component of membrane	Cellular Component	25	7.54	19	BnaA09g30140D, BnaC01g37590D, BnaA10g15190D, BnaA08g00590D, BnaC04g04640D, BnaC08g44290D, BnaA06g23430D, BnaA09g50330D, BnaC05g39800D, BnaA04g26560D, BnaAnng11630D, BnaA03g21210D, BnaC09g14910D, BnaC09g37560D, BnaA07g10170D, BnaC04g50590D, BnaC07g45370D, BnaA05g05230D, BnaC03g65520D
6	GO:0032550	purine ribonucleoside binding	Molecular Function	13.2	8.33	21	BnaC01g07450D, BnaA05g05990D, BnaA09g00390D, BnaAnng22710D, BnaCnng23850D, BnaA03g17100D, BnaC06g27660D, BnaC01g16050D, BnaCnng38780D, BnaA07g25970D, BnaC05g35690D, BnaA07g25960D, BnaC04g46560D, BnaC03g17190D, BnaC05g05630D, BnaCnng47680D, BnaA01g06820D, BnaA02g03140D, BnaC07g02580D, BnaAnng23670D, BnaA02g12430D
8	GO:0006260	DNA replication	Biological Process	2.4	1.59	4	BnaAnng28650D, BnaC06g22030D, BnaC02g12450D, BnaA02g12330D
9	GO:0006261	DNA-dependent DNA replication	Biological Process	2.04	1.59	4	BnaAnng28650D, BnaC06g22030D, BnaC02g12450D, BnaA02g12330D
6	GO:0004089	carbonate dehydratase activity	Molecular Function	1	0.4	1	BnaA02g02290D
6	GO:0042398	cellular modified amino acid biosynthetic process	Biological Process	12.6	4.76	12	BnaC01g37590D, BnaC05g39800D, BnaC05g05550D, BnaC08g41390D, BnaA09g00390D, BnaA06g32840D, BnaA03g27900D, BnaCnng23850D, BnaC07g23630D, BnaC02g36210D, BnaA02g12430D, BnaA02g28130D
8	GO:0043248	proteasome assembly	Biological Process	12.6	3.57	9	BnaAnng28650D, BnaC05g05550D, BnaC06g22030D, BnaA04g06420D, BnaC02g12450D, BnaA10g20810D, BnaC06g14270D, BnaC08g46780D, BnaAnng08830D
6	GO:0008447	L-ascorbate oxidase activity	Molecular Function	3	1.19	3	BnaA10g14480D, BnaCnng35090D, BnaCnng66150D
7	GO:0034728	nucleosome organization	Biological Process	1.2	0.79	2	BnaC01g00910D, BnaAnng26750D
7	GO:0016070	RNA metabolic process	Biological Process	10.63	11.51	29	BnaA09g09840D, BnaC01g00280D, BnaA05g33770D, BnaA06g24570D, BnaA09g02150D, BnaC04g05260D, BnaA10g08780D, BnaCnng04710D, BnaA06g31880D, BnaC09g21870D, BnaA08g19410D, BnaA04g06420D, BnaA09g10460D, BnaAnng19110D, BnaC03g60490D, BnaA04g12350D, BnaUnng05060D, BnaAnng08830D, BnaC09g00220D, BnaA02g12330D, BnaA03g27440D, BnaC07g24710D, BnaC03g49830D, BnaC03g32460D, BnaA09g22540D, BnaC08g46780D, BnaA10g21…
5	GO:0032549	ribonucleoside binding	Molecular Function	7.92	8.33	21	BnaC01g07450D, BnaA05g05990D, BnaA09g00390D, BnaAnng22710D, BnaCnng23850D, BnaA03g17100D, BnaC06g27660D, BnaC01g16050D, BnaCnng38780D, BnaA07g25970D, BnaC05g35690D, BnaA07g25960D, BnaC04g46560D, BnaC03g17190D, BnaC05g05630D, BnaCnng47680D, BnaA01g06820D, BnaA02g03140D, BnaC07g02580D, BnaAnng23670D, BnaA02g12430D
8	GO:0016071	mRNA metabolic process	Biological Process	1.08	1.98	5	BnaC01g00280D, BnaA08g16610D, BnaC03g60490D, BnaA04g12350D, BnaUnng05060D
9	GO:0016072	rRNA metabolic process	Biological Process	3.6	2.38	6	BnaC09g21870D, BnaC04g05260D, BnaA09g22540D, BnaAnng19110D, BnaA10g08780D, BnaC09g00220D
10	GO:0006270	DNA replication initiation	Biological Process	1	0.4	1	BnaA02g12330D
5	GO:0071705	nitrogen compound transport	Biological Process	15.29	8.33	21	BnaA05g05990D, BnaC01g00280D, BnaC06g30920D, BnaA03g43810D, BnaA06g32840D, BnaC07g23630D, BnaA02g09320D, BnaC02g36210D, BnaA02g28130D, BnaA01g37220D, BnaA03g31940D, BnaAnng27540D, BnaC08g41390D, BnaA05g23460D, BnaA01g06820D, BnaC01g33830D, BnaC03g60490D, BnaA04g12350D, BnaUnng05060D, BnaC07g02580D, BnaAnng23670D
11	GO:0009783	photosystem II antenna complex	Cellular Component	1	0.4	1	BnaA09g22540D
6	GO:0004096	catalase activity	Molecular Function	2	0.79	2	BnaA08g21730D, BnaC07g15280D
9	GO:0009787	regulation of abscisic acid-activated signaling pathway	Biological Process	0.6	0.4	1	BnaA05g14890D
7	GO:0043255	regulation of carbohydrate biosynthetic process	Biological Process	3	1.19	3	BnaC05g49400D, BnaA08g24920D, BnaC08g15350D
7	GO:0043254	regulation of protein complex assembly	Biological Process	0.13	0.4	1	BnaA02g12330D
9	GO:0006275	regulation of DNA replication	Biological Process	1	0.4	1	BnaA02g12330D
6	GO:0044106	cellular amine metabolic process	Biological Process	3.02	5.56	14	BnaC01g37590D, BnaA08g21730D, BnaC07g15280D, BnaA06g32840D, BnaCnng23850D, BnaC07g23630D, BnaC02g36210D, BnaA02g28130D, BnaC05g39800D, BnaC05g05550D, BnaA05g04960D, BnaC08g41390D, BnaA03g27900D, BnaA02g12430D
8	GO:0009306	protein secretion	Biological Process	1	0.4	1	BnaC01g16050D
10	GO:0009789	positive regulation of abscisic acid-activated signaling pathway	Biological Process	1	0.4	1	BnaA05g14890D
7	GO:0007126	meiotic nuclear division	Biological Process	0.6	0.4	1	BnaC06g22030D
5	GO:0032535	regulation of cellular component size	Biological Process	4.28	3.17	8	BnaC05g49400D, BnaA09g03190D, BnaCnng30870D, BnaC06g43610D, BnaA07g38770D, BnaA08g24920D, BnaC08g15350D, BnaA02g12330D
3	GO:0071704	organic substance metabolic process	Biological Process	149.01	71.43	180	BnaC01g00280D, BnaAnng16810D, BnaA03g17100D, BnaA06g17140D, BnaA02g02290D, BnaC09g36100D, BnaA08g24920D, BnaC04g40760D, BnaA02g06090D, BnaC05g39800D, BnaC05g35010D, BnaC04g46560D, BnaC05g05630D, BnaA02g05220D, BnaC05g22880D, BnaC03g60490D, BnaC07g02580D, BnaA05g14890D, BnaA03g27440D, BnaC06g38520D, BnaA08g00590D, BnaC03g49830D, BnaC03g32460D, BnaA06g32840D, BnaCnng35090D, BnaA10g20810D, BnaC06g27…
5	GO:0071702	organic substance transport	Biological Process	29	23.02	58	BnaC01g00280D, BnaA02g02290D, BnaA08g24920D, BnaC06g27180D, BnaC05g35010D, BnaC04g46560D, BnaA01g22680D, BnaC04g50590D, BnaC03g60490D, BnaC04g45790D, BnaC07g02580D, BnaC08g41720D, BnaA05g05990D, BnaA08g00590D, BnaA06g32840D, BnaAnng26750D, BnaC02g36210D, BnaC08g03340D, BnaA02g28130D, BnaC01g00910D, BnaA07g25400D, BnaA08g16610D, BnaA09g47450D, BnaA03g27900D, BnaA05g21830D, BnaAnng23670D, BnaA08g05…
5	GO:0042335	cuticle development	Biological Process	2	0.79	2	BnaA08g00590D, BnaCnng09200D
5	GO:0043668	exine	Cellular Component	1.44	1.59	4	BnaA06g32840D, BnaC07g23630D, BnaC02g36210D, BnaA02g28130D
4	GO:0043667	pollen wall	Cellular Component	0.86	1.59	4	BnaA06g32840D, BnaC07g23630D, BnaC02g36210D, BnaA02g28130D
3	GO:0001871	pattern binding	Molecular Function	1.8	1.19	3	BnaC05g49400D, BnaA08g24920D, BnaC08g15350D
5	GO:0035639	purine ribonucleoside triphosphate binding	Molecular Function	12.6	8.33	21	BnaC01g07450D, BnaA05g05990D, BnaA09g00390D, BnaAnng22710D, BnaCnng23850D, BnaA03g17100D, BnaC06g27660D, BnaC01g16050D, BnaCnng38780D, BnaA07g25970D, BnaC05g35690D, BnaA07g25960D, BnaC04g46560D, BnaC03g17190D, BnaC05g05630D, BnaCnng47680D, BnaA01g06820D, BnaA02g03140D, BnaC07g02580D, BnaAnng23670D, BnaA02g12430D
6	GO:0051287	NAD binding	Molecular Function	4	1.59	4	BnaA08g24270D, BnaC08g15900D, BnaC05g09880D, BnaA06g08510D
10	GO:0010337	regulation of salicylic acid metabolic process	Biological Process	6.2	1.98	5	BnaC05g49400D, BnaC06g06170D, BnaA08g24920D, BnaC08g15350D, BnaA06g01130D
4	GO:0042349	guiding stereospecific synthesis activity	Molecular Function	1	0.4	1	BnaA03g58750D
6	GO:0043673	sexine	Cellular Component	2.4	1.59	4	BnaA06g32840D, BnaC07g23630D, BnaC02g36210D, BnaA02g28130D
4	GO:0008037	cell recognition	Biological Process	5.04	2.38	6	BnaA07g25970D, BnaA07g25960D, BnaC03g37350D, BnaAnng22710D, BnaC06g27660D, BnaA03g32070D
5	GO:0046700	heterocycle catabolic process	Biological Process	1.08	1.98	5	BnaA08g21730D, BnaA05g04960D, BnaC07g15280D, BnaA05g25390D, BnaA05g25400D
7	GO:0043674	columella	Cellular Component	4	1.59	4	BnaA06g32840D, BnaC07g23630D, BnaC02g36210D, BnaA02g28130D
4	GO:0001882	nucleoside binding	Molecular Function	4.75	8.33	21	BnaC01g07450D, BnaA05g05990D, BnaA09g00390D, BnaAnng22710D, BnaCnng23850D, BnaA03g17100D, BnaC06g27660D, BnaC01g16050D, BnaCnng38780D, BnaA07g25970D, BnaC05g35690D, BnaA07g25960D, BnaC04g46560D, BnaC03g17190D, BnaC05g05630D, BnaCnng47680D, BnaA01g06820D, BnaA02g03140D, BnaC07g02580D, BnaAnng23670D, BnaA02g12430D
8	GO:0010346	shoot axis formation	Biological Process	1.8	1.19	3	BnaC01g00280D, BnaA08g16610D, BnaC03g60490D
4	GO:0043207	response to external biotic stimulus	Biological Process	58.74	19.84	50	BnaA02g02290D, BnaA10g08550D, BnaA08g24920D, BnaC04g46560D, BnaC09g37560D, BnaA02g05220D, BnaA01g22680D, BnaC06g06170D, BnaA05g14890D, BnaC06g35810D, BnaC05g41570D, BnaA05g05990D, BnaC02g07040D, BnaA08g21730D, BnaA06g32840D, BnaC03g75650D, BnaC02g36210D, BnaA02g28130D, BnaC03g56530D, BnaA06g01130D, BnaC09g31160D, BnaAnng40540D, BnaA06g13800D, BnaA06g24570D, BnaA04g20980D, BnaC05g09880D, BnaC01g29…
4	GO:0007154	cell communication	Biological Process	40.79	19.84	50	BnaA05g33770D, BnaC03g37350D, BnaA09g02150D, BnaA03g32070D, BnaA02g02290D, BnaC09g44540D, BnaA07g25960D, BnaC04g46560D, BnaA02g05220D, BnaA01g22680D, BnaC06g06170D, BnaA05g14890D, BnaA03g27440D, BnaC01g07450D, BnaA08g21730D, BnaC03g32460D, BnaA06g32840D, BnaC03g06850D, BnaC06g27660D, BnaC02g36210D, BnaA02g28130D, BnaC09g14910D, BnaA03g05320D, BnaC03g56530D, BnaA05g20090D, BnaA06g01130D, BnaA10g20…
9	GO:0045861	negative regulation of proteolysis	Biological Process	1.08	1.19	3	BnaA10g20530D, BnaC04g47470D, BnaC09g44540D
7	GO:0042360	vitamin E metabolic process	Biological Process	0.6	0.4	1	BnaA02g11840D
11	GO:0010319	stromule	Cellular Component	6	2.38	6	BnaC09g31160D, BnaC04g46560D, BnaA02g09460D, BnaA10g08550D, BnaA02g27980D, BnaC01g13750D
7	GO:0042362	fat-soluble vitamin biosynthetic process	Biological Process	0.6	0.4	1	BnaA02g11840D
8	GO:0034765	regulation of ion transmembrane transport	Biological Process	0.36	0.4	1	BnaAnng27540D
8	GO:0018298	protein-chromophore linkage	Biological Process	6	2.38	6	BnaA09g26570D, BnaC04g10780D, BnaA04g20150D, BnaC03g59520D, BnaC05g22880D, BnaC03g18980D
7	GO:0034762	regulation of transmembrane transport	Biological Process	0.22	0.4	1	BnaAnng27540D
7	GO:0010310	regulation of hydrogen peroxide metabolic process	Biological Process	6	2.38	6	BnaC04g46560D, BnaA01g22680D, BnaA02g02290D, BnaC01g29530D, BnaC04g24330D, BnaA04g02490D
11	GO:0010311	lateral root formation	Biological Process	1	0.4	1	BnaC03g56530D
5	GO:0007165	signal transduction	Biological Process	56.69	13.1	33	BnaAnng40540D, BnaA05g33770D, BnaA06g24570D, BnaA06g13800D, BnaA09g02150D, BnaC09g09060D, BnaA02g02290D, BnaC01g29530D, BnaA04g02490D, BnaCnng38440D, BnaC04g46560D, BnaA06g31880D, BnaA02g05220D, BnaA09g08780D, BnaA01g22680D, BnaC06g06170D, BnaC04g24330D, BnaA05g14890D, BnaA03g27440D, BnaC07g24710D, BnaC01g07450D, BnaC05g31450D, BnaC03g32460D, BnaA06g32840D, BnaC03g06850D, BnaC07g23630D, BnaC02g36…
7	GO:0042364	water-soluble vitamin biosynthetic process	Biological Process	1.44	1.59	4	BnaC09g31160D, BnaA02g09460D, BnaA10g08550D, BnaA02g27980D
6	GO:0008017	microtubule binding	Molecular Function	1	0.4	1	BnaA02g12330D
5	GO:0044550	secondary metabolite biosynthetic process	Biological Process	8.5	7.14	18	BnaC05g49400D, BnaC01g00280D, BnaA09g00390D, BnaA02g12290D, BnaC06g30920D, BnaA08g24270D, BnaC05g09880D, BnaA08g24920D, BnaA03g58750D, BnaC08g41390D, BnaA08g16610D, BnaA03g27900D, BnaC03g56530D, BnaC03g60490D, BnaA06g08510D, BnaA04g12350D, BnaUnng05060D, BnaC08g15350D
6	GO:0034754	cellular hormone metabolic process	Biological Process	1.8	1.98	5	BnaC02g07040D, BnaA08g21730D, BnaA05g04960D, BnaC07g15280D, BnaA06g38980D
4	GO:0012505	endomembrane system	Cellular Component	47.97	23.41	59	BnaC01g00280D, BnaA04g20150D, BnaAnng16810D, BnaA03g17100D, BnaC09g44540D, BnaA08g24920D, BnaC04g40760D, BnaC05g05630D, BnaA01g22680D, BnaC05g22880D, BnaA07g07560D, BnaC03g60490D, BnaC07g02580D, BnaC04g45790D, BnaA05g14890D, BnaAnng08830D, BnaA06g32840D, BnaA08g24600D, BnaC02g36210D, BnaC08g46780D, BnaC03g18980D, BnaCnng38780D, BnaA02g28130D, BnaA08g16610D, BnaAnng23670D, BnaA10g20530D, BnaC04g47…
6	GO:0090407	organophosphate biosynthetic process	Biological Process	1.73	3.57	9	BnaAnng40540D, BnaA08g24270D, BnaA08g24600D, BnaA01g06820D, BnaC05g09880D, BnaA06g08510D, BnaC06g08900D, BnaC07g02580D, BnaAnng23670D
5	GO:0012501	programmed cell death	Biological Process	23.84	6.75	17	BnaC01g00280D, BnaAnng40540D, BnaA06g13800D, BnaA02g02290D, BnaC01g29530D, BnaA04g02490D, BnaC05g35010D, BnaC04g46560D, BnaC04g45800D, BnaA02g05040D, BnaA08g16610D, BnaA05g34760D, BnaA01g22680D, BnaA05g21830D, BnaC03g60490D, BnaC04g24330D, BnaC04g45790D
5	GO:0090406	pollen tube	Cellular Component	1	0.4	1	BnaC03g68070D
7	GO:0010383	cell wall polysaccharide metabolic process	Biological Process	3.53	2.38	6	BnaC06g43610D, BnaA01g06820D, BnaA07g38770D, BnaC04g16630D, BnaC07g02580D, BnaAnng23670D
8	GO:0090056	regulation of chlorophyll metabolic process	Biological Process	0.6	0.4	1	BnaCnng14300D
10	GO:0008064	regulation of actin polymerization or depolymerization	Biological Process	0.22	0.4	1	BnaA02g12330D
9	GO:0010380	regulation of chlorophyll biosynthetic process	Biological Process	1	0.4	1	BnaCnng14300D
6	GO:0048513	organ development	Biological Process	61.91	17.06	43	BnaC01g00280D, BnaA09g03190D, BnaA02g31040D, BnaA05g33770D, BnaA09g02150D, BnaCnng23850D, BnaA01g04550D, BnaCnng04710D, BnaA08g24920D, BnaC05g35690D, BnaC04g46560D, BnaA06g31880D, BnaC08g41390D, BnaAnng27540D, BnaC06g43610D, BnaA08g19410D, BnaA04g06420D, BnaA07g38770D, BnaA02g03140D, BnaC03g60490D, BnaC08g15350D, BnaAnng08830D, BnaC07g24710D, BnaA03g27440D, BnaC08g41720D, BnaC05g49400D, BnaCnng30…
7	GO:0045488	pectin metabolic process	Biological Process	1.8	1.19	3	BnaA01g06820D, BnaC07g02580D, BnaAnng23670D
5	GO:0009399	nitrogen fixation	Biological Process	1	0.4	1	BnaC05g35690D
4	GO:0048519	negative regulation of biological process	Biological Process	9.51	9.92	25	BnaA10g20530D, BnaC01g00280D, BnaC04g47470D, BnaAnng40540D, BnaA05g25390D, BnaA02g02290D, BnaC01g29530D, BnaC09g44540D, BnaA04g02490D, BnaC04g46560D, BnaC06g22030D, BnaA01g22680D, BnaA04g06420D, BnaC03g60490D, BnaC04g24330D, BnaA04g12350D, BnaUnng05060D, BnaAnng08830D, BnaA02g12330D, BnaC08g46780D, BnaA08g16610D, BnaA03g27900D, BnaC01g33830D, BnaA05g25400D, BnaC01g13750D
7	GO:1901987	regulation of cell cycle phase transition	Biological Process	0.36	0.4	1	BnaA02g12330D
4	GO:0048518	positive regulation of biological process	Biological Process	4.9	7.94	20	BnaC09g31160D, BnaC01g00280D, BnaA02g09460D, BnaCnng04710D, BnaA10g08550D, BnaC05g35010D, BnaC04g46560D, BnaA02g05040D, BnaA08g16610D, BnaA08g19410D, BnaCnng14300D, BnaC06g06170D, BnaA05g21830D, BnaC03g56530D, BnaAnng19110D, BnaC03g60490D, BnaA05g14890D, BnaA06g01130D, BnaA02g27980D, BnaA02g12330D
10	GO:0045492	xylan biosynthetic process	Biological Process	3	1.19	3	BnaC06g43610D, BnaA07g38770D, BnaC04g16630D
9	GO:0045491	xylan metabolic process	Biological Process	3.6	1.19	3	BnaC06g43610D, BnaA07g38770D, BnaC04g16630D
5	GO:0048522	positive regulation of cellular process	Biological Process	2.19	3.57	9	BnaC01g00280D, BnaA08g16610D, BnaA08g19410D, BnaC06g06170D, BnaC03g60490D, BnaCnng04710D, BnaA05g14890D, BnaA06g01130D, BnaA02g12330D
13	GO:0045010	actin nucleation	Biological Process	1	0.4	1	BnaA02g12330D
5	GO:0071771	aldehyde decarbonylase activity	Molecular Function	1	0.4	1	BnaCnng09200D
6	GO:0033015	tetrapyrrole catabolic process	Biological Process	0.72	0.79	2	BnaA05g25390D, BnaA05g25400D
6	GO:0033014	tetrapyrrole biosynthetic process	Biological Process	1.08	0.79	2	BnaCnng14300D, BnaA10g08780D
5	GO:0033013	tetrapyrrole metabolic process	Biological Process	1.08	1.59	4	BnaA05g25390D, BnaCnng14300D, BnaA10g08780D, BnaA05g25400D
7	GO:0050832	defense response to fungus	Biological Process	15.2	5.56	14	BnaA10g15190D, BnaAnng40540D, BnaA02g02290D, BnaC01g29530D, BnaA04g02490D, BnaC04g46560D, BnaC09g37560D, BnaA01g22680D, BnaC04g24330D, BnaA04g12350D, BnaA05g14890D, BnaUnng05060D, BnaC04g02990D, BnaCnng09200D
6	GO:0010393	galacturonan metabolic process	Biological Process	1.08	1.19	3	BnaA01g06820D, BnaC07g02580D, BnaAnng23670D
8	GO:1901990	regulation of mitotic cell cycle phase transition	Biological Process	0.6	0.4	1	BnaA02g12330D
13	GO:0035670	plant-type ovary development	Biological Process	4.8	3.17	8	BnaA06g31880D, BnaC01g00280D, BnaA02g31040D, BnaA08g16610D, BnaC02g39370D, BnaA09g02150D, BnaC03g60490D, BnaC07g24710D
4	GO:0090066	regulation of anatomical structure size	Biological Process	2.57	3.17	8	BnaC05g49400D, BnaA09g03190D, BnaCnng30870D, BnaC06g43610D, BnaA07g38770D, BnaA08g24920D, BnaC08g15350D, BnaA02g12330D
5	GO:0048523	negative regulation of cellular process	Biological Process	2.11	4.76	12	BnaA10g20530D, BnaC04g47470D, BnaAnng40540D, BnaC06g22030D, BnaA04g06420D, BnaC09g44540D, BnaC08g46780D, BnaC04g24330D, BnaA04g02490D, BnaAnng08830D, BnaC01g13750D, BnaA02g12330D
8	GO:0048528	post-embryonic root development	Biological Process	0.22	0.4	1	BnaC03g56530D
9	GO:0048527	lateral root development	Biological Process	0.36	0.4	1	BnaC03g56530D
5	GO:0048532	anatomical structure arrangement	Biological Process	0.36	0.4	1	BnaC01g16050D
9	GO:0010389	regulation of G2/M transition of mitotic cell cycle	Biological Process	1	0.4	1	BnaA02g12330D
8	GO:0010363	regulation of plant-type hypersensitive response	Biological Process	14	5.56	14	BnaC01g00280D, BnaAnng40540D, BnaA06g13800D, BnaA02g02290D, BnaC01g29530D, BnaA04g02490D, BnaC05g35010D, BnaC04g46560D, BnaA02g05040D, BnaA08g16610D, BnaA01g22680D, BnaA05g21830D, BnaC03g60490D, BnaC04g24330D
4	GO:0016903	oxidoreductase activity, acting on the aldehyde or oxo group of donors	Molecular Function	5.4	4.37	11	BnaC01g00280D, BnaA08g16610D, BnaA08g24270D, BnaC08g15900D, BnaC09g39920D, BnaC05g09880D, BnaA06g08510D, BnaC03g60490D, BnaA10g16880D, BnaA04g12350D, BnaUnng05060D
5	GO:0051707	response to other organism	Biological Process	97.9	19.84	50	BnaA02g02290D, BnaA10g08550D, BnaA08g24920D, BnaC04g46560D, BnaC09g37560D, BnaA02g05220D, BnaA01g22680D, BnaC06g06170D, BnaC06g35810D, BnaA05g14890D, BnaC05g41570D, BnaA05g05990D, BnaC02g07040D, BnaA08g21730D, BnaA06g32840D, BnaC03g75650D, BnaC02g36210D, BnaA02g28130D, BnaC03g56530D, BnaA06g01130D, BnaC09g31160D, BnaAnng40540D, BnaA06g13800D, BnaA06g24570D, BnaA04g20980D, BnaC05g09880D, BnaC01g29…
5	GO:1900674	olefin biosynthetic process	Biological Process	0.72	0.79	2	BnaC09g14910D, BnaCnng38440D
4	GO:1900673	olefin metabolic process	Biological Process	0.43	0.79	2	BnaC09g14910D, BnaCnng38440D
9	GO:0090030	regulation of steroid hormone biosynthetic process	Biological Process	0.72	0.79	2	BnaA08g19410D, BnaCnng04710D
4	GO:0008047	enzyme activator activity	Molecular Function	0.6	0.4	1	BnaC04g46560D
5	GO:0001883	purine nucleoside binding	Molecular Function	7.92	8.33	21	BnaC01g07450D, BnaA05g05990D, BnaA09g00390D, BnaAnng22710D, BnaCnng23850D, BnaA03g17100D, BnaC06g27660D, BnaC01g16050D, BnaCnng38780D, BnaA07g25970D, BnaC05g35690D, BnaA07g25960D, BnaC04g46560D, BnaC03g17190D, BnaC05g05630D, BnaCnng47680D, BnaA01g06820D, BnaA02g03140D, BnaC07g02580D, BnaAnng23670D, BnaA02g12430D
5	GO:0071310	cellular response to organic substance	Biological Process	14.83	11.11	28	BnaAnng40540D, BnaA05g33770D, BnaA06g24570D, BnaA06g13800D, BnaA09g02150D, BnaA02g02290D, BnaC01g29530D, BnaA04g02490D, BnaCnng38440D, BnaC04g46560D, BnaA06g31880D, BnaC08g41390D, BnaA01g22680D, BnaC06g06170D, BnaC04g24330D, BnaA05g14890D, BnaA03g27440D, BnaC07g24710D, BnaC03g32460D, BnaA06g32840D, BnaC03g06850D, BnaC07g23630D, BnaC02g36210D, BnaA02g28130D, BnaC09g14910D, BnaA03g05320D, BnaC03g56…
6	GO:0048544	recognition of pollen	Biological Process	8.4	2.38	6	BnaA07g25970D, BnaA07g25960D, BnaC03g37350D, BnaAnng22710D, BnaC06g27660D, BnaA03g32070D
7	GO:0046365	monosaccharide catabolic process	Biological Process	1.8	1.98	5	BnaC01g00910D, BnaC08g19430D, BnaA10g27170D, BnaAnng26750D, BnaA03g54880D
7	GO:0046364	monosaccharide biosynthetic process	Biological Process	5.4	5.95	15	BnaA08g24270D, BnaA08g24600D, BnaC05g09880D, BnaC06g14270D, BnaC01g16050D, BnaC08g46780D, BnaC05g05550D, BnaA04g06420D, BnaC08g15900D, BnaA06g08510D, BnaA08g25110D, BnaC08g15100D, BnaA04g12350D, BnaUnng05060D, BnaAnng08830D
2	GO:0051704	multi-organism process	Biological Process	64.53	24.21	61	BnaC03g37350D, BnaA03g32070D, BnaA02g02290D, BnaA10g08550D, BnaA08g24920D, BnaA07g25960D, BnaC04g46560D, BnaC09g37560D, BnaA02g05220D, BnaA01g22680D, BnaC06g06170D, BnaA05g14890D, BnaC06g35810D, BnaC05g41570D, BnaA05g05990D, BnaC02g07040D, BnaA08g21730D, BnaA06g32840D, BnaC06g27660D, BnaC03g75650D, BnaC02g36210D, BnaAnng26750D, BnaA02g28130D, BnaC01g00910D, BnaA03g27900D, BnaC03g56530D, BnaA06g01…
10	GO:0010359	regulation of anion channel activity	Biological Process	1	0.4	1	BnaAnng27540D
5	GO:0051701	interaction with host	Biological Process	0.22	0.4	1	BnaA06g24570D
4	GO:0070469	respiratory chain	Cellular Component	0.36	0.4	1	BnaA10g20810D
4	GO:0036503	ERAD pathway	Biological Process	1.2	0.79	2	BnaC03g17190D, BnaA03g17100D
6	GO:0010374	stomatal complex development	Biological Process	0.6	0.4	1	BnaAnng19110D
9	GO:0046369	galactose biosynthetic process	Biological Process	1	0.4	1	BnaA08g24600D
9	GO:0048555	generative cell nucleus	Cellular Component	2	0.79	2	BnaC01g00910D, BnaAnng26750D
3	GO:0051716	cellular response to stimulus	Biological Process	53.16	25.79	65	BnaC01g00280D, BnaA05g33770D, BnaA09g02150D, BnaA03g17100D, BnaA02g02290D, BnaC09g44540D, BnaA10g08550D, BnaC05g35010D, BnaC04g46560D, BnaA02g05220D, BnaA01g22680D, BnaC06g06170D, BnaC03g60490D, BnaA05g14890D, BnaA03g27440D, BnaC01g07450D, BnaA08g21730D, BnaA09g00390D, BnaC03g32460D, BnaA06g32840D, BnaC03g06850D, BnaC02g36210D, BnaA02g28130D, BnaC09g14910D, BnaA08g16610D, BnaA03g05320D, BnaA05g21…
5	GO:0015631	tubulin binding	Molecular Function	0.6	0.4	1	BnaA02g12330D
9	GO:0015630	microtubule cytoskeleton	Cellular Component	1.8	1.19	3	BnaC06g22030D, BnaC01g09180D, BnaA02g12330D
9	GO:0046777	protein autophosphorylation	Biological Process	4	1.59	4	BnaC09g31160D, BnaA02g09460D, BnaA10g08550D, BnaA02g27980D
13	GO:0000138	Golgi trans cisterna	Cellular Component	2	0.79	2	BnaC05g48410D, BnaAnng16810D
7	GO:0043269	regulation of ion transport	Biological Process	5.02	3.57	9	BnaC09g31160D, BnaC04g46560D, BnaAnng27540D, BnaA02g09460D, BnaC09g21870D, BnaA09g22540D, BnaC06g20160D, BnaA10g08550D, BnaA02g27980D
9	GO:0015629	actin cytoskeleton	Cellular Component	1	0.4	1	BnaC01g09180D
8	GO:0005829	cytosol	Cellular Component	86	30.56	77	BnaC01g00280D, BnaA05g25390D, BnaAnng16810D, BnaA03g17100D, BnaA02g02290D, BnaC09g44540D, BnaA10g08550D, BnaA03g59140D, BnaAnng27540D, BnaC05g05630D, BnaC03g60490D, BnaC07g02580D, BnaAnng08830D, BnaC08g41720D, BnaC02g07040D, BnaC03g49830D, BnaA08g21730D, BnaA09g00390D, BnaA04g08640D, BnaA08g24600D, BnaC08g46780D, BnaCnng38780D, BnaA09g16620D, BnaA08g16610D, BnaA09g47450D, BnaA02g30200D, BnaC03g56…
4	GO:0070887	cellular response to chemical stimulus	Biological Process	15.35	12.7	32	BnaA10g20530D, BnaAnng40540D, BnaA05g33770D, BnaA06g24570D, BnaA06g13800D, BnaA09g02150D, BnaA02g02290D, BnaC01g29530D, BnaC09g44540D, BnaA04g02490D, BnaCnng38440D, BnaC04g46560D, BnaA06g31880D, BnaC08g41390D, BnaA05g04960D, BnaA01g22680D, BnaC06g06170D, BnaC04g24330D, BnaA05g14890D, BnaA03g27440D, BnaC07g24710D, BnaA09g00390D, BnaC03g32460D, BnaA06g32840D, BnaC03g06850D, BnaC07g23630D, BnaC02g36…
6	GO:0045454	cell redox homeostasis	Biological Process	2	0.79	2	BnaC03g06850D, BnaA03g05320D
8	GO:0005840	ribosome	Cellular Component	9	5.95	15	BnaA04g08570D, BnaA08g21730D, BnaA04g08640D, BnaC07g15280D, BnaAnng16810D, BnaCnng23850D, BnaC05g35690D, BnaC05g48410D, BnaC04g30870D, BnaA04g27920D, BnaA02g03140D, BnaC04g34390D, BnaA07g14420D, BnaAnng36210D, BnaA02g12430D
6	GO:0000151	ubiquitin ligase complex	Cellular Component	0.36	0.4	1	BnaC06g22030D
7	GO:0005839	proteasome core complex	Cellular Component	1	0.4	1	BnaC08g10150D
6	GO:0050801	ion homeostasis	Biological Process	19.74	8.73	22	BnaA09g15400D, BnaA08g21730D, BnaC07g15280D, BnaA06g32840D, BnaCnng23850D, BnaC09g16150D, BnaC07g23630D, BnaC02g36210D, BnaA03g54880D, BnaA02g28130D, BnaA03g00260D, BnaC02g36290D, BnaA10g27170D, BnaA05g23460D, BnaAnng00330D, BnaC09g21870D, BnaA05g29010D, BnaC05g43490D, BnaA09g10460D, BnaCnng15190D, BnaA02g12430D, BnaC09g00220D
5	GO:0008083	growth factor activity	Molecular Function	1	0.4	1	BnaCnng02630D
7	GO:0033044	regulation of chromosome organization	Biological Process	0.65	1.19	3	BnaC01g00280D, BnaA08g16610D, BnaC03g60490D
6	GO:0033043	regulation of organelle organization	Biological Process	0.52	1.59	4	BnaC01g00280D, BnaA08g16610D, BnaC03g60490D, BnaA02g12330D
7	GO:0043288	apocarotenoid metabolic process	Biological Process	0.6	0.4	1	BnaA05g14890D
11	GO:0005802	trans-Golgi network	Cellular Component	5	1.98	5	BnaC04g45800D, BnaA08g16610D, BnaA05g34760D, BnaC03g60490D, BnaC04g45790D
4	GO:0033037	polysaccharide localization	Biological Process	1.08	1.19	3	BnaA01g22680D, BnaC08g10150D, BnaC01g29530D
3	GO:0033036	macromolecule localization	Biological Process	13.32	17.06	43	BnaA08g05690D, BnaC01g00280D, BnaAnng40540D, BnaC04g04640D, BnaA06g13800D, BnaC08g10150D, BnaA02g02290D, BnaC01g29530D, BnaA04g02490D, BnaA08g24920D, BnaC06g27180D, BnaC05g35010D, BnaC04g46560D, BnaA02g05040D, BnaA04g22080D, BnaA01g22680D, BnaA05g34760D, BnaC04g50590D, BnaA05g05230D, BnaC03g60490D, BnaC04g24330D, BnaC04g45790D, BnaA04g12350D, BnaUnng05060D, BnaC08g15350D, BnaC08g41720D, BnaC05g49…
5	GO:0015605	organophosphate ester transmembrane transporter activity	Molecular Function	0.6	0.4	1	BnaA05g05990D
4	GO:0015604	organic phosphonate transmembrane transporter activity	Molecular Function	0.6	0.4	1	BnaA05g05990D
8	GO:0050810	regulation of steroid biosynthetic process	Biological Process	0.72	0.79	2	BnaA08g19410D, BnaCnng04710D
4	GO:0032182	ubiquitin-like protein binding	Molecular Function	0.6	0.4	1	BnaA01g14050D
8	GO:0048509	regulation of meristem development	Biological Process	4.8	2.78	7	BnaC05g49400D, BnaC06g43610D, BnaA07g38770D, BnaC01g16050D, BnaA07g29460D, BnaA08g24920D, BnaC08g15350D
5	GO:0090487	secondary metabolite catabolic process	Biological Process	1.2	0.79	2	BnaC07g43540D, BnaA02g12330D
7	GO:0048507	meristem development	Biological Process	2.88	2.78	7	BnaC05g49400D, BnaC06g43610D, BnaA07g38770D, BnaC01g16050D, BnaA07g29460D, BnaA08g24920D, BnaC08g15350D
2	GO:0048511	rhythmic process	Biological Process	5.4	2.38	6	BnaC01g00280D, BnaA08g16610D, BnaC06g22030D, BnaC03g60490D, BnaA04g12350D, BnaUnng05060D
10	GO:0005819	spindle	Cellular Component	2	0.79	2	BnaC06g22030D, BnaC01g09180D
8	GO:0034357	photosynthetic membrane	Cellular Component	13.12	8.73	22	BnaA09g26570D, BnaC04g10780D, BnaA04g20150D, BnaC04g05260D, BnaC06g20160D, BnaA09g22540D, BnaA02g02290D, BnaC03g18980D, BnaA03g00260D, BnaC04g46560D, BnaC07g43540D, BnaC09g21870D, BnaC03g59520D, BnaC05g22880D, BnaC03g76260D, BnaCnng14300D, BnaA07g07560D, BnaAnng19110D, BnaCnng15190D, BnaC09g08390D, BnaC09g00220D, BnaC01g13750D
4	GO:0008092	cytoskeletal protein binding	Molecular Function	0.96	0.79	2	BnaC01g09180D, BnaA02g12330D
6	GO:0070417	cellular response to cold	Biological Process	2	0.79	2	BnaA10g20530D, BnaC09g44540D
8	GO:0015797	mannitol transport	Biological Process	1	0.4	1	BnaC01g33830D
8	GO:0015795	sorbitol transport	Biological Process	1	0.4	1	BnaC01g33830D
8	GO:0015793	glycerol transport	Biological Process	1	0.4	1	BnaC01g33830D
7	GO:0015791	polyol transport	Biological Process	2.4	0.4	1	BnaC01g33830D
7	GO:1901463	regulation of tetrapyrrole biosynthetic process	Biological Process	0.6	0.4	1	BnaCnng14300D
6	GO:0005996	monosaccharide metabolic process	Biological Process	5.04	8.33	21	BnaC08g19430D, BnaA08g24270D, BnaA08g24600D, BnaA06g17140D, BnaC05g09880D, BnaAnng26750D, BnaC06g14270D, BnaC01g16050D, BnaC08g46780D, BnaA03g54880D, BnaC01g00910D, BnaC05g05550D, BnaA10g27170D, BnaA04g06420D, BnaC08g15900D, BnaA06g08510D, BnaA08g25110D, BnaC08g15100D, BnaA04g12350D, BnaUnng05060D, BnaAnng08830D
6	GO:0004655	porphobilinogen synthase activity	Molecular Function	1	0.4	1	BnaA10g08780D
7	GO:0006833	water transport	Biological Process	41	16.27	41	BnaC04g04640D, BnaA03g43810D, BnaCnng23850D, BnaC05g09880D, BnaA08g24920D, BnaA02g05040D, BnaA02g05220D, BnaA05g23460D, BnaC04g50590D, BnaA04g06420D, BnaC07g45370D, BnaC08g15900D, BnaA07g16510D, BnaA05g05230D, BnaA06g08510D, BnaA08g16740D, BnaA04g12350D, BnaUnng05060D, BnaAnng08830D, BnaC08g15350D, BnaC05g49400D, BnaC08g41720D, BnaC08g25570D, BnaC08g19430D, BnaA06g32840D, BnaA08g24270D, BnaC07g23…
8	GO:0071491	cellular response to red light	Biological Process	1	0.4	1	BnaCnng14300D
8	GO:0071492	cellular response to UV-A	Biological Process	1	0.4	1	BnaCnng14300D
7	GO:0005507	copper ion binding	Molecular Function	26	10.32	26	BnaA10g14480D, BnaCnng23850D, BnaC05g09880D, BnaCnng66150D, BnaCnng38440D, BnaC05g35690D, BnaC09g37560D, BnaA02g32440D, BnaA04g06420D, BnaC08g15900D, BnaC05g43490D, BnaA02g03140D, BnaA06g08510D, BnaAnng08830D, BnaA10g15190D, BnaA08g24270D, BnaCnng35090D, BnaC06g14270D, BnaC08g46780D, BnaA03g54880D, BnaA10g27170D, BnaAnng00330D, BnaC09g39920D, BnaA05g29010D, BnaA10g16880D, BnaA02g12430D
7	GO:0006839	mitochondrial transport	Biological Process	0.6	0.4	1	BnaCnng14300D
7	GO:0005506	iron ion binding	Molecular Function	3.6	1.19	3	BnaA03g00260D, BnaA05g04960D, BnaCnng09200D
4	GO:0071495	cellular response to endogenous stimulus	Biological Process	11.33	10.71	27	BnaAnng40540D, BnaA05g33770D, BnaA06g24570D, BnaA06g13800D, BnaA09g02150D, BnaA02g02290D, BnaC01g29530D, BnaA04g02490D, BnaCnng38440D, BnaC04g46560D, BnaA06g31880D, BnaC08g41390D, BnaA01g22680D, BnaC06g06170D, BnaC04g24330D, BnaA05g14890D, BnaA03g27440D, BnaC07g24710D, BnaC03g32460D, BnaA06g32840D, BnaC03g06850D, BnaC07g23630D, BnaC02g36210D, BnaA02g28130D, BnaA03g05320D, BnaC03g56530D, BnaA06g01…
6	GO:0005509	calcium ion binding	Molecular Function	5	1.98	5	BnaA09g15400D, BnaAnng40540D, BnaC09g21870D, BnaC09g16150D, BnaCnng38440D
4	GO:0071496	cellular response to external stimulus	Biological Process	3.15	3.97	10	BnaA10g20530D, BnaC08g25570D, BnaA08g21730D, BnaA05g04960D, BnaC07g15280D, BnaC06g30920D, BnaC08g41390D, BnaA07g16510D, BnaC09g44540D, BnaCnng02360D
4	GO:0016651	oxidoreductase activity, acting on NAD(P)H	Molecular Function	0.22	0.4	1	BnaA10g20810D
5	GO:0016655	oxidoreductase activity, acting on NAD(P)H, quinone or similar compound as acceptor	Molecular Function	0.36	0.4	1	BnaA10g20810D
7	GO:1900140	regulation of seedling development	Biological Process	0.36	0.4	1	BnaCnng14300D
3	GO:1901476	carbohydrate transporter activity	Molecular Function	1.52	0.4	1	BnaC01g33830D
12	GO:0006850	mitochondrial pyruvate transport	Biological Process	1	0.4	1	BnaCnng14300D
6	GO:0004672	protein kinase activity	Molecular Function	13.36	3.97	10	BnaA07g25970D, BnaA07g25960D, BnaC01g07450D, BnaC01g00280D, BnaA08g16610D, BnaAnng22710D, BnaC06g27660D, BnaC03g60490D, BnaA04g12350D, BnaUnng05060D
7	GO:0004674	protein serine/threonine kinase activity	Molecular Function	5.6	1.98	5	BnaA07g25970D, BnaA07g25960D, BnaC01g07450D, BnaAnng22710D, BnaC06g27660D
8	GO:0071490	cellular response to far red light	Biological Process	1	0.4	1	BnaCnng14300D
9	GO:0072330	monocarboxylic acid biosynthetic process	Biological Process	17.52	7.94	20	BnaA10g15190D, BnaC02g07040D, BnaA08g21730D, BnaC07g15280D, BnaA06g13800D, BnaA02g02290D, BnaC01g29530D, BnaA04g17150D, BnaA04g02490D, BnaC04g40760D, BnaC04g46560D, BnaA05g04960D, BnaC09g37560D, BnaA01g22680D, BnaC03g76260D, BnaC06g06170D, BnaA06g38980D, BnaC04g24330D, BnaA06g01130D, BnaCnng09200D
6	GO:0071482	cellular response to light stimulus	Biological Process	2.04	0.4	1	BnaCnng14300D
7	GO:0071483	cellular response to blue light	Biological Process	1	0.4	1	BnaCnng14300D
4	GO:0005516	calmodulin binding	Molecular Function	9	3.57	9	BnaC04g45800D, BnaA04g22080D, BnaAnng27540D, BnaC05g05630D, BnaA01g22680D, BnaA05g34760D, BnaC01g29530D, BnaC04g45790D, BnaCnng38780D
3	GO:0005515	protein binding	Molecular Function	102.16	27.78	70	BnaC01g00280D, BnaA05g25390D, BnaAnng16810D, BnaA02g31600D, BnaA10g08550D, BnaCnng04710D, BnaA02g05220D, BnaAnng27540D, BnaC05g05630D, BnaA03g59140D, BnaA01g22680D, BnaC07g45370D, BnaC03g60490D, BnaC07g02580D, BnaA01g14050D, BnaA05g14890D, BnaC04g45790D, BnaC01g07450D, BnaC03g49830D, BnaC02g39370D, BnaA08g24600D, BnaAnng26750D, BnaCnng38780D, BnaC01g00910D, BnaA03g58750D, BnaAnng11630D, BnaA09g16…
8	GO:0071486	cellular response to high light intensity	Biological Process	1	0.4	1	BnaCnng14300D
11	GO:0006848	pyruvate transport	Biological Process	0.6	0.4	1	BnaCnng14300D
7	GO:0071484	cellular response to light intensity	Biological Process	0.6	0.4	1	BnaCnng14300D
9	GO:0097659	nucleic acid-templated transcription	Biological Process	16.25	6.35	16	BnaA09g09840D, BnaA05g33770D, BnaC03g32460D, BnaA06g24570D, BnaA09g02150D, BnaC08g46780D, BnaA10g21060D, BnaCnng04710D, BnaC03g07800D, BnaA06g31880D, BnaA08g19410D, BnaA04g06420D, BnaAnng08830D, BnaA02g12330D, BnaA03g27440D, BnaC07g24710D
7	GO:0071489	cellular response to red or far red light	Biological Process	1.2	0.4	1	BnaCnng14300D
6	GO:0018822	nitrile hydratase activity	Molecular Function	1.2	0.79	2	BnaC02g07040D, BnaA06g38980D
8	GO:0015798	myo-inositol transport	Biological Process	1	0.4	1	BnaC01g33830D
6	GO:0034050	host programmed cell death induced by symbiont	Biological Process	5.04	5.56	14	BnaC01g00280D, BnaAnng40540D, BnaA06g13800D, BnaA02g02290D, BnaC01g29530D, BnaA04g02490D, BnaC05g35010D, BnaC04g46560D, BnaA02g05040D, BnaA08g16610D, BnaA01g22680D, BnaA05g21830D, BnaC03g60490D, BnaC04g24330D
4	GO:0016627	oxidoreductase activity, acting on the CH-CH group of donors	Molecular Function	2.16	1.19	3	BnaC09g39920D, BnaC01g33830D, BnaA10g16880D
5	GO:0016628	oxidoreductase activity, acting on the CH-CH group of donors, NAD or NADP as acceptor	Molecular Function	3.6	1.19	3	BnaC09g39920D, BnaC01g33830D, BnaA10g16880D
5	GO:0035383	thioester metabolic process	Biological Process	0.94	0.79	2	BnaA03g58750D, BnaC06g14270D
6	GO:0035384	thioester biosynthetic process	Biological Process	0.36	0.4	1	BnaC06g14270D
7	GO:0006820	anion transport	Biological Process	6.07	5.56	14	BnaA05g05990D, BnaC06g30920D, BnaA03g43810D, BnaA02g09320D, BnaA01g37220D, BnaAnng27540D, BnaA03g31940D, BnaC08g41390D, BnaCnng14300D, BnaA01g06820D, BnaC01g33830D, BnaC04g45790D, BnaC07g02580D, BnaAnng23670D
5	GO:0000278	mitotic cell cycle	Biological Process	1.92	1.19	3	BnaC03g07800D, BnaC06g22030D, BnaA02g12330D
6	GO:0000287	magnesium ion binding	Molecular Function	4	1.59	4	BnaA01g06820D, BnaA09g09560D, BnaC07g02580D, BnaAnng23670D
6	GO:0006811	ion transport	Biological Process	21.32	21.43	54	BnaA02g31600D, BnaA10g08550D, BnaA08g24920D, BnaC04g46560D, BnaAnng27540D, BnaC09g37560D, BnaC04g50590D, BnaC04g45790D, BnaC07g02580D, BnaAnng08830D, BnaC09g00220D, BnaA05g05990D, BnaA08g21730D, BnaA06g32840D, BnaC02g36210D, BnaC06g08900D, BnaA02g28130D, BnaC02g36290D, BnaA03g31940D, BnaAnng23670D, BnaA02g12430D, BnaC09g31160D, BnaC04g04640D, BnaC06g30920D, BnaA03g43810D, BnaCnng23850D, BnaA02g09…
7	GO:0006812	cation transport	Biological Process	25.68	18.65	47	BnaC09g31160D, BnaC04g04640D, BnaCnng23850D, BnaA02g09320D, BnaA02g31600D, BnaA10g08550D, BnaA08g24920D, BnaA03g00260D, BnaC04g46560D, BnaA02g05040D, BnaAnng27540D, BnaC09g37560D, BnaC08g41390D, BnaA05g23460D, BnaC09g21870D, BnaC04g50590D, BnaA02g32440D, BnaA01g06820D, BnaA04g06420D, BnaA07g16510D, BnaA05g05230D, BnaC07g02580D, BnaAnng08830D, BnaC08g15350D, BnaC09g00220D, BnaC05g49400D, BnaA10g15…
6	GO:0006818	hydrogen transport	Biological Process	11.2	5.16	13	BnaC09g31160D, BnaA02g09460D, BnaA09g22540D, BnaC06g20160D, BnaA10g08550D, BnaC06g08900D, BnaC04g46560D, BnaC09g21870D, BnaA01g06820D, BnaC01g33830D, BnaC07g02580D, BnaAnng23670D, BnaA02g27980D
8	GO:0000281	mitotic cytokinesis	Biological Process	0.36	0.4	1	BnaA02g12330D
10	GO:0006816	calcium ion transport	Biological Process	19	7.54	19	BnaC05g49400D, BnaC04g04640D, BnaA06g32840D, BnaCnng23850D, BnaC07g23630D, BnaC02g36210D, BnaA08g24920D, BnaA02g28130D, BnaA04g26560D, BnaA02g05040D, BnaA03g21210D, BnaC08g41390D, BnaA05g23460D, BnaC04g50590D, BnaA04g06420D, BnaA05g05230D, BnaAnng08830D, BnaC08g15350D, BnaA02g12430D
6	GO:0000280	nuclear division	Biological Process	4.56	1.19	3	BnaC03g07800D, BnaC06g22030D, BnaA02g12330D
6	GO:2000377	regulation of reactive oxygen species metabolic process	Biological Process	3.6	2.38	6	BnaC04g46560D, BnaA01g22680D, BnaA02g02290D, BnaC01g29530D, BnaC04g24330D, BnaA04g02490D
4	GO:0010098	suspensor development	Biological Process	1	0.4	1	BnaC06g30920D
6	GO:0004650	polygalacturonase activity	Molecular Function	2	0.79	2	BnaC06g43610D, BnaA07g38770D
8	GO:0005982	starch metabolic process	Biological Process	11.6	3.17	8	BnaC09g31160D, BnaC06g43610D, BnaA02g09460D, BnaA04g20980D, BnaA07g38770D, BnaAnng19110D, BnaA10g08550D, BnaA02g27980D
7	GO:0005984	disaccharide metabolic process	Biological Process	3.6	2.38	6	BnaC09g31160D, BnaA02g09460D, BnaA04g20980D, BnaAnng19110D, BnaA10g08550D, BnaA02g27980D
5	GO:0005976	polysaccharide metabolic process	Biological Process	18.39	8.73	22	BnaC05g49400D, BnaC09g31160D, BnaA06g32840D, BnaA02g09460D, BnaA04g20980D, BnaAnng16810D, BnaA08g24600D, BnaC07g23630D, BnaC04g16630D, BnaC02g36210D, BnaA10g08550D, BnaA08g24920D, BnaA02g28130D, BnaC05g48410D, BnaC06g43610D, BnaA01g06820D, BnaA07g38770D, BnaAnng19110D, BnaC07g02580D, BnaAnng23670D, BnaC08g15350D, BnaA02g27980D
4	GO:0005975	carbohydrate metabolic process	Biological Process	90.99	26.59	67	BnaAnng16810D, BnaA06g17140D, BnaA10g08550D, BnaA08g24920D, BnaA02g05220D, BnaC04g50590D, BnaA05g14890D, BnaC07g02580D, BnaAnng08830D, BnaC08g41720D, BnaA04g08640D, BnaA06g32840D, BnaA08g24600D, BnaA10g20810D, BnaAnng26750D, BnaC02g36210D, BnaC08g46780D, BnaA03g54880D, BnaA02g28130D, BnaC01g00910D, BnaA09g47450D, BnaC03g56530D, BnaAnng36210D, BnaAnng23670D, BnaA02g12430D, BnaC09g31160D, BnaA04g08…
10	GO:0006825	copper ion transport	Biological Process	1	0.4	1	BnaA02g32440D
10	GO:0006826	iron ion transport	Biological Process	5	1.98	5	BnaA03g00260D, BnaC08g25570D, BnaC08g41390D, BnaA07g16510D, BnaCnng02360D
5	GO:0016620	oxidoreductase activity, acting on the aldehyde or oxo group of donors, NAD or NADP as acceptor	Molecular Function	9	4.37	11	BnaC01g00280D, BnaA08g16610D, BnaA08g24270D, BnaC08g15900D, BnaC09g39920D, BnaC05g09880D, BnaA06g08510D, BnaC03g60490D, BnaA10g16880D, BnaA04g12350D, BnaUnng05060D
6	GO:0016621	cinnamoyl-CoA reductase activity	Molecular Function	5	1.98	5	BnaC01g00280D, BnaA08g16610D, BnaC03g60490D, BnaA04g12350D, BnaUnng05060D
7	GO:0060320	rejection of self pollen	Biological Process	4	1.59	4	BnaA07g25970D, BnaA07g25960D, BnaC03g37350D, BnaA03g32070D
8	GO:2001252	positive regulation of chromosome organization	Biological Process	1.08	1.19	3	BnaC01g00280D, BnaA08g16610D, BnaC03g60490D
2	GO:0016209	antioxidant activity	Molecular Function	5.64	2.78	7	BnaA08g21730D, BnaC05g05550D, BnaC07g43540D, BnaC07g15280D, BnaAnng01300D, BnaA07g29460D, BnaA02g12330D
7	GO:1901421	positive regulation of response to alcohol	Biological Process	0.6	0.4	1	BnaA05g14890D
10	GO:0046499	S-adenosylmethioninamine metabolic process	Biological Process	0.6	0.4	1	BnaA03g27900D
7	GO:0006886	intracellular protein transport	Biological Process	22.32	9.52	24	BnaA08g05690D, BnaC08g41720D, BnaC01g00280D, BnaAnng40540D, BnaA06g13800D, BnaA02g02290D, BnaC01g29530D, BnaAnng26750D, BnaC08g10200D, BnaA04g02490D, BnaC01g00910D, BnaA07g25400D, BnaC06g27180D, BnaC05g35010D, BnaC04g46560D, BnaA02g05040D, BnaA08g16610D, BnaA09g47450D, BnaA01g22680D, BnaC03g76260D, BnaA03g27900D, BnaA05g21830D, BnaC03g60490D, BnaC04g24330D
7	GO:0004222	metalloendopeptidase activity	Molecular Function	2	0.79	2	BnaA02g30900D, BnaC09g14910D
4	GO:0006403	RNA localization	Biological Process	0.52	1.59	4	BnaC01g00280D, BnaC03g60490D, BnaA04g12350D, BnaUnng05060D
11	GO:0009910	negative regulation of flower development	Biological Process	3	1.19	3	BnaC01g00280D, BnaA08g16610D, BnaC03g60490D
11	GO:0006879	cellular iron ion homeostasis	Biological Process	1	0.4	1	BnaA03g00260D
6	GO:1901419	regulation of response to alcohol	Biological Process	0.36	0.4	1	BnaA05g14890D
8	GO:1902749	regulation of cell cycle G2/M phase transition	Biological Process	0.6	0.4	1	BnaA02g12330D
11	GO:0006878	cellular copper ion homeostasis	Biological Process	5	1.98	5	BnaA10g27170D, BnaAnng00330D, BnaA05g29010D, BnaC05g43490D, BnaA03g54880D
10	GO:0009909	regulation of flower development	Biological Process	5.8	1.59	4	BnaC01g00280D, BnaA08g16610D, BnaC03g60490D, BnaA02g12330D
9	GO:0009908	flower development	Biological Process	32.67	7.14	18	BnaC01g00280D, BnaA02g31040D, BnaA05g33770D, BnaC03g32460D, BnaC02g39370D, BnaA09g02150D, BnaCnng04710D, BnaA03g00260D, BnaA06g31880D, BnaA08g16610D, BnaC06g43610D, BnaA08g19410D, BnaA07g38770D, BnaC03g60490D, BnaA07g29460D, BnaC07g24710D, BnaA02g12330D, BnaA03g27440D
9	GO:0019720	Mo-molybdopterin cofactor metabolic process	Biological Process	0.6	0.4	1	BnaAnng40540D
6	GO:0016211	ammonia ligase activity	Molecular Function	2.4	1.59	4	BnaC05g35690D, BnaCnng23850D, BnaA02g03140D, BnaA02g12430D
8	GO:0019722	calcium-mediated signaling	Biological Process	1	0.4	1	BnaC01g07450D
7	GO:0061640	cytoskeleton-dependent cytokinesis	Biological Process	0.36	0.4	1	BnaA02g12330D
4	GO:0016679	oxidoreductase activity, acting on diphenols and related substances as donors	Molecular Function	1.08	1.19	3	BnaA10g14480D, BnaCnng35090D, BnaCnng66150D
6	GO:0018858	benzoate-CoA ligase activity	Molecular Function	1	0.4	1	BnaA02g12290D
10	GO:0061647	histone H3-K9 modification	Biological Process	0.6	0.4	1	BnaA02g12330D
8	GO:0006414	translational elongation	Biological Process	2	0.79	2	BnaC05g05630D, BnaCnng38780D
7	GO:0006412	translation	Biological Process	1.2	0.79	2	BnaC05g05630D, BnaCnng38780D
5	GO:0045184	establishment of protein localization	Biological Process	11.88	9.92	25	BnaA08g05690D, BnaC01g00280D, BnaAnng40540D, BnaA06g13800D, BnaA02g02290D, BnaC01g29530D, BnaA04g02490D, BnaC06g27180D, BnaC05g35010D, BnaC04g46560D, BnaA02g05040D, BnaA01g22680D, BnaC03g60490D, BnaC04g24330D, BnaC08g41720D, BnaAnng26750D, BnaC08g10200D, BnaC01g16050D, BnaC01g00910D, BnaA07g25400D, BnaA08g16610D, BnaA09g47450D, BnaC03g76260D, BnaA03g27900D, BnaA05g21830D
11	GO:0006406	mRNA export from nucleus	Biological Process	4	1.59	4	BnaC01g00280D, BnaC03g60490D, BnaA04g12350D, BnaUnng05060D
9	GO:0070592	cell wall polysaccharide biosynthetic process	Biological Process	1.8	1.19	3	BnaC06g43610D, BnaA07g38770D, BnaC04g16630D
8	GO:0006888	ER to Golgi vesicle-mediated transport	Biological Process	3	1.19	3	BnaA01g06820D, BnaC07g02580D, BnaAnng23670D
6	GO:0009914	hormone transport	Biological Process	3.1	3.17	8	BnaC05g49400D, BnaC01g07450D, BnaA09g03190D, BnaCnng30870D, BnaC06g43610D, BnaA07g38770D, BnaA08g24920D, BnaC08g15350D
9	GO:0006405	RNA export from nucleus	Biological Process	2.4	1.59	4	BnaC01g00280D, BnaC03g60490D, BnaA04g12350D, BnaUnng05060D
11	GO:0046034	ATP metabolic process	Biological Process	2.89	1.98	5	BnaA01g06820D, BnaA10g20810D, BnaC06g08900D, BnaC07g02580D, BnaAnng23670D
7	GO:0071446	cellular response to salicylic acid stimulus	Biological Process	8.52	3.97	10	BnaC04g46560D, BnaAnng40540D, BnaA06g13800D, BnaA01g22680D, BnaC06g06170D, BnaA02g02290D, BnaC01g29530D, BnaC04g24330D, BnaA04g02490D, BnaA06g01130D
5	GO:0016682	oxidoreductase activity, acting on diphenols and related substances as donors, oxygen as acceptor	Molecular Function	1.8	1.19	3	BnaA10g14480D, BnaCnng35090D, BnaCnng66150D
4	GO:0016684	oxidoreductase activity, acting on peroxide as acceptor	Molecular Function	5.64	2.78	7	BnaA08g21730D, BnaC05g05550D, BnaC07g43540D, BnaC07g15280D, BnaAnng01300D, BnaA07g29460D, BnaA02g12330D
6	GO:0050525	cutinase activity	Molecular Function	1	0.4	1	BnaC03g68070D
6	GO:0016688	L-ascorbate peroxidase activity	Molecular Function	1	0.4	1	BnaC05g05550D
8	GO:0004683	calmodulin-dependent protein kinase activity	Molecular Function	1	0.4	1	BnaC01g07450D
10	GO:0006865	amino acid transport	Biological Process	9.76	2.78	7	BnaA01g37220D, BnaA05g05990D, BnaA01g06820D, BnaA02g09320D, BnaC01g33830D, BnaC07g02580D, BnaAnng23670D
8	GO:0006857	oligopeptide transport	Biological Process	5	1.98	5	BnaC06g30920D, BnaA03g43810D, BnaA01g06820D, BnaC07g02580D, BnaAnng23670D
9	GO:0005525	GTP binding	Molecular Function	2	0.79	2	BnaC05g05630D, BnaCnng38780D
9	GO:0005524	ATP binding	Molecular Function	19	7.54	19	BnaC01g07450D, BnaA05g05990D, BnaA09g00390D, BnaAnng22710D, BnaCnng23850D, BnaA03g17100D, BnaC06g27660D, BnaC01g16050D, BnaA07g25970D, BnaC05g35690D, BnaA07g25960D, BnaC04g46560D, BnaC03g17190D, BnaCnng47680D, BnaA01g06820D, BnaA02g03140D, BnaC07g02580D, BnaAnng23670D, BnaA02g12430D
6	GO:0030964	NADH dehydrogenase complex	Cellular Component	0.36	0.4	1	BnaA10g20810D
7	GO:0070141	response to UV-A	Biological Process	0.6	0.4	1	BnaCnng14300D
4	GO:0005527	macrolide binding	Molecular Function	0.6	0.4	1	BnaC03g49830D
7	GO:0006855	drug transmembrane transport	Biological Process	1	0.4	1	BnaCnng47680D
8	GO:0030968	endoplasmic reticulum unfolded protein response	Biological Process	2	0.79	2	BnaAnng40540D, BnaC09g14910D
5	GO:0005528	FK506 binding	Molecular Function	1	0.4	1	BnaC03g49830D
5	GO:0071478	cellular response to radiation	Biological Process	1.22	0.4	1	BnaCnng14300D
9	GO:0072329	monocarboxylic acid catabolic process	Biological Process	1.8	1.19	3	BnaC01g00280D, BnaA08g16610D, BnaC03g60490D
5	GO:0048229	gametophyte development	Biological Process	11.08	5.16	13	BnaC01g00280D, BnaC08g10150D, BnaA08g24600D, BnaAnng16810D, BnaA03g17100D, BnaAnng26750D, BnaC01g00910D, BnaC05g48410D, BnaC03g17190D, BnaA08g16610D, BnaC09g39920D, BnaC03g60490D, BnaA10g16880D
9	GO:0006875	cellular metal ion homeostasis	Biological Process	2.16	2.38	6	BnaA03g00260D, BnaA10g27170D, BnaAnng00330D, BnaA05g29010D, BnaC05g43490D, BnaA03g54880D
7	GO:0006873	cellular ion homeostasis	Biological Process	32.18	7.94	20	BnaA08g21730D, BnaC07g15280D, BnaA06g32840D, BnaCnng23850D, BnaC07g23630D, BnaC02g36210D, BnaA03g54880D, BnaA02g28130D, BnaA03g00260D, BnaC02g36290D, BnaA10g27170D, BnaA05g23460D, BnaAnng00330D, BnaC09g21870D, BnaA09g10460D, BnaA05g29010D, BnaC05g43490D, BnaCnng15190D, BnaA02g12430D, BnaC09g00220D
6	GO:0048232	male gamete generation	Biological Process	1.2	0.79	2	BnaC01g00910D, BnaAnng26750D
6	GO:0006869	lipid transport	Biological Process	13.36	5.16	13	BnaC05g49400D, BnaA08g00590D, BnaC08g10150D, BnaC08g03340D, BnaA08g24920D, BnaC05g35010D, BnaC04g45800D, BnaA04g22080D, BnaA05g34760D, BnaA05g21830D, BnaC04g45790D, BnaC08g15350D, BnaC09g08390D
6	GO:0048236	plant-type spore development	Biological Process	0.6	0.4	1	BnaC08g10150D
8	GO:0048235	pollen sperm cell differentiation	Biological Process	2	0.79	2	BnaC01g00910D, BnaAnng26750D
6	GO:0071462	cellular response to water stimulus	Biological Process	1.8	1.19	3	BnaA10g20530D, BnaA05g04960D, BnaC09g44540D
8	GO:0019759	glycosinolate catabolic process	Biological Process	0.6	0.4	1	BnaA04g25470D
5	GO:0042537	benzene-containing compound metabolic process	Biological Process	5.11	4.37	11	BnaC05g49400D, BnaC04g46560D, BnaA01g22680D, BnaC06g06170D, BnaA02g02290D, BnaC01g29530D, BnaC04g24330D, BnaA04g02490D, BnaA06g01130D, BnaA08g24920D, BnaC08g15350D
8	GO:0019758	glycosinolate biosynthetic process	Biological Process	4.8	3.17	8	BnaC05g49400D, BnaA02g12290D, BnaC06g30920D, BnaA08g24270D, BnaC05g09880D, BnaA06g08510D, BnaA08g24920D, BnaC08g15350D
5	GO:0015399	primary active transmembrane transporter activity	Molecular Function	0.47	1.98	5	BnaA05g05990D, BnaA01g06820D, BnaC07g02580D, BnaC06g08900D, BnaAnng23670D
6	GO:0042538	hyperosmotic salinity response	Biological Process	3	1.19	3	BnaC01g07450D, BnaA06g13800D, BnaCnng38440D
4	GO:0044711	single-organism biosynthetic process	Biological Process	32.28	41.27	104	BnaC01g00280D, BnaAnng16810D, BnaA02g02290D, BnaA08g24920D, BnaC04g40760D, BnaC04g46560D, BnaC03g60490D, BnaC07g02580D, BnaC06g38520D, BnaC03g49830D, BnaA08g00590D, BnaA06g32840D, BnaCnng35090D, BnaC02g36210D, BnaC08g46780D, BnaC06g08900D, BnaA03g58750D, BnaA08g16610D, BnaA07g10170D, BnaA03g27900D, BnaA02g12430D, BnaA04g08570D, BnaA06g13800D, BnaCnng23850D, BnaC05g09880D, BnaC01g29530D, BnaA04g17…
3	GO:0044710	single-organism metabolic process	Biological Process	97.53	55.56	140	BnaC01g00280D, BnaAnng16810D, BnaA06g17140D, BnaA02g02290D, BnaA08g24920D, BnaC04g40760D, BnaC05g39800D, BnaC04g46560D, BnaA02g05220D, BnaC03g60490D, BnaA05g14890D, BnaC07g02580D, BnaC06g38520D, BnaA08g00590D, BnaC03g49830D, BnaA06g32840D, BnaCnng35090D, BnaA10g20810D, BnaC02g36210D, BnaC08g46780D, BnaC06g08900D, BnaA03g54880D, BnaA03g58750D, BnaC04g14070D, BnaA08g16610D, BnaA07g10170D, BnaA03g27…
7	GO:0009955	adaxial/abaxial pattern specification	Biological Process	2	0.79	2	BnaA02g31040D, BnaC02g39370D
4	GO:0044712	single-organism catabolic process	Biological Process	27.89	21.03	53	BnaC01g00280D, BnaA05g25390D, BnaA02g02290D, BnaA08g24920D, BnaA02g05220D, BnaC04g50590D, BnaC03g60490D, BnaAnng08830D, BnaC08g41720D, BnaA04g25470D, BnaA08g21730D, BnaA06g32840D, BnaC01g21920D, BnaC02g36210D, BnaAnng26750D, BnaC08g46780D, BnaA02g28130D, BnaA03g54880D, BnaC01g00910D, BnaA08g16610D, BnaA09g47450D, BnaC03g56530D, BnaA05g25400D, BnaA02g12430D, BnaC04g04640D, BnaAnng01300D, BnaCnng23…
8	GO:0019760	glucosinolate metabolic process	Biological Process	5.4	3.57	9	BnaC05g49400D, BnaA04g25470D, BnaA02g12290D, BnaC06g30920D, BnaA08g24270D, BnaC05g09880D, BnaA06g08510D, BnaA08g24920D, BnaC08g15350D
9	GO:0019762	glucosinolate catabolic process	Biological Process	1	0.4	1	BnaA04g25470D
9	GO:0019761	glucosinolate biosynthetic process	Biological Process	8	3.17	8	BnaC05g49400D, BnaA02g12290D, BnaC06g30920D, BnaA08g24270D, BnaC05g09880D, BnaA06g08510D, BnaA08g24920D, BnaC08g15350D
4	GO:0019748	secondary metabolic process	Biological Process	19.23	11.9	30	BnaC01g37590D, BnaC01g00280D, BnaC06g30920D, BnaCnng23850D, BnaC05g09880D, BnaA08g24920D, BnaC05g39800D, BnaC08g41390D, BnaC03g60490D, BnaA06g08510D, BnaA04g12350D, BnaUnng05060D, BnaC08g15350D, BnaA02g12330D, BnaC05g49400D, BnaA04g25470D, BnaA09g00390D, BnaA02g12290D, BnaA06g32840D, BnaA08g24270D, BnaC07g23630D, BnaC02g36210D, BnaA02g28130D, BnaA03g58750D, BnaC05g05550D, BnaC07g43540D, BnaA08g16…
7	GO:0042547	cell wall modification involved in multidimensional cell growth	Biological Process	1.8	1.19	3	BnaCnng55390D, BnaA02g14340D, BnaA09g29240D
4	GO:0046906	tetrapyrrole binding	Molecular Function	10.8	7.14	18	BnaA08g21730D, BnaC07g15280D, BnaA09g26570D, BnaAnng01300D, BnaC04g10780D, BnaA04g20150D, BnaC04g05260D, BnaA09g22540D, BnaC03g18980D, BnaC05g05550D, BnaA05g04960D, BnaC03g59520D, BnaC05g22880D, BnaCnng14300D, BnaA07g07560D, BnaAnng19110D, BnaA07g29460D, BnaCnng15190D
7	GO:0042548	regulation of photosynthesis, light reaction	Biological Process	0.36	0.4	1	BnaC01g13750D
9	GO:0044728	DNA methylation or demethylation	Biological Process	0.6	0.4	1	BnaA02g12330D
6	GO:0046903	secretion	Biological Process	0.36	0.4	1	BnaC01g16050D
5	GO:0046907	intracellular transport	Biological Process	19.67	11.9	30	BnaA08g05690D, BnaC01g00280D, BnaAnng40540D, BnaA06g13800D, BnaA02g02290D, BnaC01g29530D, BnaA04g02490D, BnaC06g27180D, BnaC05g35010D, BnaC04g46560D, BnaA02g05040D, BnaA01g22680D, BnaCnng14300D, BnaA01g06820D, BnaC03g60490D, BnaC04g24330D, BnaA04g12350D, BnaUnng05060D, BnaC07g02580D, BnaC08g41720D, BnaAnng26750D, BnaC08g10200D, BnaC01g00910D, BnaA07g25400D, BnaA08g16610D, BnaA09g47450D, BnaC03g76…
7	GO:0009963	positive regulation of flavonoid biosynthetic process	Biological Process	4	1.59	4	BnaC05g35010D, BnaA02g05040D, BnaA05g21830D, BnaC03g56530D
6	GO:0009962	regulation of flavonoid biosynthetic process	Biological Process	2.4	1.59	4	BnaC05g35010D, BnaA02g05040D, BnaA05g21830D, BnaC03g56530D
5	GO:0014070	response to organic cyclic compound	Biological Process	12.67	6.35	16	BnaAnng40540D, BnaA06g13800D, BnaC09g21810D, BnaA02g02290D, BnaC01g29530D, BnaA04g02490D, BnaCnng38440D, BnaA08g30590D, BnaAnng33460D, BnaC04g46560D, BnaUnng04590D, BnaA01g22680D, BnaC06g06170D, BnaA09g19810D, BnaC04g24330D, BnaA06g01130D
6	GO:0042542	response to hydrogen peroxide	Biological Process	9	3.57	9	BnaA03g00260D, BnaA09g15400D, BnaAnng40540D, BnaA08g24270D, BnaC08g15900D, BnaC05g09880D, BnaC09g16150D, BnaA06g08510D, BnaC01g16050D
7	GO:0006457	protein folding	Biological Process	11	4.37	11	BnaA09g15400D, BnaC03g17190D, BnaC03g49830D, BnaC05g05550D, BnaA09g08780D, BnaAnng40540D, BnaA03g17100D, BnaC09g16150D, BnaC09g09060D, BnaC01g16050D, BnaCnng38440D
7	GO:0009967	positive regulation of signal transduction	Biological Process	0.6	0.4	1	BnaA05g14890D
6	GO:0009966	regulation of signal transduction	Biological Process	0.36	0.4	1	BnaA05g14890D
6	GO:0044724	single-organism carbohydrate catabolic process	Biological Process	21.48	15.08	38	BnaC04g04640D, BnaCnng23850D, BnaC05g09880D, BnaA08g24920D, BnaA02g05220D, BnaC04g50590D, BnaA04g06420D, BnaC08g15900D, BnaA05g05230D, BnaA06g08510D, BnaA08g16740D, BnaA08g25110D, BnaC08g15100D, BnaA04g12350D, BnaUnng05060D, BnaAnng08830D, BnaC08g15350D, BnaC05g49400D, BnaC08g41720D, BnaC08g19430D, BnaA06g32840D, BnaA08g24270D, BnaC07g23630D, BnaAnng26750D, BnaC02g36210D, BnaC06g14270D, BnaC01g16…
6	GO:0042545	cell wall modification	Biological Process	4.92	1.98	5	BnaC08g10150D, BnaCnng55390D, BnaA02g14340D, BnaC04g44150D, BnaA09g29240D
9	GO:0009965	leaf morphogenesis	Biological Process	2	0.79	2	BnaA02g31040D, BnaC02g39370D
5	GO:0044723	single-organism carbohydrate metabolic process	Biological Process	27.87	24.6	62	BnaAnng16810D, BnaA06g17140D, BnaA10g08550D, BnaA08g24920D, BnaA02g05220D, BnaC04g50590D, BnaC07g02580D, BnaAnng08830D, BnaC08g41720D, BnaA04g08640D, BnaA06g32840D, BnaA08g24600D, BnaA10g20810D, BnaAnng26750D, BnaC02g36210D, BnaC08g46780D, BnaA03g54880D, BnaA02g28130D, BnaC01g00910D, BnaA09g47450D, BnaC03g56530D, BnaAnng36210D, BnaAnng23670D, BnaA02g12430D, BnaC09g31160D, BnaA04g08570D, BnaC04g04…
4	GO:0042546	cell wall biogenesis	Biological Process	3.65	2.38	6	BnaC05g48410D, BnaA08g00590D, BnaC06g43610D, BnaAnng16810D, BnaA07g38770D, BnaC04g16630D
7	GO:0098586	cellular response to virus	Biological Process	0.6	0.4	1	BnaA06g24570D
8	GO:0051495	positive regulation of cytoskeleton organization	Biological Process	0.36	0.4	1	BnaA02g12330D
5	GO:0098588	bounding membrane of organelle	Cellular Component	24	14.29	36	BnaA10g20530D, BnaAnng40540D, BnaA05g25390D, BnaAnng16810D, BnaA03g17100D, BnaC05g09880D, BnaC09g44540D, BnaA04g17150D, BnaC04g40760D, BnaC05g48410D, BnaC07g30010D, BnaC05g05630D, BnaA05g23460D, BnaA01g06820D, BnaA04g06420D, BnaC08g15900D, BnaA06g08510D, BnaC07g02580D, BnaAnng08830D, BnaA09g15400D, BnaA06g32840D, BnaA08g24270D, BnaC09g16150D, BnaC07g23630D, BnaC06g14270D, BnaC02g36210D, BnaC01g16…
7	GO:0051493	regulation of cytoskeleton organization	Biological Process	0.22	0.4	1	BnaA02g12330D
5	GO:0010941	regulation of cell death	Biological Process	7.32	6.35	16	BnaC01g00280D, BnaAnng40540D, BnaA06g13800D, BnaA02g02290D, BnaC01g29530D, BnaA04g02490D, BnaC05g35010D, BnaC04g46560D, BnaA02g05040D, BnaA08g16610D, BnaA01g22680D, BnaC06g06170D, BnaA05g21830D, BnaC03g60490D, BnaC04g24330D, BnaA06g01130D
7	GO:0019752	carboxylic acid metabolic process	Biological Process	22.42	30.16	76	BnaC01g00280D, BnaA02g02290D, BnaA08g24920D, BnaC04g40760D, BnaC04g46560D, BnaC09g37560D, BnaAnng27540D, BnaA02g05220D, BnaA01g22680D, BnaC04g50590D, BnaC06g06170D, BnaC03g60490D, BnaA05g14890D, BnaAnng08830D, BnaC09g00220D, BnaC08g41720D, BnaC06g38520D, BnaC02g07040D, BnaA08g00590D, BnaA08g21730D, BnaC03g49830D, BnaA09g00390D, BnaA06g32840D, BnaC03g06850D, BnaC02g36210D, BnaC08g46780D, BnaA02g28…
6	GO:0010942	positive regulation of cell death	Biological Process	2	0.79	2	BnaC06g06170D, BnaA06g01130D
6	GO:0019755	one-carbon compound transport	Biological Process	7.8	3.97	10	BnaA04g26560D, BnaA03g21210D, BnaC04g04640D, BnaA05g23460D, BnaA06g32840D, BnaC04g50590D, BnaA05g05230D, BnaC07g23630D, BnaC02g36210D, BnaA02g28130D
6	GO:0090627	plant epidermal cell differentiation	Biological Process	1.68	5.16	13	BnaC05g49400D, BnaA06g32840D, BnaC07g23630D, BnaC02g36210D, BnaC08g46780D, BnaA08g24920D, BnaA02g28130D, BnaAnng27540D, BnaC06g43610D, BnaA04g06420D, BnaA07g38770D, BnaAnng08830D, BnaC08g15350D
7	GO:0019757	glycosinolate metabolic process	Biological Process	3.24	3.57	9	BnaC05g49400D, BnaA04g25470D, BnaA02g12290D, BnaC06g30920D, BnaA08g24270D, BnaC05g09880D, BnaA06g08510D, BnaA08g24920D, BnaC08g15350D
3	GO:0016247	channel regulator activity	Molecular Function	0.36	0.4	1	BnaC04g02990D
6	GO:0090626	plant epidermis morphogenesis	Biological Process	0.6	0.4	1	BnaAnng19110D
4	GO:0016248	channel inhibitor activity	Molecular Function	0.6	0.4	1	BnaC04g02990D
10	GO:0046916	cellular transition metal ion homeostasis	Biological Process	3.6	2.38	6	BnaA03g00260D, BnaA10g27170D, BnaAnng00330D, BnaA05g29010D, BnaC05g43490D, BnaA03g54880D
6	GO:0046914	transition metal ion binding	Molecular Function	29.76	17.06	43	BnaC09g31160D, BnaC04g47470D, BnaAnng40540D, BnaA10g14480D, BnaCnng23850D, BnaC05g09880D, BnaA02g02290D, BnaCnng66150D, BnaA10g08550D, BnaCnng38440D, BnaC05g35690D, BnaA03g00260D, BnaC09g37560D, BnaA05g04960D, BnaA02g32440D, BnaA04g06420D, BnaC08g15900D, BnaC05g43490D, BnaA02g03140D, BnaA06g08510D, BnaA01g14050D, BnaAnng08830D, BnaA10g15190D, BnaA08g21730D, BnaC07g15280D, BnaA08g24270D, BnaA02g09…
7	GO:0022904	respiratory electron transport chain	Biological Process	0.6	0.4	1	BnaA10g20810D
5	GO:0022900	electron transport chain	Biological Process	0.72	0.79	2	BnaA10g20810D, BnaC01g13750D
2	GO:0005576	extracellular region	Cellular Component	145.68	44.05	111	BnaA09g03190D, BnaC01g00280D, BnaA01g04550D, BnaA02g02290D, BnaA02g31600D, BnaC09g36100D, BnaA08g24920D, BnaA02g06090D, BnaC05g35010D, BnaC04g46560D, BnaC05g22880D, BnaA07g07560D, BnaC03g60490D, BnaA05g14890D, BnaC06g35810D, BnaC06g38520D, BnaCnng35090D, BnaC03g75650D, BnaC08g46780D, BnaA03g58750D, BnaA03g31940D, BnaC09g14910D, BnaA08g16610D, BnaA05g21830D, BnaA05g20090D, BnaA05g25400D, BnaA09g29…
9	GO:0009934	regulation of meristem structural organization	Biological Process	1	0.4	1	BnaC01g16050D
1	GO:0005575	cellular_component	Cellular Component	414.61	98.81	249	BnaA03g17100D, BnaA06g17140D, BnaA02g31600D, BnaC09g36100D, BnaA08g24920D, BnaC04g40760D, BnaA02g06090D, BnaC05g35010D, BnaC04g46560D, BnaC05g22880D, BnaA01g14050D, BnaA05g14890D, BnaC06g35810D, BnaC03g32460D, BnaCnng35090D, BnaC08g46780D, BnaC03g18980D, BnaC06g08900D, BnaA08g30590D, BnaA03g58750D, BnaA09g16620D, BnaC09g14910D, BnaA07g10170D, BnaA09g09560D, BnaA05g21830D, BnaA05g20090D, BnaA02g12…
8	GO:0009933	meristem structural organization	Biological Process	0.6	0.4	1	BnaC01g16050D
8	GO:0009932	cell tip growth	Biological Process	12.2	4.37	11	BnaC05g49400D, BnaA06g32840D, BnaC06g43610D, BnaA07g38770D, BnaC07g23630D, BnaC02g36210D, BnaC04g44150D, BnaA08g24920D, BnaC08g15350D, BnaA09g05270D, BnaA02g28130D
8	GO:0009926	auxin polar transport	Biological Process	8.6	3.17	8	BnaC05g49400D, BnaC01g07450D, BnaA09g03190D, BnaCnng30870D, BnaC06g43610D, BnaA07g38770D, BnaA08g24920D, BnaC08g15350D
3	GO:0030527	structural constituent of chromatin	Molecular Function	1	0.4	1	BnaC08g19430D
6	GO:0030529	ribonucleoprotein complex	Cellular Component	5.4	5.95	15	BnaA04g08570D, BnaA08g21730D, BnaA04g08640D, BnaC07g15280D, BnaAnng16810D, BnaCnng23850D, BnaC05g35690D, BnaC05g48410D, BnaC04g30870D, BnaA04g27920D, BnaA02g03140D, BnaC04g34390D, BnaA07g14420D, BnaAnng36210D, BnaA02g12430D
9	GO:0051028	mRNA transport	Biological Process	2.4	1.59	4	BnaC01g00280D, BnaC03g60490D, BnaA04g12350D, BnaUnng05060D
5	GO:0019725	cellular homeostasis	Biological Process	12.78	8.73	22	BnaA08g21730D, BnaC07g15280D, BnaC03g06850D, BnaA06g32840D, BnaCnng23850D, BnaC07g23630D, BnaC02g36210D, BnaA03g54880D, BnaA02g28130D, BnaA03g00260D, BnaC02g36290D, BnaA10g27170D, BnaA05g23460D, BnaAnng00330D, BnaC09g21870D, BnaA03g05320D, BnaA05g29010D, BnaC05g43490D, BnaA09g10460D, BnaCnng15190D, BnaA02g12430D, BnaC09g00220D
11	GO:0009941	chloroplast envelope	Cellular Component	38	15.08	38	BnaC09g31160D, BnaA04g08570D, BnaC04g04640D, BnaC04g10780D, BnaCnng23850D, BnaA02g02290D, BnaA10g08550D, BnaC04g46560D, BnaC04g30870D, BnaA05g23460D, BnaC04g50590D, BnaA05g05230D, BnaA08g25110D, BnaC08g15100D, BnaA07g14420D, BnaA02g12330D, BnaC09g00220D, BnaA08g21730D, BnaA04g08640D, BnaC07g15280D, BnaA06g32840D, BnaA02g09460D, BnaC07g23630D, BnaC02g36210D, BnaC03g18980D, BnaA02g28130D, BnaA04g26…
5	GO:0008610	lipid biosynthetic process	Biological Process	10.48	8.33	21	BnaA09g30140D, BnaA06g13800D, BnaA10g14480D, BnaA08g24270D, BnaCnng35090D, BnaC05g09880D, BnaA04g17150D, BnaCnng04710D, BnaCnng66150D, BnaC04g40760D, BnaA03g58750D, BnaC08g41390D, BnaA05g04960D, BnaA08g19410D, BnaA07g10170D, BnaC06g06170D, BnaA06g08510D, BnaA04g12350D, BnaUnng05060D, BnaA06g01130D, BnaCnng09200D
7	GO:0004252	serine-type endopeptidase activity	Molecular Function	2	0.79	2	BnaA05g25390D, BnaA05g25400D
7	GO:0043413	macromolecule glycosylation	Biological Process	2.4	1.59	4	BnaA01g06820D, BnaA10g20810D, BnaC07g02580D, BnaAnng23670D
5	GO:0043412	macromolecule modification	Biological Process	24.44	16.67	42	BnaC09g31160D, BnaC01g00280D, BnaAnng40540D, BnaC04g10780D, BnaA04g20150D, BnaAnng22710D, BnaC02g12450D, BnaC09g09060D, BnaA02g02290D, BnaC01g29530D, BnaA10g08550D, BnaA04g02490D, BnaA07g25970D, BnaA07g25960D, BnaC04g46560D, BnaAnng33460D, BnaA09g08780D, BnaA01g22680D, BnaC03g59520D, BnaC05g22880D, BnaC09g21870D, BnaA01g06820D, BnaA09g10460D, BnaA09g19810D, BnaC03g60490D, BnaC04g24330D, BnaC07g02…
4	GO:0005102	receptor binding	Molecular Function	0.6	0.4	1	BnaCnng02630D
6	GO:0043414	macromolecule methylation	Biological Process	1.77	1.59	4	BnaC01g00280D, BnaA08g16610D, BnaC03g60490D, BnaA02g12330D
6	GO:0010927	cellular component assembly involved in morphogenesis	Biological Process	0.72	0.79	2	BnaC09g39920D, BnaA10g16880D
8	GO:0019319	hexose biosynthetic process	Biological Process	9	5.95	15	BnaA08g24270D, BnaA08g24600D, BnaC05g09880D, BnaC06g14270D, BnaC01g16050D, BnaC08g46780D, BnaC05g05550D, BnaA04g06420D, BnaC08g15900D, BnaA06g08510D, BnaA08g25110D, BnaC08g15100D, BnaA04g12350D, BnaUnng05060D, BnaAnng08830D
7	GO:0019318	hexose metabolic process	Biological Process	8.4	8.33	21	BnaC08g19430D, BnaA08g24270D, BnaA08g24600D, BnaA06g17140D, BnaC05g09880D, BnaAnng26750D, BnaC06g14270D, BnaC01g16050D, BnaC08g46780D, BnaA03g54880D, BnaC01g00910D, BnaC05g05550D, BnaA10g27170D, BnaA04g06420D, BnaC08g15900D, BnaA06g08510D, BnaA08g25110D, BnaC08g15100D, BnaA04g12350D, BnaUnng05060D, BnaAnng08830D
4	GO:0009991	response to extracellular stimulus	Biological Process	3.15	3.97	10	BnaA10g20530D, BnaC08g25570D, BnaA08g21730D, BnaA05g04960D, BnaC07g15280D, BnaC06g30920D, BnaC08g41390D, BnaA07g16510D, BnaC09g44540D, BnaCnng02360D
8	GO:0006486	protein glycosylation	Biological Process	4	1.59	4	BnaA01g06820D, BnaA10g20810D, BnaC07g02580D, BnaAnng23670D
8	GO:0006006	glucose metabolic process	Biological Process	11.4	7.54	19	BnaC08g19430D, BnaA08g24270D, BnaC05g09880D, BnaAnng26750D, BnaC06g14270D, BnaC01g16050D, BnaC08g46780D, BnaA03g54880D, BnaC01g00910D, BnaC05g05550D, BnaA10g27170D, BnaA04g06420D, BnaC08g15900D, BnaA06g08510D, BnaA08g25110D, BnaC08g15100D, BnaA04g12350D, BnaUnng05060D, BnaAnng08830D
9	GO:0006007	glucose catabolic process	Biological Process	5	1.98	5	BnaC01g00910D, BnaC08g19430D, BnaA10g27170D, BnaAnng26750D, BnaA03g54880D
8	GO:0042973	glucan endo-1,3-beta-D-glucosidase activity	Molecular Function	1	0.4	1	BnaC04g24330D
9	GO:0009507	chloroplast	Cellular Component	156.19	39.29	99	BnaC01g00280D, BnaA03g17100D, BnaA02g02290D, BnaA02g31600D, BnaC04g46560D, BnaC05g05630D, BnaC05g22880D, BnaA07g07560D, BnaC03g60490D, BnaA05g14890D, BnaC03g49830D, BnaA06g32840D, BnaC02g36210D, BnaC03g18980D, BnaA07g25400D, BnaC02g36290D, BnaA08g16610D, BnaA05g20090D, BnaA02g12430D, BnaA04g08570D, BnaAnng40540D, BnaC04g04640D, BnaCnng23850D, BnaA10g13830D, BnaC05g09880D, BnaA04g02490D, BnaC05g35…
5	GO:0048285	organelle fission	Biological Process	2.74	1.19	3	BnaC03g07800D, BnaC06g22030D, BnaA02g12330D
4	GO:0009506	plasmodesma	Cellular Component	68	26.98	68	BnaC01g00280D, BnaA10g14480D, BnaA03g17100D, BnaA01g04550D, BnaA02g31600D, BnaC05g05630D, BnaA01g22680D, BnaC04g50590D, BnaC07g45370D, BnaC03g60490D, BnaA05g14890D, BnaC07g02580D, BnaAnng08830D, BnaC08g41720D, BnaC02g07040D, BnaA08g21730D, BnaA09g00390D, BnaCnng35090D, BnaC07g29330D, BnaC08g46780D, BnaCnng38780D, BnaAnng11630D, BnaA08g16610D, BnaA09g47450D, BnaA05g20090D, BnaAnng23670D, BnaA02g12…
5	GO:0048284	organelle fusion	Biological Process	0.72	0.79	2	BnaC03g17190D, BnaA03g17100D
8	GO:0019320	hexose catabolic process	Biological Process	3	1.98	5	BnaC01g00910D, BnaC08g19430D, BnaA10g27170D, BnaAnng26750D, BnaA03g54880D
5	GO:0016298	lipase activity	Molecular Function	2	0.79	2	BnaC03g68070D, BnaA02g09320D
6	GO:0030104	water homeostasis	Biological Process	5	1.98	5	BnaA06g32840D, BnaC07g23630D, BnaC02g36210D, BnaA05g14890D, BnaA02g28130D
10	GO:0009523	photosystem II	Cellular Component	11.4	3.57	9	BnaA09g26570D, BnaC04g10780D, BnaA04g20150D, BnaC03g59520D, BnaC05g22880D, BnaC09g21870D, BnaC06g20160D, BnaA09g22540D, BnaC03g18980D
8	GO:0006497	protein lipidation	Biological Process	0.72	0.79	2	BnaC05g05550D, BnaC01g16050D
10	GO:0009522	photosystem I	Cellular Component	10.6	3.97	10	BnaA09g26570D, BnaC04g10780D, BnaA04g20150D, BnaC03g59520D, BnaC05g22880D, BnaA07g07560D, BnaA09g22540D, BnaC03g18980D, BnaCnng15190D, BnaC09g00220D
9	GO:0006498	N-terminal protein lipidation	Biological Process	1.2	0.79	2	BnaC05g05550D, BnaC01g16050D
9	GO:0009521	photosystem	Cellular Component	13.2	4.76	12	BnaA09g26570D, BnaC04g10780D, BnaA04g20150D, BnaC09g21870D, BnaC03g59520D, BnaC05g22880D, BnaC06g20160D, BnaA09g22540D, BnaA07g07560D, BnaC03g18980D, BnaCnng15190D, BnaC09g00220D
8	GO:0006012	galactose metabolic process	Biological Process	2.6	0.79	2	BnaA08g24600D, BnaA06g17140D
10	GO:0009526	plastid envelope	Cellular Component	26.4	15.48	39	BnaC09g31160D, BnaA04g08570D, BnaC04g04640D, BnaC04g10780D, BnaCnng23850D, BnaA02g02290D, BnaA10g08550D, BnaC04g46560D, BnaC04g30870D, BnaA05g23460D, BnaC04g50590D, BnaA05g05230D, BnaA08g25110D, BnaC08g15100D, BnaA07g14420D, BnaA02g12330D, BnaC09g00220D, BnaA08g21730D, BnaA04g08640D, BnaC07g15280D, BnaA06g32840D, BnaA02g09460D, BnaC07g23630D, BnaC02g36210D, BnaC03g18980D, BnaA02g28130D, BnaA04g26…
6	GO:0007346	regulation of mitotic cell cycle	Biological Process	0.36	0.4	1	BnaA02g12330D
10	GO:0006499	N-terminal protein myristoylation	Biological Process	2	0.79	2	BnaC05g05550D, BnaC01g16050D
6	GO:1990066	energy quenching	Biological Process	1.2	0.79	2	BnaA09g22540D, BnaAnng19110D
8	GO:0009524	phragmoplast	Cellular Component	2	0.79	2	BnaC06g22030D, BnaC01g09180D
6	GO:0098542	defense response to other organism	Biological Process	32.83	16.67	42	BnaC09g31160D, BnaAnng40540D, BnaA06g24570D, BnaA04g20980D, BnaC05g09880D, BnaA02g02290D, BnaC01g29530D, BnaA10g08550D, BnaA04g02490D, BnaA08g24920D, BnaA08g19280D, BnaC04g46560D, BnaC09g37560D, BnaA02g05220D, BnaA01g22680D, BnaC06g06170D, BnaC08g15900D, BnaA06g08510D, BnaA08g16740D, BnaC04g24330D, BnaA04g12350D, BnaA05g14890D, BnaUnng05060D, BnaC05g41570D, BnaC08g15350D, BnaC04g02990D, BnaC05g49…
15	GO:0009517	PSII associated light-harvesting complex II	Cellular Component	2	0.79	2	BnaA09g22540D, BnaAnng19110D
8	GO:0010501	RNA secondary structure unwinding	Biological Process	4	1.59	4	BnaC01g00280D, BnaC03g60490D, BnaA04g12350D, BnaUnng05060D
8	GO:0009970	cellular response to sulfate starvation	Biological Process	2	0.79	2	BnaA08g21730D, BnaC07g15280D
6	GO:0006461	protein complex assembly	Biological Process	9.2	7.14	18	BnaAnng28650D, BnaA10g20810D, BnaC02g12450D, BnaC06g20160D, BnaC06g14270D, BnaAnng26750D, BnaC08g46780D, BnaC01g00910D, BnaC05g05550D, BnaC06g22030D, BnaC09g21870D, BnaA04g06420D, BnaAnng19110D, BnaA01g14050D, BnaA05g14890D, BnaAnng08830D, BnaA02g12330D, BnaC09g00220D
6	GO:0030570	pectate lyase activity	Molecular Function	3	1.19	3	BnaA09g03190D, BnaCnng30870D, BnaA03g46920D
7	GO:0006464	cellular protein modification process	Biological Process	64	16.27	41	BnaC09g31160D, BnaC01g00280D, BnaAnng40540D, BnaC04g10780D, BnaA04g20150D, BnaAnng22710D, BnaC02g12450D, BnaC09g09060D, BnaA02g02290D, BnaC01g29530D, BnaA10g08550D, BnaA04g02490D, BnaA07g25970D, BnaA07g25960D, BnaAnng33460D, BnaC04g46560D, BnaA09g08780D, BnaA01g22680D, BnaC03g59520D, BnaC05g22880D, BnaC09g21870D, BnaA01g06820D, BnaA09g19810D, BnaC03g60490D, BnaC04g24330D, BnaC07g02580D, BnaA02g12…
6	GO:0008643	carbohydrate transport	Biological Process	2.66	0.4	1	BnaC01g33830D
8	GO:0006468	protein phosphorylation	Biological Process	22.52	6.75	17	BnaC09g31160D, BnaC01g07450D, BnaAnng40540D, BnaA02g09460D, BnaAnng22710D, BnaC06g27660D, BnaA02g02290D, BnaC01g29530D, BnaA10g08550D, BnaA04g02490D, BnaA07g25970D, BnaA07g25960D, BnaC04g46560D, BnaA01g22680D, BnaC04g24330D, BnaA02g27980D, BnaA02g12330D
4	GO:0042995	cell projection	Cellular Component	0.6	0.4	1	BnaC03g68070D
8	GO:0008645	hexose transport	Biological Process	1.2	0.4	1	BnaC01g33830D
6	GO:0050136	NADH dehydrogenase (quinone) activity	Molecular Function	0.6	0.4	1	BnaA10g20810D
11	GO:0010951	negative regulation of endopeptidase activity	Biological Process	3	1.19	3	BnaA10g20530D, BnaC04g47470D, BnaC09g44540D
8	GO:0031410	cytoplasmic vesicle	Cellular Component	0.6	0.4	1	BnaC01g16050D
7	GO:0016278	lysine N-methyltransferase activity	Molecular Function	1.3	1.19	3	BnaC01g00280D, BnaA08g16610D, BnaC03g60490D
8	GO:0016279	protein-lysine N-methyltransferase activity	Molecular Function	2.16	1.19	3	BnaC01g00280D, BnaA08g16610D, BnaC03g60490D
4	GO:0019787	ubiquitin-like protein transferase activity	Molecular Function	1.8	1.19	3	BnaAnng28650D, BnaC06g22030D, BnaC02g12450D
3	GO:0044703	multi-organism reproductive process	Biological Process	2.94	3.97	10	BnaA07g25970D, BnaC01g00910D, BnaA07g25960D, BnaC03g37350D, BnaAnng22710D, BnaC06g27660D, BnaA03g32070D, BnaAnng26750D, BnaC04g44150D, BnaA09g05270D
3	GO:0044706	multi-multicellular organism process	Biological Process	2.25	3.17	8	BnaA07g25970D, BnaA07g25960D, BnaC03g37350D, BnaAnng22710D, BnaC06g27660D, BnaA03g32070D, BnaC04g44150D, BnaA09g05270D
3	GO:0044707	single-multicellular organism process	Biological Process	87.52	28.17	71	BnaC01g00280D, BnaA09g03190D, BnaA05g33770D, BnaA09g02150D, BnaAnng16810D, BnaA03g17100D, BnaA01g04550D, BnaCnng04710D, BnaA08g24920D, BnaC04g46560D, BnaAnng27540D, BnaC06g06170D, BnaC03g60490D, BnaAnng08830D, BnaA03g27440D, BnaC08g41720D, BnaC01g07450D, BnaA08g00590D, BnaC03g32460D, BnaC02g39370D, BnaA06g32840D, BnaA08g24600D, BnaAnng26750D, BnaC02g36210D, BnaC08g46780D, BnaC07g29330D, BnaA02g28…
8	GO:0006470	protein dephosphorylation	Biological Process	1.2	0.79	2	BnaC09g21870D, BnaC09g00220D
7	GO:0008654	phospholipid biosynthetic process	Biological Process	1.08	1.19	3	BnaA08g24270D, BnaC05g09880D, BnaA06g08510D
9	GO:0008652	cellular amino acid biosynthetic process	Biological Process	9.5	11.11	28	BnaCnng23850D, BnaA08g24920D, BnaC05g35690D, BnaA04g06420D, BnaA02g03140D, BnaAnng19110D, BnaA08g25110D, BnaC08g15100D, BnaAnng08830D, BnaC08g15350D, BnaC09g00220D, BnaC05g49400D, BnaC06g38520D, BnaC03g49830D, BnaA08g00590D, BnaA06g32840D, BnaC03g06850D, BnaA09g22540D, BnaC06g20160D, BnaC07g23630D, BnaC02g36210D, BnaA02g28130D, BnaC09g39920D, BnaA03g05320D, BnaA07g33890D, BnaA10g16880D, BnaCnng15…
7	GO:0004298	threonine-type endopeptidase activity	Molecular Function	1	0.4	1	BnaC08g10150D
7	GO:0009505	plant-type cell wall	Cellular Component	20	7.94	20	BnaAnng40540D, BnaA05g25390D, BnaA10g14480D, BnaA01g04550D, BnaA10g21060D, BnaC07g29330D, BnaCnng66150D, BnaC01g06040D, BnaC04g45800D, BnaA04g22080D, BnaC08g41390D, BnaA05g23460D, BnaA05g34760D, BnaA06g27710D, BnaA02g14340D, BnaA05g25400D, BnaC04g45790D, BnaA07g29460D, BnaA09g29240D, BnaC03g43790D
3	GO:0044700	single organism signaling	Biological Process	34.61	13.49	34	BnaAnng40540D, BnaA05g33770D, BnaA06g24570D, BnaA06g13800D, BnaA09g02150D, BnaA02g02290D, BnaC01g29530D, BnaC09g09060D, BnaA04g02490D, BnaC04g44150D, BnaCnng38440D, BnaC04g46560D, BnaA06g31880D, BnaA02g05220D, BnaA09g08780D, BnaA01g22680D, BnaC06g06170D, BnaC04g24330D, BnaA05g14890D, BnaA03g27440D, BnaC07g24710D, BnaC01g07450D, BnaC05g31450D, BnaC03g32460D, BnaA06g32840D, BnaC03g06850D, BnaC07g23…
9	GO:0006479	protein methylation	Biological Process	1.94	1.59	4	BnaC01g00280D, BnaA08g16610D, BnaC03g60490D, BnaA02g12330D
2	GO:0009987	cellular process	Biological Process	332.82	81.35	205	BnaA03g17100D, BnaA08g24920D, BnaC04g40760D, BnaC05g35010D, BnaC04g46560D, BnaC05g22880D, BnaA01g14050D, BnaA05g14890D, BnaC03g32460D, BnaCnng35090D, BnaC06g27660D, BnaC08g46780D, BnaC03g18980D, BnaC06g08900D, BnaA03g54880D, BnaA03g58750D, BnaC09g14910D, BnaA03g27900D, BnaA09g09560D, BnaA05g21830D, BnaA05g20090D, BnaA02g12430D, BnaC04g04640D, BnaA06g13800D, BnaCnng23850D, BnaAnng22710D, BnaC05g09…
3	GO:0044702	single organism reproductive process	Biological Process	33.84	13.49	34	BnaC01g00280D, BnaA02g31040D, BnaC06g30920D, BnaA05g33770D, BnaC08g10150D, BnaA09g02150D, BnaC05g09880D, BnaCnng04710D, BnaC04g44150D, BnaA03g00260D, BnaA06g31880D, BnaC06g43610D, BnaA08g19410D, BnaA04g06420D, BnaC06g06170D, BnaC08g15900D, BnaA07g38770D, BnaC03g60490D, BnaA06g08510D, BnaA09g05270D, BnaAnng08830D, BnaC07g24710D, BnaA02g12330D, BnaA03g27440D, BnaC03g32460D, BnaC02g39370D, BnaA08g24…
14	GO:0009503	thylakoid light-harvesting complex	Cellular Component	1.2	0.79	2	BnaA09g22540D, BnaAnng19110D
10	GO:0031407	oxylipin metabolic process	Biological Process	0.6	0.4	1	BnaA06g13800D
11	GO:0031408	oxylipin biosynthetic process	Biological Process	1	0.4	1	BnaA06g13800D
3	GO:0031409	pigment binding	Molecular Function	0.6	0.4	1	BnaAnng19110D
7	GO:0017111	nucleoside-triphosphatase activity	Molecular Function	4.97	3.17	8	BnaA05g05990D, BnaC05g05630D, BnaCnng47680D, BnaA01g06820D, BnaCnng38780D, BnaC07g02580D, BnaC06g08900D, BnaAnng23670D
3	GO:0016265	death	Biological Process	9.3	7.54	19	BnaC01g00280D, BnaAnng40540D, BnaA06g13800D, BnaA02g02290D, BnaC01g29530D, BnaA04g02490D, BnaC05g35010D, BnaC04g46560D, BnaC04g45800D, BnaA02g05040D, BnaA08g16610D, BnaA05g34760D, BnaA01g22680D, BnaC06g06170D, BnaA05g21830D, BnaC03g60490D, BnaC04g24330D, BnaC04g45790D, BnaA06g01130D
7	GO:0030554	adenyl nucleotide binding	Molecular Function	7.2	7.54	19	BnaC01g07450D, BnaA05g05990D, BnaA09g00390D, BnaAnng22710D, BnaCnng23850D, BnaA03g17100D, BnaC06g27660D, BnaC01g16050D, BnaA07g25970D, BnaC05g35690D, BnaA07g25960D, BnaC04g46560D, BnaC03g17190D, BnaCnng47680D, BnaA01g06820D, BnaA02g03140D, BnaC07g02580D, BnaAnng23670D, BnaA02g12430D
9	GO:0031401	positive regulation of protein modification process	Biological Process	1.08	1.19	3	BnaC01g00280D, BnaA08g16610D, BnaC03g60490D
4	GO:0008104	protein localization	Biological Process	12.35	11.9	30	BnaA08g05690D, BnaC01g00280D, BnaAnng40540D, BnaC04g04640D, BnaA06g13800D, BnaA02g02290D, BnaC01g29530D, BnaA04g02490D, BnaC06g27180D, BnaC05g35010D, BnaC04g46560D, BnaA02g05040D, BnaA01g22680D, BnaC04g50590D, BnaA05g05230D, BnaC03g60490D, BnaC04g24330D, BnaC08g41720D, BnaAnng26750D, BnaC08g10200D, BnaC01g16050D, BnaC01g00910D, BnaA07g25400D, BnaA04g26560D, BnaA03g21210D, BnaA08g16610D, BnaA09g47…
5	GO:0022402	cell cycle process	Biological Process	3.35	1.98	5	BnaC03g07800D, BnaAnng28650D, BnaC06g22030D, BnaC02g12450D, BnaA02g12330D
6	GO:0009438	methylglyoxal metabolic process	Biological Process	1.08	1.19	3	BnaA02g02290D, BnaA08g25110D, BnaC08g15100D
7	GO:0022890	inorganic cation transmembrane transporter activity	Molecular Function	1.3	1.98	5	BnaA05g23460D, BnaA01g06820D, BnaC07g02580D, BnaC06g08900D, BnaAnng23670D
4	GO:0030029	actin filament-based process	Biological Process	0.65	0.79	2	BnaC01g09180D, BnaA02g12330D
4	GO:0022891	substrate-specific transmembrane transporter activity	Molecular Function	11.26	10.32	26	BnaC04g04640D, BnaC06g30920D, BnaA03g43810D, BnaA05g23460D, BnaC04g50590D, BnaC07g45370D, BnaA01g06820D, BnaA07g16510D, BnaA05g05230D, BnaC07g02580D, BnaC08g25570D, BnaA05g05990D, BnaA08g21730D, BnaC07g15280D, BnaA06g32840D, BnaC07g23630D, BnaC02g36210D, BnaC06g08900D, BnaA02g28130D, BnaA04g26560D, BnaAnng11630D, BnaA03g21210D, BnaC01g33830D, BnaCnng02360D, BnaAnng23670D, BnaC03g65520D
3	GO:0022892	substrate-specific transporter activity	Molecular Function	6.76	10.32	26	BnaC04g04640D, BnaC06g30920D, BnaA03g43810D, BnaA05g23460D, BnaC04g50590D, BnaC07g45370D, BnaA01g06820D, BnaA07g16510D, BnaA05g05230D, BnaC07g02580D, BnaC08g25570D, BnaA05g05990D, BnaA08g21730D, BnaC07g15280D, BnaA06g32840D, BnaC07g23630D, BnaC02g36210D, BnaC06g08900D, BnaA02g28130D, BnaA04g26560D, BnaAnng11630D, BnaA03g21210D, BnaC01g33830D, BnaCnng02360D, BnaAnng23670D, BnaC03g65520D
10	GO:0019243	methylglyoxal catabolic process to D-lactate	Biological Process	3	1.19	3	BnaA02g02290D, BnaA08g25110D, BnaC08g15100D
10	GO:0010413	glucuronoxylan metabolic process	Biological Process	3	1.19	3	BnaC06g43610D, BnaA07g38770D, BnaC04g16630D
9	GO:0010893	positive regulation of steroid biosynthetic process	Biological Process	1.2	0.79	2	BnaA08g19410D, BnaCnng04710D
8	GO:0010410	hemicellulose metabolic process	Biological Process	2.16	1.19	3	BnaC06g43610D, BnaA07g38770D, BnaC04g16630D
5	GO:0007267	cell-cell signaling	Biological Process	1	0.4	1	BnaC04g44150D
11	GO:0042023	DNA endoreduplication	Biological Process	4	1.59	4	BnaAnng28650D, BnaC06g22030D, BnaC02g12450D, BnaA02g12330D
5	GO:0046863	ribulose-1,5-bisphosphate carboxylase/oxygenase activator activity	Molecular Function	1	0.4	1	BnaC04g46560D
5	GO:0046872	metal ion binding	Molecular Function	89.26	26.19	66	BnaA04g20150D, BnaA10g14480D, BnaA02g02290D, BnaA10g08780D, BnaA10g08550D, BnaC09g37560D, BnaC05g22880D, BnaC05g43490D, BnaA07g07560D, BnaC07g02580D, BnaA01g14050D, BnaAnng08830D, BnaA08g21730D, BnaA09g00390D, BnaCnng35090D, BnaA10g20810D, BnaC08g46780D, BnaC03g18980D, BnaA03g54880D, BnaC09g14910D, BnaAnng00330D, BnaA09g09560D, BnaA05g29010D, BnaAnng23670D, BnaA02g12430D, BnaC09g31160D, BnaC04g47…
6	GO:0017057	6-phosphogluconolactonase activity	Molecular Function	1	0.4	1	BnaC07g30010D
6	GO:0031347	regulation of defense response	Biological Process	29.84	7.94	20	BnaA08g21730D, BnaC01g00280D, BnaC07g15280D, BnaAnng40540D, BnaA03g43810D, BnaA06g13800D, BnaC03g75650D, BnaA02g02290D, BnaC01g29530D, BnaA04g02490D, BnaA08g19280D, BnaC05g35010D, BnaC04g46560D, BnaA02g05040D, BnaA08g16610D, BnaA01g22680D, BnaA05g21830D, BnaC01g33830D, BnaC03g60490D, BnaC04g24330D
7	GO:0031348	negative regulation of defense response	Biological Process	8	3.17	8	BnaC04g46560D, BnaAnng40540D, BnaA01g22680D, BnaA02g02290D, BnaC01g29530D, BnaC01g33830D, BnaC04g24330D, BnaA04g02490D
10	GO:0010422	regulation of brassinosteroid biosynthetic process	Biological Process	1.2	0.79	2	BnaA08g19410D, BnaCnng04710D
6	GO:0019219	regulation of nucleobase-containing compound metabolic process	Biological Process	2.79	6.35	16	BnaA09g09840D, BnaA05g33770D, BnaC03g32460D, BnaA06g24570D, BnaA09g02150D, BnaC08g46780D, BnaCnng04710D, BnaC03g07800D, BnaA06g31880D, BnaC06g22030D, BnaA08g19410D, BnaA04g06420D, BnaAnng08830D, BnaA02g12330D, BnaA03g27440D, BnaC07g24710D
5	GO:0090558	plant epidermis development	Biological Process	2.04	5.56	14	BnaC05g49400D, BnaA06g32840D, BnaC07g23630D, BnaC02g36210D, BnaC08g46780D, BnaA08g24920D, BnaA02g28130D, BnaAnng27540D, BnaC06g43610D, BnaA04g06420D, BnaA07g38770D, BnaAnng19110D, BnaAnng08830D, BnaC08g15350D
5	GO:0009893	positive regulation of metabolic process	Biological Process	5.71	5.95	15	BnaC09g31160D, BnaC01g00280D, BnaA02g09460D, BnaCnng04710D, BnaA10g08550D, BnaC05g35010D, BnaC04g46560D, BnaA02g05040D, BnaA08g16610D, BnaA08g19410D, BnaA05g21830D, BnaC03g56530D, BnaAnng19110D, BnaC03g60490D, BnaA02g27980D
5	GO:0009892	negative regulation of metabolic process	Biological Process	6.17	4.76	12	BnaA10g20530D, BnaC04g47470D, BnaC06g22030D, BnaA05g25390D, BnaA04g06420D, BnaA03g27900D, BnaC09g44540D, BnaC08g46780D, BnaA05g25400D, BnaAnng08830D, BnaC01g13750D, BnaA02g12330D
6	GO:0009891	positive regulation of biosynthetic process	Biological Process	3.12	2.38	6	BnaC05g35010D, BnaA02g05040D, BnaA08g19410D, BnaA05g21830D, BnaC03g56530D, BnaCnng04710D
6	GO:0009890	negative regulation of biosynthetic process	Biological Process	0.75	1.59	4	BnaA04g06420D, BnaC08g46780D, BnaAnng08830D, BnaA02g12330D
6	GO:0009411	response to UV	Biological Process	5.9	5.95	15	BnaC05g49400D, BnaA06g32840D, BnaC09g21810D, BnaC07g23630D, BnaC02g36210D, BnaA08g24920D, BnaA08g30590D, BnaA02g28130D, BnaAnng33460D, BnaUnng04590D, BnaC06g43610D, BnaCnng14300D, BnaA09g19810D, BnaA07g38770D, BnaC08g15350D
2	GO:0044699	single-organism process	Biological Process	376.43	85.32	215	BnaA03g17100D, BnaA06g17140D, BnaA02g31600D, BnaA08g24920D, BnaC04g40760D, BnaC05g35010D, BnaC04g46560D, BnaA05g14890D, BnaC03g32460D, BnaCnng35090D, BnaC06g27660D, BnaC08g46780D, BnaC06g08900D, BnaA03g54880D, BnaA03g58750D, BnaC04g14070D, BnaC09g14910D, BnaA07g10170D, BnaA03g27900D, BnaA05g21830D, BnaA05g20090D, BnaA02g12430D, BnaC04g04640D, BnaA06g13800D, BnaCnng23850D, BnaAnng22710D, BnaC05g09…
5	GO:0009416	response to light stimulus	Biological Process	86.65	19.44	49	BnaA04g20150D, BnaA10g08550D, BnaA08g24920D, BnaC04g46560D, BnaC09g37560D, BnaC05g22880D, BnaA07g07560D, BnaA08g21730D, BnaA04g08640D, BnaA06g32840D, BnaC02g36210D, BnaA08g30590D, BnaA02g28130D, BnaA02g14340D, BnaAnng36210D, BnaA09g29240D, BnaC09g31160D, BnaA04g08570D, BnaAnng40540D, BnaC04g05260D, BnaAnng33460D, BnaC04g30870D, BnaC06g43610D, BnaC03g59520D, BnaC09g21870D, BnaCnng14300D, BnaA09g19…
5	GO:0009415	response to water	Biological Process	24.36	13.49	34	BnaA10g20530D, BnaC01g00280D, BnaC04g47470D, BnaC04g04640D, BnaA06g13800D, BnaC09g44540D, BnaA08g24920D, BnaCnng38440D, BnaA05g04960D, BnaA05g34760D, BnaC04g50590D, BnaA01g06820D, BnaA05g05230D, BnaA08g16740D, BnaC03g60490D, BnaA04g12350D, BnaA05g14890D, BnaC04g45790D, BnaC07g02580D, BnaUnng05060D, BnaC08g15350D, BnaC05g49400D, BnaC01g07450D, BnaA06g32840D, BnaC07g23630D, BnaC02g36210D, BnaC01g16…
6	GO:0009414	response to water deprivation	Biological Process	40.6	13.49	34	BnaA10g20530D, BnaC01g00280D, BnaC04g47470D, BnaC04g04640D, BnaA06g13800D, BnaC09g44540D, BnaCnng38440D, BnaA08g24920D, BnaA05g04960D, BnaA05g34760D, BnaC04g50590D, BnaA01g06820D, BnaA05g05230D, BnaC03g60490D, BnaA08g16740D, BnaA04g12350D, BnaA05g14890D, BnaC04g45790D, BnaC07g02580D, BnaUnng05060D, BnaC08g15350D, BnaC05g49400D, BnaC01g07450D, BnaA06g32840D, BnaC07g23630D, BnaC02g36210D, BnaC01g16…
5	GO:0009409	response to cold	Biological Process	33.2	12.7	32	BnaC09g31160D, BnaA10g20530D, BnaC01g00280D, BnaC04g47470D, BnaAnng40540D, BnaA02g02290D, BnaC09g44540D, BnaA10g08550D, BnaA04g02490D, BnaA08g24920D, BnaA03g00260D, BnaC04g46560D, BnaCnng14300D, BnaC03g60490D, BnaC04g24330D, BnaA04g12350D, BnaUnng05060D, BnaC08g15350D, BnaC05g49400D, BnaA08g21730D, BnaA09g00390D, BnaC07g15280D, BnaA06g32840D, BnaA02g09460D, BnaC07g23630D, BnaC02g36210D, BnaC01g16…
5	GO:0009408	response to heat	Biological Process	19.8	7.14	18	BnaC05g49400D, BnaA10g20530D, BnaA09g15400D, BnaAnng40540D, BnaA08g24270D, BnaA03g17100D, BnaC05g09880D, BnaC09g16150D, BnaC09g44540D, BnaC01g16050D, BnaA08g24920D, BnaC03g17190D, BnaC05g05550D, BnaCnng14300D, BnaC08g15900D, BnaA06g08510D, BnaC03g56530D, BnaC08g15350D
5	GO:0016192	vesicle-mediated transport	Biological Process	12.08	3.17	8	BnaA07g25400D, BnaC06g27180D, BnaA08g05690D, BnaA03g27900D, BnaA01g06820D, BnaC08g10200D, BnaC07g02580D, BnaAnng23670D
6	GO:0009407	toxin catabolic process	Biological Process	2	0.79	2	BnaC07g43540D, BnaA02g12330D
7	GO:0019220	regulation of phosphate metabolic process	Biological Process	0.72	0.79	2	BnaC09g21870D, BnaC09g00220D
7	GO:0016197	endosomal transport	Biological Process	3	1.19	3	BnaA08g05690D, BnaA03g27900D, BnaC08g10200D
4	GO:0019222	regulation of metabolic process	Biological Process	26.15	20.24	51	BnaA09g09840D, BnaC01g00280D, BnaA05g33770D, BnaA05g25390D, BnaA09g02150D, BnaA02g02290D, BnaC09g44540D, BnaCnng04710D, BnaA10g08550D, BnaA08g24920D, BnaC05g35010D, BnaC04g46560D, BnaA01g22680D, BnaC06g06170D, BnaC03g60490D, BnaAnng08830D, BnaA03g27440D, BnaC09g00220D, BnaC03g32460D, BnaC08g46780D, BnaA03g58750D, BnaA08g16610D, BnaA03g27900D, BnaA05g21830D, BnaC03g56530D, BnaA05g25400D, BnaA06g01…
5	GO:0033993	response to lipid	Biological Process	32.64	15.08	38	BnaC01g00280D, BnaA05g33770D, BnaAnng40540D, BnaA06g13800D, BnaA09g02150D, BnaCnng38440D, BnaA08g24920D, BnaA06g31880D, BnaC08g41390D, BnaA01g06820D, BnaC07g45370D, BnaC03g60490D, BnaA04g12350D, BnaC07g02580D, BnaUnng05060D, BnaA05g14890D, BnaC08g15350D, BnaA03g27440D, BnaC07g24710D, BnaC05g49400D, BnaA08g21730D, BnaC03g32460D, BnaC07g15280D, BnaA06g32840D, BnaC03g06850D, BnaC07g23630D, BnaC02g36…
8	GO:0030001	metal ion transport	Biological Process	30	13.49	34	BnaC04g04640D, BnaCnng23850D, BnaA02g31600D, BnaA08g24920D, BnaA03g00260D, BnaA02g05040D, BnaAnng27540D, BnaC09g37560D, BnaC08g41390D, BnaA05g23460D, BnaC09g21870D, BnaC04g50590D, BnaA02g32440D, BnaA04g06420D, BnaA07g16510D, BnaA05g05230D, BnaAnng08830D, BnaC08g15350D, BnaC09g00220D, BnaC05g49400D, BnaA10g15190D, BnaC08g25570D, BnaA08g21730D, BnaC07g15280D, BnaA06g32840D, BnaC07g23630D, BnaC02g36…
4	GO:0010876	lipid localization	Biological Process	8.02	5.16	13	BnaC05g49400D, BnaA08g00590D, BnaC08g10150D, BnaC08g03340D, BnaA08g24920D, BnaC05g35010D, BnaC04g45800D, BnaA04g22080D, BnaA05g34760D, BnaA05g21830D, BnaC04g45790D, BnaC08g15350D, BnaC09g08390D
9	GO:0018377	protein myristoylation	Biological Process	1.2	0.79	2	BnaC05g05550D, BnaC01g16050D
8	GO:0030003	cellular cation homeostasis	Biological Process	20.3	7.54	19	BnaA08g21730D, BnaC07g15280D, BnaA06g32840D, BnaCnng23850D, BnaC07g23630D, BnaC02g36210D, BnaA02g28130D, BnaA03g54880D, BnaA03g00260D, BnaC02g36290D, BnaA05g23460D, BnaA10g27170D, BnaAnng00330D, BnaC09g21870D, BnaA05g29010D, BnaC05g43490D, BnaCnng15190D, BnaA02g12430D, BnaC09g00220D
8	GO:0031334	positive regulation of protein complex assembly	Biological Process	0.22	0.4	1	BnaA02g12330D
8	GO:0090567	reproductive shoot system development	Biological Process	19.6	7.14	18	BnaC01g00280D, BnaA02g31040D, BnaA05g33770D, BnaC03g32460D, BnaC02g39370D, BnaA09g02150D, BnaCnng04710D, BnaA03g00260D, BnaA06g31880D, BnaA08g16610D, BnaC06g43610D, BnaA08g19410D, BnaA07g38770D, BnaC03g60490D, BnaA07g29460D, BnaC07g24710D, BnaA02g12330D, BnaA03g27440D
3	GO:0022857	transmembrane transporter activity	Molecular Function	7.18	10.32	26	BnaC04g04640D, BnaC06g30920D, BnaA03g43810D, BnaA05g23460D, BnaC04g50590D, BnaC07g45370D, BnaA01g06820D, BnaA07g16510D, BnaA05g05230D, BnaC07g02580D, BnaC08g25570D, BnaA05g05990D, BnaA08g21730D, BnaC07g15280D, BnaA06g32840D, BnaC07g23630D, BnaC02g36210D, BnaC06g08900D, BnaA02g28130D, BnaA04g26560D, BnaAnng11630D, BnaA03g21210D, BnaC01g33830D, BnaCnng02360D, BnaAnng23670D, BnaC03g65520D
6	GO:0042044	fluid transport	Biological Process	24.6	16.27	41	BnaC04g04640D, BnaA03g43810D, BnaCnng23850D, BnaC05g09880D, BnaA08g24920D, BnaA02g05040D, BnaA02g05220D, BnaA05g23460D, BnaC04g50590D, BnaA04g06420D, BnaC07g45370D, BnaC08g15900D, BnaA07g16510D, BnaA05g05230D, BnaA06g08510D, BnaA08g16740D, BnaA04g12350D, BnaUnng05060D, BnaAnng08830D, BnaC08g15350D, BnaC05g49400D, BnaC08g41720D, BnaC08g25570D, BnaC08g19430D, BnaA06g32840D, BnaA08g24270D, BnaC07g23…
8	GO:0046886	positive regulation of hormone biosynthetic process	Biological Process	1.2	0.79	2	BnaA08g19410D, BnaCnng04710D
8	GO:0006396	RNA processing	Biological Process	3.6	4.76	12	BnaC01g00280D, BnaC03g49830D, BnaA08g16610D, BnaC09g21870D, BnaC04g05260D, BnaA09g22540D, BnaAnng19110D, BnaC03g60490D, BnaA10g08780D, BnaA04g12350D, BnaUnng05060D, BnaC09g00220D
9	GO:0006397	mRNA processing	Biological Process	1.8	1.98	5	BnaC01g00280D, BnaA08g16610D, BnaC03g60490D, BnaA04g12350D, BnaUnng05060D
7	GO:0046885	regulation of hormone biosynthetic process	Biological Process	0.72	0.79	2	BnaA08g19410D, BnaCnng04710D
8	GO:0046889	positive regulation of lipid biosynthetic process	Biological Process	0.72	0.79	2	BnaA08g19410D, BnaCnng04710D
7	GO:0046890	regulation of lipid biosynthetic process	Biological Process	1.15	1.59	4	BnaA08g19410D, BnaC06g06170D, BnaCnng04710D, BnaA06g01130D
7	GO:0031327	negative regulation of cellular biosynthetic process	Biological Process	1.25	1.59	4	BnaA04g06420D, BnaC08g46780D, BnaAnng08830D, BnaA02g12330D
7	GO:0031328	positive regulation of cellular biosynthetic process	Biological Process	0.72	0.79	2	BnaA08g19410D, BnaCnng04710D
6	GO:0019693	ribose phosphate metabolic process	Biological Process	12.17	16.27	41	BnaC04g04640D, BnaCnng23850D, BnaC05g09880D, BnaA10g08780D, BnaA08g24920D, BnaC07g30010D, BnaA02g05220D, BnaC04g50590D, BnaA01g06820D, BnaC08g15900D, BnaA04g06420D, BnaA05g05230D, BnaA06g08510D, BnaA08g16740D, BnaA08g25110D, BnaC08g15100D, BnaC07g02580D, BnaA04g12350D, BnaUnng05060D, BnaAnng08830D, BnaC08g15350D, BnaC05g49400D, BnaC08g41720D, BnaC08g19430D, BnaA06g32840D, BnaA08g24270D, BnaA10g20…
7	GO:0042054	histone methyltransferase activity	Molecular Function	2.16	1.19	3	BnaC01g00280D, BnaA08g16610D, BnaC03g60490D
6	GO:0019216	regulation of lipid metabolic process	Biological Process	0.69	1.59	4	BnaA08g19410D, BnaC06g06170D, BnaCnng04710D, BnaA06g01130D
6	GO:0031325	positive regulation of cellular metabolic process	Biological Process	0.82	1.98	5	BnaC01g00280D, BnaA08g16610D, BnaA08g19410D, BnaC03g60490D, BnaCnng04710D
5	GO:0071824	protein-DNA complex subunit organization	Biological Process	0.72	0.79	2	BnaC01g00910D, BnaAnng26750D
6	GO:0031326	regulation of cellular biosynthetic process	Biological Process	9.22	7.14	18	BnaA09g09840D, BnaA05g33770D, BnaC03g32460D, BnaA06g24570D, BnaA09g02150D, BnaCnng04710D, BnaC08g46780D, BnaC03g07800D, BnaA06g31880D, BnaA08g19410D, BnaCnng14300D, BnaC06g06170D, BnaA04g06420D, BnaA06g01130D, BnaAnng08830D, BnaA02g12330D, BnaA03g27440D, BnaC07g24710D
5	GO:0071822	protein complex subunit organization	Biological Process	6.52	7.54	19	BnaAnng28650D, BnaA10g20810D, BnaC02g12450D, BnaC06g20160D, BnaC06g14270D, BnaAnng26750D, BnaC08g46780D, BnaC01g09180D, BnaC01g00910D, BnaC05g05550D, BnaC06g22030D, BnaC09g21870D, BnaA04g06420D, BnaAnng19110D, BnaA01g14050D, BnaA05g14890D, BnaAnng08830D, BnaA02g12330D, BnaC09g00220D
5	GO:0031323	regulation of cellular metabolic process	Biological Process	10.74	14.68	37	BnaA10g20530D, BnaA09g09840D, BnaC04g47470D, BnaC01g00280D, BnaA05g33770D, BnaA06g24570D, BnaA09g02150D, BnaA02g02290D, BnaC01g29530D, BnaC09g44540D, BnaCnng04710D, BnaA04g02490D, BnaA08g24920D, BnaC04g46560D, BnaA06g31880D, BnaC06g22030D, BnaA01g22680D, BnaA08g19410D, BnaCnng14300D, BnaC09g21870D, BnaC06g06170D, BnaA04g06420D, BnaC03g60490D, BnaC04g24330D, BnaAnng08830D, BnaC08g15350D, BnaA02g12…
7	GO:0019218	regulation of steroid metabolic process	Biological Process	0.43	0.79	2	BnaA08g19410D, BnaCnng04710D
6	GO:0031324	negative regulation of cellular metabolic process	Biological Process	1.72	3.57	9	BnaA10g20530D, BnaC04g47470D, BnaC06g22030D, BnaA04g06420D, BnaC09g44540D, BnaC08g46780D, BnaAnng08830D, BnaC01g13750D, BnaA02g12330D
10	GO:0019217	regulation of fatty acid metabolic process	Biological Process	0.72	0.79	2	BnaC06g06170D, BnaA06g01130D
5	GO:0070925	organelle assembly	Biological Process	0.6	0.4	1	BnaA02g12330D
3	GO:0008144	drug binding	Molecular Function	0.36	0.4	1	BnaC03g49830D
9	GO:0042451	purine nucleoside biosynthetic process	Biological Process	2.38	2.38	6	BnaA09g00390D, BnaA01g06820D, BnaA03g27900D, BnaC06g08900D, BnaC07g02580D, BnaAnng23670D
9	GO:0042455	ribonucleoside biosynthetic process	Biological Process	2.38	2.38	6	BnaA09g00390D, BnaA01g06820D, BnaA03g27900D, BnaC06g08900D, BnaC07g02580D, BnaAnng23670D
10	GO:0019288	isopentenyl diphosphate biosynthetic process, methylerythritol 4-phosphate pathway	Biological Process	3	1.19	3	BnaA08g24270D, BnaC05g09880D, BnaA06g08510D
8	GO:0031399	regulation of protein modification process	Biological Process	1.85	1.98	5	BnaC01g00280D, BnaA08g16610D, BnaC09g21870D, BnaC03g60490D, BnaC09g00220D
12	GO:0010452	histone H3-K36 methylation	Biological Process	3	1.19	3	BnaC01g00280D, BnaA08g16610D, BnaC03g60490D
1	GO:0008150	biological_process	Biological Process	710.46	100	252	BnaA03g17100D, BnaA06g17140D, BnaA02g31600D, BnaC09g36100D, BnaA08g24920D, BnaC04g40760D, BnaA02g06090D, BnaC05g35010D, BnaC04g46560D, BnaC05g22880D, BnaA01g14050D, BnaA05g14890D, BnaC06g35810D, BnaC03g32460D, BnaCnng35090D, BnaC06g27660D, BnaC08g46780D, BnaC03g18980D, BnaC06g08900D, BnaA08g30590D, BnaA03g54880D, BnaA03g58750D, BnaC04g14070D, BnaA09g16620D, BnaC09g14910D, BnaA07g10170D, BnaA03g27…
8	GO:0008154	actin polymerization or depolymerization	Biological Process	2.22	0.79	2	BnaC01g09180D, BnaA02g12330D
2	GO:0008152	metabolic process	Biological Process	378.48	78.17	197	BnaA03g17100D, BnaA06g17140D, BnaC09g36100D, BnaA08g24920D, BnaC04g40760D, BnaA02g06090D, BnaC05g35010D, BnaC04g46560D, BnaC05g22880D, BnaA05g14890D, BnaC03g32460D, BnaCnng35090D, BnaC06g27660D, BnaC08g46780D, BnaC03g18980D, BnaC06g08900D, BnaA03g54880D, BnaA03g58750D, BnaC04g14070D, BnaC09g14910D, BnaA07g10170D, BnaA03g27900D, BnaA09g09560D, BnaA05g21830D, BnaA02g12430D, BnaC04g04640D, BnaA06g13…
6	GO:0010468	regulation of gene expression	Biological Process	17.91	7.54	19	BnaA09g09840D, BnaC01g00280D, BnaA05g33770D, BnaC03g32460D, BnaA06g24570D, BnaA09g02150D, BnaC08g46780D, BnaCnng04710D, BnaC03g07800D, BnaA06g31880D, BnaA08g16610D, BnaA08g19410D, BnaA04g06420D, BnaA03g27900D, BnaC03g60490D, BnaAnng08830D, BnaA02g12330D, BnaA03g27440D, BnaC07g24710D
2	GO:0030054	cell junction	Cellular Component	24.48	26.98	68	BnaC01g00280D, BnaA10g14480D, BnaA03g17100D, BnaA01g04550D, BnaA02g31600D, BnaC05g05630D, BnaA01g22680D, BnaC04g50590D, BnaC07g45370D, BnaC03g60490D, BnaA05g14890D, BnaC07g02580D, BnaAnng08830D, BnaC08g41720D, BnaC02g07040D, BnaA08g21730D, BnaA09g00390D, BnaCnng35090D, BnaC07g29330D, BnaC08g46780D, BnaCnng38780D, BnaAnng11630D, BnaA08g16610D, BnaA09g47450D, BnaA05g20090D, BnaAnng23670D, BnaA02g12…
5	GO:0010467	gene expression	Biological Process	26.93	12.3	31	BnaA09g09840D, BnaC01g00280D, BnaA05g33770D, BnaA06g24570D, BnaA09g02150D, BnaC04g05260D, BnaA10g08780D, BnaCnng04710D, BnaA06g31880D, BnaC05g05630D, BnaC09g21870D, BnaA08g19410D, BnaA04g06420D, BnaAnng19110D, BnaC03g60490D, BnaA04g12350D, BnaUnng05060D, BnaAnng08830D, BnaA02g12330D, BnaC09g00220D, BnaA03g27440D, BnaC07g24710D, BnaC03g49830D, BnaC03g32460D, BnaA09g22540D, BnaC08g46780D, BnaA10g21…
10	GO:0010466	negative regulation of peptidase activity	Biological Process	1.8	1.19	3	BnaA10g20530D, BnaC04g47470D, BnaC09g44540D
4	GO:0007275	multicellular organismal development	Biological Process	124.78	28.17	71	BnaC01g00280D, BnaA09g03190D, BnaA05g33770D, BnaA09g02150D, BnaAnng16810D, BnaA03g17100D, BnaA01g04550D, BnaCnng04710D, BnaA08g24920D, BnaC04g46560D, BnaAnng27540D, BnaC06g06170D, BnaC03g60490D, BnaAnng08830D, BnaA03g27440D, BnaC08g41720D, BnaC01g07450D, BnaA08g00590D, BnaC03g32460D, BnaC02g39370D, BnaA06g32840D, BnaA08g24600D, BnaAnng26750D, BnaC02g36210D, BnaC08g46780D, BnaC07g29330D, BnaA02g28…
8	GO:0009451	RNA modification	Biological Process	0.36	0.4	1	BnaA09g10460D
5	GO:0007276	gamete generation	Biological Process	0.72	0.79	2	BnaC01g00910D, BnaAnng26750D
4	GO:0033554	cellular response to stress	Biological Process	25.92	15.87	40	BnaC09g31160D, BnaA10g20530D, BnaC01g00280D, BnaAnng40540D, BnaA06g13800D, BnaA03g17100D, BnaC05g09880D, BnaA02g02290D, BnaC01g29530D, BnaC09g44540D, BnaA10g08550D, BnaA04g02490D, BnaC05g35010D, BnaC04g46560D, BnaA02g05040D, BnaA05g04960D, BnaA02g05220D, BnaC08g41390D, BnaA01g22680D, BnaCnng14300D, BnaC08g15900D, BnaA07g16510D, BnaC03g60490D, BnaA06g08510D, BnaC04g24330D, BnaC08g25570D, BnaA09g15…
10	GO:0033559	unsaturated fatty acid metabolic process	Biological Process	1.2	0.79	2	BnaA04g17150D, BnaC04g40760D
9	GO:0030041	actin filament polymerization	Biological Process	0.36	0.4	1	BnaA02g12330D
7	GO:0008137	NADH dehydrogenase (ubiquinone) activity	Molecular Function	1	0.4	1	BnaA10g20810D
2	GO:0022414	reproductive process	Biological Process	28.09	16.67	42	BnaC01g00280D, BnaA02g31040D, BnaC06g30920D, BnaA05g33770D, BnaC03g37350D, BnaC08g10150D, BnaA09g02150D, BnaAnng22710D, BnaA03g32070D, BnaC05g09880D, BnaCnng04710D, BnaC04g44150D, BnaA07g25970D, BnaA07g25960D, BnaA03g00260D, BnaA06g31880D, BnaC06g43610D, BnaA08g19410D, BnaA04g06420D, BnaC06g06170D, BnaC08g15900D, BnaA07g38770D, BnaC03g60490D, BnaA06g08510D, BnaA04g12350D, BnaUnng05060D, BnaA09g05…
8	GO:0022898	regulation of transmembrane transporter activity	Biological Process	0.36	0.4	1	BnaAnng27540D
6	GO:0008135	translation factor activity, RNA binding	Molecular Function	1.2	0.79	2	BnaC05g05630D, BnaCnng38780D
4	GO:0097164	ammonium ion metabolic process	Biological Process	1.08	0.4	1	BnaA03g27900D
4	GO:0022412	cellular process involved in reproduction in multicellular organism	Biological Process	1.2	0.79	2	BnaC01g00910D, BnaAnng26750D
3	GO:0097159	organic cyclic compound binding	Molecular Function	46.73	25	63	BnaC01g00280D, BnaA05g33770D, BnaA04g20150D, BnaA09g02150D, BnaA03g17100D, BnaCnng04710D, BnaA07g25960D, BnaC04g46560D, BnaC05g05630D, BnaAnng27540D, BnaC05g22880D, BnaA07g07560D, BnaC03g60490D, BnaC07g02580D, BnaA03g27440D, BnaC01g07450D, BnaA05g05990D, BnaA08g21730D, BnaC03g49830D, BnaC03g32460D, BnaA09g00390D, BnaC06g27660D, BnaAnng26750D, BnaC03g18980D, BnaCnng38780D, BnaC01g00910D, BnaA08g16…
10	GO:0019252	starch biosynthetic process	Biological Process	6	2.38	6	BnaC09g31160D, BnaA02g09460D, BnaA04g20980D, BnaAnng19110D, BnaA10g08550D, BnaA02g27980D
4	GO:0042493	response to drug	Biological Process	0.36	0.4	1	BnaCnng47680D
6	GO:0017076	purine nucleotide binding	Molecular Function	4.75	8.33	21	BnaC01g07450D, BnaA05g05990D, BnaA09g00390D, BnaAnng22710D, BnaCnng23850D, BnaA03g17100D, BnaC06g27660D, BnaC01g16050D, BnaCnng38780D, BnaA07g25970D, BnaC05g35690D, BnaA07g25960D, BnaC04g46560D, BnaC03g17190D, BnaC05g05630D, BnaCnng47680D, BnaA01g06820D, BnaA02g03140D, BnaC07g02580D, BnaAnng23670D, BnaA02g12430D
8	GO:0019253	reductive pentose-phosphate cycle	Biological Process	7	2.78	7	BnaA04g08570D, BnaC04g30870D, BnaA04g08640D, BnaA04g27920D, BnaC04g34390D, BnaA07g14420D, BnaAnng36210D
8	GO:0031365	N-terminal protein amino acid modification	Biological Process	0.72	0.79	2	BnaC05g05550D, BnaC01g16050D
6	GO:0030036	actin cytoskeleton organization	Biological Process	1.08	0.79	2	BnaC01g09180D, BnaA02g12330D
9	GO:0034470	ncRNA processing	Biological Process	3.6	2.38	6	BnaC09g21870D, BnaC04g05260D, BnaA09g22540D, BnaAnng19110D, BnaA10g08780D, BnaC09g00220D
10	GO:0046459	short-chain fatty acid metabolic process	Biological Process	0.6	0.4	1	BnaA02g12290D
5	GO:0048638	regulation of developmental growth	Biological Process	6	3.97	10	BnaC05g49400D, BnaAnng28650D, BnaC06g43610D, BnaC06g22030D, BnaC02g12450D, BnaA07g38770D, BnaC01g16050D, BnaA07g29460D, BnaA08g24920D, BnaC08g15350D
4	GO:0044281	small molecule metabolic process	Biological Process	15.92	40.87	103	BnaC01g00280D, BnaAnng16810D, BnaA02g02290D, BnaA08g24920D, BnaC04g40760D, BnaC04g46560D, BnaA02g05220D, BnaC03g60490D, BnaA05g14890D, BnaC07g02580D, BnaC06g38520D, BnaA08g00590D, BnaC03g49830D, BnaA06g32840D, BnaCnng35090D, BnaA10g20810D, BnaC02g36210D, BnaC08g46780D, BnaC06g08900D, BnaA03g58750D, BnaA08g16610D, BnaA07g10170D, BnaA03g27900D, BnaA02g12430D, BnaC04g04640D, BnaA06g13800D, BnaCnng23…
5	GO:0044283	small molecule biosynthetic process	Biological Process	10.17	25.4	64	BnaA10g14480D, BnaA02g02290D, BnaA10g08550D, BnaCnng04710D, BnaA08g24920D, BnaC04g40760D, BnaC04g46560D, BnaC09g37560D, BnaA01g22680D, BnaC06g06170D, BnaAnng08830D, BnaC09g00220D, BnaA09g30140D, BnaC06g38520D, BnaC02g07040D, BnaA08g21730D, BnaC03g49830D, BnaA08g00590D, BnaA06g32840D, BnaC03g06850D, BnaCnng35090D, BnaC02g36210D, BnaA02g28130D, BnaA03g58750D, BnaA07g10170D, BnaA03g05320D, BnaA07g33…
5	GO:0044282	small molecule catabolic process	Biological Process	1.27	3.57	9	BnaC01g00280D, BnaA08g21730D, BnaA05g04960D, BnaC07g15280D, BnaA08g16610D, BnaA02g02290D, BnaC03g60490D, BnaA08g25110D, BnaC08g15100D
5	GO:0003723	RNA binding	Molecular Function	9.16	2.78	7	BnaC01g00280D, BnaC05g05630D, BnaA08g16610D, BnaC03g60490D, BnaA04g12350D, BnaUnng05060D, BnaCnng38780D
9	GO:0015706	nitrate transport	Biological Process	8.6	3.17	8	BnaA01g37220D, BnaA03g31940D, BnaAnng27540D, BnaC08g41390D, BnaC06g30920D, BnaA01g06820D, BnaC07g02580D, BnaAnng23670D
7	GO:0010016	shoot system morphogenesis	Biological Process	2.88	2.38	6	BnaC01g00280D, BnaA02g31040D, BnaA08g16610D, BnaC02g39370D, BnaC03g60490D, BnaAnng19110D
7	GO:0003729	mRNA binding	Molecular Function	4	1.59	4	BnaC01g00280D, BnaC03g60490D, BnaA04g12350D, BnaUnng05060D
8	GO:0010015	root morphogenesis	Biological Process	21.9	7.94	20	BnaC05g49400D, BnaA09g03190D, BnaCnng30870D, BnaA06g32840D, BnaA01g04550D, BnaC07g23630D, BnaC02g36210D, BnaC07g29330D, BnaC08g46780D, BnaA08g24920D, BnaA02g28130D, BnaC01g06040D, BnaAnng27540D, BnaC06g43610D, BnaA04g06420D, BnaA07g38770D, BnaA06g27710D, BnaC03g56530D, BnaAnng08830D, BnaC08g15350D
9	GO:0015700	arsenite transport	Biological Process	1	0.4	1	BnaA03g43810D
9	GO:0010498	proteasomal protein catabolic process	Biological Process	12.72	3.57	9	BnaAnng28650D, BnaC03g17190D, BnaC06g22030D, BnaA08g24270D, BnaC08g15900D, BnaC05g09880D, BnaC02g12450D, BnaA03g17100D, BnaA06g08510D
5	GO:0008194	UDP-glycosyltransferase activity	Molecular Function	0.72	0.79	2	BnaC05g48410D, BnaAnng16810D
9	GO:0010030	positive regulation of seed germination	Biological Process	1	0.4	1	BnaCnng14300D
4	GO:0010033	response to organic substance	Biological Process	59.61	35.32	89	BnaC01g00280D, BnaA05g33770D, BnaA04g20150D, BnaA09g02150D, BnaA02g02290D, BnaA08g24920D, BnaA06g23430D, BnaC04g46560D, BnaC09g37560D, BnaA01g22680D, BnaC04g50590D, BnaC05g22880D, BnaC07g45370D, BnaC06g06170D, BnaA07g07560D, BnaC03g60490D, BnaC07g02580D, BnaA05g14890D, BnaAnng08830D, BnaA03g27440D, BnaA08g21730D, BnaC03g32460D, BnaA06g32840D, BnaC03g06850D, BnaA10g20810D, BnaC02g36210D, BnaC08g46…
8	GO:0008199	ferric iron binding	Molecular Function	1	0.4	1	BnaA03g00260D
5	GO:0051817	modification of morphology or physiology of other organism involved in symbiotic interaction	Biological Process	0.22	0.4	1	BnaA06g24570D
5	GO:0048646	anatomical structure formation involved in morphogenesis	Biological Process	3.67	3.57	9	BnaC01g00280D, BnaA08g16610D, BnaC09g39920D, BnaC03g60490D, BnaC03g56530D, BnaA03g46920D, BnaA10g16880D, BnaA02g14340D, BnaA09g29240D
8	GO:0048645	organ formation	Biological Process	0.6	0.4	1	BnaC03g56530D
6	GO:0000226	microtubule cytoskeleton organization	Biological Process	2.36	0.79	2	BnaC06g22030D, BnaA02g12330D
7	GO:0046467	membrane lipid biosynthetic process	Biological Process	1.44	1.59	4	BnaA05g04960D, BnaA10g14480D, BnaCnng35090D, BnaCnng66150D
3	GO:0005911	cell-cell junction	Cellular Component	40.8	26.98	68	BnaC01g00280D, BnaA10g14480D, BnaA03g17100D, BnaA01g04550D, BnaA02g31600D, BnaC05g05630D, BnaA01g22680D, BnaC04g50590D, BnaC07g45370D, BnaC03g60490D, BnaA05g14890D, BnaC07g02580D, BnaAnng08830D, BnaC08g41720D, BnaC02g07040D, BnaA08g21730D, BnaA09g00390D, BnaCnng35090D, BnaC07g29330D, BnaC08g46780D, BnaCnng38780D, BnaAnng11630D, BnaA08g16610D, BnaA09g47450D, BnaA05g20090D, BnaAnng23670D, BnaA02g12…
13	GO:0048653	anther development	Biological Process	6	2.38	6	BnaC01g00280D, BnaA08g16610D, BnaC06g43610D, BnaA07g38770D, BnaC03g60490D, BnaA07g29460D
6	GO:0001558	regulation of cell growth	Biological Process	1.8	1.19	3	BnaAnng28650D, BnaC06g22030D, BnaC02g12450D
10	GO:0015718	monocarboxylic acid transport	Biological Process	0.36	0.4	1	BnaCnng14300D
6	GO:0015716	organic phosphonate transport	Biological Process	1	0.4	1	BnaA05g05990D
7	GO:0010027	thylakoid membrane organization	Biological Process	1	0.4	1	BnaAnng19110D
8	GO:0010029	regulation of seed germination	Biological Process	0.6	0.4	1	BnaCnng14300D
6	GO:0071407	cellular response to organic cyclic compound	Biological Process	5.11	3.97	10	BnaC04g46560D, BnaAnng40540D, BnaA06g13800D, BnaA01g22680D, BnaC06g06170D, BnaA02g02290D, BnaC01g29530D, BnaC04g24330D, BnaA04g02490D, BnaA06g01130D
8	GO:0015711	organic anion transport	Biological Process	4	3.57	9	BnaA01g37220D, BnaA05g05990D, BnaCnng14300D, BnaA01g06820D, BnaA02g09320D, BnaC01g33830D, BnaC04g45790D, BnaC07g02580D, BnaAnng23670D
8	GO:0035303	regulation of dephosphorylation	Biological Process	1.2	0.79	2	BnaC09g21870D, BnaC09g00220D
9	GO:0035304	regulation of protein dephosphorylation	Biological Process	2	0.79	2	BnaC09g21870D, BnaC09g00220D
4	GO:0010025	wax biosynthetic process	Biological Process	1	0.4	1	BnaCnng09200D
8	GO:0032270	positive regulation of cellular protein metabolic process	Biological Process	0.65	1.19	3	BnaC01g00280D, BnaA08g16610D, BnaC03g60490D
9	GO:0032271	regulation of protein polymerization	Biological Process	0.22	0.4	1	BnaA02g12330D
14	GO:0030095	chloroplast photosystem II	Cellular Component	1	0.4	1	BnaC09g21870D
10	GO:0032273	positive regulation of protein polymerization	Biological Process	0.36	0.4	1	BnaA02g12330D
5	GO:0008168	methyltransferase activity	Molecular Function	4.5	3.57	9	BnaA04g25470D, BnaC01g00280D, BnaA03g59140D, BnaA06g13800D, BnaA08g16610D, BnaC09g39920D, BnaC03g60490D, BnaA10g16880D, BnaA02g11840D
6	GO:1901401	regulation of tetrapyrrole metabolic process	Biological Process	0.36	0.4	1	BnaCnng14300D
7	GO:0090150	establishment of protein localization to membrane	Biological Process	6.6	4.37	11	BnaC05g35010D, BnaC04g46560D, BnaA02g05040D, BnaAnng40540D, BnaA06g13800D, BnaA01g22680D, BnaA02g02290D, BnaA05g21830D, BnaC01g29530D, BnaC04g24330D, BnaA04g02490D
4	GO:0046483	heterocycle metabolic process	Biological Process	16.02	34.92	88	BnaA09g09840D, BnaC01g00280D, BnaA05g33770D, BnaA05g25390D, BnaAnng16810D, BnaA09g02150D, BnaA10g08550D, BnaA10g08780D, BnaCnng04710D, BnaA08g24920D, BnaA02g05220D, BnaC04g50590D, BnaA09g10460D, BnaC03g60490D, BnaC07g02580D, BnaAnng08830D, BnaC09g00220D, BnaA03g27440D, BnaC08g41720D, BnaC02g07040D, BnaA08g21730D, BnaC03g49830D, BnaC03g32460D, BnaA09g00390D, BnaA06g32840D, BnaA08g24600D, BnaA10g20…
3	GO:0003700	sequence-specific DNA binding transcription factor activity	Molecular Function	12	4.76	12	BnaC03g07800D, BnaA09g09840D, BnaC08g19430D, BnaA06g31880D, BnaA05g33770D, BnaC03g32460D, BnaA06g24570D, BnaA08g19410D, BnaA09g02150D, BnaCnng04710D, BnaA03g27440D, BnaC07g24710D
5	GO:0046484	oxazole or thiazole metabolic process	Biological Process	1.44	1.59	4	BnaC09g31160D, BnaA02g09460D, BnaA10g08550D, BnaA02g27980D
7	GO:0070589	cellular component macromolecule biosynthetic process	Biological Process	0.65	1.19	3	BnaC06g43610D, BnaA07g38770D, BnaC04g16630D
7	GO:0032268	regulation of cellular protein metabolic process	Biological Process	1.5	3.17	8	BnaA10g20530D, BnaC04g47470D, BnaC01g00280D, BnaA08g16610D, BnaC09g21870D, BnaC09g44540D, BnaC03g60490D, BnaC09g00220D
8	GO:0032269	negative regulation of cellular protein metabolic process	Biological Process	0.65	1.19	3	BnaA10g20530D, BnaC04g47470D, BnaC09g44540D
8	GO:0010476	gibberellin mediated signaling pathway	Biological Process	7.2	4.76	12	BnaA06g31880D, BnaA05g33770D, BnaC03g32460D, BnaA06g32840D, BnaC03g06850D, BnaA03g05320D, BnaA09g02150D, BnaC07g23630D, BnaC02g36210D, BnaA02g28130D, BnaA03g27440D, BnaC07g24710D
6	GO:0008172	S-methyltransferase activity	Molecular Function	3	1.19	3	BnaA04g25470D, BnaC09g39920D, BnaA10g16880D
6	GO:0008171	O-methyltransferase activity	Molecular Function	2.6	0.79	2	BnaA03g59140D, BnaA02g11840D
6	GO:0008170	N-methyltransferase activity	Molecular Function	0.78	1.19	3	BnaC01g00280D, BnaA08g16610D, BnaC03g60490D
4	GO:0003712	transcription cofactor activity	Molecular Function	1.2	0.79	2	BnaA02g31040D, BnaC02g39370D
5	GO:0003713	transcription coactivator activity	Molecular Function	2	0.79	2	BnaA02g31040D, BnaC02g39370D
10	GO:0046496	nicotinamide nucleotide metabolic process	Biological Process	22.92	14.29	36	BnaC04g04640D, BnaCnng23850D, BnaC05g09880D, BnaA10g08780D, BnaA08g24920D, BnaC07g30010D, BnaA02g05220D, BnaC04g50590D, BnaC08g15900D, BnaA04g06420D, BnaA05g05230D, BnaA06g08510D, BnaA08g16740D, BnaA08g25110D, BnaC08g15100D, BnaA04g12350D, BnaUnng05060D, BnaAnng08830D, BnaC08g15350D, BnaC05g49400D, BnaC08g41720D, BnaC08g19430D, BnaA06g32840D, BnaA08g24270D, BnaC07g23630D, BnaC06g14270D, BnaC02g36…
6	GO:0030076	light-harvesting complex	Cellular Component	11.72	4.37	11	BnaA09g26570D, BnaC04g10780D, BnaA04g20150D, BnaC03g59520D, BnaC05g22880D, BnaC04g05260D, BnaA07g07560D, BnaA09g22540D, BnaAnng19110D, BnaC03g18980D, BnaCnng15190D
7	GO:0046490	isopentenyl diphosphate metabolic process	Biological Process	1.08	1.19	3	BnaA08g24270D, BnaC05g09880D, BnaA06g08510D
9	GO:0071426	ribonucleoprotein complex export from nucleus	Biological Process	1.44	1.59	4	BnaC01g00280D, BnaC03g60490D, BnaA04g12350D, BnaUnng05060D
3	GO:0032259	methylation	Biological Process	11.06	3.97	10	BnaA04g25470D, BnaC01g00280D, BnaA03g59140D, BnaA06g13800D, BnaA08g16610D, BnaC09g39920D, BnaA10g16880D, BnaC03g60490D, BnaA02g11840D, BnaA02g12330D
10	GO:0071427	mRNA-containing ribonucleoprotein complex export from nucleus	Biological Process	2.4	1.59	4	BnaC01g00280D, BnaC03g60490D, BnaA04g12350D, BnaUnng05060D
9	GO:0015753	D-xylose transport	Biological Process	1	0.4	1	BnaC01g33830D
6	GO:0036211	protein modification process	Biological Process	38.4	16.27	41	BnaC09g31160D, BnaC01g00280D, BnaAnng40540D, BnaC04g10780D, BnaA04g20150D, BnaAnng22710D, BnaC02g12450D, BnaC09g09060D, BnaA02g02290D, BnaC01g29530D, BnaA10g08550D, BnaA04g02490D, BnaA07g25970D, BnaA07g25960D, BnaC04g46560D, BnaAnng33460D, BnaA09g08780D, BnaA01g22680D, BnaC03g59520D, BnaC05g22880D, BnaC09g21870D, BnaA01g06820D, BnaA09g19810D, BnaC03g60490D, BnaC04g24330D, BnaC07g02580D, BnaA02g12…
10	GO:0009074	aromatic amino acid family catabolic process	Biological Process	1.8	1.19	3	BnaA08g21730D, BnaA05g04960D, BnaC07g15280D
9	GO:0015752	D-ribose transport	Biological Process	1	0.4	1	BnaC01g33830D
9	GO:0009072	aromatic amino acid family metabolic process	Biological Process	1.08	1.19	3	BnaA08g21730D, BnaA05g04960D, BnaC07g15280D
8	GO:0015750	pentose transport	Biological Process	1.2	0.4	1	BnaC01g33830D
3	GO:0044238	primary metabolic process	Biological Process	126.47	67.06	169	BnaC01g00280D, BnaAnng16810D, BnaA03g17100D, BnaA06g17140D, BnaA02g02290D, BnaC09g36100D, BnaA08g24920D, BnaC04g40760D, BnaA02g06090D, BnaC05g35010D, BnaC04g46560D, BnaC05g05630D, BnaA02g05220D, BnaC05g22880D, BnaC03g60490D, BnaC07g02580D, BnaA05g14890D, BnaA03g27440D, BnaC06g38520D, BnaA08g00590D, BnaC03g49830D, BnaC03g32460D, BnaA06g32840D, BnaCnng35090D, BnaA10g20810D, BnaC06g27660D, BnaC02g36…
3	GO:0044237	cellular metabolic process	Biological Process	152.26	67.06	169	BnaC01g00280D, BnaAnng16810D, BnaA03g17100D, BnaA02g02290D, BnaA08g24920D, BnaC04g40760D, BnaC05g39800D, BnaC04g46560D, BnaA02g05220D, BnaC05g05630D, BnaC05g22880D, BnaA07g07560D, BnaC03g60490D, BnaC07g02580D, BnaA05g14890D, BnaA03g27440D, BnaC06g38520D, BnaA08g00590D, BnaC03g49830D, BnaC03g32460D, BnaA06g32840D, BnaCnng35090D, BnaA10g20810D, BnaC06g27660D, BnaC02g36210D, BnaC08g46780D, BnaC03g18…
6	GO:0000257	nitrilase activity	Molecular Function	1.2	0.79	2	BnaC02g07040D, BnaA06g38980D
6	GO:0044242	cellular lipid catabolic process	Biological Process	6.8	1.98	5	BnaA08g21730D, BnaC01g00280D, BnaC07g15280D, BnaA08g16610D, BnaC03g60490D
7	GO:0015749	monosaccharide transport	Biological Process	1.44	0.4	1	BnaC01g33830D
6	GO:0015748	organophosphate ester transport	Biological Process	2.36	0.79	2	BnaA05g05990D, BnaC04g45790D
6	GO:0033178	proton-transporting two-sector ATPase complex, catalytic domain	Cellular Component	0.36	0.4	1	BnaC06g08900D
11	GO:0009070	serine family amino acid biosynthetic process	Biological Process	12.6	8.33	21	BnaC05g49400D, BnaC06g38520D, BnaA08g00590D, BnaA06g32840D, BnaC03g06850D, BnaA09g22540D, BnaC06g20160D, BnaC07g23630D, BnaC02g36210D, BnaA08g24920D, BnaA02g28130D, BnaA03g05320D, BnaA04g06420D, BnaA07g33890D, BnaAnng19110D, BnaA08g25110D, BnaC08g15100D, BnaAnng08830D, BnaC08g15350D, BnaCnng15190D, BnaC09g00220D
9	GO:0010075	regulation of meristem growth	Biological Process	7	2.78	7	BnaC05g49400D, BnaC06g43610D, BnaA07g38770D, BnaC01g16050D, BnaA07g29460D, BnaA08g24920D, BnaC08g15350D
12	GO:0009086	methionine biosynthetic process	Biological Process	3	1.19	3	BnaC03g49830D, BnaC09g39920D, BnaA10g16880D
11	GO:0009084	glutamine family amino acid biosynthetic process	Biological Process	2.4	1.59	4	BnaC05g35690D, BnaCnng23850D, BnaA02g03140D, BnaA02g12430D
4	GO:0048609	multicellular organismal reproductive process	Biological Process	0.43	0.79	2	BnaC01g00910D, BnaAnng26750D
7	GO:0048608	reproductive structure development	Biological Process	25.07	12.3	31	BnaC01g00280D, BnaA02g31040D, BnaC06g30920D, BnaA05g33770D, BnaA09g02150D, BnaC05g09880D, BnaCnng04710D, BnaA03g00260D, BnaA06g31880D, BnaC06g43610D, BnaA08g19410D, BnaA04g06420D, BnaC06g06170D, BnaC08g15900D, BnaA07g38770D, BnaC03g60490D, BnaA06g08510D, BnaA04g12350D, BnaUnng05060D, BnaAnng08830D, BnaC07g24710D, BnaA02g12330D, BnaA03g27440D, BnaC03g32460D, BnaC02g39370D, BnaA08g24270D, BnaC08g46…
8	GO:0010073	meristem maintenance	Biological Process	4.2	2.78	7	BnaC05g49400D, BnaC06g43610D, BnaA07g38770D, BnaC01g16050D, BnaA07g29460D, BnaA08g24920D, BnaC08g15350D
4	GO:0044249	cellular biosynthetic process	Biological Process	47.2	46.83	118	BnaC01g00280D, BnaAnng16810D, BnaA02g02290D, BnaA08g24920D, BnaC04g40760D, BnaC04g46560D, BnaC05g05630D, BnaC03g60490D, BnaC07g02580D, BnaA03g27440D, BnaC06g38520D, BnaC03g49830D, BnaA08g00590D, BnaC03g32460D, BnaA06g32840D, BnaCnng35090D, BnaA10g20810D, BnaC02g36210D, BnaC08g46780D, BnaC06g08900D, BnaA03g58750D, BnaC09g14910D, BnaA08g16610D, BnaA03g27900D, BnaA02g12430D, BnaA04g08570D, BnaAnng40…
4	GO:0006810	transport	Biological Process	70.15	43.25	109	BnaC01g00280D, BnaA09g03190D, BnaA02g02290D, BnaA02g31600D, BnaA08g24920D, BnaC05g35010D, BnaC04g46560D, BnaA02g05220D, BnaC03g60490D, BnaC07g02580D, BnaA05g05990D, BnaA08g00590D, BnaA06g32840D, BnaC02g36210D, BnaC08g46780D, BnaC06g08900D, BnaA07g25400D, BnaC02g36290D, BnaA03g31940D, BnaA08g16610D, BnaA03g27900D, BnaA05g21830D, BnaA05g25400D, BnaA02g12430D, BnaAnng40540D, BnaC04g04640D, BnaA06g13…
4	GO:0044248	cellular catabolic process	Biological Process	24.56	17.06	43	BnaC01g00280D, BnaAnng01300D, BnaC08g10150D, BnaA05g25390D, BnaCnng23850D, BnaC02g12450D, BnaA03g17100D, BnaC05g09880D, BnaA02g02290D, BnaAnng33460D, BnaA02g05220D, BnaA05g04960D, BnaC06g22030D, BnaC08g15900D, BnaA04g06420D, BnaA09g19810D, BnaA06g08510D, BnaC03g60490D, BnaA08g25110D, BnaC08g15100D, BnaAnng08830D, BnaA02g12330D, BnaAnng28650D, BnaA04g25470D, BnaA08g21730D, BnaC07g15280D, BnaA06g32…
15	GO:0000275	mitochondrial proton-transporting ATP synthase complex, catalytic core F(1)	Cellular Component	1	0.4	1	BnaC06g08900D
6	GO:0000272	polysaccharide catabolic process	Biological Process	2	0.79	2	BnaC06g43610D, BnaA07g38770D
5	GO:0003779	actin binding	Molecular Function	1	0.4	1	BnaC01g09180D
3	GO:0006807	nitrogen compound metabolic process	Biological Process	17.7	40.87	103	BnaC01g00280D, BnaAnng16810D, BnaA08g24920D, BnaC05g39800D, BnaA02g05220D, BnaC03g60490D, BnaC07g02580D, BnaA03g27440D, BnaC06g38520D, BnaC03g49830D, BnaA08g00590D, BnaC03g32460D, BnaA06g32840D, BnaCnng35090D, BnaA10g20810D, BnaC02g36210D, BnaC08g46780D, BnaC06g08900D, BnaA08g16610D, BnaA03g27900D, BnaA05g25400D, BnaA02g12430D, BnaAnng40540D, BnaC04g04640D, BnaA06g24570D, BnaCnng23850D, BnaC05g09…
7	GO:0000271	polysaccharide biosynthetic process	Biological Process	21.81	7.54	19	BnaC05g49400D, BnaC09g31160D, BnaA06g32840D, BnaA02g09460D, BnaA04g20980D, BnaAnng16810D, BnaA08g24600D, BnaC07g23630D, BnaC02g36210D, BnaC04g16630D, BnaA10g08550D, BnaA08g24920D, BnaA02g28130D, BnaC05g48410D, BnaC06g43610D, BnaA07g38770D, BnaAnng19110D, BnaC08g15350D, BnaA02g27980D
6	GO:0047760	butyrate-CoA ligase activity	Molecular Function	1	0.4	1	BnaA02g12290D
2	GO:0071840	cellular component organization or biogenesis	Biological Process	129.97	38.89	98	BnaC01g00280D, BnaA09g03190D, BnaAnng16810D, BnaA03g17100D, BnaA02g02290D, BnaA08g24920D, BnaC05g35010D, BnaC04g46560D, BnaA02g05220D, BnaC03g60490D, BnaA01g14050D, BnaA05g14890D, BnaC07g02580D, BnaC06g38520D, BnaA08g00590D, BnaA06g32840D, BnaA10g20810D, BnaC02g36210D, BnaC08g46780D, BnaA08g16610D, BnaA05g21830D, BnaA02g12430D, BnaA09g29240D, BnaA04g08570D, BnaAnng40540D, BnaC04g04640D, BnaA06g13…
9	GO:0015758	glucose transport	Biological Process	1	0.4	1	BnaC01g33830D
9	GO:0015757	galactose transport	Biological Process	1	0.4	1	BnaC01g33830D
7	GO:0090599	alpha-glucosidase activity	Molecular Function	0.6	0.4	1	BnaC08g41390D
6	GO:0010043	response to zinc ion	Biological Process	8	3.17	8	BnaA03g00260D, BnaC01g00280D, BnaA08g16610D, BnaC09g39920D, BnaA10g16880D, BnaC03g60490D, BnaA04g12350D, BnaUnng05060D
5	GO:0009057	macromolecule catabolic process	Biological Process	11.35	7.94	20	BnaAnng28650D, BnaC08g10150D, BnaA08g24270D, BnaC02g12450D, BnaA03g17100D, BnaC05g09880D, BnaA10g20810D, BnaC06g14270D, BnaC08g46780D, BnaAnng33460D, BnaC03g17190D, BnaC05g05550D, BnaC06g22030D, BnaC06g43610D, BnaC08g15900D, BnaA04g06420D, BnaA09g19810D, BnaA07g38770D, BnaA06g08510D, BnaAnng08830D
3	GO:0009056	catabolic process	Biological Process	24.59	26.98	68	BnaC01g00280D, BnaA05g25390D, BnaA03g17100D, BnaA02g02290D, BnaA08g24920D, BnaC05g39800D, BnaA02g05220D, BnaC04g50590D, BnaC03g60490D, BnaAnng08830D, BnaC08g41720D, BnaA04g25470D, BnaA08g21730D, BnaA06g32840D, BnaC01g21920D, BnaA10g20810D, BnaC02g36210D, BnaAnng26750D, BnaC08g46780D, BnaA02g28130D, BnaA03g54880D, BnaC01g00910D, BnaA08g16610D, BnaA09g47450D, BnaA03g27900D, BnaC03g56530D, BnaA05g25…
2	GO:0009055	electron carrier activity	Molecular Function	2	0.79	2	BnaA10g15190D, BnaC09g37560D
5	GO:0044255	cellular lipid metabolic process	Biological Process	9.65	9.13	23	BnaA08g00590D, BnaC01g00280D, BnaA08g21730D, BnaA02g12290D, BnaC07g15280D, BnaA06g13800D, BnaA08g24270D, BnaA10g14480D, BnaCnng35090D, BnaC05g09880D, BnaA04g17150D, BnaCnng66150D, BnaC04g40760D, BnaA05g04960D, BnaA08g16610D, BnaC06g06170D, BnaC03g60490D, BnaA06g08510D, BnaA05g14890D, BnaA04g12350D, BnaUnng05060D, BnaA06g01130D, BnaCnng09200D
5	GO:0009059	macromolecule biosynthetic process	Biological Process	25.44	18.25	46	BnaC09g31160D, BnaA09g09840D, BnaA05g33770D, BnaA06g24570D, BnaA04g20980D, BnaAnng16810D, BnaA09g02150D, BnaC02g12450D, BnaC04g16630D, BnaCnng04710D, BnaA10g08550D, BnaA08g24920D, BnaC05g48410D, BnaA06g31880D, BnaC05g05630D, BnaC06g43610D, BnaC06g22030D, BnaA08g19410D, BnaA04g06420D, BnaA01g06820D, BnaA07g38770D, BnaAnng19110D, BnaC07g02580D, BnaC08g15350D, BnaAnng08830D, BnaA02g12330D, BnaA03g27…
3	GO:0009058	biosynthetic process	Biological Process	48.83	50	126	BnaC01g00280D, BnaAnng16810D, BnaA02g02290D, BnaA08g24920D, BnaC04g40760D, BnaC05g39800D, BnaC05g35010D, BnaC04g46560D, BnaC05g05630D, BnaC03g60490D, BnaC07g02580D, BnaA03g27440D, BnaC06g38520D, BnaC03g49830D, BnaA08g00590D, BnaC03g32460D, BnaA06g32840D, BnaCnng35090D, BnaA10g20810D, BnaC02g36210D, BnaC08g46780D, BnaC06g08900D, BnaA03g58750D, BnaC09g14910D, BnaA08g16610D, BnaA07g10170D, BnaA03g27…
7	GO:0044257	cellular protein catabolic process	Biological Process	18.19	7.14	18	BnaAnng28650D, BnaC08g10150D, BnaA08g24270D, BnaC02g12450D, BnaA03g17100D, BnaC05g09880D, BnaA10g20810D, BnaC06g14270D, BnaC08g46780D, BnaAnng33460D, BnaC03g17190D, BnaC05g05550D, BnaC06g22030D, BnaC08g15900D, BnaA04g06420D, BnaA09g19810D, BnaA06g08510D, BnaAnng08830D
5	GO:0044260	cellular macromolecule metabolic process	Biological Process	54.08	35.71	90	BnaA09g09840D, BnaC01g00280D, BnaA05g33770D, BnaA04g20150D, BnaAnng16810D, BnaA09g02150D, BnaA03g17100D, BnaA02g02290D, BnaC09g44540D, BnaA10g08780D, BnaCnng04710D, BnaA10g08550D, BnaA08g24920D, BnaA07g25960D, BnaC04g46560D, BnaC05g05630D, BnaA01g22680D, BnaC05g22880D, BnaA09g10460D, BnaC03g60490D, BnaC07g02580D, BnaAnng08830D, BnaC09g00220D, BnaA03g27440D, BnaC01g07450D, BnaC03g49830D, BnaC03g32…
6	GO:0042084	5-methyltetrahydrofolate-dependent methyltransferase activity	Molecular Function	1.2	0.79	2	BnaC09g39920D, BnaA10g16880D
7	GO:0003746	translation elongation factor activity	Molecular Function	2	0.79	2	BnaC05g05630D, BnaCnng38780D
5	GO:0044262	cellular carbohydrate metabolic process	Biological Process	5.81	7.14	18	BnaC05g49400D, BnaC09g31160D, BnaA02g09460D, BnaA04g20980D, BnaAnng16810D, BnaA08g24600D, BnaC04g16630D, BnaA10g08550D, BnaA08g24920D, BnaC05g48410D, BnaC06g43610D, BnaA01g06820D, BnaA07g38770D, BnaAnng19110D, BnaC07g02580D, BnaAnng23670D, BnaC08g15350D, BnaA02g27980D
6	GO:0042085	5-methyltetrahydropteroyltri-L-glutamate-dependent methyltransferase activity	Molecular Function	1.2	0.79	2	BnaC09g39920D, BnaA10g16880D
6	GO:0044265	cellular macromolecule catabolic process	Biological Process	12.04	7.14	18	BnaAnng28650D, BnaC08g10150D, BnaA08g24270D, BnaC02g12450D, BnaA03g17100D, BnaC05g09880D, BnaA10g20810D, BnaC06g14270D, BnaC08g46780D, BnaAnng33460D, BnaC03g17190D, BnaC05g05550D, BnaC06g22030D, BnaC08g15900D, BnaA04g06420D, BnaA09g19810D, BnaA06g08510D, BnaAnng08830D
6	GO:0044264	cellular polysaccharide metabolic process	Biological Process	6.08	7.14	18	BnaC05g49400D, BnaC09g31160D, BnaA02g09460D, BnaA04g20980D, BnaAnng16810D, BnaA08g24600D, BnaC04g16630D, BnaA10g08550D, BnaA08g24920D, BnaC05g48410D, BnaC06g43610D, BnaA01g06820D, BnaA07g38770D, BnaAnng19110D, BnaC07g02580D, BnaAnng23670D, BnaC08g15350D, BnaA02g27980D
6	GO:0010039	response to iron ion	Biological Process	2.6	0.79	2	BnaA03g00260D, BnaA09g00390D
5	GO:0010038	response to metal ion	Biological Process	41.76	24.21	61	BnaC01g00280D, BnaAnng16810D, BnaA03g17100D, BnaC09g44540D, BnaA08g24920D, BnaA02g05220D, BnaAnng27540D, BnaC05g05630D, BnaC04g50590D, BnaC03g60490D, BnaAnng08830D, BnaC08g41720D, BnaC02g07040D, BnaA08g21730D, BnaA09g00390D, BnaA06g32840D, BnaC02g36210D, BnaC08g46780D, BnaCnng38780D, BnaA02g28130D, BnaA03g54880D, BnaA09g47450D, BnaA08g16610D, BnaC03g56530D, BnaA02g12430D, BnaA10g20530D, BnaC04g04…
4	GO:0010035	response to inorganic substance	Biological Process	52.27	32.14	81	BnaC01g00280D, BnaAnng16810D, BnaA03g17100D, BnaC09g44540D, BnaA08g24920D, BnaA02g05220D, BnaAnng27540D, BnaC05g05630D, BnaC04g50590D, BnaC06g06170D, BnaC03g60490D, BnaA05g14890D, BnaC04g45790D, BnaC07g02580D, BnaAnng08830D, BnaC08g41720D, BnaC01g07450D, BnaC02g07040D, BnaA08g21730D, BnaA09g00390D, BnaA06g32840D, BnaC02g36210D, BnaC08g46780D, BnaCnng38780D, BnaA02g28130D, BnaA03g54880D, BnaA03g31…
10	GO:0009064	glutamine family amino acid metabolic process	Biological Process	2.04	1.98	5	BnaC05g35690D, BnaAnng27540D, BnaCnng23850D, BnaA02g03140D, BnaA02g12430D
9	GO:0010053	root epidermal cell differentiation	Biological Process	2.81	5.16	13	BnaC05g49400D, BnaA06g32840D, BnaC07g23630D, BnaC02g36210D, BnaC08g46780D, BnaA08g24920D, BnaA02g28130D, BnaAnng27540D, BnaC06g43610D, BnaA04g06420D, BnaA07g38770D, BnaAnng08830D, BnaC08g15350D
9	GO:0009063	cellular amino acid catabolic process	Biological Process	1.08	1.19	3	BnaA08g21730D, BnaA05g04960D, BnaC07g15280D
10	GO:0009062	fatty acid catabolic process	Biological Process	3	1.19	3	BnaC01g00280D, BnaA08g16610D, BnaC03g60490D
10	GO:0010054	trichoblast differentiation	Biological Process	1.68	5.16	13	BnaC05g49400D, BnaA06g32840D, BnaC07g23630D, BnaC02g36210D, BnaC08g46780D, BnaA08g24920D, BnaA02g28130D, BnaAnng27540D, BnaC06g43610D, BnaA04g06420D, BnaA07g38770D, BnaAnng08830D, BnaC08g15350D
11	GO:0009067	aspartate family amino acid biosynthetic process	Biological Process	1.8	1.19	3	BnaC03g49830D, BnaC09g39920D, BnaA10g16880D
10	GO:0009066	aspartate family amino acid metabolic process	Biological Process	3.48	1.59	4	BnaC03g49830D, BnaA09g00390D, BnaC09g39920D, BnaA10g16880D
6	GO:0010050	vegetative phase change	Biological Process	1	0.4	1	BnaA06g24570D
6	GO:0044267	cellular protein metabolic process	Biological Process	57.15	24.21	61	BnaC01g00280D, BnaA04g20150D, BnaA03g17100D, BnaA02g02290D, BnaC09g44540D, BnaA10g08550D, BnaA07g25960D, BnaC04g46560D, BnaC05g05630D, BnaA01g22680D, BnaC05g22880D, BnaC03g60490D, BnaC07g02580D, BnaAnng08830D, BnaC09g00220D, BnaC01g07450D, BnaC03g49830D, BnaA10g20810D, BnaC06g27660D, BnaC08g46780D, BnaC03g18980D, BnaCnng38780D, BnaA08g16610D, BnaAnng23670D, BnaC09g31160D, BnaA10g20530D, BnaC04g47…
10	GO:0009069	serine family amino acid metabolic process	Biological Process	7.56	8.33	21	BnaC05g49400D, BnaC06g38520D, BnaA08g00590D, BnaA06g32840D, BnaC03g06850D, BnaA09g22540D, BnaC06g20160D, BnaC07g23630D, BnaC02g36210D, BnaA08g24920D, BnaA02g28130D, BnaA03g05320D, BnaA04g06420D, BnaA07g33890D, BnaAnng19110D, BnaA08g25110D, BnaC08g15100D, BnaAnng08830D, BnaC08g15350D, BnaCnng15190D, BnaC09g00220D
4	GO:0001101	response to acid chemical	Biological Process	81.38	28.97	73	BnaC01g00280D, BnaA05g33770D, BnaA09g02150D, BnaA02g02290D, BnaC09g44540D, BnaA08g24920D, BnaC04g46560D, BnaC09g37560D, BnaAnng27540D, BnaA01g22680D, BnaC04g50590D, BnaC07g45370D, BnaC06g06170D, BnaC03g60490D, BnaC07g02580D, BnaA05g14890D, BnaC04g45790D, BnaA03g27440D, BnaC01g07450D, BnaA08g21730D, BnaC03g32460D, BnaA06g32840D, BnaC03g06850D, BnaC02g36210D, BnaA08g30590D, BnaA02g28130D, BnaAnng11…
5	GO:0004601	peroxidase activity	Molecular Function	9.4	2.78	7	BnaA08g21730D, BnaC05g05550D, BnaC07g43540D, BnaC07g15280D, BnaAnng01300D, BnaA07g29460D, BnaA02g12330D
5	GO:0044270	cellular nitrogen compound catabolic process	Biological Process	1.08	1.98	5	BnaA08g21730D, BnaA05g04960D, BnaC07g15280D, BnaA05g25390D, BnaA05g25400D
5	GO:0044272	sulfur compound biosynthetic process	Biological Process	15.62	14.29	36	BnaC09g31160D, BnaC06g30920D, BnaC05g09880D, BnaA10g08550D, BnaA08g24920D, BnaA04g06420D, BnaA06g08510D, BnaAnng19110D, BnaA08g25110D, BnaC08g15100D, BnaC08g15350D, BnaAnng08830D, BnaC09g00220D, BnaC05g49400D, BnaC06g38520D, BnaC03g49830D, BnaA08g00590D, BnaA02g12290D, BnaA09g00390D, BnaA06g32840D, BnaC03g06850D, BnaA02g09460D, BnaA08g24270D, BnaA09g22540D, BnaC06g20160D, BnaC07g23630D, BnaC02g36…
5	GO:0003755	peptidyl-prolyl cis-trans isomerase activity	Molecular Function	3	1.19	3	BnaC03g49830D, BnaA09g08780D, BnaC09g09060D
5	GO:0044271	cellular nitrogen compound biosynthetic process	Biological Process	8.01	13.49	34	BnaC09g31160D, BnaA09g09840D, BnaA05g33770D, BnaA06g24570D, BnaA09g02150D, BnaA10g08550D, BnaA10g08780D, BnaCnng04710D, BnaA06g31880D, BnaA05g04960D, BnaA08g19410D, BnaCnng14300D, BnaA01g06820D, BnaA04g06420D, BnaA06g38980D, BnaC07g02580D, BnaAnng08830D, BnaA02g12330D, BnaA03g27440D, BnaC07g24710D, BnaC02g07040D, BnaA08g21730D, BnaC07g15280D, BnaC03g32460D, BnaA09g00390D, BnaA02g09460D, BnaA08g24…
6	GO:0004602	glutathione peroxidase activity	Molecular Function	1	0.4	1	BnaC07g43540D
5	GO:0044273	sulfur compound catabolic process	Biological Process	0.22	0.4	1	BnaA04g25470D
7	GO:0009060	aerobic respiration	Biological Process	4	1.59	4	BnaA08g24270D, BnaC08g15900D, BnaC05g09880D, BnaA06g08510D
4	GO:0043900	regulation of multi-organism process	Biological Process	6	2.38	6	BnaC04g46560D, BnaA01g22680D, BnaA02g02290D, BnaC01g29530D, BnaC04g24330D, BnaA04g02490D
4	GO:2000241	regulation of reproductive process	Biological Process	3.48	1.59	4	BnaC01g00280D, BnaA08g16610D, BnaC03g60490D, BnaA02g12330D
10	GO:1902679	negative regulation of RNA biosynthetic process	Biological Process	1.25	1.59	4	BnaA04g06420D, BnaC08g46780D, BnaAnng08830D, BnaA02g12330D
7	GO:0048364	root development	Biological Process	13.74	8.33	21	BnaC05g49400D, BnaA09g03190D, BnaCnng30870D, BnaA06g32840D, BnaA01g04550D, BnaC07g23630D, BnaC02g36210D, BnaC07g29330D, BnaC08g46780D, BnaA08g24920D, BnaA02g28130D, BnaC01g06040D, BnaC08g41390D, BnaAnng27540D, BnaC06g43610D, BnaA04g06420D, BnaA07g38770D, BnaC03g56530D, BnaA06g27710D, BnaAnng08830D, BnaC08g15350D
5	GO:0046185	aldehyde catabolic process	Biological Process	5.08	1.59	4	BnaA02g02290D, BnaA08g25110D, BnaC08g15100D, BnaCnng09200D
2	GO:0005623	cell	Cellular Component	174.68	86.11	217	BnaA03g17100D, BnaA06g17140D, BnaA02g31600D, BnaA08g24920D, BnaC04g40760D, BnaC04g46560D, BnaC05g22880D, BnaA01g14050D, BnaA05g14890D, BnaC03g32460D, BnaCnng35090D, BnaC08g46780D, BnaC03g18980D, BnaC06g08900D, BnaA08g30590D, BnaA09g16620D, BnaC09g14910D, BnaA07g10170D, BnaA09g09560D, BnaA05g20090D, BnaA02g12430D, BnaC04g04640D, BnaA06g13800D, BnaCnng23850D, BnaC05g09880D, BnaA10g13830D, BnaC01g29…
3	GO:0006955	immune response	Biological Process	22.15	9.52	24	BnaA09g15400D, BnaC01g00280D, BnaA08g21730D, BnaAnng40540D, BnaC07g15280D, BnaA06g13800D, BnaA06g24570D, BnaC03g75650D, BnaC09g16150D, BnaC01g29530D, BnaA02g02290D, BnaA04g02490D, BnaA08g19280D, BnaC05g35010D, BnaC04g46560D, BnaA02g05040D, BnaA02g05220D, BnaA08g16610D, BnaA01g22680D, BnaA05g21830D, BnaC03g60490D, BnaC04g24330D, BnaA04g12350D, BnaUnng05060D
6	GO:0046189	phenol-containing compound biosynthetic process	Biological Process	6.12	3.57	9	BnaA03g58750D, BnaC04g46560D, BnaA01g22680D, BnaC06g06170D, BnaA02g02290D, BnaC01g29530D, BnaC04g24330D, BnaA04g02490D, BnaA06g01130D
6	GO:0048367	shoot system development	Biological Process	24.72	9.52	24	BnaC01g00280D, BnaA02g31040D, BnaA05g33770D, BnaC03g32460D, BnaC02g39370D, BnaA09g02150D, BnaCnng23850D, BnaCnng04710D, BnaC05g35690D, BnaA03g00260D, BnaC04g46560D, BnaA06g31880D, BnaA08g16610D, BnaC06g43610D, BnaA08g19410D, BnaA07g38770D, BnaA02g03140D, BnaC03g60490D, BnaAnng19110D, BnaA07g29460D, BnaC07g24710D, BnaA02g12330D, BnaA03g27440D, BnaA02g12430D
8	GO:0048366	leaf development	Biological Process	12.2	3.17	8	BnaC05g35690D, BnaA03g00260D, BnaC04g46560D, BnaA02g31040D, BnaC02g39370D, BnaCnng23850D, BnaA02g03140D, BnaA02g12430D
4	GO:0016772	transferase activity, transferring phosphorus-containing groups	Molecular Function	4.81	3.97	10	BnaA07g25970D, BnaA07g25960D, BnaC01g07450D, BnaC01g00280D, BnaA08g16610D, BnaAnng22710D, BnaC06g27660D, BnaC03g60490D, BnaA04g12350D, BnaUnng05060D
5	GO:0016773	phosphotransferase activity, alcohol group as acceptor	Molecular Function	8.02	3.97	10	BnaA07g25970D, BnaA07g25960D, BnaC01g07450D, BnaC01g00280D, BnaA08g16610D, BnaAnng22710D, BnaC06g27660D, BnaC03g60490D, BnaA04g12350D, BnaUnng05060D
4	GO:0016757	transferase activity, transferring glycosyl groups	Molecular Function	0.43	0.79	2	BnaC05g48410D, BnaAnng16810D
5	GO:0016758	transferase activity, transferring hexosyl groups	Molecular Function	0.43	0.79	2	BnaC05g48410D, BnaAnng16810D
7	GO:0016759	cellulose synthase activity	Molecular Function	1.2	0.79	2	BnaC05g48410D, BnaAnng16810D
4	GO:0006970	response to osmotic stress	Biological Process	109.28	22.22	56	BnaC01g00280D, BnaAnng16810D, BnaC09g44540D, BnaA08g24920D, BnaA02g05220D, BnaC04g50590D, BnaC03g60490D, BnaA05g14890D, BnaAnng08830D, BnaC08g41720D, BnaC01g07450D, BnaA09g00390D, BnaA06g32840D, BnaC02g36210D, BnaC08g46780D, BnaA03g54880D, BnaA02g28130D, BnaA08g16610D, BnaA09g47450D, BnaC03g56530D, BnaA02g12430D, BnaA10g20530D, BnaC04g47470D, BnaC04g04640D, BnaA06g13800D, BnaCnng23850D, BnaC05g09…
5	GO:0006974	cellular response to DNA damage stimulus	Biological Process	4	1.59	4	BnaC09g31160D, BnaA02g09460D, BnaA10g08550D, BnaA02g27980D
5	GO:0006972	hyperosmotic response	Biological Process	37.8	14.29	36	BnaC04g47470D, BnaC04g04640D, BnaA06g13800D, BnaCnng23850D, BnaC05g09880D, BnaA08g24920D, BnaCnng38440D, BnaA02g05220D, BnaC04g50590D, BnaA04g06420D, BnaC08g15900D, BnaA05g05230D, BnaA06g08510D, BnaA08g16740D, BnaA04g12350D, BnaUnng05060D, BnaAnng08830D, BnaC08g15350D, BnaC05g49400D, BnaC08g41720D, BnaC01g07450D, BnaC08g19430D, BnaA06g32840D, BnaA08g24270D, BnaC07g23630D, BnaC02g36210D, BnaC06g14…
8	GO:0005634	nucleus	Cellular Component	69.39	24.6	62	BnaA09g09840D, BnaC01g00280D, BnaA05g33770D, BnaA09g02150D, BnaAnng16810D, BnaA03g17100D, BnaCnng04710D, BnaC03g38210D, BnaC04g46560D, BnaA03g59140D, BnaC05g05630D, BnaC07g45370D, BnaC03g60490D, BnaA05g14890D, BnaC07g02580D, BnaA03g27440D, BnaA08g00590D, BnaA08g21730D, BnaC03g32460D, BnaA09g00390D, BnaC02g39370D, BnaAnng26750D, BnaCnng38780D, BnaC01g00910D, BnaAnng11630D, BnaA09g16620D, BnaA08g16…
4	GO:0070271	protein complex biogenesis	Biological Process	9.72	9.92	25	BnaA04g08570D, BnaC02g12450D, BnaC04g30870D, BnaC06g22030D, BnaC09g21870D, BnaA04g06420D, BnaAnng19110D, BnaA07g14420D, BnaA01g14050D, BnaA05g14890D, BnaAnng08830D, BnaA02g12330D, BnaC09g00220D, BnaAnng28650D, BnaA04g08640D, BnaA10g20810D, BnaC06g20160D, BnaC06g14270D, BnaAnng26750D, BnaC08g46780D, BnaC01g00910D, BnaC05g05550D, BnaA04g27920D, BnaC04g34390D, BnaAnng36210D
5	GO:0023056	positive regulation of signaling	Biological Process	0.36	0.4	1	BnaA05g14890D
4	GO:0023051	regulation of signaling	Biological Process	0.22	0.4	1	BnaA05g14890D
2	GO:0023052	signaling	Biological Process	20.85	13.49	34	BnaAnng40540D, BnaA05g33770D, BnaA06g24570D, BnaA06g13800D, BnaA09g02150D, BnaA02g02290D, BnaC01g29530D, BnaC09g09060D, BnaA04g02490D, BnaC04g44150D, BnaCnng38440D, BnaC04g46560D, BnaA06g31880D, BnaA02g05220D, BnaA09g08780D, BnaA01g22680D, BnaC06g06170D, BnaC04g24330D, BnaA05g14890D, BnaA03g27440D, BnaC07g24710D, BnaC01g07450D, BnaC05g31450D, BnaC03g32460D, BnaA06g32840D, BnaC03g06850D, BnaC07g23…
8	GO:0016760	cellulose synthase (UDP-forming) activity	Molecular Function	2	0.79	2	BnaC05g48410D, BnaAnng16810D
5	GO:2000242	negative regulation of reproductive process	Biological Process	1.8	1.19	3	BnaC01g00280D, BnaA08g16610D, BnaC03g60490D
5	GO:0051539	4 iron, 4 sulfur cluster binding	Molecular Function	1	0.4	1	BnaA10g20810D
4	GO:0051536	iron-sulfur cluster binding	Molecular Function	0.6	0.4	1	BnaA10g20810D
4	GO:0016765	transferase activity, transferring alkyl or aryl (other than methyl) groups	Molecular Function	0.6	0.4	1	BnaA09g00390D
5	GO:1901361	organic cyclic compound catabolic process	Biological Process	1.51	1.98	5	BnaA08g21730D, BnaA05g04960D, BnaC07g15280D, BnaA05g25390D, BnaA05g25400D
4	GO:0016746	transferase activity, transferring acyl groups	Molecular Function	0.22	0.4	1	BnaA06g30780D
4	GO:1901360	organic cyclic compound metabolic process	Biological Process	37.55	40.87	103	BnaC01g00280D, BnaAnng16810D, BnaA02g02290D, BnaA08g24920D, BnaC05g39800D, BnaC04g46560D, BnaA02g05220D, BnaC03g60490D, BnaC07g02580D, BnaA03g27440D, BnaC03g49830D, BnaC03g32460D, BnaA06g32840D, BnaCnng35090D, BnaA10g20810D, BnaC02g36210D, BnaC08g46780D, BnaC06g08900D, BnaA03g58750D, BnaA08g16610D, BnaA07g10170D, BnaA03g27900D, BnaA05g25400D, BnaA02g12430D, BnaAnng40540D, BnaC04g04640D, BnaA06g24…
5	GO:0016747	transferase activity, transferring acyl groups other than amino-acyl groups	Molecular Function	0.36	0.4	1	BnaA06g30780D
6	GO:0015893	drug transport	Biological Process	0.6	0.4	1	BnaCnng47680D
3	GO:1901363	heterocyclic compound binding	Molecular Function	46.73	25	63	BnaC01g00280D, BnaA05g33770D, BnaA04g20150D, BnaA09g02150D, BnaA03g17100D, BnaCnng04710D, BnaA07g25960D, BnaC04g46560D, BnaC05g05630D, BnaAnng27540D, BnaC05g22880D, BnaA07g07560D, BnaC03g60490D, BnaC07g02580D, BnaA03g27440D, BnaC01g07450D, BnaA05g05990D, BnaA08g21730D, BnaC03g49830D, BnaC03g32460D, BnaA09g00390D, BnaC06g27660D, BnaAnng26750D, BnaC03g18980D, BnaCnng38780D, BnaC01g00910D, BnaA08g16…
5	GO:1901362	organic cyclic compound biosynthetic process	Biological Process	26	23.81	60	BnaA09g09840D, BnaC01g00280D, BnaA05g33770D, BnaA10g14480D, BnaA09g02150D, BnaA02g02290D, BnaA10g08550D, BnaA10g08780D, BnaCnng04710D, BnaA08g24920D, BnaC04g46560D, BnaA01g22680D, BnaC06g06170D, BnaC03g60490D, BnaC07g02580D, BnaAnng08830D, BnaA03g27440D, BnaA09g30140D, BnaC02g07040D, BnaA08g21730D, BnaA09g00390D, BnaC03g32460D, BnaA08g24600D, BnaCnng35090D, BnaC08g46780D, BnaC06g08900D, BnaA03g58…
12	GO:0000398	mRNA splicing, via spliceosome	Biological Process	3	1.98	5	BnaC01g00280D, BnaA08g16610D, BnaC03g60490D, BnaA04g12350D, BnaUnng05060D
10	GO:0072488	ammonium transmembrane transport	Biological Process	0.6	0.4	1	BnaA05g23460D
3	GO:0051540	metal cluster binding	Molecular Function	0.36	0.4	1	BnaA10g20810D
11	GO:0072489	methylammonium transmembrane transport	Biological Process	1	0.4	1	BnaA05g23460D
6	GO:0015405	P-P-bond-hydrolysis-driven transmembrane transporter activity	Molecular Function	0.78	1.98	5	BnaA05g05990D, BnaA01g06820D, BnaC07g02580D, BnaC06g08900D, BnaAnng23670D
4	GO:0043933	macromolecular complex subunit organization	Biological Process	5.82	9.13	23	BnaAnng28650D, BnaC08g19430D, BnaC01g00280D, BnaA10g20810D, BnaC02g12450D, BnaC06g20160D, BnaC06g14270D, BnaAnng26750D, BnaC08g46780D, BnaC01g09180D, BnaC01g00910D, BnaC05g05550D, BnaA08g16610D, BnaC06g22030D, BnaC09g21870D, BnaA04g06420D, BnaAnng19110D, BnaC03g60490D, BnaA01g14050D, BnaA05g14890D, BnaAnng08830D, BnaA02g12330D, BnaC09g00220D
13	GO:0080086	stamen filament development	Biological Process	6	2.38	6	BnaA06g31880D, BnaA05g33770D, BnaC03g32460D, BnaA09g02150D, BnaA03g27440D, BnaC07g24710D
4	GO:0006952	defense response	Biological Process	113.07	22.22	56	BnaC01g00280D, BnaA02g02290D, BnaA10g08550D, BnaA08g24920D, BnaC05g35010D, BnaC04g46560D, BnaC09g37560D, BnaA02g05220D, BnaA01g22680D, BnaC06g06170D, BnaC03g60490D, BnaA05g14890D, BnaC05g41570D, BnaA04g25470D, BnaA08g21730D, BnaA06g32840D, BnaC03g75650D, BnaC02g36210D, BnaA02g28130D, BnaA03g58750D, BnaA08g16610D, BnaA05g21830D, BnaA05g20090D, BnaA06g01130D, BnaC09g31160D, BnaAnng40540D, BnaA06g13…
4	GO:0005622	intracellular	Cellular Component	189.92	75.4	190	BnaC01g00280D, BnaAnng16810D, BnaA03g17100D, BnaA06g17140D, BnaA02g02290D, BnaA02g31600D, BnaC03g38210D, BnaA08g24920D, BnaC04g40760D, BnaC04g46560D, BnaC05g05630D, BnaC05g22880D, BnaA07g07560D, BnaC03g60490D, BnaC07g02580D, BnaA01g14050D, BnaA05g14890D, BnaA03g27440D, BnaA06g30780D, BnaC03g49830D, BnaA08g00590D, BnaC03g32460D, BnaA06g32840D, BnaA10g20810D, BnaC02g36210D, BnaC08g46780D, BnaC03g18…
3	GO:0006950	response to stress	Biological Process	224.04	44.84	113	BnaC01g00280D, BnaAnng16810D, BnaA03g17100D, BnaA02g02290D, BnaA08g24920D, BnaC05g35010D, BnaC04g46560D, BnaA02g05220D, BnaC03g60490D, BnaA05g14890D, BnaC07g02580D, BnaA06g32840D, BnaA10g20810D, BnaC03g75650D, BnaC02g36210D, BnaC08g46780D, BnaA03g54880D, BnaA03g58750D, BnaC09g14910D, BnaA08g16610D, BnaA03g27900D, BnaA05g21830D, BnaA05g20090D, BnaA02g12430D, BnaC04g04640D, BnaAnng40540D, BnaA06g13…
4	GO:0005615	extracellular space	Cellular Component	3	1.19	3	BnaC03g68070D, BnaC06g06170D, BnaA06g01130D
6	GO:0006949	syncytium formation	Biological Process	3	1.19	3	BnaA03g46920D, BnaA02g14340D, BnaA09g29240D
6	GO:0005618	cell wall	Cellular Component	71	23.41	59	BnaC01g00280D, BnaA05g25390D, BnaA10g14480D, BnaAnng16810D, BnaA03g17100D, BnaA01g04550D, BnaC04g46560D, BnaC03g60490D, BnaC04g45790D, BnaA08g21730D, BnaA04g08640D, BnaA09g00390D, BnaCnng35090D, BnaC07g29330D, BnaA08g16610D, BnaA02g14340D, BnaA05g20090D, BnaAnng36210D, BnaA05g25400D, BnaA02g12430D, BnaA09g29240D, BnaA04g08570D, BnaAnng40540D, BnaAnng01300D, BnaCnng23850D, BnaC05g09880D, BnaCnng66…
3	GO:0016740	transferase activity	Molecular Function	6.33	9.13	23	BnaAnng28650D, BnaC01g07450D, BnaA06g30780D, BnaA04g25470D, BnaC01g00280D, BnaA09g00390D, BnaA06g13800D, BnaAnng22710D, BnaAnng16810D, BnaC02g12450D, BnaC06g27660D, BnaA02g11840D, BnaA07g25970D, BnaA07g25960D, BnaC05g48410D, BnaA03g59140D, BnaA08g16610D, BnaC06g22030D, BnaC09g39920D, BnaC03g60490D, BnaA10g16880D, BnaA04g12350D, BnaUnng05060D
14	GO:0015416	organic phosphonate transmembrane-transporting ATPase activity	Molecular Function	1	0.4	1	BnaA05g05990D
5	GO:0080090	regulation of primary metabolic process	Biological Process	5.24	13.1	33	BnaA10g20530D, BnaA09g09840D, BnaC04g47470D, BnaC01g00280D, BnaA05g33770D, BnaA06g24570D, BnaA09g02150D, BnaC09g44540D, BnaCnng04710D, BnaA08g24920D, BnaC05g35010D, BnaA06g31880D, BnaA02g05040D, BnaC06g22030D, BnaA08g19410D, BnaC09g21870D, BnaC06g06170D, BnaA04g06420D, BnaC03g60490D, BnaAnng08830D, BnaC08g15350D, BnaA02g12330D, BnaA03g27440D, BnaC07g24710D, BnaC09g00220D, BnaC05g49400D, BnaC03g32…
4	GO:0016741	transferase activity, transferring one-carbon groups	Molecular Function	2.7	3.57	9	BnaA04g25470D, BnaC01g00280D, BnaA03g59140D, BnaA06g13800D, BnaA08g16610D, BnaC09g39920D, BnaC03g60490D, BnaA10g16880D, BnaA02g11840D
9	GO:0080054	low-affinity nitrate transmembrane transporter activity	Molecular Function	1	0.4	1	BnaC06g30920D
10	GO:0080055	low-affinity nitrate transport	Biological Process	1	0.4	1	BnaC06g30920D
8	GO:0006520	cellular amino acid metabolic process	Biological Process	8.01	13.1	33	BnaCnng23850D, BnaA08g24920D, BnaC05g35690D, BnaA05g04960D, BnaAnng27540D, BnaA04g06420D, BnaA02g03140D, BnaAnng19110D, BnaA08g25110D, BnaC08g15100D, BnaAnng08830D, BnaC08g15350D, BnaC09g00220D, BnaC05g49400D, BnaC06g38520D, BnaC03g49830D, BnaA08g21730D, BnaA08g00590D, BnaC07g15280D, BnaA09g00390D, BnaA06g32840D, BnaC03g06850D, BnaA09g22540D, BnaC06g20160D, BnaC07g23630D, BnaC02g36210D, BnaA02g28…
9	GO:0048316	seed development	Biological Process	14	4.37	11	BnaC05g05550D, BnaC06g30920D, BnaA08g24270D, BnaC06g06170D, BnaC08g15900D, BnaA04g06420D, BnaC05g09880D, BnaA06g08510D, BnaC08g46780D, BnaA06g01130D, BnaAnng08830D
3	GO:0003006	developmental process involved in reproduction	Biological Process	35.76	14.29	36	BnaC01g00280D, BnaA02g31040D, BnaC06g30920D, BnaA05g33770D, BnaC08g10150D, BnaA09g02150D, BnaC05g09880D, BnaCnng04710D, BnaC04g44150D, BnaA03g00260D, BnaA06g31880D, BnaC06g43610D, BnaA08g19410D, BnaA04g06420D, BnaC06g06170D, BnaC08g15900D, BnaA07g38770D, BnaC03g60490D, BnaA06g08510D, BnaA04g12350D, BnaUnng05060D, BnaA09g05270D, BnaAnng08830D, BnaC07g24710D, BnaA02g12330D, BnaA03g27440D, BnaC03g32…
9	GO:1903959	regulation of anion transmembrane transport	Biological Process	0.6	0.4	1	BnaAnng27540D
8	GO:0004338	glucan exo-1,3-beta-glucosidase activity	Molecular Function	2	0.79	2	BnaC04g24330D, BnaA04g02490D
4	GO:0019840	isoprenoid binding	Molecular Function	0.6	0.4	1	BnaAnng19110D
3	GO:0019825	oxygen binding	Molecular Function	1	0.4	1	BnaA05g04960D
9	GO:2001141	regulation of RNA biosynthetic process	Biological Process	6.15	5.95	15	BnaA09g09840D, BnaA05g33770D, BnaC03g32460D, BnaA06g24570D, BnaA09g02150D, BnaC08g46780D, BnaCnng04710D, BnaC03g07800D, BnaA06g31880D, BnaA08g19410D, BnaA04g06420D, BnaAnng08830D, BnaA02g12330D, BnaA03g27440D, BnaC07g24710D
7	GO:0080061	indole-3-acetonitrile nitrilase activity	Molecular Function	2	0.79	2	BnaC02g07040D, BnaA06g38980D
13	GO:0019829	cation-transporting ATPase activity	Molecular Function	2.04	1.59	4	BnaA01g06820D, BnaC07g02580D, BnaC06g08900D, BnaAnng23670D
6	GO:1902644	tertiary alcohol metabolic process	Biological Process	0.6	0.4	1	BnaA05g14890D
5	GO:0046149	pigment catabolic process	Biological Process	1.2	0.79	2	BnaA05g25390D, BnaA05g25400D
6	GO:0004351	glutamate decarboxylase activity	Molecular Function	1	0.4	1	BnaAnng27540D
5	GO:0046148	pigment biosynthetic process	Biological Process	4.56	2.38	6	BnaCnng14300D, BnaC04g24330D, BnaA10g08780D, BnaA04g02490D, BnaA04g12350D, BnaUnng05060D
11	GO:0006534	cysteine metabolic process	Biological Process	12.6	8.33	21	BnaC05g49400D, BnaC06g38520D, BnaA08g00590D, BnaA06g32840D, BnaC03g06850D, BnaA09g22540D, BnaC06g20160D, BnaC07g23630D, BnaC02g36210D, BnaA08g24920D, BnaA02g28130D, BnaA03g05320D, BnaA04g06420D, BnaA07g33890D, BnaAnng19110D, BnaA08g25110D, BnaC08g15100D, BnaAnng08830D, BnaC08g15350D, BnaCnng15190D, BnaC09g00220D
7	GO:0004356	glutamate-ammonia ligase activity	Molecular Function	4	1.59	4	BnaC05g35690D, BnaCnng23850D, BnaA02g03140D, BnaA02g12430D
7	GO:0008705	methionine synthase activity	Molecular Function	2	0.79	2	BnaC09g39920D, BnaA10g16880D
4	GO:0016788	hydrolase activity, acting on ester bonds	Molecular Function	7.28	1.98	5	BnaC03g68070D, BnaC07g30010D, BnaA02g09320D, BnaA03g11770D, BnaC05g05030D
10	GO:1903506	regulation of nucleic acid-templated transcription	Biological Process	10.25	5.95	15	BnaA09g09840D, BnaA05g33770D, BnaC03g32460D, BnaA06g24570D, BnaA09g02150D, BnaC08g46780D, BnaCnng04710D, BnaC03g07800D, BnaA06g31880D, BnaA08g19410D, BnaA04g06420D, BnaAnng08830D, BnaA02g12330D, BnaA03g27440D, BnaC07g24710D
6	GO:0004322	ferroxidase activity	Molecular Function	1	0.4	1	BnaA03g00260D
11	GO:1903507	negative regulation of nucleic acid-templated transcription	Biological Process	2.09	1.59	4	BnaA04g06420D, BnaC08g46780D, BnaAnng08830D, BnaA02g12330D
6	GO:0006986	response to unfolded protein	Biological Process	0.72	0.79	2	BnaAnng40540D, BnaC09g14910D
11	GO:0005654	nucleoplasm	Cellular Component	0.72	0.79	2	BnaC03g17190D, BnaA03g17100D
4	GO:0006979	response to oxidative stress	Biological Process	19.96	6.35	16	BnaA10g15190D, BnaA09g15400D, BnaC04g47470D, BnaAnng40540D, BnaA08g24270D, BnaC05g09880D, BnaC09g16150D, BnaC01g16050D, BnaA03g00260D, BnaC07g43540D, BnaC09g37560D, BnaC08g15900D, BnaC06g06170D, BnaA06g08510D, BnaA07g29460D, BnaA06g01130D
6	GO:0046165	alcohol biosynthetic process	Biological Process	6	4.37	11	BnaA09g30140D, BnaA03g58750D, BnaC08g41390D, BnaA08g19410D, BnaA07g10170D, BnaA10g14480D, BnaCnng35090D, BnaCnng04710D, BnaCnng66150D, BnaA04g12350D, BnaUnng05060D
6	GO:0052838	thiazole metabolic process	Biological Process	2.4	1.59	4	BnaC09g31160D, BnaA02g09460D, BnaA10g08550D, BnaA02g27980D
8	GO:0050658	RNA transport	Biological Process	1.44	1.59	4	BnaC01g00280D, BnaC03g60490D, BnaA04g12350D, BnaUnng05060D
6	GO:0016310	phosphorylation	Biological Process	13.64	7.14	18	BnaC09g31160D, BnaC01g07450D, BnaAnng40540D, BnaA02g09460D, BnaAnng22710D, BnaC06g27660D, BnaA10g20810D, BnaA02g02290D, BnaC01g29530D, BnaA10g08550D, BnaA04g02490D, BnaA07g25970D, BnaA07g25960D, BnaC04g46560D, BnaA01g22680D, BnaC04g24330D, BnaA02g27980D, BnaA02g12330D
7	GO:0052837	thiazole biosynthetic process	Biological Process	4	1.59	4	BnaC09g31160D, BnaA02g09460D, BnaA10g08550D, BnaA02g27980D
6	GO:0016311	dephosphorylation	Biological Process	0.72	0.79	2	BnaC09g21870D, BnaC09g00220D
7	GO:0050657	nucleic acid transport	Biological Process	0.86	1.59	4	BnaC01g00280D, BnaC03g60490D, BnaA04g12350D, BnaUnng05060D
4	GO:0016798	hydrolase activity, acting on glycosyl bonds	Molecular Function	3.97	3.97	10	BnaC05g49400D, BnaA01g37220D, BnaC08g41390D, BnaC06g43610D, BnaA07g38770D, BnaC04g24330D, BnaA04g02490D, BnaA05g14890D, BnaA08g24920D, BnaC08g15350D
5	GO:0018958	phenol-containing compound metabolic process	Biological Process	5.47	4.76	12	BnaC05g49400D, BnaA03g58750D, BnaC04g46560D, BnaA01g22680D, BnaC06g06170D, BnaA02g02290D, BnaC01g29530D, BnaC04g24330D, BnaA04g02490D, BnaA06g01130D, BnaA08g24920D, BnaC08g15350D
4	GO:0006996	organelle organization	Biological Process	36.44	19.44	49	BnaC01g00280D, BnaA03g17100D, BnaA08g24920D, BnaA02g05220D, BnaC04g50590D, BnaC03g60490D, BnaAnng08830D, BnaC09g00220D, BnaC08g41720D, BnaA06g32840D, BnaC02g36210D, BnaAnng26750D, BnaC08g46780D, BnaA02g28130D, BnaC01g00910D, BnaA09g47450D, BnaA08g16610D, BnaC03g56530D, BnaA02g12430D, BnaC04g04640D, BnaCnng23850D, BnaC05g09880D, BnaA02g05040D, BnaC08g41390D, BnaA05g23460D, BnaC06g22030D, BnaC09g21…
6	GO:0003002	regionalization	Biological Process	1.2	0.79	2	BnaA02g31040D, BnaC02g39370D
5	GO:0006997	nucleus organization	Biological Process	0.72	0.79	2	BnaC03g17190D, BnaA03g17100D
6	GO:0004332	fructose-bisphosphate aldolase activity	Molecular Function	1	0.4	1	BnaC06g14270D
10	GO:0006511	ubiquitin-dependent protein catabolic process	Biological Process	16.72	5.16	13	BnaAnng28650D, BnaA10g20810D, BnaC02g12450D, BnaA03g17100D, BnaC06g14270D, BnaC08g46780D, BnaAnng33460D, BnaC05g05550D, BnaC03g17190D, BnaC06g22030D, BnaA04g06420D, BnaA09g19810D, BnaAnng08830D
8	GO:0006995	cellular response to nitrogen starvation	Biological Process	2	0.79	2	BnaA08g21730D, BnaC07g15280D
8	GO:0051510	regulation of unidimensional cell growth	Biological Process	3	1.19	3	BnaAnng28650D, BnaC06g22030D, BnaC02g12450D
6	GO:0050661	NADP binding	Molecular Function	4	1.59	4	BnaA08g24270D, BnaC08g15900D, BnaC05g09880D, BnaA06g08510D
5	GO:1903509	liposaccharide metabolic process	Biological Process	0.22	0.4	1	BnaA05g04960D
8	GO:0051993	abscisic acid glucose ester beta-glucosidase activity	Molecular Function	1	0.4	1	BnaA05g14890D
4	GO:0050662	coenzyme binding	Molecular Function	9.8	1.98	5	BnaA08g24270D, BnaA08g24600D, BnaC08g15900D, BnaC05g09880D, BnaA06g08510D
6	GO:0006508	proteolysis	Biological Process	51.84	13.1	33	BnaA10g20530D, BnaC04g47470D, BnaC08g10150D, BnaA05g25390D, BnaC02g12450D, BnaA03g17100D, BnaC05g09880D, BnaC09g36100D, BnaC09g44540D, BnaA02g06090D, BnaAnng33460D, BnaC06g22030D, BnaC08g15900D, BnaA04g06420D, BnaA09g19810D, BnaA08g16740D, BnaA06g08510D, BnaAnng08830D, BnaA02g30900D, BnaC08g41720D, BnaAnng28650D, BnaA08g00590D, BnaCnng05460D, BnaA08g24270D, BnaC01g21920D, BnaA10g20810D, BnaC06g14…
6	GO:0071103	DNA conformation change	Biological Process	1.87	2.38	6	BnaC01g00910D, BnaC01g00280D, BnaC03g60490D, BnaAnng26750D, BnaA04g12350D, BnaUnng05060D
5	GO:0016301	kinase activity	Molecular Function	8.02	3.97	10	BnaA07g25970D, BnaA07g25960D, BnaC01g07450D, BnaC01g00280D, BnaA08g16610D, BnaAnng22710D, BnaC06g27660D, BnaC03g60490D, BnaA04g12350D, BnaUnng05060D
3	GO:0016787	hydrolase activity	Molecular Function	64.21	17.86	45	BnaC04g47470D, BnaA06g19010D, BnaC08g10150D, BnaA05g25390D, BnaA02g09320D, BnaA03g11770D, BnaC09g36100D, BnaC05g05030D, BnaA04g02490D, BnaA08g24920D, BnaA02g06090D, BnaC03g68070D, BnaC07g30010D, BnaC05g05630D, BnaC08g41390D, BnaC06g43610D, BnaA04g06420D, BnaA01g06820D, BnaA07g38770D, BnaA06g38980D, BnaA08g16740D, BnaC04g24330D, BnaC07g02580D, BnaA05g14890D, BnaA09g05270D, BnaAnng08830D, BnaC08g15…
2	GO:0060089	molecular transducer activity	Molecular Function	0.6	0.4	1	BnaC04g44150D
7	GO:0044839	cell cycle G2/M phase transition	Biological Process	0.36	0.4	1	BnaA02g12330D
8	GO:1902275	regulation of chromatin organization	Biological Process	0.39	1.19	3	BnaC01g00280D, BnaA08g16610D, BnaC03g60490D
6	GO:0015031	protein transport	Biological Process	13.99	9.92	25	BnaA08g05690D, BnaC01g00280D, BnaAnng40540D, BnaA06g13800D, BnaA02g02290D, BnaC01g29530D, BnaA04g02490D, BnaC06g27180D, BnaC05g35010D, BnaC04g46560D, BnaA02g05040D, BnaA01g22680D, BnaC03g60490D, BnaC04g24330D, BnaC08g41720D, BnaAnng26750D, BnaC08g10200D, BnaC01g16050D, BnaC01g00910D, BnaA07g25400D, BnaA08g16610D, BnaA09g47450D, BnaC03g76260D, BnaA03g27900D, BnaA05g21830D
9	GO:0042651	thylakoid membrane	Cellular Component	9.6	8.73	22	BnaA09g26570D, BnaC04g10780D, BnaA04g20150D, BnaC04g05260D, BnaC06g20160D, BnaA09g22540D, BnaA02g02290D, BnaC03g18980D, BnaA03g00260D, BnaC04g46560D, BnaC07g43540D, BnaC09g21870D, BnaC03g59520D, BnaC03g76260D, BnaC05g22880D, BnaCnng14300D, BnaA07g07560D, BnaAnng19110D, BnaC09g08390D, BnaCnng15190D, BnaC01g13750D, BnaC09g00220D
10	GO:0006568	tryptophan metabolic process	Biological Process	1.8	1.19	3	BnaA08g21730D, BnaA05g04960D, BnaC07g15280D
3	GO:0097367	carbohydrate derivative binding	Molecular Function	2.85	8.33	21	BnaC01g07450D, BnaA05g05990D, BnaA09g00390D, BnaAnng22710D, BnaCnng23850D, BnaA03g17100D, BnaC06g27660D, BnaC01g16050D, BnaCnng38780D, BnaA07g25970D, BnaC05g35690D, BnaA07g25960D, BnaC04g46560D, BnaC03g17190D, BnaC05g05630D, BnaCnng47680D, BnaA01g06820D, BnaA02g03140D, BnaC07g02580D, BnaAnng23670D, BnaA02g12430D
5	GO:0051128	regulation of cellular component organization	Biological Process	1.55	2.78	7	BnaAnng28650D, BnaC01g00280D, BnaA08g16610D, BnaC06g22030D, BnaC02g12450D, BnaC03g60490D, BnaA02g12330D
5	GO:0006575	cellular modified amino acid metabolic process	Biological Process	7.56	4.76	12	BnaC01g37590D, BnaC05g39800D, BnaC05g05550D, BnaC08g41390D, BnaA09g00390D, BnaA06g32840D, BnaA03g27900D, BnaCnng23850D, BnaC07g23630D, BnaC02g36210D, BnaA02g12430D, BnaA02g28130D
4	GO:0021700	developmental maturation	Biological Process	1.01	5.16	13	BnaC05g49400D, BnaA06g32840D, BnaC07g23630D, BnaC02g36210D, BnaC08g46780D, BnaA08g24920D, BnaA02g28130D, BnaAnng27540D, BnaC06g43610D, BnaA04g06420D, BnaA07g38770D, BnaAnng08830D, BnaC08g15350D
6	GO:0008757	S-adenosylmethionine-dependent methyltransferase activity	Molecular Function	1.98	1.98	5	BnaA04g25470D, BnaC01g00280D, BnaA06g13800D, BnaA08g16610D, BnaC03g60490D
4	GO:0040008	regulation of growth	Biological Process	3.6	3.97	10	BnaC05g49400D, BnaAnng28650D, BnaC06g43610D, BnaC06g22030D, BnaC02g12450D, BnaA07g38770D, BnaC01g16050D, BnaA07g29460D, BnaA08g24920D, BnaC08g15350D
7	GO:0006576	cellular biogenic amine metabolic process	Biological Process	5.04	5.56	14	BnaC01g37590D, BnaA08g21730D, BnaC07g15280D, BnaA06g32840D, BnaCnng23850D, BnaC07g23630D, BnaC02g36210D, BnaA02g28130D, BnaC05g39800D, BnaC05g05550D, BnaA05g04960D, BnaC08g41390D, BnaA03g27900D, BnaA02g12430D
2	GO:0040007	growth	Biological Process	45.22	10.32	26	BnaA09g03190D, BnaC02g12450D, BnaC04g44150D, BnaA08g24920D, BnaAnng27540D, BnaC06g43610D, BnaC06g22030D, BnaA04g06420D, BnaA07g38770D, BnaC08g15350D, BnaA09g05270D, BnaAnng08830D, BnaC05g49400D, BnaAnng28650D, BnaCnng30870D, BnaA06g32840D, BnaCnng55390D, BnaC07g23630D, BnaC02g36210D, BnaC01g09180D, BnaC01g16050D, BnaC08g46780D, BnaA02g28130D, BnaA02g14340D, BnaA07g29460D, BnaA09g29240D
11	GO:0006569	tryptophan catabolic process	Biological Process	3	1.19	3	BnaA08g21730D, BnaA05g04960D, BnaC07g15280D
4	GO:0031988	membrane-bounded vesicle	Cellular Component	0.6	0.4	1	BnaC01g16050D
6	GO:0051130	positive regulation of cellular component organization	Biological Process	0.78	1.59	4	BnaC01g00280D, BnaA08g16610D, BnaC03g60490D, BnaA02g12330D
10	GO:0031981	nuclear lumen	Cellular Component	10.03	6.35	16	BnaC01g00280D, BnaA09g00390D, BnaA08g24270D, BnaA03g17100D, BnaC05g09880D, BnaC06g14270D, BnaC01g09180D, BnaCnng38780D, BnaC03g17190D, BnaC05g05630D, BnaA08g16610D, BnaC08g15900D, BnaA06g08510D, BnaC03g60490D, BnaA04g12350D, BnaUnng05060D
3	GO:0031982	vesicle	Cellular Component	0.36	0.4	1	BnaC01g16050D
12	GO:0031985	Golgi cisterna	Cellular Component	1.2	0.79	2	BnaC05g48410D, BnaAnng16810D
8	GO:0031984	organelle subcompartment	Cellular Component	19.13	12.3	31	BnaC04g10780D, BnaA04g20150D, BnaAnng16810D, BnaC04g05260D, BnaA02g02290D, BnaA03g00260D, BnaC05g48410D, BnaC04g46560D, BnaA04g22080D, BnaA05g34760D, BnaC09g21870D, BnaC03g59520D, BnaC05g22880D, BnaCnng14300D, BnaA07g07560D, BnaC03g60490D, BnaAnng19110D, BnaC04g45790D, BnaC09g00220D, BnaC03g49830D, BnaA09g26570D, BnaA09g22540D, BnaC06g20160D, BnaC03g18980D, BnaC04g45800D, BnaC07g43540D, BnaA08g16…
11	GO:0006541	glutamine metabolic process	Biological Process	2.4	1.59	4	BnaC05g35690D, BnaCnng23850D, BnaA02g03140D, BnaA02g12430D
12	GO:0006542	glutamine biosynthetic process	Biological Process	4	1.59	4	BnaC05g35690D, BnaCnng23850D, BnaA02g03140D, BnaA02g12430D
8	GO:0005694	chromosome	Cellular Component	1.8	1.19	3	BnaC01g00910D, BnaC08g19430D, BnaAnng26750D
6	GO:0004365	glyceraldehyde-3-phosphate dehydrogenase (NAD+) (phosphorylating) activity	Molecular Function	4	1.59	4	BnaA08g24270D, BnaC08g15900D, BnaC05g09880D, BnaA06g08510D
2	GO:0005215	transporter activity	Molecular Function	31.59	10.71	27	BnaC04g04640D, BnaC06g30920D, BnaA03g43810D, BnaA05g23460D, BnaC04g50590D, BnaC07g45370D, BnaA01g06820D, BnaA09g10460D, BnaA07g16510D, BnaA05g05230D, BnaC07g02580D, BnaC08g25570D, BnaA05g05990D, BnaA08g21730D, BnaC07g15280D, BnaA06g32840D, BnaC07g23630D, BnaC02g36210D, BnaC06g08900D, BnaA02g28130D, BnaA04g26560D, BnaAnng11630D, BnaA03g21210D, BnaC01g33830D, BnaCnng02360D, BnaAnng23670D, BnaC03g65…
11	GO:0031978	plastid thylakoid lumen	Cellular Component	1.2	0.79	2	BnaC03g49830D, BnaC09g21870D
10	GO:0031976	plastid thylakoid	Cellular Component	25.68	10.71	27	BnaC04g10780D, BnaA04g20150D, BnaC04g05260D, BnaA02g02290D, BnaA03g00260D, BnaC04g46560D, BnaA04g22080D, BnaA05g34760D, BnaC09g21870D, BnaC03g59520D, BnaC05g22880D, BnaCnng14300D, BnaA07g07560D, BnaAnng19110D, BnaC04g45790D, BnaC09g00220D, BnaC03g49830D, BnaA09g26570D, BnaA09g22540D, BnaC06g20160D, BnaC03g18980D, BnaC04g45800D, BnaC07g43540D, BnaC03g76260D, BnaC09g08390D, BnaCnng15190D, BnaC01g13…
11	GO:0006536	glutamate metabolic process	Biological Process	1	0.4	1	BnaAnng27540D
8	GO:0031977	thylakoid lumen	Cellular Component	3.72	1.19	3	BnaC03g49830D, BnaC09g21870D, BnaC01g13750D
2	GO:0031974	membrane-enclosed lumen	Cellular Component	2.6	6.35	16	BnaC01g00280D, BnaA09g00390D, BnaA08g24270D, BnaA03g17100D, BnaC05g09880D, BnaC06g14270D, BnaC01g09180D, BnaCnng38780D, BnaC03g17190D, BnaC05g05630D, BnaA08g16610D, BnaC08g15900D, BnaA06g08510D, BnaC03g60490D, BnaA04g12350D, BnaUnng05060D
4	GO:0031975	envelope	Cellular Component	13.19	18.65	47	BnaC09g31160D, BnaA04g08570D, BnaC04g04640D, BnaC04g10780D, BnaCnng23850D, BnaC05g09880D, BnaA02g02290D, BnaA10g08550D, BnaC04g46560D, BnaC04g30870D, BnaA05g23460D, BnaCnng14300D, BnaC04g50590D, BnaC08g15900D, BnaA05g05230D, BnaA06g08510D, BnaA08g25110D, BnaC08g15100D, BnaA07g14420D, BnaA02g12330D, BnaC09g00220D, BnaA08g21730D, BnaA04g08640D, BnaC07g15280D, BnaA06g32840D, BnaA08g24270D, BnaA02g09…
9	GO:0019866	organelle inner membrane	Cellular Component	2.23	1.19	3	BnaCnng14300D, BnaA10g20810D, BnaC06g08900D
9	GO:0043531	ADP binding	Molecular Function	1	0.4	1	BnaC04g46560D
11	GO:0006556	S-adenosylmethionine biosynthetic process	Biological Process	1	0.4	1	BnaA09g00390D
11	GO:0006557	S-adenosylmethioninamine biosynthetic process	Biological Process	1	0.4	1	BnaA03g27900D
7	GO:0040029	regulation of gene expression, epigenetic	Biological Process	11.49	2.78	7	BnaC01g00280D, BnaA08g16610D, BnaA04g06420D, BnaC03g60490D, BnaC08g46780D, BnaAnng08830D, BnaA02g12330D
11	GO:0006555	methionine metabolic process	Biological Process	5.8	1.59	4	BnaC03g49830D, BnaA09g00390D, BnaC09g39920D, BnaA10g16880D
8	GO:0031967	organelle envelope	Cellular Component	21.98	18.65	47	BnaC09g31160D, BnaA04g08570D, BnaC04g04640D, BnaC04g10780D, BnaCnng23850D, BnaC05g09880D, BnaA02g02290D, BnaA10g08550D, BnaC04g46560D, BnaC04g30870D, BnaA05g23460D, BnaCnng14300D, BnaC04g50590D, BnaC08g15900D, BnaA05g05230D, BnaA06g08510D, BnaA08g25110D, BnaC08g15100D, BnaA07g14420D, BnaA02g12330D, BnaC09g00220D, BnaA08g21730D, BnaA04g08640D, BnaC07g15280D, BnaA06g32840D, BnaA08g24270D, BnaA02g09…
6	GO:0051156	glucose 6-phosphate metabolic process	Biological Process	4.2	2.78	7	BnaC07g30010D, BnaA08g24270D, BnaC08g15900D, BnaC05g09880D, BnaA06g08510D, BnaC06g14270D, BnaA10g08780D
11	GO:0031966	mitochondrial membrane	Cellular Component	2.52	1.19	3	BnaCnng14300D, BnaA10g20810D, BnaC06g08900D
5	GO:0019439	aromatic compound catabolic process	Biological Process	1.51	1.98	5	BnaA08g21730D, BnaA05g04960D, BnaC07g15280D, BnaA05g25390D, BnaA05g25400D
9	GO:0015078	hydrogen ion transmembrane transporter activity	Molecular Function	3	1.59	4	BnaA01g06820D, BnaC07g02580D, BnaC06g08900D, BnaAnng23670D
7	GO:0022604	regulation of cell morphogenesis	Biological Process	1.8	1.19	3	BnaAnng28650D, BnaC06g22030D, BnaC02g12450D
8	GO:0015077	monovalent inorganic cation transmembrane transporter activity	Molecular Function	2.16	1.98	5	BnaA05g23460D, BnaA01g06820D, BnaC07g02580D, BnaC06g08900D, BnaAnng23670D
15	GO:0006120	mitochondrial electron transport, NADH to ubiquinone	Biological Process	1	0.4	1	BnaA10g20810D
5	GO:0015075	ion transmembrane transporter activity	Molecular Function	2.14	4.37	11	BnaA05g05990D, BnaA08g21730D, BnaC07g15280D, BnaC06g30920D, BnaA03g43810D, BnaA05g23460D, BnaA01g06820D, BnaC01g33830D, BnaC07g02580D, BnaC06g08900D, BnaAnng23670D
4	GO:0022607	cellular component assembly	Biological Process	4.18	7.94	20	BnaAnng28650D, BnaA10g20810D, BnaC02g12450D, BnaC06g20160D, BnaC06g14270D, BnaAnng26750D, BnaC08g46780D, BnaC01g00910D, BnaC05g05550D, BnaC06g22030D, BnaC09g21870D, BnaA04g06420D, BnaC09g39920D, BnaAnng19110D, BnaA10g16880D, BnaA01g14050D, BnaA05g14890D, BnaAnng08830D, BnaA02g12330D, BnaC09g00220D
5	GO:0005275	amine transmembrane transporter activity	Molecular Function	0.6	0.4	1	BnaA05g23460D
5	GO:0022603	regulation of anatomical structure morphogenesis	Biological Process	1.68	1.59	4	BnaAnng28650D, BnaC06g22030D, BnaC02g12450D, BnaC01g16050D
6	GO:0009637	response to blue light	Biological Process	22.6	8.73	22	BnaC09g31160D, BnaA04g08570D, BnaA04g08640D, BnaA09g26570D, BnaA04g20150D, BnaA02g09460D, BnaC04g05260D, BnaA09g22540D, BnaC06g20160D, BnaA10g08550D, BnaC04g46560D, BnaC04g30870D, BnaC03g59520D, BnaC05g22880D, BnaC09g21870D, BnaCnng14300D, BnaA04g27920D, BnaA07g07560D, BnaC04g34390D, BnaA07g14420D, BnaAnng36210D, BnaA02g27980D
8	GO:0098660	inorganic ion transmembrane transport	Biological Process	0.73	1.98	5	BnaA05g23460D, BnaA01g06820D, BnaC07g02580D, BnaC06g08900D, BnaAnng23670D
3	GO:0009628	response to abiotic stimulus	Biological Process	173.06	46.83	118	BnaC01g00280D, BnaAnng16810D, BnaA03g17100D, BnaA01g04550D, BnaA02g02290D, BnaA08g24920D, BnaC04g46560D, BnaA02g05220D, BnaC05g22880D, BnaA07g07560D, BnaC03g60490D, BnaA05g14890D, BnaC07g02580D, BnaA06g32840D, BnaC03g75650D, BnaC02g36210D, BnaC08g46780D, BnaA08g30590D, BnaA03g54880D, BnaA08g16610D, BnaA02g12430D, BnaA09g29240D, BnaA04g08570D, BnaC04g04640D, BnaAnng40540D, BnaA06g13800D, BnaCnng23…
8	GO:0009627	systemic acquired resistance	Biological Process	18.2	5.56	14	BnaA09g15400D, BnaA08g21730D, BnaC07g15280D, BnaAnng40540D, BnaC03g75650D, BnaC09g16150D, BnaA02g02290D, BnaC01g29530D, BnaA04g02490D, BnaA08g19280D, BnaC04g46560D, BnaA02g05220D, BnaA01g22680D, BnaC04g24330D
12	GO:0006119	oxidative phosphorylation	Biological Process	0.22	0.4	1	BnaA10g20810D
8	GO:0098656	anion transmembrane transport	Biological Process	0.36	0.4	1	BnaAnng27540D
6	GO:0032409	regulation of transporter activity	Biological Process	0.22	0.4	1	BnaAnng27540D
8	GO:0098655	cation transmembrane transport	Biological Process	1.12	1.98	5	BnaA05g23460D, BnaA01g06820D, BnaC07g02580D, BnaC06g08900D, BnaAnng23670D
4	GO:0032403	protein complex binding	Molecular Function	0.6	0.4	1	BnaA02g12330D
12	GO:0051567	histone H3-K9 methylation	Biological Process	1	0.4	1	BnaA02g12330D
12	GO:0042625	ATPase activity, coupled to transmembrane movement of ions	Molecular Function	2.16	1.98	5	BnaA05g05990D, BnaA01g06820D, BnaC07g02580D, BnaC06g08900D, BnaAnng23670D
5	GO:0044802	single-organism membrane organization	Biological Process	4.92	5.16	13	BnaAnng40540D, BnaA06g13800D, BnaA02g02290D, BnaC01g29530D, BnaA04g02490D, BnaC05g35010D, BnaC04g46560D, BnaA02g05040D, BnaA01g22680D, BnaA05g21830D, BnaAnng19110D, BnaC04g24330D, BnaC04g45790D
11	GO:0042626	ATPase activity, coupled to transmembrane movement of substances	Molecular Function	1.3	1.98	5	BnaA05g05990D, BnaA01g06820D, BnaC07g02580D, BnaC06g08900D, BnaAnng23670D
5	GO:0032880	regulation of protein localization	Biological Process	5	1.98	5	BnaA04g26560D, BnaA03g21210D, BnaC04g04640D, BnaC04g50590D, BnaA05g05230D
7	GO:0009644	response to high light intensity	Biological Process	12.2	4.37	11	BnaA09g15400D, BnaC04g46560D, BnaC05g05550D, BnaAnng40540D, BnaC09g21870D, BnaCnng14300D, BnaC09g16150D, BnaA09g22540D, BnaC06g20160D, BnaC01g16050D, BnaC01g13750D
6	GO:0009642	response to light intensity	Biological Process	8.52	5.16	13	BnaA10g15190D, BnaA09g15400D, BnaAnng40540D, BnaC09g16150D, BnaA09g22540D, BnaC06g20160D, BnaC01g16050D, BnaC04g46560D, BnaC05g05550D, BnaC09g37560D, BnaCnng14300D, BnaC09g21870D, BnaC01g13750D
5	GO:0006139	nucleobase-containing compound metabolic process	Biological Process	9.94	28.57	72	BnaA09g09840D, BnaC01g00280D, BnaA05g33770D, BnaAnng16810D, BnaA09g02150D, BnaA10g08780D, BnaCnng04710D, BnaA08g24920D, BnaA02g05220D, BnaC04g50590D, BnaA09g10460D, BnaC03g60490D, BnaC07g02580D, BnaAnng08830D, BnaC09g00220D, BnaA03g27440D, BnaC08g41720D, BnaC03g49830D, BnaC03g32460D, BnaA09g00390D, BnaA06g32840D, BnaA08g24600D, BnaA10g20810D, BnaC02g36210D, BnaC08g46780D, BnaC06g08900D, BnaA02g28…
7	GO:0009646	response to absence of light	Biological Process	2	0.79	2	BnaA10g15190D, BnaC09g37560D
9	GO:0042623	ATPase activity, coupled	Molecular Function	0.47	1.98	5	BnaA05g05990D, BnaA01g06820D, BnaC07g02580D, BnaC06g08900D, BnaAnng23670D
7	GO:0010629	negative regulation of gene expression	Biological Process	6.53	1.98	5	BnaA04g06420D, BnaA03g27900D, BnaC08g46780D, BnaAnng08830D, BnaA02g12330D
6	GO:0009639	response to red or far red light	Biological Process	23.52	7.94	20	BnaA04g08570D, BnaA04g08640D, BnaA09g26570D, BnaA04g20150D, BnaC04g05260D, BnaA09g22540D, BnaC06g20160D, BnaC04g46560D, BnaC04g30870D, BnaC03g59520D, BnaC05g22880D, BnaC09g21870D, BnaCnng14300D, BnaA04g27920D, BnaA07g07560D, BnaC04g34390D, BnaA02g14340D, BnaA07g14420D, BnaAnng36210D, BnaA09g29240D
9	GO:0098662	inorganic cation transmembrane transport	Biological Process	1.22	1.98	5	BnaA05g23460D, BnaA01g06820D, BnaC07g02580D, BnaC06g08900D, BnaAnng23670D
4	GO:0032879	regulation of localization	Biological Process	13.81	7.94	20	BnaC09g31160D, BnaC04g04640D, BnaA08g24270D, BnaA02g09460D, BnaC05g09880D, BnaA09g22540D, BnaC06g20160D, BnaC08g46780D, BnaA10g08550D, BnaA04g26560D, BnaC04g46560D, BnaA03g21210D, BnaAnng27540D, BnaC04g50590D, BnaC09g21870D, BnaA04g06420D, BnaA05g05230D, BnaA06g08510D, BnaAnng08830D, BnaA02g27980D
4	GO:0071166	ribonucleoprotein complex localization	Biological Process	0.86	1.59	4	BnaC01g00280D, BnaC03g60490D, BnaA04g12350D, BnaUnng05060D
6	GO:0032870	cellular response to hormone stimulus	Biological Process	18.89	10.71	27	BnaAnng40540D, BnaA05g33770D, BnaA06g24570D, BnaA06g13800D, BnaA09g02150D, BnaA02g02290D, BnaC01g29530D, BnaA04g02490D, BnaCnng38440D, BnaC04g46560D, BnaA06g31880D, BnaC08g41390D, BnaA01g22680D, BnaC06g06170D, BnaC04g24330D, BnaA05g14890D, BnaA03g27440D, BnaC07g24710D, BnaC03g32460D, BnaA06g32840D, BnaC03g06850D, BnaC07g23630D, BnaC02g36210D, BnaA02g28130D, BnaA03g05320D, BnaC03g56530D, BnaA06g01…
5	GO:0019438	aromatic compound biosynthetic process	Biological Process	22.01	21.03	53	BnaA09g09840D, BnaC01g00280D, BnaA05g33770D, BnaA09g02150D, BnaA02g02290D, BnaA10g08550D, BnaA10g08780D, BnaCnng04710D, BnaA08g24920D, BnaC04g46560D, BnaA01g22680D, BnaC06g06170D, BnaC03g60490D, BnaC07g02580D, BnaAnng08830D, BnaA03g27440D, BnaC02g07040D, BnaA08g21730D, BnaA09g00390D, BnaC03g32460D, BnaA08g24600D, BnaC08g46780D, BnaC06g08900D, BnaA03g58750D, BnaA08g16610D, BnaA03g27900D, BnaC03g56…
4	GO:0044815	DNA packaging complex	Cellular Component	1.2	0.79	2	BnaC01g00910D, BnaAnng26750D
4	GO:0009611	response to wounding	Biological Process	14	5.56	14	BnaC05g49400D, BnaA10g15190D, BnaA10g20530D, BnaA06g13800D, BnaC09g44540D, BnaA08g24920D, BnaCnng38440D, BnaA01g37220D, BnaC08g41390D, BnaC09g37560D, BnaC03g76260D, BnaA03g27900D, BnaC03g56530D, BnaC08g15350D
8	GO:0006586	indolalkylamine metabolic process	Biological Process	1.08	1.19	3	BnaA08g21730D, BnaA05g04960D, BnaC07g15280D
6	GO:0009615	response to virus	Biological Process	2.16	1.19	3	BnaA06g24570D, BnaA04g20980D, BnaC05g41570D
7	GO:0042631	cellular response to water deprivation	Biological Process	3	1.19	3	BnaA10g20530D, BnaA05g04960D, BnaC09g44540D
4	GO:0009612	response to mechanical stimulus	Biological Process	1	0.4	1	BnaCnng38440D
3	GO:0009607	response to biotic stimulus	Biological Process	38.84	19.84	50	BnaA02g02290D, BnaA10g08550D, BnaA08g24920D, BnaC04g46560D, BnaC09g37560D, BnaA02g05220D, BnaA01g22680D, BnaC06g06170D, BnaA05g14890D, BnaC06g35810D, BnaC05g41570D, BnaA05g05990D, BnaC02g07040D, BnaA08g21730D, BnaA06g32840D, BnaC03g75650D, BnaC02g36210D, BnaA02g28130D, BnaC03g56530D, BnaA06g01130D, BnaC09g31160D, BnaAnng40540D, BnaA06g13800D, BnaA06g24570D, BnaA04g20980D, BnaC05g09880D, BnaC01g29…
3	GO:0009605	response to external stimulus	Biological Process	38.9	23.81	60	BnaA02g02290D, BnaC09g44540D, BnaA10g08550D, BnaA08g24920D, BnaC04g46560D, BnaC09g37560D, BnaA02g05220D, BnaA01g22680D, BnaC06g06170D, BnaA05g14890D, BnaC06g35810D, BnaC05g41570D, BnaA05g05990D, BnaC02g07040D, BnaA08g21730D, BnaA06g32840D, BnaC03g75650D, BnaC02g36210D, BnaA02g28130D, BnaC03g56530D, BnaA06g01130D, BnaC09g31160D, BnaA10g20530D, BnaC06g30920D, BnaAnng40540D, BnaA06g13800D, BnaA06g24…
6	GO:0097306	cellular response to alcohol	Biological Process	2.02	1.98	5	BnaAnng40540D, BnaA06g13800D, BnaC03g56530D, BnaA05g14890D, BnaCnng38440D
5	GO:0097305	response to alcohol	Biological Process	17.64	10.71	27	BnaC01g00280D, BnaAnng40540D, BnaA06g13800D, BnaCnng38440D, BnaA08g24920D, BnaA01g06820D, BnaC07g45370D, BnaC03g60490D, BnaA04g12350D, BnaC07g02580D, BnaUnng05060D, BnaA05g14890D, BnaC08g15350D, BnaC05g49400D, BnaA08g21730D, BnaC07g15280D, BnaA06g32840D, BnaC07g23630D, BnaC02g36210D, BnaA02g28130D, BnaAnng11630D, BnaA09g16620D, BnaA08g16610D, BnaC03g56530D, BnaAnng23670D, BnaC01g13750D, BnaC03g65…
9	GO:0006596	polyamine biosynthetic process	Biological Process	1.2	0.4	1	BnaA03g27900D
10	GO:0006597	spermine biosynthetic process	Biological Process	1	0.4	1	BnaA03g27900D
6	GO:0009620	response to fungus	Biological Process	24.12	5.95	15	BnaA10g15190D, BnaAnng40540D, BnaA06g13800D, BnaC01g29530D, BnaA02g02290D, BnaA04g02490D, BnaC04g46560D, BnaC09g37560D, BnaA01g22680D, BnaC04g24330D, BnaA04g12350D, BnaA05g14890D, BnaUnng05060D, BnaC04g02990D, BnaCnng09200D
8	GO:0006595	polyamine metabolic process	Biological Process	7.32	4.37	11	BnaC01g37590D, BnaC05g39800D, BnaC05g05550D, BnaC08g41390D, BnaA06g32840D, BnaA03g27900D, BnaCnng23850D, BnaC07g23630D, BnaC02g36210D, BnaA02g12430D, BnaA02g28130D
7	GO:0009626	plant-type hypersensitive response	Biological Process	8.4	5.56	14	BnaC01g00280D, BnaAnng40540D, BnaA06g13800D, BnaA02g02290D, BnaC01g29530D, BnaA04g02490D, BnaC05g35010D, BnaC04g46560D, BnaA02g05040D, BnaA08g16610D, BnaA01g22680D, BnaA05g21830D, BnaC03g60490D, BnaC04g24330D
6	GO:0009625	response to insect	Biological Process	1	0.4	1	BnaA05g14890D
9	GO:0006598	polyamine catabolic process	Biological Process	11	4.37	11	BnaC01g37590D, BnaC05g39800D, BnaC05g05550D, BnaC08g41390D, BnaA06g32840D, BnaA03g27900D, BnaCnng23850D, BnaC07g23630D, BnaC02g36210D, BnaA02g12430D, BnaA02g28130D
6	GO:0009624	response to nematode	Biological Process	1	0.4	1	BnaA05g05990D
6	GO:0044822	poly(A) RNA binding	Molecular Function	2.4	1.59	4	BnaC01g00280D, BnaC03g60490D, BnaA04g12350D, BnaUnng05060D
7	GO:0010608	posttranscriptional regulation of gene expression	Biological Process	1.8	1.19	3	BnaA04g06420D, BnaC08g46780D, BnaAnng08830D
6	GO:0006109	regulation of carbohydrate metabolic process	Biological Process	1.8	1.19	3	BnaC05g49400D, BnaA08g24920D, BnaC08g15350D
6	GO:0009617	response to bacterium	Biological Process	45	11.9	30	BnaC09g31160D, BnaC05g09880D, BnaA02g02290D, BnaC01g29530D, BnaA10g08550D, BnaA04g02490D, BnaA08g24920D, BnaA03g00260D, BnaC04g46560D, BnaC08g41390D, BnaA01g22680D, BnaC06g06170D, BnaC08g15900D, BnaA06g38980D, BnaA06g08510D, BnaA08g16740D, BnaC04g24330D, BnaC08g15350D, BnaC05g49400D, BnaC02g07040D, BnaA06g32840D, BnaA02g09460D, BnaA08g24270D, BnaC07g23630D, BnaC02g36210D, BnaA02g28130D, BnaC03g56…
7	GO:0051596	methylglyoxal catabolic process	Biological Process	1.8	1.19	3	BnaA02g02290D, BnaA08g25110D, BnaC08g15100D
8	GO:0009616	virus induced gene silencing	Biological Process	1	0.4	1	BnaA06g24570D
6	GO:0010604	positive regulation of macromolecule metabolic process	Biological Process	0.23	1.19	3	BnaC01g00280D, BnaA08g16610D, BnaC03g60490D
6	GO:0010605	negative regulation of macromolecule metabolic process	Biological Process	4.51	3.57	9	BnaA10g20530D, BnaC04g47470D, BnaC06g22030D, BnaA04g06420D, BnaA03g27900D, BnaC09g44540D, BnaC08g46780D, BnaAnng08830D, BnaA02g12330D
4	GO:0019898	extrinsic component of membrane	Cellular Component	1	0.4	1	BnaC09g21870D
6	GO:0051119	sugar transmembrane transporter activity	Molecular Function	1.22	0.4	1	BnaC01g33830D
7	GO:0030151	molybdenum ion binding	Molecular Function	1	0.4	1	BnaAnng40540D
2	GO:0005198	structural molecule activity	Molecular Function	7.4	1.98	5	BnaC08g19430D, BnaA02g14340D, BnaC01g13750D, BnaA09g29240D, BnaC03g43790D
7	GO:0009556	microsporogenesis	Biological Process	1	0.4	1	BnaC08g10150D
6	GO:0009555	pollen development	Biological Process	13.04	4.37	11	BnaC01g00910D, BnaC05g48410D, BnaC01g00280D, BnaA08g16610D, BnaC08g10150D, BnaA08g24600D, BnaAnng16810D, BnaC09g39920D, BnaC03g60490D, BnaAnng26750D, BnaA10g16880D
10	GO:0046975	histone methyltransferase activity (H3-K36 specific)	Molecular Function	3	1.19	3	BnaC01g00280D, BnaA08g16610D, BnaC03g60490D
5	GO:0051093	negative regulation of developmental process	Biological Process	1.08	1.19	3	BnaC01g00280D, BnaA08g16610D, BnaC03g60490D
3	GO:0005199	structural constituent of cell wall	Molecular Function	3	1.19	3	BnaA02g14340D, BnaA09g29240D, BnaC03g43790D
6	GO:0009553	embryo sac development	Biological Process	5.43	1.98	5	BnaC01g00280D, BnaC03g17190D, BnaA08g16610D, BnaA03g17100D, BnaC03g60490D
5	GO:0051094	positive regulation of developmental process	Biological Process	0.36	0.4	1	BnaCnng14300D
8	GO:0009559	embryo sac central cell differentiation	Biological Process	1.2	0.79	2	BnaC03g17190D, BnaA03g17100D
6	GO:0043467	regulation of generation of precursor metabolites and energy	Biological Process	0.22	0.4	1	BnaC01g13750D
4	GO:0008219	cell death	Biological Process	15.5	7.54	19	BnaC01g00280D, BnaAnng40540D, BnaA06g13800D, BnaA02g02290D, BnaC01g29530D, BnaA04g02490D, BnaC05g35010D, BnaC04g46560D, BnaC04g45800D, BnaA02g05040D, BnaA08g16610D, BnaA05g34760D, BnaA01g22680D, BnaC06g06170D, BnaA05g21830D, BnaC03g60490D, BnaC04g24330D, BnaC04g45790D, BnaA06g01130D
9	GO:0019362	pyridine nucleotide metabolic process	Biological Process	13.75	14.29	36	BnaC04g04640D, BnaCnng23850D, BnaC05g09880D, BnaA10g08780D, BnaA08g24920D, BnaC07g30010D, BnaA02g05220D, BnaC04g50590D, BnaC08g15900D, BnaA04g06420D, BnaA05g05230D, BnaA06g08510D, BnaA08g16740D, BnaA08g25110D, BnaC08g15100D, BnaA04g12350D, BnaUnng05060D, BnaAnng08830D, BnaC08g15350D, BnaC05g49400D, BnaC08g41720D, BnaC08g19430D, BnaA06g32840D, BnaA08g24270D, BnaC07g23630D, BnaC06g14270D, BnaC02g36…
5	GO:0046982	protein heterodimerization activity	Molecular Function	2	0.79	2	BnaC01g00910D, BnaAnng26750D
3	GO:0043473	pigmentation	Biological Process	1.17	3.57	9	BnaC05g49400D, BnaA06g32840D, BnaC06g43610D, BnaA07g38770D, BnaC07g23630D, BnaC02g36210D, BnaA08g24920D, BnaC08g15350D, BnaA02g28130D
9	GO:0032324	molybdopterin cofactor biosynthetic process	Biological Process	0.6	0.4	1	BnaAnng40540D
8	GO:0030148	sphingolipid biosynthetic process	Biological Process	1.8	1.19	3	BnaA10g14480D, BnaCnng35090D, BnaCnng66150D
7	GO:0009561	megagametogenesis	Biological Process	0.72	0.79	2	BnaC03g17190D, BnaA03g17100D
6	GO:0008236	serine-type peptidase activity	Molecular Function	1.92	1.59	4	BnaA05g25390D, BnaC09g36100D, BnaA05g25400D, BnaA02g06090D
6	GO:0009567	double fertilization forming a zygote and endosperm	Biological Process	2	0.79	2	BnaC01g00910D, BnaAnng26750D
5	GO:0007389	pattern specification process	Biological Process	9.72	3.57	9	BnaC05g49400D, BnaA09g03190D, BnaCnng30870D, BnaA02g31040D, BnaC02g39370D, BnaC06g43610D, BnaA07g38770D, BnaA08g24920D, BnaC08g15350D
5	GO:0009566	fertilization	Biological Process	1.2	0.79	2	BnaC01g00910D, BnaAnng26750D
4	GO:0046983	protein dimerization activity	Molecular Function	24.2	6.75	17	BnaC09g31160D, BnaC01g00280D, BnaA06g24570D, BnaA02g09460D, BnaA08g24600D, BnaAnng26750D, BnaCnng04710D, BnaA10g08550D, BnaC01g00910D, BnaA03g58750D, BnaA03g59140D, BnaA08g16610D, BnaA08g19410D, BnaC03g60490D, BnaA04g12350D, BnaUnng05060D, BnaA02g27980D
6	GO:0008234	cysteine-type peptidase activity	Molecular Function	3.6	1.19	3	BnaCnng05460D, BnaC01g21920D, BnaA08g16740D
4	GO:0008233	peptidase activity	Molecular Function	17.07	5.56	14	BnaC08g41720D, BnaA02g30900D, BnaA08g00590D, BnaC04g47470D, BnaC08g10150D, BnaA05g25390D, BnaCnng05460D, BnaC01g21920D, BnaC09g36100D, BnaA02g06090D, BnaC09g14910D, BnaA09g47450D, BnaA08g16740D, BnaA05g25400D
4	GO:0043476	pigment accumulation	Biological Process	1.94	3.57	9	BnaC05g49400D, BnaA06g32840D, BnaC06g43610D, BnaA07g38770D, BnaC07g23630D, BnaC02g36210D, BnaA08g24920D, BnaC08g15350D, BnaA02g28130D
10	GO:0046500	S-adenosylmethionine metabolic process	Biological Process	0.6	0.4	1	BnaA09g00390D
8	GO:0043479	pigment accumulation in tissues in response to UV light	Biological Process	5.4	3.57	9	BnaC05g49400D, BnaA06g32840D, BnaC06g43610D, BnaA07g38770D, BnaC07g23630D, BnaC02g36210D, BnaA08g24920D, BnaC08g15350D, BnaA02g28130D
7	GO:0043478	pigment accumulation in response to UV light	Biological Process	3.24	3.57	9	BnaC05g49400D, BnaA06g32840D, BnaC06g43610D, BnaA07g38770D, BnaC07g23630D, BnaC02g36210D, BnaA08g24920D, BnaC08g15350D, BnaA02g28130D
6	GO:0000741	karyogamy	Biological Process	1.2	0.79	2	BnaC03g17190D, BnaA03g17100D
6	GO:0008238	exopeptidase activity	Molecular Function	0.72	0.79	2	BnaC09g36100D, BnaA02g06090D
6	GO:0008237	metallopeptidase activity	Molecular Function	1.2	0.79	2	BnaA02g30900D, BnaC09g14910D
5	GO:0043480	pigment accumulation in tissues	Biological Process	3.24	3.57	9	BnaC05g49400D, BnaA06g32840D, BnaC06g43610D, BnaA07g38770D, BnaC07g23630D, BnaC02g36210D, BnaA08g24920D, BnaC08g15350D, BnaA02g28130D
4	GO:0017171	serine hydrolase activity	Molecular Function	1.15	1.59	4	BnaA05g25390D, BnaC09g36100D, BnaA05g25400D, BnaA02g06090D
9	GO:0043481	anthocyanin accumulation in tissues in response to UV light	Biological Process	9	3.57	9	BnaC05g49400D, BnaA06g32840D, BnaC06g43610D, BnaA07g38770D, BnaC07g23630D, BnaC02g36210D, BnaA08g24920D, BnaC08g15350D, BnaA02g28130D
10	GO:0018022	peptidyl-lysine methylation	Biological Process	1.44	1.59	4	BnaC01g00280D, BnaA08g16610D, BnaC03g60490D, BnaA02g12330D
9	GO:0018024	histone-lysine N-methyltransferase activity	Molecular Function	3.6	1.19	3	BnaC01g00280D, BnaA08g16610D, BnaC03g60490D
9	GO:0010540	basipetal auxin transport	Biological Process	1	0.4	1	BnaC01g07450D
5	GO:0034976	response to endoplasmic reticulum stress	Biological Process	16.2	5.95	15	BnaA09g15400D, BnaAnng40540D, BnaA08g24270D, BnaA03g17100D, BnaC05g09880D, BnaC09g16150D, BnaC01g16050D, BnaA04g02490D, BnaC03g17190D, BnaC05g05550D, BnaA02g05220D, BnaC09g14910D, BnaC08g15900D, BnaA06g08510D, BnaC04g24330D
4	GO:0035821	modification of morphology or physiology of other organism	Biological Process	0.49	0.79	2	BnaA06g24570D, BnaC04g02990D
8	GO:0046519	sphingoid metabolic process	Biological Process	1.8	1.19	3	BnaA10g14480D, BnaCnng35090D, BnaCnng66150D
7	GO:0031461	cullin-RING ubiquitin ligase complex	Cellular Component	0.6	0.4	1	BnaC06g22030D
11	GO:0009534	chloroplast thylakoid	Cellular Component	42.79	10.71	27	BnaC04g10780D, BnaA04g20150D, BnaC04g05260D, BnaA02g02290D, BnaA03g00260D, BnaC04g46560D, BnaA04g22080D, BnaA05g34760D, BnaC09g21870D, BnaC03g59520D, BnaC05g22880D, BnaCnng14300D, BnaA07g07560D, BnaAnng19110D, BnaC04g45790D, BnaC09g00220D, BnaC03g49830D, BnaA09g26570D, BnaA09g22540D, BnaC06g20160D, BnaC03g18980D, BnaC04g45800D, BnaC07g43540D, BnaC03g76260D, BnaC09g08390D, BnaCnng15190D, BnaC01g13…
5	GO:0008202	steroid metabolic process	Biological Process	3.6	4.37	11	BnaA09g30140D, BnaA03g58750D, BnaC08g41390D, BnaA08g19410D, BnaA07g10170D, BnaA10g14480D, BnaCnng35090D, BnaCnng04710D, BnaCnng66150D, BnaA04g12350D, BnaUnng05060D
12	GO:0009533	chloroplast stromal thylakoid	Cellular Component	1	0.4	1	BnaA09g22540D
10	GO:0009532	plastid stroma	Cellular Component	26.28	14.29	36	BnaC09g31160D, BnaA04g08570D, BnaC04g10780D, BnaA04g20150D, BnaCnng23850D, BnaA02g02290D, BnaA10g08550D, BnaA10g08780D, BnaA03g00260D, BnaC04g46560D, BnaC04g30870D, BnaC03g59520D, BnaC05g22880D, BnaC09g21870D, BnaA07g07560D, BnaA07g14420D, BnaC09g00220D, BnaA08g21730D, BnaA09g26570D, BnaA04g08640D, BnaC07g15280D, BnaA02g09460D, BnaA09g22540D, BnaC03g18980D, BnaC05g05550D, BnaC07g43540D, BnaA04g27…
6	GO:0042157	lipoprotein metabolic process	Biological Process	0.26	0.79	2	BnaC05g05550D, BnaC01g16050D
5	GO:0008200	ion channel inhibitor activity	Molecular Function	1	0.4	1	BnaC04g02990D
7	GO:0042158	lipoprotein biosynthetic process	Biological Process	0.43	0.79	2	BnaC05g05550D, BnaC01g16050D
11	GO:0009538	photosystem I reaction center	Cellular Component	1	0.4	1	BnaC09g00220D
8	GO:0009536	plastid	Cellular Component	95.88	39.29	99	BnaC01g00280D, BnaA03g17100D, BnaA02g02290D, BnaA02g31600D, BnaC04g46560D, BnaC05g05630D, BnaC05g22880D, BnaA07g07560D, BnaC03g60490D, BnaA05g14890D, BnaC03g49830D, BnaA06g32840D, BnaC02g36210D, BnaC03g18980D, BnaA07g25400D, BnaC02g36290D, BnaA08g16610D, BnaA05g20090D, BnaA02g12430D, BnaA04g08570D, BnaC04g04640D, BnaAnng40540D, BnaCnng23850D, BnaA10g13830D, BnaC05g09880D, BnaA04g02490D, BnaC05g35…
12	GO:0009535	chloroplast thylakoid membrane	Cellular Component	23.32	8.73	22	BnaA09g26570D, BnaC04g10780D, BnaA04g20150D, BnaC04g05260D, BnaA02g02290D, BnaC06g20160D, BnaA09g22540D, BnaC03g18980D, BnaA03g00260D, BnaC04g46560D, BnaC07g43540D, BnaC03g59520D, BnaC03g76260D, BnaC05g22880D, BnaCnng14300D, BnaC09g21870D, BnaA07g07560D, BnaAnng19110D, BnaC09g08390D, BnaCnng15190D, BnaC01g13750D, BnaC09g00220D
11	GO:0034968	histone lysine methylation	Biological Process	2.4	1.59	4	BnaC01g00280D, BnaA08g16610D, BnaC03g60490D, BnaA02g12330D
10	GO:0043492	ATPase activity, coupled to movement of substances	Molecular Function	0.78	1.98	5	BnaA05g05990D, BnaA01g06820D, BnaC07g02580D, BnaC06g08900D, BnaAnng23670D
9	GO:0046520	sphingoid biosynthetic process	Biological Process	3	1.19	3	BnaA10g14480D, BnaCnng35090D, BnaCnng66150D
12	GO:0019344	cysteine biosynthetic process	Biological Process	21	8.33	21	BnaC05g49400D, BnaC06g38520D, BnaA08g00590D, BnaA06g32840D, BnaC03g06850D, BnaA09g22540D, BnaC06g20160D, BnaC07g23630D, BnaC02g36210D, BnaA08g24920D, BnaA02g28130D, BnaA03g05320D, BnaA04g06420D, BnaA07g33890D, BnaAnng19110D, BnaA08g25110D, BnaC08g15100D, BnaAnng08830D, BnaC08g15350D, BnaCnng15190D, BnaC09g00220D
8	GO:0032787	monocarboxylic acid metabolic process	Biological Process	28.97	23.81	60	BnaC01g00280D, BnaA02g02290D, BnaA08g24920D, BnaC04g40760D, BnaC04g46560D, BnaC09g37560D, BnaA02g05220D, BnaA01g22680D, BnaC04g50590D, BnaC06g06170D, BnaC03g60490D, BnaA05g14890D, BnaAnng08830D, BnaC08g41720D, BnaC02g07040D, BnaA08g00590D, BnaA08g21730D, BnaA06g32840D, BnaC02g36210D, BnaC08g46780D, BnaA02g28130D, BnaA08g16610D, BnaA09g47450D, BnaC03g56530D, BnaA06g01130D, BnaA02g12430D, BnaC04g04…
8	GO:0008213	protein alkylation	Biological Process	1.17	1.59	4	BnaC01g00280D, BnaA08g16610D, BnaC03g60490D, BnaA02g12330D
12	GO:0009543	chloroplast thylakoid lumen	Cellular Component	2	0.79	2	BnaC03g49830D, BnaC09g21870D
6	GO:0046527	glucosyltransferase activity	Molecular Function	0.72	0.79	2	BnaC05g48410D, BnaAnng16810D
9	GO:0008216	spermidine metabolic process	Biological Process	0.6	0.4	1	BnaA03g27900D
9	GO:0008215	spermine metabolic process	Biological Process	0.6	0.4	1	BnaA03g27900D
5	GO:0042175	nuclear outer membrane-endoplasmic reticulum membrane network	Cellular Component	1.8	1.19	3	BnaAnng40540D, BnaA04g17150D, BnaC04g40760D
4	GO:0071941	nitrogen cycle metabolic process	Biological Process	3	1.59	4	BnaC05g35690D, BnaCnng23850D, BnaA02g03140D, BnaA02g12430D
8	GO:0032774	RNA biosynthetic process	Biological Process	9.75	6.35	16	BnaA09g09840D, BnaA05g33770D, BnaC03g32460D, BnaA06g24570D, BnaA09g02150D, BnaC08g46780D, BnaA10g21060D, BnaCnng04710D, BnaC03g07800D, BnaA06g31880D, BnaA08g19410D, BnaA04g06420D, BnaAnng08830D, BnaA02g12330D, BnaA03g27440D, BnaC07g24710D
4	GO:0071944	cell periphery	Cellular Component	85.56	48.81	123	BnaC01g00280D, BnaAnng16810D, BnaA03g17100D, BnaA01g04550D, BnaC03g38210D, BnaC05g39800D, BnaC04g46560D, BnaA02g05220D, BnaC05g05630D, BnaC03g60490D, BnaC07g02580D, BnaA05g05990D, BnaA08g00590D, BnaA06g32840D, BnaCnng35090D, BnaC02g36210D, BnaC08g46780D, BnaA09g16620D, BnaC09g14910D, BnaA08g16610D, BnaA05g20090D, BnaA05g25400D, BnaA02g12430D, BnaA09g29240D, BnaA04g08570D, BnaC04g04640D, BnaAnng40…
6	GO:0030599	pectinesterase activity	Molecular Function	1	0.4	1	BnaA03g11770D
5	GO:0006082	organic acid metabolic process	Biological Process	12.68	30.95	78	BnaC01g00280D, BnaA02g02290D, BnaA08g24920D, BnaC04g40760D, BnaC04g46560D, BnaC09g37560D, BnaAnng27540D, BnaA02g05220D, BnaA01g22680D, BnaC04g50590D, BnaC06g06170D, BnaC03g60490D, BnaA05g14890D, BnaAnng08830D, BnaC09g00220D, BnaC08g41720D, BnaC06g38520D, BnaC02g07040D, BnaA04g25470D, BnaA08g00590D, BnaA08g21730D, BnaC03g49830D, BnaA09g00390D, BnaA06g32840D, BnaC03g06850D, BnaC02g36210D, BnaC08g46…
6	GO:0010583	response to cyclopentenone	Biological Process	1	0.4	1	BnaCnng38440D
4	GO:0006081	cellular aldehyde metabolic process	Biological Process	6.65	4.37	11	BnaC07g30010D, BnaA08g24270D, BnaC08g15900D, BnaC05g09880D, BnaA02g02290D, BnaA06g08510D, BnaC06g14270D, BnaA08g25110D, BnaC08g15100D, BnaA10g08780D, BnaCnng09200D
6	GO:1903047	mitotic cell cycle process	Biological Process	1.78	1.19	3	BnaC03g07800D, BnaC06g22030D, BnaA02g12330D
4	GO:0009595	detection of biotic stimulus	Biological Process	6	2.38	6	BnaC04g46560D, BnaA01g22680D, BnaA02g02290D, BnaC01g29530D, BnaC04g24330D, BnaA04g02490D
6	GO:0009110	vitamin biosynthetic process	Biological Process	1.22	1.98	5	BnaC09g31160D, BnaA02g09460D, BnaA10g08550D, BnaA02g11840D, BnaA02g27980D
7	GO:0006084	acetyl-CoA metabolic process	Biological Process	2.6	0.79	2	BnaA03g58750D, BnaC06g14270D
8	GO:0006085	acetyl-CoA biosynthetic process	Biological Process	1	0.4	1	BnaC06g14270D
7	GO:0009116	nucleoside metabolic process	Biological Process	8.23	16.27	41	BnaC04g04640D, BnaCnng23850D, BnaC05g09880D, BnaA08g24920D, BnaA02g05220D, BnaC04g50590D, BnaA01g06820D, BnaA04g06420D, BnaC08g15900D, BnaA05g05230D, BnaA06g08510D, BnaA08g16740D, BnaA08g25110D, BnaC08g15100D, BnaC07g02580D, BnaA04g12350D, BnaUnng05060D, BnaAnng08830D, BnaC08g15350D, BnaC05g49400D, BnaC08g41720D, BnaC08g19430D, BnaA09g00390D, BnaA06g32840D, BnaA08g24270D, BnaA10g20810D, BnaC07g23…
8	GO:0051052	regulation of DNA metabolic process	Biological Process	0.96	0.79	2	BnaC06g22030D, BnaA02g12330D
9	GO:0006089	lactate metabolic process	Biological Process	1.8	1.19	3	BnaA02g02290D, BnaA08g25110D, BnaC08g15100D
8	GO:0009119	ribonucleoside metabolic process	Biological Process	13.71	16.27	41	BnaC04g04640D, BnaCnng23850D, BnaC05g09880D, BnaA08g24920D, BnaA02g05220D, BnaC04g50590D, BnaA01g06820D, BnaA04g06420D, BnaC08g15900D, BnaA05g05230D, BnaA06g08510D, BnaA08g16740D, BnaA08g25110D, BnaC08g15100D, BnaC07g02580D, BnaA04g12350D, BnaUnng05060D, BnaAnng08830D, BnaC08g15350D, BnaC05g49400D, BnaC08g41720D, BnaC08g19430D, BnaA09g00390D, BnaA06g32840D, BnaA08g24270D, BnaA10g20810D, BnaC07g23…
8	GO:0009117	nucleotide metabolic process	Biological Process	10.17	17.46	44	BnaC04g04640D, BnaAnng16810D, BnaCnng23850D, BnaC05g09880D, BnaA10g08780D, BnaA08g24920D, BnaC05g48410D, BnaC07g30010D, BnaA02g05220D, BnaC04g50590D, BnaA01g06820D, BnaC08g15900D, BnaA04g06420D, BnaA05g05230D, BnaA06g08510D, BnaA08g16740D, BnaA08g25110D, BnaC08g15100D, BnaC07g02580D, BnaA04g12350D, BnaUnng05060D, BnaAnng08830D, BnaC08g15350D, BnaC05g49400D, BnaC08g41720D, BnaC08g19430D, BnaA06g32…
8	GO:0042579	microbody	Cellular Component	7.8	5.16	13	BnaA08g21730D, BnaC01g00280D, BnaA02g12290D, BnaC07g15280D, BnaA08g16610D, BnaC09g39920D, BnaA10g16880D, BnaC03g60490D, BnaA08g25110D, BnaC08g15100D, BnaA04g12350D, BnaA05g14890D, BnaUnng05060D
14	GO:0046933	proton-transporting ATP synthase activity, rotational mechanism	Molecular Function	1	0.4	1	BnaC06g08900D
5	GO:0051049	regulation of transport	Biological Process	18.01	5.95	15	BnaC09g31160D, BnaA08g24270D, BnaA02g09460D, BnaC05g09880D, BnaA09g22540D, BnaC06g20160D, BnaC08g46780D, BnaA10g08550D, BnaC04g46560D, BnaAnng27540D, BnaC09g21870D, BnaA04g06420D, BnaA06g08510D, BnaAnng08830D, BnaA02g27980D
3	GO:0033218	amide binding	Molecular Function	1.2	0.79	2	BnaA09g08780D, BnaC09g09060D
9	GO:0006094	gluconeogenesis	Biological Process	14	5.56	14	BnaA08g24270D, BnaC05g09880D, BnaC06g14270D, BnaC01g16050D, BnaC08g46780D, BnaC05g05550D, BnaA04g06420D, BnaC08g15900D, BnaA06g08510D, BnaA08g25110D, BnaC08g15100D, BnaA04g12350D, BnaUnng05060D, BnaAnng08830D
13	GO:0044769	ATPase activity, coupled to transmembrane movement of ions, rotational mechanism	Molecular Function	1.2	0.4	1	BnaC06g08900D
7	GO:0008270	zinc ion binding	Molecular Function	16	6.35	16	BnaC09g31160D, BnaA02g09460D, BnaA08g24270D, BnaA10g20810D, BnaC05g09880D, BnaA02g02290D, BnaA10g08550D, BnaA10g21060D, BnaC03g07800D, BnaC09g14910D, BnaC08g15900D, BnaC09g39920D, BnaA06g08510D, BnaA10g16880D, BnaA01g14050D, BnaA02g27980D
4	GO:0006091	generation of precursor metabolites and energy	Biological Process	41.35	20.63	52	BnaA04g20150D, BnaA02g02290D, BnaA08g24920D, BnaC04g46560D, BnaA02g05220D, BnaC05g22880D, BnaC04g50590D, BnaA07g07560D, BnaAnng08830D, BnaC09g00220D, BnaC08g41720D, BnaA06g32840D, BnaA10g20810D, BnaC02g36210D, BnaC08g46780D, BnaC03g18980D, BnaA02g28130D, BnaA09g47450D, BnaC03g56530D, BnaA02g12430D, BnaC04g04640D, BnaC04g10780D, BnaCnng23850D, BnaC04g05260D, BnaC05g09880D, BnaC03g59520D, BnaC09g21…
[truncated: 168 more rows]

## Sheet: enrichment
GO_ID	GO_Term	GO_Class	Pvalue	AdjustedPv	x1	x2	n	N	EnrichDirect	GOlevl	GeneID
[truncated: 390 more rows]
