# Supplementary material for: Time-Course Transcriptome Analysis of Compatible and Incompatible Pollen-Stigma Interactions in Brassica napus L
Source: Front Plant Sci. 2017 May 3;8:682. doi: 10.3389/fpls.2017.00682 (PMC5413569; doi:10.3389/fpls.2017.00682)
Supplement: Supplementary file 15 [file DataSheet14.XLSX]

## Sheet: Sheet1
	Pathway	Seqs in Pathway	Enzyme	Ezyme ID	Seqs of Enzyme	Seqs	Pathway ID	Pathway Image
	Aminobenzoate degradation	3	hydratase	ec:4.2.1.84	2	BnaA06g38980D, BnaC02g07040D	map00627	map00627_20150916100419.png
	Aminobenzoate degradation	3	ligase	ec:6.2.1.25	1	BnaA02g12290D	map00627	map00627_20150916100419.png
	Nitrogen metabolism	5	ligase	ec:6.3.1.2	4	BnaA02g03140D, BnaA02g12430D, BnaC05g35690D, BnaCnng23850D	map00910	map00910_20150916100422.png
	Nitrogen metabolism	5	dehydratase	ec:4.2.1.1	1	BnaA02g02290D	map00910	map00910_20150916100422.png
	Phenylpropanoid biosynthesis	8	reductase	ec:1.2.1.44	5	BnaA04g12350D, BnaA08g16610D, BnaC01g00280D, BnaC03g60490D, BnaUnng05060D	map00940	map00940_20150916100427.png
	Phenylpropanoid biosynthesis	8	lactoperoxidase	ec:1.11.1.7	3	BnaA02g12330D, BnaA07g29460D, BnaAnng01300D	map00940	map00940_20150916100427.png
	Pyruvate metabolism	2	lyase	ec:4.4.1.5	2	BnaA08g25110D, BnaC08g15100D	map00620	map00620_20150916100425.png
	Fluorobenzoate degradation	2	hydratase	ec:4.2.1.84	2	BnaA06g38980D, BnaC02g07040D	map00364	map00364_20150916100429.png
	Glycolysis / Gluconeogenesis	6	dehydrogenase (NADP+)	ec:1.2.1.9	4	BnaA06g08510D, BnaA08g24270D, BnaC05g09880D, BnaC08g15900D	map00010	map00010_20150916100432.png
	Glycolysis / Gluconeogenesis	6	1-epimerase	ec:5.1.3.3	1	BnaA06g17140D	map00010	map00010_20150916100432.png
	Glycolysis / Gluconeogenesis	6	dehydrogenase (phosphorylating)	ec:1.2.1.12	4	BnaA06g08510D, BnaA08g24270D, BnaC05g09880D, BnaC08g15900D	map00010	map00010_20150916100432.png
	Glycolysis / Gluconeogenesis	6	aldolase	ec:4.1.2.13	1	BnaC06g14270D	map00010	map00010_20150916100432.png
	Butanoate metabolism	2	decarboxylase	ec:4.1.1.15	1	BnaAnng27540D	map00650	map00650_20150916100435.png
	Butanoate metabolism	2	ligase	ec:6.2.1.2	1	BnaA02g12290D	map00650	map00650_20150916100435.png
	Arginine and proline metabolism	1	decarboxylase	ec:4.1.1.50	1	BnaA03g27900D	map00330	map00330_20150916100438.png
	Benzoate degradation	1	ligase	ec:6.2.1.25	1	BnaA02g12290D	map00362	map00362_20150916100441.png
	Pentose and glucuronate interconversions	6	lyase	ec:4.2.2.2	3	BnaA03g46920D, BnaA09g03190D, BnaCnng30870D	map00040	map00040_20150916100444.png
	Pentose and glucuronate interconversions	6	pectin demethoxylase	ec:3.1.1.11	1	BnaA03g11770D	map00040	map00040_20150916100444.png
	Pentose and glucuronate interconversions	6	pectin depolymerase	ec:3.2.1.15	2	BnaA07g38770D, BnaC06g43610D	map00040	map00040_20150916100444.png
	Methane metabolism	1	aldolase	ec:4.1.2.13	1	BnaC06g14270D	map00680	map00680_20150916100446.png
	Amino sugar and nucleotide sugar metabolism	6	mutase	ec:5.4.99.30	2	BnaAnng16810D, BnaC05g48410D	map00520	map00520_20150916100450.png
	Amino sugar and nucleotide sugar metabolism	6	4-epimerase	ec:5.1.3.5	1	BnaA08g24600D	map00520	map00520_20150916100450.png
	Amino sugar and nucleotide sugar metabolism	6	4-epimerase	ec:5.1.3.2	1	BnaA08g24600D	map00520	map00520_20150916100450.png
	Amino sugar and nucleotide sugar metabolism	6	chitodextrinase	ec:3.2.1.14	3	BnaA08g24920D, BnaC05g49400D, BnaC08g15350D	map00520	map00520_20150916100450.png
	Purine metabolism	1	adenylpyrophosphatase	ec:3.6.1.3	1	BnaCnng47680D	map00230	map00230_20150916100453.png
	Carbon fixation in photosynthetic organisms	12	carboxylase	ec:4.1.1.39	7	BnaA04g08570D, BnaA04g08640D, BnaA04g27920D, BnaA07g14420D, BnaAnng36210D, BnaC04g30870D, BnaC04g34390D	map00710	map00710_20150916100456.png
	Carbon fixation in photosynthetic organisms	12	dehydrogenase (phosphorylating)	ec:1.2.1.12	4	BnaA06g08510D, BnaA08g24270D, BnaC05g09880D, BnaC08g15900D	map00710	map00710_20150916100456.png
	Carbon fixation in photosynthetic organisms	12	aldolase	ec:4.1.2.13	1	BnaC06g14270D	map00710	map00710_20150916100456.png
	Selenocompound metabolism	2	S-methyltransferase	ec:2.1.1.14	2	BnaA10g16880D, BnaC09g39920D	map00450	map00450_20150916100458.png
	Selenocompound metabolism	2	synthase	ec:2.1.1.13	2	BnaA10g16880D, BnaC09g39920D	map00450	map00450_20150916100458.png
	Ubiquinone and other terpenoid-quinone biosynthesis	1	O-methyltransferase	ec:2.1.1.95	1	BnaA02g11840D	map00130	map00130_20150916100500.png
	Glutathione metabolism	2	peroxidase	ec:1.11.1.11	1	BnaC05g05550D	map00480	map00480_20150916100503.png
	Glutathione metabolism	2	peroxidase	ec:1.11.1.9	1	BnaC07g43540D	map00480	map00480_20150916100503.png
	Oxidative phosphorylation	5	ATPase	ec:3.6.3.6	3	BnaA01g06820D, BnaAnng23670D, BnaC07g02580D	map00190	map00190_20150916100506.png
	Oxidative phosphorylation	5	diphosphatase	ec:3.6.1.1	1	BnaA09g09560D	map00190	map00190_20150916100506.png
	Oxidative phosphorylation	5	reductase (H+-translocating)	ec:1.6.5.3	1	BnaA10g20810D	map00190	map00190_20150916100506.png
	Styrene degradation	2	hydratase	ec:4.2.1.84	2	BnaA06g38980D, BnaC02g07040D	map00643	map00643_20150916100509.png
	Pentose phosphate pathway	6	dehydrogenase (NADP+)	ec:1.2.1.9	4	BnaA06g08510D, BnaA08g24270D, BnaC05g09880D, BnaC08g15900D	map00030	map00030_20150916100511.png
	Pentose phosphate pathway	6	phosphogluconolactonase	ec:3.1.1.31	1	BnaC07g30010D	map00030	map00030_20150916100511.png
	Pentose phosphate pathway	6	aldolase	ec:4.1.2.13	1	BnaC06g14270D	map00030	map00030_20150916100511.png
	One carbon pool by folate	2	synthase	ec:2.1.1.13	2	BnaA10g16880D, BnaC09g39920D	map00670	map00670_20150916100514.png
	Tryptophan metabolism	4	hydratase	ec:4.2.1.84	2	BnaA06g38980D, BnaC02g07040D	map00380	map00380_20150916100516.png
	Tryptophan metabolism	4	equilase	ec:1.11.1.6	2	BnaA08g21730D, BnaC07g15280D	map00380	map00380_20150916100516.png
	Porphyrin and chlorophyll metabolism	2	ceruloplasmin	ec:1.16.3.1	1	BnaA03g00260D	map00860	map00860_20150916100520.png
	Porphyrin and chlorophyll metabolism	2	synthase	ec:4.2.1.24	1	BnaA10g08780D	map00860	map00860_20150916100520.png
	Arginine biosynthesis	4	ligase	ec:6.3.1.2	4	BnaA02g03140D, BnaA02g12430D, BnaC05g35690D, BnaCnng23850D	map00220	map00220_20150916100522.png
	Alanine, aspartate and glutamate metabolism	5	ligase	ec:6.3.1.2	4	BnaA02g03140D, BnaA02g12430D, BnaC05g35690D, BnaCnng23850D	map00250	map00250_20150916100525.png
	Alanine, aspartate and glutamate metabolism	5	decarboxylase	ec:4.1.1.15	1	BnaAnng27540D	map00250	map00250_20150916100525.png
	beta-Alanine metabolism	1	decarboxylase	ec:4.1.1.15	1	BnaAnng27540D	map00410	map00410_20150916100527.png
	Biosynthesis of antibiotics	16	1-epimerase	ec:5.1.3.3	1	BnaA06g17140D	map01130	map01130_20150916100536.png
	Biosynthesis of antibiotics	16	phosphogluconolactonase	ec:3.1.1.31	1	BnaC07g30010D	map01130	map01130_20150916100536.png
	Biosynthesis of antibiotics	16	carboxylase	ec:4.1.1.39	7	BnaA04g08570D, BnaA04g08640D, BnaA04g27920D, BnaA07g14420D, BnaAnng36210D, BnaC04g30870D, BnaC04g34390D	map01130	map01130_20150916100536.png
	Biosynthesis of antibiotics	16	dehydrogenase (phosphorylating)	ec:1.2.1.12	4	BnaA06g08510D, BnaA08g24270D, BnaC05g09880D, BnaC08g15900D	map01130	map01130_20150916100536.png
	Biosynthesis of antibiotics	16	equilase	ec:1.11.1.6	2	BnaA08g21730D, BnaC07g15280D	map01130	map01130_20150916100536.png
	Biosynthesis of antibiotics	16	aldolase	ec:4.1.2.13	1	BnaC06g14270D	map01130	map01130_20150916100536.png
	Glyoxylate and dicarboxylate metabolism	13	ligase	ec:6.3.1.2	4	BnaA02g03140D, BnaA02g12430D, BnaC05g35690D, BnaCnng23850D	map00630	map00630_20150916100540.png
	Glyoxylate and dicarboxylate metabolism	13	carboxylase	ec:4.1.1.39	7	BnaA04g08570D, BnaA04g08640D, BnaA04g27920D, BnaA07g14420D, BnaAnng36210D, BnaC04g30870D, BnaC04g34390D	map00630	map00630_20150916100540.png
	Glyoxylate and dicarboxylate metabolism	13	equilase	ec:1.11.1.6	2	BnaA08g21730D, BnaC07g15280D	map00630	map00630_20150916100540.png
	Ascorbate and aldarate metabolism	4	peroxidase	ec:1.11.1.11	1	BnaC05g05550D	map00053	map00053_20150916100542.png
	Ascorbate and aldarate metabolism	4	oxidase	ec:1.10.3.3	3	BnaA10g14480D, BnaCnng35090D, BnaCnng66150D	map00053	map00053_20150916100542.png
	Galactose metabolism	4	invertase	ec:3.2.1.26	2	BnaA01g37220D, BnaC08g41390D	map00052	map00052_20150916100545.png
	Galactose metabolism	4	1-epimerase	ec:5.1.3.3	1	BnaA06g17140D	map00052	map00052_20150916100545.png
	Galactose metabolism	4	4-epimerase	ec:5.1.3.2	1	BnaA08g24600D	map00052	map00052_20150916100545.png
	Fructose and mannose metabolism	1	aldolase	ec:4.1.2.13	1	BnaC06g14270D	map00051	map00051_20150916100547.png
	Starch and sucrose metabolism	9	endo-1,3-beta-D-glucosidase	ec:3.2.1.39	1	BnaC04g24330D	map00500	map00500_20150916100551.png
	Starch and sucrose metabolism	9	pectin demethoxylase	ec:3.1.1.11	1	BnaA03g11770D	map00500	map00500_20150916100551.png
	Starch and sucrose metabolism	9	endo-1,4-beta-D-glucanase	ec:3.2.1.4	2	BnaA04g02490D, BnaC04g24330D	map00500	map00500_20150916100551.png
	Starch and sucrose metabolism	9	invertase	ec:3.2.1.26	2	BnaA01g37220D, BnaC08g41390D	map00500	map00500_20150916100551.png
	Starch and sucrose metabolism	9	1,3-beta-glucosidase	ec:3.2.1.58	2	BnaA04g02490D, BnaC04g24330D	map00500	map00500_20150916100551.png
	Starch and sucrose metabolism	9	synthase (UDP-forming)	ec:2.4.1.12	2	BnaAnng16810D, BnaC05g48410D	map00500	map00500_20150916100551.png
	Starch and sucrose metabolism	9	alpha-glucosidase	ec:3.2.1.48	1	BnaC08g41390D	map00500	map00500_20150916100551.png
	Starch and sucrose metabolism	9	pectin depolymerase	ec:3.2.1.15	2	BnaA07g38770D, BnaC06g43610D	map00500	map00500_20150916100551.png
	alpha-Linolenic acid metabolism	1	O-methyltransferase	ec:2.1.1.141	1	BnaA06g13800D	map00592	map00592_20150916100553.png
	Arachidonic acid metabolism	1	peroxidase	ec:1.11.1.9	1	BnaC07g43540D	map00590	map00590_20150916100556.png
	Cysteine and methionine metabolism	7	decarboxylase	ec:4.1.1.50	1	BnaA03g27900D	map00270	map00270_20150916100600.png
	Cysteine and methionine metabolism	7	S-adenosylhomocysteine synthase	ec:3.3.1.1	3	BnaA04g06420D, BnaAnng08830D, BnaC08g46780D	map00270	map00270_20150916100600.png
	Cysteine and methionine metabolism	7	S-methyltransferase	ec:2.1.1.14	2	BnaA10g16880D, BnaC09g39920D	map00270	map00270_20150916100600.png
	Cysteine and methionine metabolism	7	synthase	ec:2.1.1.13	2	BnaA10g16880D, BnaC09g39920D	map00270	map00270_20150916100600.png
	Cysteine and methionine metabolism	7	adenosyltransferase	ec:2.5.1.6	1	BnaA09g00390D	map00270	map00270_20150916100600.png
	Taurine and hypotaurine metabolism	1	decarboxylase	ec:4.1.1.15	1	BnaAnng27540D	map00430	map00430_20150916100602.png
